# Supplementary material for: Proangiogenic Properties of Extracellular Vesicles Secreted by Endothelial Cells Reversibly Primed for Anoikis: A Possible Autocrine Mechanism Induced by Astrocytoma Extracellular Matrix
Source: Int J Mol Sci. 2026 Mar 11;27(6):2574. doi: 10.3390/ijms27062574 (PMC13026904; doi:10.3390/ijms27062574)
Supplement: Supplementary file 1 [file ijms-27-02574-s001.zip]

Archive with 5 entries (5 files):
- Description of supplementary tables key terms and information.pdf
- Supplementary Material file - Version 2 -  Jan 2026.pdf
- Table S1 - DEP broad list_U251 ECM_vs_HUVEC ECM.xlsx
- Table S2 - STRING analysis_UP_U251 ECM.xlsx
- Table S3 - STRING analysis_UP_HUVEC ECM.xlsx
