# Supplementary material for: Proangiogenic Properties of Extracellular Vesicles Secreted by Endothelial Cells Reversibly Primed for Anoikis: A Possible Autocrine Mechanism Induced by Astrocytoma Extracellular Matrix
Source: Int J Mol Sci. 2026 Mar 11;27(6):2574. doi: 10.3390/ijms27062574 (PMC13026904; doi:10.3390/ijms27062574)
Supplement: Supplementary file 1 [file ijms-27-02574-s001.zip › Table S1 - DEP broad list_U251 ECM_vs_HUVEC ECM.xlsx]

## Sheet: Blue_Min1Pept_OnlyUnique_3ms1
#PatternLab's TFold analyzer
#Parameters used:
#F-stringency :0.13,	Q-value:0.05,	FDR:0.05
#PatternLab Project File: D:\PAULA\Raw_Paula\Arquivos_Raw\Quantification_XIC\MyPatternLabProject_1minpep_Onlypep_3ms1.plp
#Normalization used: None
#PseudoCount value: 1
#Locus	Fold Change	pValue	GPI (Index in the sparse matrix)	Signal(Bottom)	Signal(Top)	Description
#Top Class: PMHV
#Bottom Class: PMU
#
#Identifications satisfied both, the automatic fold and statistical criteria. (Blue dots)
P81605	-2.83293	0.0013528	3	0.0344413	0.0121575	Dermcidin OS=Homo sapiens OX=9606 GN=DCD PE=1 SV=2
P25398	-2.8915	0.00390971	17	0.0329861	0.011408	40S ribosomal protein S12 OS=Homo sapiens OX=9606 GN=RPS12 PE=1 SV=3
contaminant_GR78_SCHPO	1.50417	0.0048811	125	0.0203911	0.0306718	78 KD GLUCOSE REGULATED PROTEIN HOMOLOG PRECURSOR (GRP 78) (IMMUNOGLOBULIN...
O15173	1.80991	0.00927632	74	0.00410768	0.00743456	Membrane-associated progesterone receptor component 2 OS=Homo sapiens OX=9606 GN=PGRMC2 PE=1 SV=1; Additional IDs concatenated into MaxParsimony group: A1L4Q0, P52429, I3L112, Q59FU4, Q6IB11, O00264
Q96AG4	-4.52969	0.0132762	131	0.012396	0.00273661	Leucine-rich repeat-containing protein 59 OS=Homo sapiens OX=9606 GN=LRRC59 PE=1 SV=1; Additional IDs concatenated into MaxParsimony group: I3L223
P35606	-1.61171	0.0176779	66	0.00877739	0.00544602	Coatomer subunit beta' OS=Homo sapiens OX=9606 GN=COPB2 PE=1 SV=2; Additional IDs concatenated into MaxParsimony group: B4E2C9, D6R997, D6RBT6, D6RBG7, D6RCL6, D6RBZ7
P62081	-2.32007	0.029572	127	0.00750006	0.00323269	40S ribosomal protein S7 OS=Homo sapiens OX=9606 GN=RPS7 PE=1 SV=1; Additional IDs concatenated into MaxParsimony group: A0A2R8Y623

## Sheet: Blue_3Minpept_NoUniq_3ms1
#PatternLab's TFold analyzer
#Parameters used:
#F-stringency :0.02,	Q-value:0.05,	FDR:0.05
#PatternLab Project File: D:\PAULA\Raw_Paula\Arquivos_Raw\Quantification_XIC\No_unique\MyPatternLabProject_3MinPept_NoUniq_3Ms1.plp
#Normalization used: None
#PseudoCount value: 1
#Locus	Fold Change	pValue	GPI (Index in the sparse matrix)	Signal(Bottom)	Signal(Top)	Description
#Top Class: PMHV
#Bottom Class: PMU
#
#Identifications satisfied both, the automatic fold and statistical criteria. (Blue dots)
B2RE56	-2.80738	1e-05	830	0.000759437	0.000270515	Peptidyl-prolyl cis-trans isomerase OS=Homo sapiens OX=9606 PE=2 SV=1
B4E1H9	-2.43739	1e-05	4476	0.00016761	6.87661e-05	Phosphoglycerate kinase OS=Homo sapiens OX=9606 PE=2 SV=1
Q6IPT9	-2.22106	1e-05	593	0.000819122	0.000368797	Elongation factor 1-alpha OS=Homo sapiens OX=9606 GN=EEF1A1 PE=2 SV=1
Q8TBL1	-2.07594	1e-05	594	0.00113609	0.000547262	Uncharacterized protein (Fragment) OS=Homo sapiens OX=9606 PE=2 SV=1
Q96RE1	-2.31198	1e-05	595	0.000896738	0.000387867	Translation elongation factor 1 alpha 1-like 14 OS=Homo sapiens OX=9606 GN=EEF1A1L14 PE=2 SV=1
A0A087WV01	-2.31696	1e-05	596	0.000428983	0.00018515	Elongation factor 1-alpha OS=Homo sapiens OX=9606 GN=EEF1A1 PE=1 SV=1
Q6LC01	-1.61076	1e-05	5245	0.00124463	0.000772698	Tubulin beta chain (Fragment) OS=Homo sapiens OX=9606 PE=2 SV=1
P00558	-2.51255	1e-05	4479	0.000143939	5.7288e-05	Phosphoglycerate kinase 1 OS=Homo sapiens OX=9606 GN=PGK1 PE=1 SV=3
B4DHB3	-2.52723	1e-05	4478	0.000124617	4.93096e-05	Phosphoglycerate kinase OS=Homo sapiens OX=9606 PE=2 SV=1
V9HWF4	-2.51255	1e-05	4477	0.000143939	5.7288e-05	Phosphoglycerate kinase OS=Homo sapiens OX=9606 GN=HEL-S-68p PE=2 SV=1; Additional IDs concatenated into MaxParsimony group: P00558, B4E1H9, B4DHM5, B4DHB3, B4DWQ3, V9HW85, P07205, A0A140VJR3
A8K486	-2.79447	1e-05	829	0.000911506	0.000326182	Peptidyl-prolyl cis-trans isomerase OS=Homo sapiens OX=9606 PE=2 SV=1; Additional IDs concatenated into MaxParsimony group: P62937, V9HWF5, B2RE56, Q71V99, B4DM82, C9J5S7, F8WE65, B2RXF3, A0A075B759, A0A0H2UH34, P0DN26, A0A075B767, Q9Y536, A0A0B4J2A2, F5H284, P0DN37
H0Y757	-2.97263	1e-05	655	0.00013062	4.39409e-05	ATP-dependent 6-phosphofructokinase, platelet type (Fragment) OS=Homo sapiens OX=9606 GN=PFKP PE=1 SV=1
A0A2U3TZH3	-1.90375	1e-05	560	0.000550412	0.00028912	Elongation factor 1-alpha OS=Homo sapiens OX=9606 GN=EEF1A2 PE=1 SV=1
Q6IPS9	-2.22106	1e-05	562	0.000819122	0.000368797	Elongation factor 1-alpha OS=Homo sapiens OX=9606 GN=EEF1A1 PE=2 SV=1
Q53HM9	-2.22106	1e-05	563	0.000819122	0.000368797	Elongation factor 1-alpha (Fragment) OS=Homo sapiens OX=9606 PE=2 SV=1
A0A087WVQ9	-2.21649	1e-05	564	0.000828185	0.000373647	Elongation factor 1-alpha 1 OS=Homo sapiens OX=9606 GN=EEF1A1 PE=1 SV=1
Q53HR1	-2.3525	1e-05	566	0.00094392	0.000401242	Eukaryotic translation elongation factor 1 alpha 1 variant (Fragment) OS=Homo sapiens OX=9606 PE=2 SV=1
B4DNE0	-2.04332	1e-05	567	0.0007928	0.000387995	cDNA FLJ52573, highly similar to Elongation factor 1-alpha 1 OS=Homo sapiens OX=9606 PE=2 SV=1
Q16577	-2.23786	1e-05	568	0.000796002	0.000355698	Elongation factor 1-alpha 1 OS=Homo sapiens OX=9606 GN=PTI-1 PE=2 SV=1
Q5VTE0	-2.22106	1e-05	561	0.000819122	0.000368797	Putative elongation factor 1-alpha-like 3 OS=Homo sapiens OX=9606 GN=EEF1A1P5 PE=5 SV=1
Q5SQY0	-1.68801	1e-05	5244	0.000746505	0.000442239	Tubulin beta chain OS=Homo sapiens OX=9606 GN=TUBB8 PE=1 SV=1
J3KRE2	-2.74254	1e-05	3119	0.000129693	4.72895e-05	Rho GDP-dissociation inhibitor 1 OS=Homo sapiens OX=9606 GN=ARHGDIA PE=1 SV=1
Q53G85	-2.20171	1e-05	592	0.000811985	0.000368797	Elongation factor 1-alpha (Fragment) OS=Homo sapiens OX=9606 PE=2 SV=1
Q8IUB0	-2.26838	1e-05	591	0.000967308	0.000426432	CTCL tumor antigen HD-CL-08 OS=Homo sapiens OX=9606 PE=2 SV=1
Q504Z0	-2.26366	1e-05	590	0.00110424	0.000487811	EEF1A1 protein OS=Homo sapiens OX=9606 GN=EEF1A1 PE=2 SV=1
Q8WUW7	-1.69085	1e-05	3465	0.00032227	0.000190596	Pyruvate kinase (Fragment) OS=Homo sapiens OX=9606 GN=PKM2 PE=2 SV=2
Q6P4C9	-2.24286	1e-05	559	0.00114723	0.000511503	EEF1A1 protein (Fragment) OS=Homo sapiens OX=9606 GN=EEF1A1 PE=2 SV=1
D3DVC4	2.02574	1e-05	59	5.57928e-05	0.000113022	Nestin, isoform CRA_c OS=Homo sapiens OX=9606 GN=NES PE=3 SV=1; Additional IDs concatenated into MaxParsimony group: P48681, A5PKT9, Q05BW3, Q2YDX4, Q9H6U9
A0A384MEE3	-1.62936	1e-05	5257	0.0010442	0.000640862	Tubulin beta chain OS=Homo sapiens OX=9606 PE=2 SV=1
Q05BW3	2.01455	1e-05	58	9.17246e-05	0.000184784	NES protein (Fragment) OS=Homo sapiens OX=9606 GN=NES PE=2 SV=1
Q9BVA1	-1.62936	1e-05	5281	0.0010442	0.000640862	Tubulin beta-2B chain OS=Homo sapiens OX=9606 GN=TUBB2B PE=1 SV=1
P48681	2.03113	1e-05	55	5.4537e-05	0.000110772	Nestin OS=Homo sapiens OX=9606 GN=NES PE=1 SV=2
P35241	-2.06172	1e-05	241	0.00011829	5.73744e-05	Radixin OS=Homo sapiens OX=9606 GN=RDX PE=1 SV=1
P07195	-1.83951	1e-05	4156	0.000301692	0.000164006	L-lactate dehydrogenase B chain OS=Homo sapiens OX=9606 GN=LDHB PE=1 SV=2; Additional IDs concatenated into MaxParsimony group: Q5U077, A0A3B3IS95, P00338, A8MW50, B4DJI1, C9J7H8, F5H793, F5GXY2, F5GYU2, F5GXH2, D6NKH9, G9BCY7, Q6ZMR3, A0A140VKA7, G9BCY8, P07864, F5H245, G3XAP5, Q96L19, A0A087WUM2, F5H155, F5H5G7, F5H6W8, F5H5J4, F5GZQ4
H3BR70	-1.73057	1e-05	3478	0.000252837	0.0001461	Pyruvate kinase OS=Homo sapiens OX=9606 GN=PKM PE=1 SV=1
B4DNK4	-1.71512	1e-05	3475	0.000384631	0.000224259	Pyruvate kinase OS=Homo sapiens OX=9606 GN=PKM PE=1 SV=1
V9HWB8	-1.73303	1e-05	3474	0.00036661	0.000211543	Pyruvate kinase OS=Homo sapiens OX=9606 GN=HEL-S-30 PE=2 SV=1; Additional IDs concatenated into MaxParsimony group: P14618, A0A024R5Z9, B4DNK4, B4DRT3, H3BTN5, A0A024R609, Q8WUW7, H3BQ34, Q504U3, H3BR70, H3BTJ2, H3BUW1, H3BT25, H3BU13, Q9UK31, Q9UKK4, Q16715, P30613, Q16716, B4DPM0, H3BQZ3, Q9NYI7, H3BN34
A0A024R5Z9	-1.74439	1e-05	3473	0.000337916	0.000193716	Pyruvate kinase OS=Homo sapiens OX=9606 GN=PKM2 PE=3 SV=1
Q6PJE5	3.75994	1e-05	5174	3.82037e-05	0.000143644	FN1 protein (Fragment) OS=Homo sapiens OX=9606 GN=FN1 PE=2 SV=1
A0A024R462	3.18283	1e-05	5170	5.05669e-05	0.000160946	Fibronectin 1, isoform CRA_n OS=Homo sapiens OX=9606 GN=FN1 PE=4 SV=1
H3BTN5	-1.73115	1e-05	3472	0.00033564	0.000193883	Pyruvate kinase (Fragment) OS=Homo sapiens OX=9606 GN=PKM PE=1 SV=1
Q504U3	-1.73057	1e-05	3476	0.000252837	0.0001461	Pyruvate kinase OS=Homo sapiens OX=9606 GN=PKM2 PE=2 SV=1
P02751	3.18372	1e-05	5179	4.95831e-05	0.000157859	Fibronectin OS=Homo sapiens OX=9606 GN=FN1 PE=1 SV=4; Additional IDs concatenated into MaxParsimony group: A0A024R462, B7ZLE5, A0A384MR03, Q6MZM7, Q68CX6, Q6N084, H0Y7Z1, Q59G22, B4DTK1, B4DU16, Q5CZ99, Q6MZF4, A6YID6, A6YID2, A6YID3, A6YID5, A6YID4, O95617, Q9UQS6, B4DTH2, B4DN21, Q6PJE5, Q7L553, Q9H382, A6YID7, H0Y4K8, Q53S27, O95608
B4DN21	3.75994	1e-05	5186	3.34594e-05	0.000125805	cDNA FLJ53365, highly similar to Homo sapiens fibronectin 1 (FN1), transcript variant 4, mRNA OS=Homo sapiens OX=9606 PE=2 SV=1
A6YID7	2.98551	1e-05	5177	4.94436e-05	0.000147614	Fibronectin splice variant F (Fragment) OS=Homo sapiens OX=9606 GN=FN1 PE=2 SV=1
B3KVC9	-2.12088	1e-05	1218	0.000130378	6.14735e-05	cDNA FLJ16406 fis, clone UTERU2026142, highly similar to Cysteine and glycine-rich protein 1 OS=Homo sapiens OX=9606 PE=2 SV=1
A6YID5	3.28977	1e-05	5166	6.77339e-05	0.000222829	Fibronectin splice variant D (Fragment) OS=Homo sapiens OX=9606 GN=FN1 PE=2 SV=1
A0A384MR03	3.11706	1e-05	5184	5.31152e-05	0.000165563	Epididymis secretory sperm binding protein OS=Homo sapiens OX=9606 PE=2 SV=1
Q6AI18	-1.78241	1e-05	1220	0.000146167	8.20052e-05	Uncharacterized protein DKFZp686M148 (Fragment) OS=Homo sapiens OX=9606 GN=DKFZp686M148 PE=2 SV=1
Q6MZM7	3.24744	1e-05	5189	4.36164e-05	0.000141642	Uncharacterized protein DKFZp686O12165 (Fragment) OS=Homo sapiens OX=9606 GN=DKFZp686O12165 PE=2 SV=1
A6YID2	3.28977	1e-05	5167	5.78998e-05	0.000190477	Fibronectin splice variant A (Fragment) OS=Homo sapiens OX=9606 GN=FN1 PE=2 SV=1
A5PKT9	2.01455	1e-05	60	9.12605e-05	0.000183849	NES protein (Fragment) OS=Homo sapiens OX=9606 GN=NES PE=2 SV=1
A6YID6	3.28977	1e-05	5172	5.51127e-05	0.000181308	Fibronectin splice variant E (Fragment) OS=Homo sapiens OX=9606 GN=FN1 PE=2 SV=1
B4DTH2	3.75994	1e-05	5191	3.03816e-05	0.000114233	cDNA FLJ61165, highly similar to Fibronectin OS=Homo sapiens OX=9606 PE=2 SV=1
B7ZLE5	3.11706	1e-05	5187	5.15976e-05	0.000160833	FN1 protein OS=Homo sapiens OX=9606 GN=FN1 PE=2 SV=1
H3BTJ2	-1.76392	1e-05	3468	0.000436707	0.000247578	Pyruvate kinase PKM (Fragment) OS=Homo sapiens OX=9606 GN=PKM PE=1 SV=1
Q9H382	5.44485	1e-05	5171	2.06252e-05	0.000112301	Fibronectin 1 OS=Homo sapiens OX=9606 PE=2 SV=1
P14618	-1.73303	1e-05	3466	0.00036661	0.000211543	Pyruvate kinase PKM OS=Homo sapiens OX=9606 GN=PKM PE=1 SV=4
Q14222	-1.97307	1e-05	571	0.000745723	0.000377951	EEF1A protein (Fragment) OS=Homo sapiens OX=9606 GN=EEF1A PE=2 SV=1
Q9BUU9	-1.65266	1e-05	5296	0.00140422	0.000849672	Tubulin beta chain (Fragment) OS=Homo sapiens OX=9606 GN=TUBB PE=2 SV=1
L0R849	-2.13147	1e-05	501	0.000108272	5.07966e-05	Alternative protein EDARADD OS=Homo sapiens OX=9606 GN=EDARADD PE=3 SV=1
P13639	-1.95422	1e-05	297	0.000233696	0.000119585	Elongation factor 2 OS=Homo sapiens OX=9606 GN=EEF2 PE=1 SV=4; Additional IDs concatenated into MaxParsimony group: A0A384N6H1, Q6PK56, B4DPU3, Q8TA90, B4DRE8, B4DMC6, Q6IBM8, Q15029, B3KX19, B4DZB1, Q8IXJ3, K7EP67, Q6W6M8, K7EJ74, B3KWY2
B4DMC6	-1.81198	1e-05	309	0.000196888	0.000108659	cDNA FLJ60696, highly similar to Elongation factor 2 OS=Homo sapiens OX=9606 PE=2 SV=1
B4DRE8	-2.08836	1e-05	308	0.000206178	9.87272e-05	cDNA FLJ58164, highly similar to Elongation factor 2 OS=Homo sapiens OX=9606 PE=2 SV=1
B4DPU3	-1.78817	1e-05	302	0.000249861	0.00013973	cDNA FLJ56548, highly similar to Elongation factor 2 OS=Homo sapiens OX=9606 PE=2 SV=1
A0A384N6H1	-1.95422	1e-05	301	0.000233696	0.000119585	Epididymis secretory sperm binding protein OS=Homo sapiens OX=9606 PE=2 SV=1
O43209	-1.6618	1e-05	5253	0.00117829	0.000709045	Tubulin beta chain (Fragment) OS=Homo sapiens OX=9606 PE=2 SV=1
A0A384NYT8	-1.61356	1e-05	5263	0.0012993	0.000805243	Tubulin beta chain (Fragment) OS=Homo sapiens OX=9606 PE=2 SV=1
Q6P602	-1.77615	1e-05	5264	0.00132271	0.000744705	TUBB protein OS=Homo sapiens OX=9606 GN=TUBB PE=1 SV=1
Q5SU16	-1.61356	1e-05	5261	0.00129345	0.000801615	Tubulin beta chain OS=Homo sapiens OX=9606 GN=TUBB PE=2 SV=1; Additional IDs concatenated into MaxParsimony group: P07437, A0A384NYT8, Q5JP53, B7ZAF0, B4DY90, P68371, Q8N6N5, Q8IZ29, Q6LC01, A0A0B4J269, B2RBD5, Q13509, A0A384MEE3, Q9BVA1, Q13885, B2R6L0, Q9BV28, B3KML9, Q53G92, Q2NKY5, Q5ST81, B4DP54, A0A024QZU2, B4DQN9, B7ZAK1, B4E052, O43209, Q9BUU9, P04350, B4DE77, B7Z4N1, B4DJ43, K7ESM5, Q9UG…
Q8IZ29	-1.61681	1e-05	5280	0.00113231	0.000700333	Tubulin beta chain OS=Homo sapiens OX=9606 GN=TUBB2C PE=2 SV=1
Q8IWP6	-1.61557	1e-05	5260	0.00113144	0.000700333	Tubulin beta chain OS=Homo sapiens OX=9606 PE=2 SV=1
Q9UGA2	-1.65338	1e-05	5255	0.00114007	0.000689539	Tubulin beta chain (Fragment) OS=Homo sapiens OX=9606 GN=DKFZp566F223 PE=2 SV=1
B7Z2S7	-2.05346	1e-05	251	0.000123294	6.00421e-05	cDNA FLJ58499, highly similar to Radixin OS=Homo sapiens OX=9606 PE=2 SV=1
V9HWC0	-2.25045	1e-05	242	0.000419748	0.000186517	Epididymis luminal protein 70 OS=Homo sapiens OX=9606 GN=HEL70 PE=2 SV=1; Additional IDs concatenated into MaxParsimony group: P26038, Q6PJT4, A0A2R8Y5S7, B0YJ88, P35241, A0A2R8Y7M3, B7Z4C7, J7M2B1, B2R6J2, V9HW42, Q6NUR7, E7EQR4, P15311, B7Z2S7, Q05CU6, Q6PKD3, B7Z437, Q9UK20, Q9UJZ6, B7Z5V2, Q9UJZ7, Q9UJZ8, Q9UJZ2, Q9UJU1, V9GZ54, E9PNV3, E9PQ82
B4E052	-1.6491	1e-05	5277	0.00134959	0.000818381	cDNA FLJ52378, highly similar to Tubulin beta-7 chain OS=Homo sapiens OX=9606 PE=2 SV=1
A6NNZ2	-1.68801	1e-05	5273	0.00068934	0.000408374	Tubulin beta-8 chain-like protein LOC260334 OS=Homo sapiens OX=9606 PE=1 SV=1
B4DY90	-1.61341	1e-05	5262	0.0012247	0.000759072	Tubulin beta chain OS=Homo sapiens OX=9606 PE=2 SV=1
Q3ZCM7	-1.66801	1e-05	5251	0.000743801	0.00044592	Tubulin beta-8 chain OS=Homo sapiens OX=9606 GN=TUBB8 PE=1 SV=2
B7ZAF0	-1.60971	1e-05	5320	0.00138053	0.000857632	Tubulin beta chain OS=Homo sapiens OX=9606 PE=2 SV=1
B2R6L0	-1.62645	1e-05	5301	0.00104233	0.000640862	Tubulin beta chain OS=Homo sapiens OX=9606 PE=2 SV=1
Q5ST81	-1.65234	1e-05	5315	0.00129964	0.000786549	Tubulin beta chain OS=Homo sapiens OX=9606 GN=TUBB PE=1 SV=1
P68371	-1.61681	1e-05	5314	0.00113231	0.000700333	Tubulin beta-4B chain OS=Homo sapiens OX=9606 GN=TUBB4B PE=1 SV=1
P04075	-2.30978	1e-05	2898	0.00031633	0.000136952	Fructose-bisphosphate aldolase A OS=Homo sapiens OX=9606 GN=ALDOA PE=1 SV=2
H3BQN4	-2.33264	1e-05	2897	0.000276738	0.000118637	Fructose-bisphosphate aldolase OS=Homo sapiens OX=9606 GN=ALDOA PE=1 SV=1
B4DMJ5	-1.63689	1e-05	5309	0.00107799	0.000658563	cDNA FLJ53012, highly similar to Tubulin beta-7 chain OS=Homo sapiens OX=9606 PE=2 SV=1
P07437	-1.61356	1e-05	5317	0.00129345	0.000801615	Tubulin beta chain OS=Homo sapiens OX=9606 GN=TUBB PE=1 SV=2
Q5U077	-1.83951	1e-05	4143	0.000301692	0.000164006	L-lactate dehydrogenase OS=Homo sapiens OX=9606 GN=HEL-S-281 PE=2 SV=1
Q8N6N5	-1.61186	1e-05	5303	0.00112884	0.000700333	Tubulin beta chain OS=Homo sapiens OX=9606 GN=TUBB2C PE=2 SV=1
A0A2R8Y5S7	-2.06172	1e-05	260	0.000116886	5.66936e-05	Radixin OS=Homo sapiens OX=9606 GN=RDX PE=1 SV=1
V9HWN7	-2.30978	1e-05	2911	0.00031633	0.000136952	Fructose-bisphosphate aldolase OS=Homo sapiens OX=9606 GN=HEL-S-87p PE=2 SV=1
V9GZ54	-2.91361	1e-05	258	0.00030623	0.000105103	Moesin (Fragment) OS=Homo sapiens OX=9606 GN=MSN PE=1 SV=1
K7EM49	-3.26913	1e-05	3015	0.00011148	3.41008e-05	6-phosphogluconate dehydrogenase, decarboxylating (Fragment) OS=Homo sapiens OX=9606 GN=PGD PE=1 SV=1
B0YJ88	-2.06172	1e-05	254	0.00011829	5.73744e-05	Radixin OS=Homo sapiens OX=9606 GN=RDX PE=2 SV=1
P04350	-1.57618	1e-05	5306	0.000859095	0.000545048	Tubulin beta-4A chain OS=Homo sapiens OX=9606 GN=TUBB4A PE=1 SV=2
P26038	-2.25045	1e-05	253	0.000419748	0.000186517	Moesin OS=Homo sapiens OX=9606 GN=MSN PE=1 SV=3
Q6PK56	-1.93853	1e-05	296	0.000225681	0.000116419	EEF2 protein (Fragment) OS=Homo sapiens OX=9606 GN=EEF2 PE=2 SV=1
E9PHT9	-1.95352	1e-05	858	0.000395662	0.000202538	Annexin OS=Homo sapiens OX=9606 GN=ANXA5 PE=1 SV=1
M0R278	-1.61248	1e-05	5321	0.000160964	9.98239e-05	Tubulin beta-4A chain (Fragment) OS=Homo sapiens OX=9606 GN=TUBB4A PE=1 SV=1
J3KPS3	-2.30276	1e-05	2905	0.00031194	0.000135464	Fructose-bisphosphate aldolase OS=Homo sapiens OX=9606 GN=ALDOA PE=1 SV=1; Additional IDs concatenated into MaxParsimony group: V9HWN7, P04075, H3BQN4, A0A0M4FNU3, H3BPS8, H3BUH7, H3BR68, H3BR04, H3BMQ8, P09972, A0A024QZ64, B7Z1Y2, A8MVZ9, B7Z1N6, H3BU78, A8K430, P05062, A0A024R145, A0A3B3IS80, Q8NHT3, A0A087WXX2, B7Z3K7, B7Z1Z9, B7Z1L5, J3QKP5, J3KSV6, C9J8F3, A4UCS9, K7EKH5, A4UCT0
P62937	-2.79447	1e-05	840	0.000911506	0.000326182	Peptidyl-prolyl cis-trans isomerase A OS=Homo sapiens OX=9606 GN=PPIA PE=1 SV=2
Q13885	-1.63039	1e-05	5298	0.00104486	0.000640862	Tubulin beta-2A chain OS=Homo sapiens OX=9606 GN=TUBB2A PE=1 SV=1
Q59GP5	-2.04989	1e-05	574	0.000558911	0.000272654	Eukaryotic translation elongation factor 1 alpha 2 variant (Fragment) OS=Homo sapiens OX=9606 PE=2 SV=1
B4DV42	-2.33369	1e-05	581	0.00062204	0.000266548	Elongation factor 1-alpha OS=Homo sapiens OX=9606 PE=2 SV=1
Q96C29	-2.07594	1e-05	583	0.00114525	0.000551676	Uncharacterized protein (Fragment) OS=Homo sapiens OX=9606 PE=2 SV=1
Q53HQ7	-2.22106	1e-05	584	0.000819122	0.000368797	Elongation factor 1-alpha (Fragment) OS=Homo sapiens OX=9606 PE=2 SV=1; Additional IDs concatenated into MaxParsimony group: Q6IPN6, Q53HR5, Q53G85, P68104, Q6IPT9, Q53HM9, Q6IPS9, Q5VTE0, A8K9C4, Q53GE9, Q53GA1, Q96RE1, Q8IUB0, A0A087WVQ9, Q53G89, B4DV42, Q53HR1, Q504Z0, B4E2C5, Q9NZS6, Q16577, B4DNE0, Q6P4C9, Q9H2I7, A0A087WV01, Q96CD8, Q6P082, Q8TBL1, Q96C29, A0A2U3TZH3, Q05639, A9X7H1, Q59GP5…
A9X7H1	-2.39367	1e-05	575	0.00084579	0.000353344	Eukaryotic translation elongation factor 1 alpha (Fragment) OS=Homo sapiens OX=9606 PE=2 SV=1
Q6P082	-2.07594	1e-05	576	0.00113156	0.000545082	EEF1A1 protein (Fragment) OS=Homo sapiens OX=9606 GN=EEF1A1 PE=2 SV=1
Q53GA1	-2.26565	1e-05	577	0.00080081	0.000353457	Elongation factor 1-alpha (Fragment) OS=Homo sapiens OX=9606 PE=2 SV=1
P68104	-2.22106	1e-05	578	0.000819122	0.000368797	Elongation factor 1-alpha 1 OS=Homo sapiens OX=9606 GN=EEF1A1 PE=1 SV=1
Q6IPN6	-2.22106	1e-05	579	0.000819122	0.000368797	Elongation factor 1-alpha OS=Homo sapiens OX=9606 GN=EEF1A1 PE=2 SV=1
Q9H2I7	-2.31696	1e-05	580	0.000427979	0.000184716	Elongation factor 1-alpha OS=Homo sapiens OX=9606 PE=2 SV=1
Q9NZS6	-2.11576	1e-05	585	0.000699991	0.000330846	Elongation factor 1-alpha (Fragment) OS=Homo sapiens OX=9606 PE=2 SV=1
Q53HR5	-2.22106	1e-05	569	0.000819122	0.000368797	Elongation factor 1-alpha (Fragment) OS=Homo sapiens OX=9606 PE=2 SV=1
K7EMN2	-2.99758	1e-05	3018	0.000130969	4.36916e-05	6-phosphogluconate dehydrogenase, decarboxylating (Fragment) OS=Homo sapiens OX=9606 GN=PGD PE=1 SV=1
A0A075B736	-1.68801	1e-05	5250	0.000752008	0.000445499	Tubulin beta chain OS=Homo sapiens OX=9606 GN=TUBB8 PE=1 SV=1
B4DQN9	-1.64622	1e-05	5249	0.00126188	0.000766531	Tubulin beta chain OS=Homo sapiens OX=9606 PE=2 SV=1
B7ZAK1	-1.68766	1e-05	5248	0.00121651	0.000720823	Tubulin beta chain OS=Homo sapiens OX=9606 PE=2 SV=1
A0A2R8Y7M3	-2.05879	1e-05	244	0.000128961	6.2639e-05	Radixin OS=Homo sapiens OX=9606 GN=RDX PE=1 SV=1
B4DNW1	-1.42164	1e-05	5283	0.000177446	0.000124817	cDNA FLJ59940, highly similar to Tubulin beta-2C chain OS=Homo sapiens OX=9606 PE=2 SV=1
Q6PJT4	-2.6861	1e-05	237	0.000327076	0.000121766	MSN protein (Fragment) OS=Homo sapiens OX=9606 GN=MSN PE=2 SV=1
Q71V99	-2.68095	1e-05	833	0.000729657	0.000272164	Peptidyl-prolyl cis-trans isomerase OS=Homo sapiens OX=9606 PE=2 SV=1
Q05639	-1.90375	1e-05	573	0.000589642	0.000309727	Elongation factor 1-alpha 2 OS=Homo sapiens OX=9606 GN=EEF1A2 PE=1 SV=1
V9HWF5	-2.79447	1e-05	838	0.000911506	0.000326182	Peptidyl-prolyl cis-trans isomerase OS=Homo sapiens OX=9606 GN=HEL-S-69p PE=2 SV=1
Q53GE9	-2.07573	1e-05	589	0.000713764	0.000343862	Elongation factor 1-alpha (Fragment) OS=Homo sapiens OX=9606 PE=2 SV=1
B4DM82	-2.7831	1e-05	835	0.000932826	0.000335175	Peptidyl-prolyl cis-trans isomerase OS=Homo sapiens OX=9606 PE=2 SV=1
A0A2R8Y6G6	-2.38125	1e-05	496	0.000396441	0.000166484	Alpha-enolase OS=Homo sapiens OX=9606 GN=ENO1 PE=1 SV=1
A8K9C4	-2.31198	1e-05	586	0.000772515	0.000334136	Elongation factor 1-alpha OS=Homo sapiens OX=9606 PE=2 SV=1
H3BUW1	-1.76392	1e-05	3469	0.000452882	0.000256747	Pyruvate kinase PKM (Fragment) OS=Homo sapiens OX=9606 GN=PKM PE=1 SV=1
Q96CD8	-2.07594	1e-05	587	0.000989621	0.000476709	Uncharacterized protein (Fragment) OS=Homo sapiens OX=9606 PE=2 SV=1
Q53G89	-2.54334	1e-05	588	0.000639978	0.000251629	Elongation factor 1-alpha (Fragment) OS=Homo sapiens OX=9606 PE=2 SV=1
H3BQ34	-1.74601	1e-05	3470	0.000349754	0.000200317	Pyruvate kinase OS=Homo sapiens OX=9606 GN=PKM PE=1 SV=1
B4E2C5	-2.22428	1e-05	582	0.00108503	0.000487811	cDNA FLJ54032, highly similar to Elongation factor 1-alpha 1 OS=Homo sapiens OX=9606 PE=2 SV=1
A6YID3	3.28977	1e-05	5173	6.03615e-05	0.000198576	Fibronectin splice variant B (Fragment) OS=Homo sapiens OX=9606 GN=FN1 PE=2 SV=1
B4DRT3	-1.74389	1e-05	3471	0.000335447	0.000192356	Pyruvate kinase OS=Homo sapiens OX=9606 PE=2 SV=1
Q5JP53	-1.61356	1e-05	5292	0.0013481	0.000835486	Tubulin beta chain OS=Homo sapiens OX=9606 GN=TUBB PE=1 SV=1
B7Z4N1	-1.66268	1e-05	5282	0.00112154	0.000674536	cDNA FLJ53906, highly similar to Tubulin beta chain OS=Homo sapiens OX=9606 PE=2 SV=1
H7C2L4	4.28113	1e-05	3888	3.24434e-05	0.000138894	Transformer-2 protein homolog beta (Fragment) OS=Homo sapiens OX=9606 GN=TRA2B PE=1 SV=1
B4DE77	-1.57487	1e-05	5290	0.000931836	0.000591691	Tubulin beta chain OS=Homo sapiens OX=9606 PE=2 SV=1
B3KML9	-1.60834	1e-05	5289	0.00124754	0.000775668	cDNA FLJ11352 fis, clone HEMBA1000020, highly similar to Tubulin beta-2C chain OS=Homo sapiens OX=9606 PE=2 SV=1
A0A024QZU2	-1.6618	1e-05	5288	0.00108037	0.000650117	Tubulin beta chain OS=Homo sapiens OX=9606 GN=TUBB2B PE=3 SV=1
B4DJ43	-1.59854	1e-05	5286	0.000924646	0.000578433	cDNA FLJ53341, highly similar to Tubulin beta-4 chain OS=Homo sapiens OX=9606 PE=2 SV=1
V9HWB9	-2.01631	1.0438e-05	4145	0.000276696	0.000137229	L-lactate dehydrogenase OS=Homo sapiens OX=9606 GN=HEL-S-133P PE=2 SV=1
P00338	-2.01631	1.0438e-05	4142	0.000276696	0.000137229	L-lactate dehydrogenase A chain OS=Homo sapiens OX=9606 GN=LDHA PE=1 SV=2
Q8TA90	-2.11559	1.07733e-05	307	0.000247787	0.000117124	Similar to Elongation factor 2b (Fragment) OS=Homo sapiens OX=9606 PE=2 SV=1
H0Y7Z1	3.33801	1.08052e-05	5188	4.50617e-05	0.000150416	Fibronectin (Fragment) OS=Homo sapiens OX=9606 GN=FN1 PE=1 SV=1
Q1KSF8	-1.57715	1.10061e-05	5291	0.00176231	0.0011174	XTP3TPA-transactivated protein 1 OS=Homo sapiens OX=9606 GN=XTP3TPATP1 PE=2 SV=1
M0QY85	-1.4695	1.12273e-05	5269	0.000228948	0.0001558	Tubulin beta-4A chain (Fragment) OS=Homo sapiens OX=9606 GN=TUBB4A PE=1 SV=1
M0R0X0	-1.4695	1.12273e-05	5252	0.000237839	0.00016185	Tubulin beta-4A chain OS=Homo sapiens OX=9606 GN=TUBB4A PE=1 SV=1
M0QX14	-1.4695	1.12273e-05	5319	0.000222704	0.000151551	Tubulin beta-4A chain OS=Homo sapiens OX=9606 GN=TUBB4A PE=1 SV=1
M0QZL7	-1.4695	1.12273e-05	5270	0.000156034	0.000106182	Tubulin beta-4A chain (Fragment) OS=Homo sapiens OX=9606 GN=TUBB4A PE=1 SV=8
M0QY37	-1.4695	1.12273e-05	5323	0.000224747	0.000152941	Tubulin beta-4A chain OS=Homo sapiens OX=9606 GN=TUBB4A PE=1 SV=1
Q6MZF4	3.25971	1.21192e-05	5183	3.48313e-05	0.00011354	Uncharacterized protein DKFZp686F219 (Fragment) OS=Homo sapiens OX=9606 GN=DKFZp686K139 PE=2 SV=1
A0A024R609	-1.76274	1.21769e-05	3477	0.00033683	0.000191083	Pyruvate kinase OS=Homo sapiens OX=9606 GN=PKM2 PE=3 SV=1
Q6N084	3.28412	1.24156e-05	5190	5.2809e-05	0.000173431	Uncharacterized protein DKFZp686L11144 (Fragment) OS=Homo sapiens OX=9606 GN=DKFZp686L11144 PE=2 SV=1
B4DXZ5	-1.60394	1.25147e-05	5267	0.00138278	0.000862118	cDNA FLJ52029, highly similar to Tubulin beta-7 chain OS=Homo sapiens OX=9606 PE=2 SV=1
P08670	1.49102	1.26609e-05	23	0.00922393	0.0137531	Vimentin OS=Homo sapiens OX=9606 GN=VIM PE=1 SV=4; Additional IDs concatenated into MaxParsimony group: V9HWE1, Q53HU8, B0YJC4, B3KRK8, B0YJC5, A0A1B0GTT5, A0A1B0GVG8, Q45VM6, Q45VM7, P17661, A5Z217, A0A384NPX1, Q53SB5, Q45VM8, Q9H319, B4DUI0, A0A0S2Z4T0, B3KWQ6, P41219, H7C5W5, P07197, E7ESP9, A5YM63, E7EMV2, B4DJT7, P07196, B3KQI5, A0A1W2PR46, Q16352, A0A1X7SBR3, B3KXJ0, P14136, K7EMP8, B4DJW0,…
V9HWE1	1.49102	1.26609e-05	22	0.00922393	0.0137531	Epididymis luminal protein 113 OS=Homo sapiens OX=9606 GN=HEL113 PE=2 SV=1
Q96B85	-1.60359	1.28664e-05	5316	0.00140847	0.000878324	TUBB protein (Fragment) OS=Homo sapiens OX=9606 GN=TUBB PE=2 SV=1
H0Y4K8	2.85354	1.31762e-05	5164	6.20838e-05	0.000177159	Fibronectin (Fragment) OS=Homo sapiens OX=9606 GN=FN1 PE=1 SV=1
E9PQN3	1.88934	1.33456e-05	4467	0.000141044	0.000266481	Lysosomal Pro-X carboxypeptidase (Fragment) OS=Homo sapiens OX=9606 GN=PRCP PE=1 SV=1
E9PQB5	1.88934	1.33456e-05	4469	0.000178008	0.000336317	Lysosomal Pro-X carboxypeptidase (Fragment) OS=Homo sapiens OX=9606 GN=PRCP PE=1 SV=1
E9PL85	1.88934	1.33456e-05	4463	0.000175586	0.000331741	Lysosomal Pro-X carboxypeptidase (Fragment) OS=Homo sapiens OX=9606 GN=PRCP PE=1 SV=8
E9PKN6	1.88934	1.33456e-05	4465	0.000134433	0.000253989	Lysosomal Pro-X carboxypeptidase (Fragment) OS=Homo sapiens OX=9606 GN=PRCP PE=1 SV=1
B4DJI1	-1.95689	1.3376e-05	4152	0.000274914	0.000140486	cDNA FLJ52549, highly similar to L-lactate dehydrogenase A chain OS=Homo sapiens OX=9606 PE=2 SV=1
B4DMU8	-1.58382	1.34992e-05	5246	0.00125832	0.000794483	cDNA FLJ53063, highly similar to Tubulin beta-7 chain OS=Homo sapiens OX=9606 PE=2 SV=1
Q59G22	3.3335	1.39955e-05	5168	4.99337e-05	0.000166454	Fibronectin 1 variant (Fragment) OS=Homo sapiens OX=9606 PE=2 SV=1
Q2TSD0	-1.51775	1.43085e-05	377	0.001073	0.00070697	Glyceraldehyde-3-phosphate dehydrogenase OS=Homo sapiens OX=9606 PE=2 SV=1
A6YID4	3.06385	1.45912e-05	5178	6.1159e-05	0.000187382	Fibronectin splice variant C (Fragment) OS=Homo sapiens OX=9606 GN=FN1 PE=2 SV=1
A4UCT2	-1.71814	1.49009e-05	5300	0.00238971	0.00139087	Tubulin beta 2C (Fragment) OS=Homo sapiens OX=9606 PE=2 SV=1
K7ELL7	2.18764	1.61753e-05	490	5.95451e-05	0.000130263	Glucosidase 2 subunit beta OS=Homo sapiens OX=9606 GN=PRKCSH PE=1 SV=1
B4DJQ5	2.18764	1.61753e-05	485	5.95451e-05	0.000130263	cDNA FLJ59211, highly similar to Glucosidase 2 subunit beta OS=Homo sapiens OX=9606 PE=2 SV=1; Additional IDs concatenated into MaxParsimony group: K7ELL7, P14314, A0A024R7F1, A0A0S2Z4W7, A0A0S2Z4D8, A2VCQ4, A0A0S2Z4A0, A0A0C4DGP4, K7EPW7, K7EJ70, K7EKX1
A0A024R7F1	2.18764	1.61753e-05	486	6.0449e-05	0.000132241	Protein kinase C substrate 80K-H, isoform CRA_a OS=Homo sapiens OX=9606 GN=PRKCSH PE=4 SV=1
P14314	2.18764	1.61753e-05	489	6.03346e-05	0.00013199	Glucosidase 2 subunit beta OS=Homo sapiens OX=9606 GN=PRKCSH PE=1 SV=2
B4DHM5	-2.77212	1.64261e-05	4474	0.000146196	5.2738e-05	Phosphoglycerate kinase OS=Homo sapiens OX=9606 PE=2 SV=1
Q53HU8	1.50436	1.71058e-05	28	0.00904612	0.0136087	Vimentin variant (Fragment) OS=Homo sapiens OX=9606 PE=2 SV=1
Q5CZ99	3.33372	1.73179e-05	5182	6.08289e-05	0.000202787	Uncharacterized protein DKFZp686I1370 (Fragment) OS=Homo sapiens OX=9606 GN=DKFZp686I1370 PE=2 SV=1
B4DU16	3.40277	1.7748e-05	5175	5.02888e-05	0.000171121	cDNA FLJ54550, highly similar to Homo sapiens fibronectin 1 (FN1), transcript variant 6, mRNA OS=Homo sapiens OX=9606 PE=2 SV=1
B4DTK1	3.40277	1.7748e-05	5181	4.43375e-05	0.00015087	cDNA FLJ53292, highly similar to Homo sapiens fibronectin 1 (FN1), transcript variant 5, mRNA OS=Homo sapiens OX=9606 PE=2 SV=1
A0A1B0GTT5	1.60732	1.77829e-05	33	0.00845892	0.0135962	Vimentin (Fragment) OS=Homo sapiens OX=9606 GN=VIM PE=1 SV=1
E7ERL0	-2.3815	1.78219e-05	1549	0.0001483	6.22718e-05	Nucleoside diphosphate kinase A OS=Homo sapiens OX=9606 GN=NME1 PE=1 SV=1
A0A3B3IS95	-1.82845	1.81749e-05	4144	0.000283138	0.000154851	L-lactate dehydrogenase OS=Homo sapiens OX=9606 PE=3 SV=1
P15531	-2.29666	1.90494e-05	1545	0.00014809	6.44806e-05	Nucleoside diphosphate kinase A OS=Homo sapiens OX=9606 GN=NME1 PE=1 SV=1
A0A384MTW7	-2.29666	1.90494e-05	1543	0.00014809	6.44806e-05	Nucleoside diphosphate kinase OS=Homo sapiens OX=9606 PE=2 SV=1; Additional IDs concatenated into MaxParsimony group: P15531, Q32Q12, J3KPD9, P22392, Q6FHN3, E7ERL0, O60361, E5RHP0, F6XY72, C9K028
P42677	-1.64416	1.92675e-05	3105	0.000176748	0.000107501	40S ribosomal protein S27 OS=Homo sapiens OX=9606 GN=RPS27 PE=1 SV=3
H3BT25	-1.72475	1.95176e-05	3479	0.000467891	0.00027128	Pyruvate kinase PKM (Fragment) OS=Homo sapiens OX=9606 GN=PKM PE=1 SV=1
B0YJC4	1.48423	1.96275e-05	32	0.00970633	0.0144064	Vimentin variant 3 OS=Homo sapiens OX=9606 GN=VIM PE=1 SV=1
V9HWE0	-2.07658	2.01811e-05	859	0.000292539	0.000140876	Annexin OS=Homo sapiens OX=9606 GN=HEL-S-7 PE=2 SV=1
P08758	-2.07658	2.01811e-05	855	0.000292539	0.000140876	Annexin A5 OS=Homo sapiens OX=9606 GN=ANXA5 PE=1 SV=2; Additional IDs concatenated into MaxParsimony group: V9HWE0, D6RBL5, D6RBE9, E9PHT9, B4DNG6, D6RCN3
B4DFH6	-1.66675	2.05204e-05	5310	0.000980759	0.000588426	cDNA FLJ52536, highly similar to Tubulin beta-4 chain OS=Homo sapiens OX=9606 PE=2 SV=1
B3KRK8	1.47944	2.05835e-05	19	0.0102568	0.0151744	cDNA FLJ34494 fis, clone HLUNG2005030, highly similar to VIMENTIN OS=Homo sapiens OX=9606 PE=2 SV=1
J3KTB5	-1.71054	2.08656e-05	4500	0.000136061	7.95424e-05	Eukaryotic initiation factor 4A-I (Fragment) OS=Homo sapiens OX=9606 GN=EIF4A1 PE=1 SV=1
Q96HX0	-1.57165	2.18093e-05	5325	0.0015827	0.00100703	TUBB2C protein (Fragment) OS=Homo sapiens OX=9606 GN=TUBB2C PE=2 SV=1
F5H793	-2.01265	2.18775e-05	4147	0.000308957	0.000153508	L-lactate dehydrogenase B chain (Fragment) OS=Homo sapiens OX=9606 GN=LDHB PE=1 SV=1
P22626	1.76005	2.18807e-05	5222	0.000299152	0.000526521	Heterogeneous nuclear ribonucleoproteins A2/B1 OS=Homo sapiens OX=9606 GN=HNRNPA2B1 PE=1 SV=2
F8WE65	-3.50708	2.24943e-05	842	0.000685724	0.000195526	Peptidyl-prolyl cis-trans isomerase OS=Homo sapiens OX=9606 GN=PPIA PE=1 SV=1
C9J5S7	-3.50708	2.24943e-05	832	0.000680057	0.00019391	Peptidyl-prolyl cis-trans isomerase OS=Homo sapiens OX=9606 GN=PPIA PE=1 SV=1
P0DPH8	-1.86155	2.2797e-05	433	0.00058538	0.000314459	Tubulin alpha-3D chain OS=Homo sapiens OX=9606 GN=TUBA3D PE=1 SV=1
Q1ZYQ1	-1.86155	2.2797e-05	453	0.00058538	0.000314459	Tubulin alpha chain OS=Homo sapiens OX=9606 GN=TUBA2 PE=2 SV=1
P0DPH7	-1.86155	2.2797e-05	445	0.00058538	0.000314459	Tubulin alpha-3C chain OS=Homo sapiens OX=9606 GN=TUBA3C PE=1 SV=1
Q8NB80	2.12004	2.31132e-05	3703	6.14277e-05	0.000130229	cDNA FLJ34106 fis, clone FCBBF3008073, highly similar to SPLICING FACTOR, ARGININE/SERINE-RICH 7 OS=Homo sapiens OX=9606 PE=2 SV=1
A0A024R4F1	-2.35703	2.33804e-05	495	0.000406241	0.000172353	Enolase 1, (Alpha), isoform CRA_a OS=Homo sapiens OX=9606 GN=ENO1 PE=2 SV=1; Additional IDs concatenated into MaxParsimony group: P06733, A0A2R8Y6G6, E2DRY6, K7EM90, A0A2R8YEM5, A0A2R8Y879, A4UCS8, L0R849, K7ERS8, A4QMW8, A0A2R8YEG5, A0A2R8Y798, A0A2R8Y6I8, Q8N909, Q6FHV6, P13929, A8K3B0, P09104, F5H0C8, E5RGZ4, B4DUJ6, K7EKN2, K7EPM1, E5RG95, E5RI09, F5H1C3
P06733	-2.35703	2.33804e-05	499	0.000406241	0.000172353	Alpha-enolase OS=Homo sapiens OX=9606 GN=ENO1 PE=1 SV=2
A0A0S2Z4D8	2.19061	2.4068e-05	483	6.68663e-05	0.000146478	Protein kinase C substrate 80K-H isoform 1 (Fragment) OS=Homo sapiens OX=9606 GN=PRKCSH PE=2 SV=1
A0A0S2Z4W7	2.19061	2.4068e-05	491	6.57134e-05	0.000143953	Protein kinase C substrate 80K-H isoform 2 (Fragment) OS=Homo sapiens OX=9606 GN=PRKCSH PE=2 SV=1
V9HWI5	-3.39756	2.40806e-05	3012	0.000142834	4.20402e-05	Cofilin 1 (Non-muscle), isoform CRA_b OS=Homo sapiens OX=9606 GN=HEL-S-15 PE=2 SV=1
P23528	-3.39756	2.40806e-05	3013	0.000142834	4.20402e-05	Cofilin-1 OS=Homo sapiens OX=9606 GN=CFL1 PE=1 SV=3
E9PK25	-3.39756	2.40806e-05	3008	0.000116228	3.42092e-05	Cofilin-1 OS=Homo sapiens OX=9606 GN=CFL1 PE=1 SV=1; Additional IDs concatenated into MaxParsimony group: V9HWI5, P23528, G3V1A4, Q549N0, Q9Y281, E9PP50, E9PQB7, B4E112, E9PLJ3
O95617	3.04554	2.46431e-05	5185	6.83098e-05	0.00020804	Fibronectin (Fragment) OS=Homo sapiens OX=9606 PE=2 SV=1
Q9UQS6	3.04554	2.46431e-05	5165	7.31339e-05	0.000222732	Fibronectin (Fragment) OS=Homo sapiens OX=9606 PE=2 SV=1
B5MDF5	-1.75424	2.56386e-05	1176	0.000170688	9.73e-05	GTP-binding nuclear protein Ran OS=Homo sapiens OX=9606 GN=RAN PE=1 SV=1
J3KQE5	-1.75424	2.56386e-05	1177	0.000169958	9.68842e-05	GTP-binding nuclear protein Ran (Fragment) OS=Homo sapiens OX=9606 GN=RAN PE=1 SV=1; Additional IDs concatenated into MaxParsimony group: B5MDF5, P62826, F5H018, H0YFC6, B4DV51, Q0EFC9, Q96QB7
F5H018	-1.75424	2.56386e-05	1178	0.00020086	0.0001145	GTP-binding nuclear protein Ran (Fragment) OS=Homo sapiens OX=9606 GN=RAN PE=1 SV=8
P62826	-1.75424	2.56386e-05	1179	0.000184122	0.000104958	GTP-binding nuclear protein Ran OS=Homo sapiens OX=9606 GN=RAN PE=1 SV=3
Q2QD09	-3.94167	2.57483e-05	3610	0.0001371	3.47823e-05	Triosephosphate isomerase (Fragment) OS=Homo sapiens OX=9606 PE=3 SV=1
H0YAS8	3.00338	2.72139e-05	4922	5.70407e-05	0.000171315	Clusterin (Fragment) OS=Homo sapiens OX=9606 GN=CLU PE=1 SV=1
B4DW11	3.0258	2.74615e-05	4918	4.07877e-05	0.000123415	cDNA FLJ57622, highly similar to Clusterin OS=Homo sapiens OX=9606 PE=2 SV=1
A0A024RA28	1.73865	2.75833e-05	5209	0.000251307	0.000436936	Heterogeneous nuclear ribonucleoprotein A2/B1, isoform CRA_d OS=Homo sapiens OX=9606 GN=HNRPA2B1 PE=4 SV=1
A0A384NL58	1.76558	2.77068e-05	5233	0.000261228	0.000461219	Epididymis secretory sperm binding protein OS=Homo sapiens OX=9606 PE=2 SV=1
B2RBD5	-1.46122	2.82142e-05	5311	0.000774324	0.000529915	Tubulin beta chain OS=Homo sapiens OX=9606 PE=2 SV=1
H7BY16	1.68676	2.86413e-05	290	0.000211858	0.000357353	Nucleolin (Fragment) OS=Homo sapiens OX=9606 GN=NCL PE=1 SV=8
J3QL43	-1.7232	2.86724e-05	4510	0.000129987	7.54332e-05	Eukaryotic initiation factor 4A-I (Fragment) OS=Homo sapiens OX=9606 GN=EIF4A1 PE=1 SV=1
J3QR64	-1.59123	2.93804e-05	4508	0.000146105	9.18187e-05	Eukaryotic initiation factor 4A-I (Fragment) OS=Homo sapiens OX=9606 GN=EIF4A1 PE=1 SV=1
J3QLN6	-1.56668	3.17398e-05	4511	0.000188859	0.000120547	Eukaryotic initiation factor 4A-I (Fragment) OS=Homo sapiens OX=9606 GN=EIF4A1 PE=1 SV=1
A0A0B4J269	-1.46015	3.21404e-05	5258	0.000437821	0.000299847	Uncharacterized protein OS=Homo sapiens OX=9606 PE=1 SV=1
Q13509	-1.46015	3.21404e-05	5278	0.00077543	0.000531062	Tubulin beta-3 chain OS=Homo sapiens OX=9606 GN=TUBB3 PE=1 SV=2
Q9BV28	-1.45981	3.32403e-05	5313	0.000859268	0.000588615	Tubulin beta chain (Fragment) OS=Homo sapiens OX=9606 GN=TUBB3 PE=2 SV=2
Q2NKY5	-1.55687	3.52698e-05	5276	0.000613366	0.000393974	Tubulin beta chain OS=Homo sapiens OX=9606 GN=TUBB6 PE=2 SV=1
A0A384NPQ2	-1.87592	3.58173e-05	4180	0.00074523	0.00039726	Epididymis secretory sperm binding protein OS=Homo sapiens OX=9606 PE=2 SV=1; Additional IDs concatenated into MaxParsimony group: Q06830, A0A0A0MSI0, B2R4P2, A0A0A0MRQ5, V9HW12, B4DF70, Q13162, H7C3T4, A6NIW5, A0A024R7F2
Q06830	-1.87592	3.58173e-05	4183	0.00074523	0.00039726	Peroxiredoxin-1 OS=Homo sapiens OX=9606 GN=PRDX1 PE=1 SV=1
Q96EB3	-2.29466	3.74385e-05	597	0.000580387	0.00025293	EEF1A1 protein (Fragment) OS=Homo sapiens OX=9606 GN=EEF1A1 PE=2 SV=1
Q2F837	-2.29466	3.74385e-05	598	0.00100476	0.000437868	Eukaryotic translation elongation factor 1 alpha 1 (Fragment) OS=Homo sapiens OX=9606 PE=2 SV=1
F5H5D3	-1.71476	4.03936e-05	463	0.000742286	0.000432881	Tubulin alpha chain OS=Homo sapiens OX=9606 GN=TUBA1C PE=1 SV=1
Q53GA7	-1.71476	4.03936e-05	432	0.00085801	0.000500367	Tubulin alpha chain (Fragment) OS=Homo sapiens OX=9606 PE=2 SV=1
Q9BQE3	-1.71476	4.03936e-05	430	0.00085801	0.000500367	Tubulin alpha-1C chain OS=Homo sapiens OX=9606 GN=TUBA1C PE=1 SV=1
Q6PKD3	-1.95443	4.05005e-05	250	0.000170502	8.72385e-05	RDX protein (Fragment) OS=Homo sapiens OX=9606 GN=RDX PE=2 SV=1
Q05CU6	-1.95443	4.05005e-05	249	0.000169006	8.64732e-05	RDX protein (Fragment) OS=Homo sapiens OX=9606 GN=RDX PE=2 SV=1
A8JZY9	-1.72677	4.18642e-05	462	0.000870634	0.000504198	Tubulin alpha chain OS=Homo sapiens OX=9606 PE=2 SV=1
B3KT06	-1.74338	4.35924e-05	459	0.000952965	0.000546618	Tubulin alpha chain OS=Homo sapiens OX=9606 PE=2 SV=1
P68363	-1.74338	4.35924e-05	434	0.00087901	0.000504198	Tubulin alpha-1B chain OS=Homo sapiens OX=9606 GN=TUBA1B PE=1 SV=1; Additional IDs concatenated into MaxParsimony group: A8JZY9, B3KT06, B3KPS3, F5H5D3, Q53GA7, Q9BQE3, B7Z1K5, B4DQK4, P0DPH7, Q1ZYQ1, P0DPH8, P68366, Q9UQM3, Q8N532, B4DDU2, A0A1W2PQM2, Q6PEY2, Q7Z3M3, C9J2C0, Q9NY65, F8VQQ4, B4DN58, F8VVB9, V9GZ17, F8VS66, F8VRZ4, A6NHL2, F8VWV9, F8VX09, C9JJQ8, C9JQ00, C9JDS9, C9JEV8, Q15670, F8…
B3KPS3	-1.74338	4.35924e-05	454	0.000952965	0.000546618	Tubulin alpha chain OS=Homo sapiens OX=9606 PE=2 SV=1
Q71U36	-1.73735	4.42362e-05	444	0.000874316	0.000503246	Tubulin alpha-1A chain OS=Homo sapiens OX=9606 GN=TUBA1A PE=1 SV=1
B4YAH7	2.08964	4.51621e-05	401	8.18437e-05	0.000171024	ALDH2 (Fragment) OS=Homo sapiens OX=9606 GN=ALDH2 PE=3 SV=1
P09382	-1.93441	4.65603e-05	853	0.00136822	0.000707308	Galectin-1 OS=Homo sapiens OX=9606 GN=LGALS1 PE=1 SV=2
A0A384MR27	-1.93441	4.65603e-05	852	0.00136822	0.000707308	Galectin OS=Homo sapiens OX=9606 PE=2 SV=1; Additional IDs concatenated into MaxParsimony group: P09382, F8WEI7, A0A0B6XK00
D6RBL5	-2.29879	4.73267e-05	856	0.000237762	0.000103429	Annexin OS=Homo sapiens OX=9606 GN=ANXA5 PE=1 SV=1
J3KS25	-1.56927	4.79313e-05	4515	0.000124199	7.91446e-05	Eukaryotic initiation factor 4A-I (Fragment) OS=Homo sapiens OX=9606 GN=EIF4A1 PE=1 SV=8
J3QKZ9	-1.56927	4.79313e-05	4513	0.000173323	0.000110448	Eukaryotic initiation factor 4A-I (Fragment) OS=Homo sapiens OX=9606 GN=EIF4A1 PE=1 SV=8
B4E047	-1.56927	4.79313e-05	4495	0.00013425	8.55494e-05	cDNA FLJ59127, highly similar to Eukaryotic initiation factor 4A-I OS=Homo sapiens OX=9606 PE=2 SV=1
A8MW50	-1.8151	4.80605e-05	4149	0.000297444	0.000163872	L-lactate dehydrogenase (Fragment) OS=Homo sapiens OX=9606 GN=LDHB PE=1 SV=1
Q9BQ02	1.93245	4.8967e-05	287	0.000145475	0.000281125	NCL protein OS=Homo sapiens OX=9606 PE=2 SV=1
Q53G92	-1.45399	5.27316e-05	5259	0.000764359	0.000525697	Tubulin beta chain (Fragment) OS=Homo sapiens OX=9606 PE=2 SV=1
A0A0A0MSI0	-1.85011	5.51579e-05	4189	0.000851387	0.000460181	Peroxiredoxin-1 (Fragment) OS=Homo sapiens OX=9606 GN=PRDX1 PE=1 SV=1
H3BPS8	-2.44138	5.55379e-05	2896	0.000272007	0.000111415	Fructose-bisphosphate aldolase A (Fragment) OS=Homo sapiens OX=9606 GN=ALDOA PE=1 SV=1
Q53HE2	-2.73656	5.63114e-05	3615	0.000194769	7.11727e-05	Triosephosphate isomerase (Fragment) OS=Homo sapiens OX=9606 PE=2 SV=1
G3V3R4	-1.43932	5.66373e-05	5308	0.000420186	0.000291934	HCG1983504, isoform CRA_c OS=Homo sapiens OX=9606 GN=TUBB3 PE=1 SV=1
G3V2N6	-1.43932	5.66373e-05	5279	0.000379192	0.000263452	HCG1983504, isoform CRA_d OS=Homo sapiens OX=9606 GN=TUBB3 PE=1 SV=1
G3V2R8	-1.43932	5.66373e-05	5307	0.000527013	0.000366154	HCG1983504, isoform CRA_e OS=Homo sapiens OX=9606 GN=TUBB3 PE=1 SV=1
G3V5W4	-1.43932	5.66373e-05	5305	0.000641109	0.000445425	Tubulin beta-3 chain OS=Homo sapiens OX=9606 GN=TUBB3 PE=1 SV=1
B3KS31	-1.47069	5.79126e-05	5254	0.000537654	0.000365579	Tubulin beta chain OS=Homo sapiens OX=9606 GN=TUBB6 PE=2 SV=1
J3QS69	-1.76939	5.8449e-05	4498	0.000120568	6.81413e-05	Eukaryotic initiation factor 4A-I (Fragment) OS=Homo sapiens OX=9606 GN=EIF4A1 PE=1 SV=1
A1L194	1.57444	5.91474e-05	29	0.00224229	0.00353035	Uncharacterized protein (Fragment) OS=Homo sapiens OX=9606 PE=2 SV=1
B4DWQ3	-2.6469	5.92896e-05	4481	0.000168113	6.35131e-05	Phosphoglycerate kinase OS=Homo sapiens OX=9606 PE=2 SV=1
A0A1W2PRT3	1.57002	6.01951e-05	12	0.000862749	0.00135454	Glial fibrillary acidic protein (Fragment) OS=Homo sapiens OX=9606 GN=GFAP PE=1 SV=1
J3KT12	-1.67208	6.07043e-05	4497	0.000112636	6.73626e-05	Eukaryotic initiation factor 4A-I OS=Homo sapiens OX=9606 GN=EIF4A1 PE=1 SV=1
V9HWK1	-2.78114	6.21971e-05	3614	0.000197941	7.11727e-05	Triosephosphate isomerase OS=Homo sapiens OX=9606 GN=HEL-S-49 PE=2 SV=1
P60174	-2.78114	6.21971e-05	3616	0.000172333	6.1965e-05	Triosephosphate isomerase OS=Homo sapiens OX=9606 GN=TPI1 PE=1 SV=3; Additional IDs concatenated into MaxParsimony group: V9HWK1, Q53HE2, B4DUI5, Q2QD09, U3KPZ0, U3KQF3
B4DUI5	-2.7209	6.27324e-05	3611	0.000214717	7.8914e-05	Triosephosphate isomerase OS=Homo sapiens OX=9606 PE=2 SV=1
A0A1X7SCE1	1.56433	6.46824e-05	13	0.000844604	0.00132124	Glial fibrillary acidic protein (Fragment) OS=Homo sapiens OX=9606 GN=GFAP PE=1 SV=1
K7EJU1	1.56433	6.46824e-05	11	0.00113749	0.00177941	Glial fibrillary acidic protein (Fragment) OS=Homo sapiens OX=9606 GN=GFAP PE=1 SV=1
H0YFC6	-1.80467	6.47095e-05	1180	0.000253214	0.00014031	GTP-binding nuclear protein Ran (Fragment) OS=Homo sapiens OX=9606 GN=RAN PE=1 SV=1
A0A1X7SBR3	1.56157	6.49637e-05	25	0.000599109	0.000935548	Glial fibrillary acidic protein OS=Homo sapiens OX=9606 GN=GFAP PE=1 SV=1
P14136	1.56157	6.49637e-05	20	0.000654582	0.00102217	Glial fibrillary acidic protein OS=Homo sapiens OX=9606 GN=GFAP PE=1 SV=1
K7EMP8	1.56157	6.49637e-05	30	0.000654582	0.00102217	Glial fibrillary acidic protein OS=Homo sapiens OX=9606 GN=GFAP PE=1 SV=2
B4E192	1.56157	6.49637e-05	15	0.000694789	0.00108496	cDNA FLJ54224, highly similar to Glial fibrillary acidic protein, astrocyte OS=Homo sapiens OX=9606 PE=2 SV=1
A0A1W2PR46	1.56157	6.49637e-05	41	0.000559959	0.000874413	Glial fibrillary acidic protein OS=Homo sapiens OX=9606 GN=GFAP PE=1 SV=1
B4DJW0	1.56157	6.49637e-05	14	0.000681396	0.00106404	cDNA FLJ55696, highly similar to Glial fibrillary acidic protein, astrocyte OS=Homo sapiens OX=9606 PE=2 SV=1
D6RBE9	-2.0662	6.64052e-05	854	0.000201506	9.75253e-05	Annexin OS=Homo sapiens OX=9606 GN=ANXA5 PE=1 SV=1
M0R0K9	1.58369	6.72323e-05	5326	6.93735e-05	0.000109866	Transcription intermediary factor 1-beta (Fragment) OS=Homo sapiens OX=9606 GN=TRIM28 PE=1 SV=1
F5GXY2	-2.97859	6.75104e-05	4151	0.000156936	5.26881e-05	L-lactate dehydrogenase A chain (Fragment) OS=Homo sapiens OX=9606 GN=LDHA PE=1 SV=8
F5GYU2	-2.97859	6.75104e-05	4155	0.000170014	5.70788e-05	L-lactate dehydrogenase A chain (Fragment) OS=Homo sapiens OX=9606 GN=LDHA PE=1 SV=1
Q6PEY2	-1.7152	6.82856e-05	450	0.00048247	0.000281291	Tubulin alpha-3E chain OS=Homo sapiens OX=9606 GN=TUBA3E PE=1 SV=2
B4DNG6	-2.32195	6.88388e-05	857	0.000360967	0.000155459	Annexin OS=Homo sapiens OX=9606 PE=2 SV=1
Q59FA2	2.00934	6.93444e-05	4792	9.40086e-05	0.000188896	Splicing factor, arginine/serine-rich 1 (Splicing factor 2, alternate splicing factor) variant (Fragment) OS=Homo sapiens OX=9606 PE=2 SV=1
F8VQQ4	-1.793	6.95463e-05	458	0.000962399	0.000536753	Tubulin alpha chain (Fragment) OS=Homo sapiens OX=9606 GN=TUBA1A PE=1 SV=1
H3BUH7	-2.53641	7.16958e-05	2900	0.000365783	0.000144213	Fructose-bisphosphate aldolase A (Fragment) OS=Homo sapiens OX=9606 GN=ALDOA PE=1 SV=1
B4DQK4	-1.89384	7.21849e-05	441	0.000792423	0.000418422	Tubulin alpha chain OS=Homo sapiens OX=9606 PE=2 SV=1
P60842	-1.6968	7.35585e-05	4505	0.000138242	8.14724e-05	Eukaryotic initiation factor 4A-I OS=Homo sapiens OX=9606 GN=EIF4A1 PE=1 SV=1
A8K7F6	-1.6968	7.35585e-05	4506	0.000138242	8.14724e-05	cDNA FLJ78244, highly similar to Homo sapiens eukaryotic translation initiation factor 4A, isoform 1 (EIF4A1), mRNA OS=Homo sapiens OX=9606 PE=2 SV=1; Additional IDs concatenated into MaxParsimony group: P60842, A8K088, J3KT12, Q59F68, J3QS69, J3QL43, J3KTB5, B4DNH2, Q14240, E7EQG2, J3KSZ0, J3QR64, J3QLN6, Q9NZE6, J3KS25, B4E047, J3QKZ9, B4DJX6, B4DKP9, B4E102, J3KTN0, Q96B07, D3DSD6, J3KSN7, Q86…
B2R4P2	-1.87691	7.42575e-05	4182	0.000679891	0.000362239	cDNA, FLJ92164, highly similar to Homo sapiens peroxiredoxin 1 (PRDX1), mRNA OS=Homo sapiens OX=9606 PE=2 SV=1
Q9BUF5	-1.45652	7.50613e-05	5285	0.000480125	0.000329638	Tubulin beta-6 chain OS=Homo sapiens OX=9606 GN=TUBB6 PE=1 SV=1
A8K1L8	2.15863	7.53614e-05	4790	6.3378e-05	0.00013681	cDNA FLJ77645, highly similar to Homo sapiens splicing factor, arginine/serine-rich 1 (splicing factor 2, alternate splicing factor) (SFRS1), mRNA OS=Homo sapiens OX=9606 PE=2 SV=1
J3KTL2	1.96706	7.65434e-05	4791	9.89346e-05	0.00019461	Serine/arginine-rich-splicing factor 1 OS=Homo sapiens OX=9606 GN=SRSF1 PE=1 SV=1; Additional IDs concatenated into MaxParsimony group: Q07955, A8K1L8, Q59FA2, J3KSR8, B7Z570, A0A2I7N9Y9, J3KSW7, J3QQV5
Q07955	1.96706	7.65434e-05	4788	0.000100929	0.000198534	Serine/arginine-rich splicing factor 1 OS=Homo sapiens OX=9606 GN=SRSF1 PE=1 SV=2
A2VCQ4	1.97862	7.69742e-05	488	0.000144298	0.000285511	PRKCSH protein (Fragment) OS=Homo sapiens OX=9606 GN=PRKCSH PE=2 SV=1
A5D906	-1.59997	7.97173e-05	5284	0.000805614	0.000503518	Tubulin beta chain (Fragment) OS=Homo sapiens OX=9606 GN=TUBB2A PE=2 SV=1
A5D907	-1.59997	7.97173e-05	5266	0.000805614	0.000503518	Tubulin beta chain (Fragment) OS=Homo sapiens OX=9606 GN=TUBB2A PE=2 SV=1
Q6W6M8	-2.18957	8.22343e-05	295	0.000246585	0.000112618	Antigen MLAA-42 (Fragment) OS=Homo sapiens OX=9606 PE=2 SV=1
K7ESM5	-1.46076	8.31511e-05	5299	0.000597497	0.000409031	Tubulin beta chain (Fragment) OS=Homo sapiens OX=9606 GN=TUBB6 PE=1 SV=1
I3L192	1.98759	8.64266e-05	4203	5.64144e-05	0.000112129	Basigin (Fragment) OS=Homo sapiens OX=9606 GN=BSG PE=1 SV=8
B7Z570	1.89166	9.01869e-05	4789	0.000133186	0.000251942	cDNA FLJ53078, highly similar to Splicing factor, arginine/serine-rich 1 OS=Homo sapiens OX=9606 PE=2 SV=1
J3KSR8	1.89166	9.01869e-05	4787	0.000133186	0.000251942	Serine/arginine-rich-splicing factor 1 (Fragment) OS=Homo sapiens OX=9606 GN=SRSF1 PE=1 SV=1
A0A2I7N9Y9	1.89166	9.01869e-05	4793	0.000167067	0.000316033	Serine and arginine rich splicing factor 1 transcript variant 5 (Fragment) OS=Homo sapiens OX=9606 GN=SRSF1 PE=2 SV=1
A0A0M4FNU3	-2.14592	9.94058e-05	2904	0.000200706	9.35294e-05	Fructose-bisphosphate aldolase (Fragment) OS=Homo sapiens OX=9606 GN=ALDOA PE=3 SV=1
Q9UJZ2	-1.77662	0.000109255	243	0.000166177	9.35354e-05	Cytovillin 2 (Fragment) OS=Homo sapiens OX=9606 GN=VIL2 PE=2 SV=1
Q9UJU1	-1.77662	0.000109255	256	0.000179141	0.000100832	Cytovillin 2 (Fragment) OS=Homo sapiens OX=9606 GN=VIL2 PE=2 SV=1
A0A0S2Z4A0	1.97309	0.000115292	482	0.000158355	0.000312448	Protein kinase C substrate 80K-H isoform 4 (Fragment) OS=Homo sapiens OX=9606 GN=PRKCSH PE=2 SV=1
B7Z1K5	-1.77374	0.00011685	455	0.000609	0.000343342	Tubulin alpha chain OS=Homo sapiens OX=9606 PE=2 SV=1
K7EM90	-1.8627	0.000123644	497	0.000334875	0.00017978	Alpha-enolase (Fragment) OS=Homo sapiens OX=9606 GN=ENO1 PE=1 SV=1
Q16658	-1.85036	0.00012589	4117	0.000137644	7.43879e-05	Fascin OS=Homo sapiens OX=9606 GN=FSCN1 PE=1 SV=3; Additional IDs concatenated into MaxParsimony group: A0A384MEG1, B3KTA3, B3KTM9, A0A0A0MSB2, C9JFC0
A0A384MEG1	-1.85036	0.00012589	4118	0.000137644	7.43879e-05	Fascin OS=Homo sapiens OX=9606 PE=2 SV=1
K7EL29	-1.49986	0.000127351	5293	0.000118744	7.91703e-05	Tubulin beta-6 chain (Fragment) OS=Homo sapiens OX=9606 GN=TUBB6 PE=1 SV=1
B4E386	-1.45326	0.00013081	5297	0.00066233	0.000455755	cDNA FLJ52847, highly similar to Tubulin beta-6 chain OS=Homo sapiens OX=9606 PE=2 SV=1
Q9UQM3	-1.91738	0.000145101	448	0.000690434	0.000360093	Tubulin alpha chain (Fragment) OS=Homo sapiens OX=9606 PE=2 SV=1
A0A1B0GVG8	1.63727	0.000146923	18	0.00451252	0.00738824	Vimentin (Fragment) OS=Homo sapiens OX=9606 GN=VIM PE=1 SV=1
V9HVZ4	-1.47846	0.000148182	370	0.00112471	0.000760732	Glyceraldehyde-3-phosphate dehydrogenase OS=Homo sapiens OX=9606 GN=HEL-S-162eP PE=2 SV=1; Additional IDs concatenated into MaxParsimony group: P04406, Q2TSD0, E7EUT5, Q0QET7, B4DRV9, A4UCT1, Q5ZEY3, Q16768, A0A0K0K1K1, O14556
P04406	-1.47846	0.000148182	378	0.00112471	0.000760732	Glyceraldehyde-3-phosphate dehydrogenase OS=Homo sapiens OX=9606 GN=GAPDH PE=1 SV=3
F5GZQ4	-2.58201	0.000148558	4153	0.0001167	4.51975e-05	L-lactate dehydrogenase A chain (Fragment) OS=Homo sapiens OX=9606 GN=LDHA PE=1 SV=1
C9J7H8	-2.04668	0.000149511	4146	0.000262281	0.000128149	L-lactate dehydrogenase B chain (Fragment) OS=Homo sapiens OX=9606 GN=LDHB PE=1 SV=8
B3KTA3	-1.81756	0.00014992	4120	0.00014122	7.76975e-05	Fascin OS=Homo sapiens OX=9606 PE=2 SV=1
J3KTF8	-2.81091	0.000152764	3120	0.000110827	3.94274e-05	Rho GDP-dissociation inhibitor 1 (Fragment) OS=Homo sapiens OX=9606 GN=ARHGDIA PE=1 SV=8
A0A087WUI2	1.75997	0.000153487	5216	0.000245301	0.000431723	Heterogeneous nuclear ribonucleoproteins A2/B1 OS=Homo sapiens OX=9606 GN=HNRNPA2B1 PE=1 SV=1
B4DDU2	-1.9283	0.000157675	464	0.000767046	0.000397784	cDNA FLJ60097, highly similar to Tubulin alpha-ubiquitous chain OS=Homo sapiens OX=9606 PE=2 SV=1
Q65ZQ3	1.90736	0.000162653	5225	5.87668e-05	0.000112089	FBRNP OS=Homo sapiens OX=9606 GN=D10S102 PE=2 SV=1
E2DRY6	-2.59368	0.000162654	498	0.000347421	0.000133949	C-myc promoter-binding protein 1 OS=Homo sapiens OX=9606 PE=2 SV=1
A0A183YE00	-1.59088	0.000164535	5322	0.000431149	0.000271012	Tubulin beta chain OS=Homo sapiens OX=9606 GN=TUB4q PE=2 SV=1
B4DP54	-1.44031	0.0001672	5295	0.000506585	0.000351719	Tubulin beta chain OS=Homo sapiens OX=9606 PE=2 SV=1
A0A2R8YEM5	-2.01662	0.000169356	493	0.000348211	0.00017267	Alpha-enolase (Fragment) OS=Homo sapiens OX=9606 GN=ENO1 PE=1 SV=1
Q9UJZ6	-1.89571	0.000173479	262	0.000273786	0.000144424	Ezrin (Fragment) OS=Homo sapiens OX=9606 PE=2 SV=1
Q9UK20	-1.89571	0.000173479	245	0.000268716	0.000141749	Ezrin (Fragment) OS=Homo sapiens OX=9606 PE=2 SV=2
Q0QET7	-1.48235	0.000174683	371	0.00144327	0.000973639	Glyceraldehyde-3-phosphate dehydrogenase (Fragment) OS=Homo sapiens OX=9606 GN=GAPDH PE=2 SV=1
Q5T0R7	-1.90782	0.000176788	781	0.000111006	5.81848e-05	Adenylyl cyclase-associated protein 1 (Fragment) OS=Homo sapiens OX=9606 GN=CAP1 PE=1 SV=1
Q5T0R6	-1.90782	0.000176788	783	0.000109745	5.75237e-05	Adenylyl cyclase-associated protein 1 (Fragment) OS=Homo sapiens OX=9606 GN=CAP1 PE=1 SV=1
B7Z7Q6	1.509	0.00017759	4468	0.000138215	0.000208567	cDNA FLJ57232, highly similar to Lysosomal Pro-X carboxypeptidase (EC3.4.16.2) OS=Homo sapiens OX=9606 PE=2 SV=1
Q53SS8	-1.51184	0.000178513	983	0.000123369	8.16019e-05	Epididymis secretory protein Li 85 OS=Homo sapiens OX=9606 GN=PCBP1 PE=2 SV=1; Additional IDs concatenated into MaxParsimony group: Q15365, Q15366, F8VZX2, H3BRU6, B4DLC0, B4DRD7, P57721, E9PFP8, Q5MJP6, J3QT27, F8VXH9, F8W0G4, F8W1G6, F8VRH0, F8VTZ0, P57723, A0A024R320, Q7Z4Y9, C9J0A4, H3BSS4, C9JZY3, C9JTY5, H3BND9, C9J5V4, C9JSA6, C9J7A9, C9IZV9, F8WC71, C9K0A2, H3BSP4
Q15365	-1.51184	0.000178513	986	0.000123369	8.16019e-05	Poly(rC)-binding protein 1 OS=Homo sapiens OX=9606 GN=PCBP1 PE=1 SV=2
A0A0B4J1Z1	1.59072	0.000181657	3700	0.000103247	0.000164237	Serine/arginine-rich-splicing factor 7 OS=Homo sapiens OX=9606 GN=SRSF7 PE=1 SV=1
B4DEK2	1.59072	0.000181657	3699	8.57261e-05	0.000136366	cDNA FLJ59182, highly similar to Splicing factor, arginine/serine-rich 7 OS=Homo sapiens OX=9606 PE=2 SV=1
A4UCT0	-2.19495	0.000184484	2895	0.000155096	7.06601e-05	Fructose-bisphosphate aldolase (Fragment) OS=Homo sapiens OX=9606 PE=2 SV=1
Q3ZCR3	-1.42832	0.000184855	5268	0.000911428	0.000638113	Tubulin beta chain (Fragment) OS=Homo sapiens OX=9606 GN=TUBB3 PE=2 SV=1
Q5U000	1.94518	0.000186979	3732	6.54124e-05	0.000127239	Cathepsin Z OS=Homo sapiens OX=9606 PE=2 SV=1
Q9UBR2	1.94518	0.000186979	3731	6.54124e-05	0.000127239	Cathepsin Z OS=Homo sapiens OX=9606 GN=CTSZ PE=1 SV=1; Additional IDs concatenated into MaxParsimony group: Q5U000
B4DDB6	1.80877	0.000188586	5212	0.00010213	0.000184729	Heterogeneous nuclear ribonucleoprotein A3, isoform CRA_a OS=Homo sapiens OX=9606 GN=HNRPA3 PE=2 SV=1
B4E3E6	1.80877	0.000188586	5213	0.000112564	0.000203602	cDNA FLJ58832, highly similar to Heterogeneous nuclear ribonucleoprotein A3 OS=Homo sapiens OX=9606 PE=2 SV=1
H3BU78	-2.80547	0.000193049	2910	0.000210681	7.50966e-05	Fructose-bisphosphate aldolase (Fragment) OS=Homo sapiens OX=9606 GN=ALDOA PE=1 SV=2
R4GMX5	1.91251	0.000193199	4201	7.82911e-05	0.000149733	Basigin (Fragment) OS=Homo sapiens OX=9606 GN=BSG PE=1 SV=1
P22392	-2.29127	0.000196553	1546	0.000130478	5.69459e-05	Nucleoside diphosphate kinase B OS=Homo sapiens OX=9606 GN=NME2 PE=1 SV=1
Q6FHN3	-2.29127	0.000196553	1550	0.000130478	5.69459e-05	Nucleoside diphosphate kinase OS=Homo sapiens OX=9606 GN=NME2 PE=2 SV=1
B4DF70	-1.77962	0.000197101	4185	0.000208848	0.000117356	cDNA FLJ60461, highly similar to Peroxiredoxin-2 OS=Homo sapiens OX=9606 PE=2 SV=1
P32119	-1.77962	0.000197101	4188	0.000193027	0.000108465	Peroxiredoxin-2 OS=Homo sapiens OX=9606 GN=PRDX2 PE=1 SV=5
V9HW12	-1.77962	0.000197101	4190	0.000193027	0.000108465	Epididymis secretory sperm binding protein Li 2a OS=Homo sapiens OX=9606 GN=HEL-S-2a PE=2 SV=1
F8VVB9	-1.67061	0.000200149	435	0.00075622	0.00045266	Tubulin alpha-1B chain (Fragment) OS=Homo sapiens OX=9606 GN=TUBA1B PE=1 SV=8
B4E112	-2.54662	0.000213995	3009	0.000134726	5.29039e-05	cDNA FLJ51435, moderately similar to Cofilin-1 OS=Homo sapiens OX=9606 PE=2 SV=1
E7EUT5	-1.45511	0.000215184	374	0.00134485	0.000924228	Glyceraldehyde-3-phosphate dehydrogenase OS=Homo sapiens OX=9606 GN=GAPDH PE=1 SV=1
Q5ZEY3	-1.46713	0.000215894	372	0.00283414	0.00193176	Glyceraldehyde-3-phosphate dehydrogenase (Fragment) OS=Homo sapiens OX=9606 GN=GAPD PE=2 SV=1
A8K088	-1.7351	0.000223756	4507	0.000110303	6.35719e-05	cDNA FLJ78614, highly similar to Homo sapiens eukaryotic translation initiation factor 4A, isoform 1 (EIF4A1), mRNA OS=Homo sapiens OX=9606 PE=2 SV=1
P51991	1.72395	0.00022768	5229	0.000103339	0.000178152	Heterogeneous nuclear ribonucleoprotein A3 OS=Homo sapiens OX=9606 GN=HNRNPA3 PE=1 SV=2
A0A384NL63	1.72395	0.00022768	5230	0.000103339	0.000178152	Epididymis secretory sperm binding protein OS=Homo sapiens OX=9606 GN=HNRPA3 PE=2 SV=1
M0R2D3	-1.41642	0.000231961	5243	0.000790111	0.000557822	Tubulin beta-4A chain (Fragment) OS=Homo sapiens OX=9606 GN=TUBB4A PE=1 SV=1
A0A2R8Y879	-1.99415	0.000259509	494	0.000471043	0.000236213	Alpha-enolase (Fragment) OS=Homo sapiens OX=9606 GN=ENO1 PE=1 SV=1
A0A024R3I5	1.71411	0.000272393	3506	6.98006e-05	0.000119646	Melanoma cell adhesion molecule, isoform CRA_a OS=Homo sapiens OX=9606 GN=MCAM PE=4 SV=1
P43121	1.71411	0.000272393	3503	6.98006e-05	0.000119646	Cell surface glycoprotein MUC18 OS=Homo sapiens OX=9606 GN=MCAM PE=1 SV=2; Additional IDs concatenated into MaxParsimony group: A8K6A6, A0A024R3I5, B2R642, B3KXZ9
Q8N532	-1.54308	0.000274396	443	0.0010022	0.000649477	TUBA1C protein OS=Homo sapiens OX=9606 GN=TUBA1C PE=2 SV=1
H3BMQ8	-2.99376	0.000284028	2909	0.000291107	9.72378e-05	Fructose-bisphosphate aldolase A (Fragment) OS=Homo sapiens OX=9606 GN=ALDOA PE=1 SV=1
A0A0S2Z4T0	1.61529	0.000285289	21	0.00190509	0.00307728	Vimentin isoform 2 OS=Homo sapiens OX=9606 GN=VIM PE=2 SV=1
A0A1W2PQM2	-1.54848	0.000295581	437	0.000914442	0.000590541	Tubulin alpha-1C chain OS=Homo sapiens OX=9606 GN=TUBA1C PE=1 SV=1
A8K6A6	1.72843	0.000299094	3504	6.8918e-05	0.00011912	cDNA FLJ78619, highly similar to Homo sapiens melanoma cell adhesion molecule (MCAM), mRNA OS=Homo sapiens OX=9606 PE=2 SV=1
Q9H4B7	-1.60388	0.000303797	5324	0.000359002	0.000223833	Tubulin beta-1 chain OS=Homo sapiens OX=9606 GN=TUBB1 PE=1 SV=1
A4UCS9	-2.35838	0.00030473	2908	0.000144188	6.11385e-05	Fructose-bisphosphate aldolase (Fragment) OS=Homo sapiens OX=9606 PE=2 SV=1
E9PP50	-2.95846	0.000305401	3010	0.000110249	3.72656e-05	Cofilin-1 (Fragment) OS=Homo sapiens OX=9606 GN=CFL1 PE=1 SV=8
A4UCU2	-1.91513	0.000320625	5275	0.000342987	0.000179094	Beta-4 tubulin (Fragment) OS=Homo sapiens OX=9606 PE=2 SV=1
G3V2A3	-1.43395	0.000325788	5312	0.000684124	0.000477091	Tubulin beta chain (Fragment) OS=Homo sapiens OX=9606 GN=TUBB3 PE=1 SV=1
B4DMS3	1.74613	0.000328616	45	9.08429e-05	0.000158623	cDNA FLJ59036, highly similar to von Willebrand factor OS=Homo sapiens OX=9606 PE=2 SV=1
E9PIG4	1.63455	0.000332107	4472	0.000157297	0.000257109	Lysosomal Pro-X carboxypeptidase (Fragment) OS=Homo sapiens OX=9606 GN=PRCP PE=1 SV=8
B2R642	1.59559	0.00033223	3505	6.98006e-05	0.000111373	cDNA, FLJ92775, highly similar to Homo sapiens melanoma cell adhesion molecule (MCAM), mRNA OS=Homo sapiens OX=9606 PE=2 SV=1
A0A0S2Z3C4	2.06498	0.000350233	532	0.000153502	0.00031698	Solute carrier family 25 member 4 isoform 2 (Fragment) OS=Homo sapiens OX=9606 GN=SLC25A4 PE=2 SV=1
S4R3S4	1.88182	0.000360984	400	0.000108755	0.000204657	Aldehyde dehydrogenase, mitochondrial (Fragment) OS=Homo sapiens OX=9606 GN=ALDH2 PE=1 SV=1
Q71UM5	-1.45441	0.000375996	3107	0.000191201	0.000131463	40S ribosomal protein S27-like OS=Homo sapiens OX=9606 GN=RPS27L PE=1 SV=3
H0YMV8	-1.45441	0.000375996	3106	0.000160609	0.000110429	40S ribosomal protein S27 OS=Homo sapiens OX=9606 GN=RPS27L PE=1 SV=1; Additional IDs concatenated into MaxParsimony group: Q71UM5, A4D1G5, C9JLI6, P42677, C9J1C5
H0YIZ1	1.77316	0.000377497	1293	0.000171528	0.000304146	NPC intracellular cholesterol transporter 2 (Fragment) OS=Homo sapiens OX=9606 GN=NPC2 PE=1 SV=1
A1L196	-1.67673	0.000377817	5287	0.000899354	0.000536374	Tubulin beta chain (Fragment) OS=Homo sapiens OX=9606 PE=2 SV=1
I6L957	1.69558	0.000402666	5217	0.000234586	0.000397759	HNRNPA2B1 protein OS=Homo sapiens OX=9606 GN=HNRNPA2B1 PE=2 SV=1
A0A024R9Q1	2.06822	0.000408442	4754	7.1894e-05	0.000148693	Thrombospondin 1, isoform CRA_a OS=Homo sapiens OX=9606 GN=THBS1 PE=4 SV=1
C9JYW2	2.36959	0.000420304	293	0.000167651	0.000397264	Nucleolin (Fragment) OS=Homo sapiens OX=9606 GN=NCL PE=1 SV=1
C9J1H7	2.36959	0.000420304	288	0.000142402	0.000337435	Nucleolin (Fragment) OS=Homo sapiens OX=9606 GN=NCL PE=1 SV=1
C9JLB1	2.36959	0.000420304	289	0.000156548	0.000370955	Nucleolin (Fragment) OS=Homo sapiens OX=9606 GN=NCL PE=1 SV=1
C9JWL1	2.36959	0.000420304	291	0.000139052	0.000329495	Nucleolin (Fragment) OS=Homo sapiens OX=9606 GN=NCL PE=1 SV=1
Q53FN0	1.84946	0.000421592	1046	0.000101213	0.00018719	Splicing factor, arginine/serine-rich 2 variant (Fragment) OS=Homo sapiens OX=9606 PE=2 SV=1; Additional IDs concatenated into MaxParsimony group: A0A024R8U5, Q01130, B3KUY1, J3KP15, Q8NAK9, J3QL05, A0A024R3A8, Q9BRL6, B3KUF7, B3KVY2, Q8N220, Q6NXQ0, B3KX15, A4D2F6, A4D2F7
Q01130	1.84946	0.000421592	1050	0.000101213	0.00018719	Serine/arginine-rich splicing factor 2 OS=Homo sapiens OX=9606 GN=SRSF2 PE=1 SV=4
A0A024R8U5	1.84946	0.000421592	1047	0.000101213	0.00018719	Splicing factor, arginine/serine-rich 2, isoform CRA_a OS=Homo sapiens OX=9606 GN=SFRS2 PE=4 SV=1
J3KP15	1.84946	0.000421592	1051	0.000168181	0.000311045	Serine/arginine-rich-splicing factor 2 (Fragment) OS=Homo sapiens OX=9606 GN=SRSF2 PE=1 SV=8
B3KUY1	1.84946	0.000421592	1052	0.000107024	0.000197938	Splicing factor, arginine/serine-rich 2, isoform CRA_d OS=Homo sapiens OX=9606 GN=SFRS2 PE=2 SV=1
P07996	2.10929	0.00042469	4752	7.41025e-05	0.000156303	Thrombospondin-1 OS=Homo sapiens OX=9606 GN=THBS1 PE=1 SV=2; Additional IDs concatenated into MaxParsimony group: A0A024R9Q1, A0PJG0, A8MZG1, A0A0B6XK25
P68366	-2.15023	0.000454538	439	0.000387813	0.000180359	Tubulin alpha-4A chain OS=Homo sapiens OX=9606 GN=TUBA4A PE=1 SV=1
M0QYM7	-1.44235	0.000455706	5302	0.000293959	0.000203806	Tubulin beta-4A chain (Fragment) OS=Homo sapiens OX=9606 GN=TUBB4A PE=1 SV=8
A0PJG0	1.94783	0.000488589	4753	0.000112529	0.000219188	THBS1 protein (Fragment) OS=Homo sapiens OX=9606 GN=THBS1 PE=2 SV=1
A1L195	-1.67457	0.000507839	5272	0.000754448	0.000450533	Tubulin beta chain (Fragment) OS=Homo sapiens OX=9606 GN=TUBB2B PE=2 SV=2
P42785	1.45489	0.000515531	4470	0.00012654	0.000184101	Lysosomal Pro-X carboxypeptidase OS=Homo sapiens OX=9606 GN=PRCP PE=1 SV=1; Additional IDs concatenated into MaxParsimony group: A0A024R5L0, B7Z7Q6, E9PIG4, E9PKN6, E9PQN3, E9PL85, E9PQB5, E9PNJ1, E9PNF7, B3KR26, E9PLY4, E9PL49, E9PR42
A0A024R5L0	1.45489	0.000515531	4471	0.00012654	0.000184101	Prolylcarboxypeptidase (Angiotensinase C), isoform CRA_a OS=Homo sapiens OX=9606 GN=PRCP PE=4 SV=1
M0R2S1	-2.0909	0.000515704	1480	0.000582615	0.000278642	Ubiquitin-60S ribosomal protein L40 (Fragment) OS=Homo sapiens OX=9606 GN=UBA52 PE=1 SV=1
M0R1M6	-2.0909	0.000515704	1492	0.000705271	0.000337304	Ubiquitin-60S ribosomal protein L40 (Fragment) OS=Homo sapiens OX=9606 GN=UBA52 PE=1 SV=1
A0A2R8Y422	-2.0909	0.000515704	1484	0.00051539	0.000246491	Uncharacterized protein OS=Homo sapiens OX=9606 PE=4 SV=1
H3BR27	2.92104	0.000525762	1427	5.57598e-05	0.000162877	RNA-binding motif protein, X chromosome OS=Homo sapiens OX=9606 GN=RBMX PE=1 SV=1
B4DUI0	1.54271	0.000532156	26	0.000921548	0.00142168	cDNA FLJ61414, highly similar to Desmin OS=Homo sapiens OX=9606 PE=2 SV=1
A0A0A0MRQ5	-1.63121	0.000549013	4184	0.000991289	0.000607702	Peroxiredoxin-1 OS=Homo sapiens OX=9606 GN=PRDX1 PE=1 SV=1
B3KXZ9	1.68619	0.000568825	3502	7.90706e-05	0.000133328	cDNA FLJ46477 fis, clone THYMU3025118, highly similar to Cell surface glycoprotein MUC18 OS=Homo sapiens OX=9606 PE=2 SV=1
A0A087X2B5	1.76723	0.000569012	4198	6.85319e-05	0.000121111	Basigin (Fragment) OS=Homo sapiens OX=9606 GN=BSG PE=1 SV=1
P19338	1.73552	0.000571058	284	0.000197862	0.000343394	Nucleolin OS=Homo sapiens OX=9606 GN=NCL PE=1 SV=3
A0A024R4A0	1.73552	0.000571058	283	0.000197862	0.000343394	Nucleolin, isoform CRA_b OS=Homo sapiens OX=9606 GN=NCL PE=4 SV=1; Additional IDs concatenated into MaxParsimony group: P19338, B3KTP9, Q6ZS99, B3KM80, Q9BQ02, H7BY16, C9JWL1, C9J1H7, C9JLB1, C9JYW2
Q9NY65	-1.77954	0.00060195	447	0.000256439	0.000144104	Tubulin alpha-8 chain OS=Homo sapiens OX=9606 GN=TUBA8 PE=1 SV=1
Q7Z3M3	-1.77954	0.00060195	460	0.000240378	0.000135079	Tubulin alpha chain (Fragment) OS=Homo sapiens OX=9606 GN=DKFZp686L04275 PE=2 SV=1
C9J2C0	-1.77954	0.00060195	446	0.000246555	0.00013855	Tubulin alpha chain (Fragment) OS=Homo sapiens OX=9606 GN=TUBA8 PE=1 SV=1
L8E853	1.78411	0.000617003	47	0.000113949	0.000203297	von Willebrand factor OS=Homo sapiens OX=9606 GN=VWF PE=4 SV=1; Additional IDs concatenated into MaxParsimony group: P04275, B4DMS3, B4DNX0, A8K7V7, H2DLA2
F8W0G4	-1.49498	0.000672651	978	0.00016005	0.000107058	Poly(rC)-binding protein 2 (Fragment) OS=Homo sapiens OX=9606 GN=PCBP2 PE=1 SV=1
P04275	1.80341	0.000724329	44	0.000106751	0.000192517	von Willebrand factor OS=Homo sapiens OX=9606 GN=VWF PE=1 SV=4
F8VXH9	-1.57058	0.000733039	984	0.000131629	8.3809e-05	Poly(rC)-binding protein 2 (Fragment) OS=Homo sapiens OX=9606 GN=PCBP2 PE=1 SV=1
B3KTP9	1.6938	0.000735343	285	0.000196197	0.000332318	cDNA FLJ38578 fis, clone HCHON2007674, highly similar to NUCLEOLIN OS=Homo sapiens OX=9606 PE=2 SV=1
Q9UKK4	-1.60959	0.000741779	3467	0.000272082	0.000169038	Pyruvate kinase M2 (Fragment) OS=Homo sapiens OX=9606 PE=4 SV=1
M0R042	-1.43262	0.000764972	5304	0.000324419	0.000226451	Tubulin beta chain (Fragment) OS=Homo sapiens OX=9606 GN=TUBB4A PE=1 SV=1
A0A0H2UH34	-3.24184	0.000769042	839	0.000248761	7.67345e-05	Peptidyl-prolyl cis-trans isomerase OS=Homo sapiens OX=9606 GN=PPIAL4F PE=3 SV=1
F5H284	-3.24184	0.000769042	843	0.000248761	7.67345e-05	Peptidyl-prolyl cis-trans isomerase A-like 4D OS=Homo sapiens OX=9606 GN=PPIAL4D PE=3 SV=1
Q9Y536	-3.24184	0.000769042	834	0.000248761	7.67345e-05	Peptidyl-prolyl cis-trans isomerase A-like 4A OS=Homo sapiens OX=9606 GN=PPIAL4A PE=2 SV=1
P0DN26	-3.24184	0.000769042	837	0.000248761	7.67345e-05	Peptidyl-prolyl cis-trans isomerase A-like 4F OS=Homo sapiens OX=9606 GN=PPIAL4F PE=3 SV=1
A0A075B759	-3.24184	0.000769042	841	0.000248761	7.67345e-05	Peptidyl-prolyl cis-trans isomerase A-like 4E OS=Homo sapiens OX=9606 GN=PPIAL4E PE=3 SV=1
A0A0B4J2A2	-3.24184	0.000769042	831	0.000248761	7.67345e-05	Peptidyl-prolyl cis-trans isomerase A-like 4C OS=Homo sapiens OX=9606 GN=PPIAL4C PE=2 SV=1
A0A075B767	-3.24184	0.000769042	836	0.000248761	7.67345e-05	Peptidyl-prolyl cis-trans isomerase A-like 4H OS=Homo sapiens OX=9606 GN=PPIAL4H PE=3 SV=1
B4DNH2	-1.80006	0.000774487	4496	0.000143673	7.98155e-05	cDNA FLJ58596, highly similar to Eukaryotic initiation factor 4A-I OS=Homo sapiens OX=9606 PE=2 SV=1
Q9UJZ7	-1.85953	0.000783063	240	0.000217282	0.000116848	Ezrin (Fragment) OS=Homo sapiens OX=9606 PE=2 SV=1
B7Z4C7	-1.80377	0.000819382	248	0.000498397	0.000276309	cDNA FLJ57321, moderately similar to Moesin OS=Homo sapiens OX=9606 PE=2 SV=1
H3BR04	-3.05675	0.0008409	2912	0.000268896	8.79681e-05	Fructose-bisphosphate aldolase A (Fragment) OS=Homo sapiens OX=9606 GN=ALDOA PE=1 SV=1
F5GXH2	-3.24891	0.000918245	4148	0.000155674	4.79159e-05	L-lactate dehydrogenase A chain (Fragment) OS=Homo sapiens OX=9606 GN=LDHA PE=1 SV=1
G3V1A4	-3.08409	0.000933989	3007	0.000144449	4.68367e-05	Cofilin 1 (Non-muscle), isoform CRA_a OS=Homo sapiens OX=9606 GN=CFL1 PE=1 SV=1
B7Z2R9	1.48467	0.00095289	4347	0.000129664	0.000192509	cDNA FLJ52540, highly similar to Lysosome-associated membrane glycoprotein 2 OS=Homo sapiens OX=9606 PE=2 SV=1
P13473	1.48467	0.00095289	4346	9.48764e-05	0.00014086	Lysosome-associated membrane glycoprotein 2 OS=Homo sapiens OX=9606 GN=LAMP2 PE=1 SV=2; Additional IDs concatenated into MaxParsimony group: B4E2S7, B7Z2R9
B4E2S7	1.48467	0.00095289	4345	0.000107161	0.000159098	cDNA FLJ58780, highly similar to Homo sapiens lysosomal-associated membrane protein 2 (LAMP2), transcript variant LAMP2B, mRNA OS=Homo sapiens OX=9606 PE=2 SV=1
J3QL05	1.83776	0.000994773	1058	0.000159006	0.000292216	Serine/arginine-rich-splicing factor 2 (Fragment) OS=Homo sapiens OX=9606 GN=SRSF2 PE=1 SV=1
Q8NAK9	1.83776	0.000994773	1053	0.00010284	0.000188995	cDNA FLJ35170 fis, clone PLACE6012942, highly similar to SPLICING FACTOR, ARGININE/SERINE-RICH 2 OS=Homo sapiens OX=9606 PE=2 SV=1
B0YJC5	1.37527	0.00101276	38	0.00921463	0.0126726	Vimentin variant 4 OS=Homo sapiens OX=9606 GN=VIM PE=1 SV=1
A4UCT1	-1.42082	0.00101943	376	0.00186206	0.00131055	Glyceraldehyde 3-phosphate dehydrogenase (Fragment) OS=Homo sapiens OX=9606 PE=2 SV=1
E9PL49	1.82528	0.00101992	4460	0.000146301	0.00026704	Lysosomal Pro-X carboxypeptidase (Fragment) OS=Homo sapiens OX=9606 GN=PRCP PE=1 SV=1
F8VRZ4	-1.54202	0.00108092	442	0.0014987	0.000971906	Tubulin alpha-1A chain (Fragment) OS=Homo sapiens OX=9606 GN=TUBA1A PE=1 SV=1
F8VS66	-1.54202	0.00108092	440	0.00129118	0.000837334	Tubulin alpha-1C chain OS=Homo sapiens OX=9606 GN=TUBA1C PE=4 SV=1
Q86U12	-1.35744	0.00114994	3356	0.000270202	0.000199053	Full-length cDNA clone CS0CAP007YF18 of Thymus of Homo sapiens (human) OS=Homo sapiens OX=9606 PE=2 SV=1
A0A087WUV8	1.68581	0.00118627	4202	6.71729e-05	0.000113241	Basigin OS=Homo sapiens OX=9606 GN=BSG PE=1 SV=1
A0A2R8YDT8	2.09818	0.0012164	557	5.30562e-05	0.000111322	Peroxisomal multifunctional enzyme type 2 (Fragment) OS=Homo sapiens OX=9606 GN=HSD17B4 PE=1 SV=1
Q53HC3	1.55537	0.00123334	749	0.000142805	0.000222115	Solute carrier family 25 member 3 isoform b variant (Fragment) OS=Homo sapiens OX=9606 PE=2 SV=1
F8VVM2	1.55537	0.00123334	752	0.000159113	0.00024748	Phosphate carrier protein, mitochondrial OS=Homo sapiens OX=9606 GN=SLC25A3 PE=1 SV=1
P07737	-1.71578	0.00123686	4157	0.000519695	0.000302892	Profilin-1 OS=Homo sapiens OX=9606 GN=PFN1 PE=1 SV=2; Additional IDs concatenated into MaxParsimony group: K7EJ44, I3L3D5
Q9BSM5	1.71948	0.00125493	5224	0.00015113	0.000259865	Uncharacterized protein (Fragment) OS=Homo sapiens OX=9606 PE=2 SV=1
B2RE88	1.54713	0.00126589	748	0.000159831	0.000247279	cDNA, FLJ96465, highly similar to Homo sapiens solute carrier family 25 (mitochondrial carrier;phosphate carrier), member 3 (SLC25A3), nuclear gene encodingmitochondrial protein, transcript variant 1b... OS=Homo sapiens OX=9606 PE=2 SV=1; Additional IDs concatenated into MaxParsimony group: A0A024RBE8, Q8NCF7, Q00325, A0A024RBH9, Q53HC3, F8VVM2, F8VWQ0
A0A024RBE8	1.54713	0.00126589	750	0.000159831	0.000247279	Solute carrier family 25 (Mitochondrial carrier phosphate carrier), member 3, isoform CRA_a OS=Homo sapiens OX=9606 GN=SLC25A3 PE=2 SV=1
Q8NCF7	1.54713	0.00126589	753	0.000159831	0.000247279	cDNA FLJ90278 fis, clone NT2RP1000325, highly similar to Phosphate carrier protein, mitochondrialprecursor OS=Homo sapiens OX=9606 PE=2 SV=1
G3V4M8	2.09541	0.00126631	616	0.000188986	0.000396002	Heterogeneous nuclear ribonucleoproteins C1/C2 (Fragment) OS=Homo sapiens OX=9606 GN=HNRNPC PE=1 SV=1
H0YI43	1.60739	0.0012773	4805	0.000194037	0.000311893	Myosin light polypeptide 6 (Fragment) OS=Homo sapiens OX=9606 GN=MYL6 PE=1 SV=1
Q6ZS99	1.60724	0.00127994	292	0.00019377	0.000311435	cDNA FLJ45706 fis, clone FEBRA2028457, highly similar to Nucleolin OS=Homo sapiens OX=9606 PE=2 SV=1
B3KM80	1.60724	0.00127994	286	0.000217992	0.000350365	Nucleolin, isoform CRA_c OS=Homo sapiens OX=9606 GN=NCL PE=2 SV=1
F5H2R5	-3.70766	0.00128533	5587	0.000113725	3.06729e-05	Rho GDP-dissociation inhibitor 2 (Fragment) OS=Homo sapiens OX=9606 GN=ARHGDIB PE=1 SV=1
B4DEI3	1.50179	0.0012879	755	0.000161067	0.000241888	cDNA FLJ57715, highly similar to Voltage-dependent anion-selective channel protein 1 OS=Homo sapiens OX=9606 PE=2 SV=1
I3L3D5	-1.71867	0.00129694	4159	0.000150512	8.75746e-05	Profilin (Fragment) OS=Homo sapiens OX=9606 GN=PFN1 PE=1 SV=1
A8K7V7	1.75694	0.00131389	43	0.000130082	0.000228547	cDNA FLJ75522, highly similar to Homo sapiens von Willebrand factor (VWF), mRNA (Fragment) OS=Homo sapiens OX=9606 PE=2 SV=1
Q9H319	1.47883	0.00132096	17	0.00136546	0.0020193	Mutant desmin OS=Homo sapiens OX=9606 PE=2 SV=1
Q45VM8	1.47883	0.00132096	16	0.00136546	0.0020193	Mutant desmin OS=Homo sapiens OX=9606 PE=2 SV=1
Q53SB5	1.47883	0.00132096	39	0.00136546	0.0020193	Desmin, isoform CRA_a OS=Homo sapiens OX=9606 GN=tmp_locus_29 PE=3 SV=1
A5Z217	1.47883	0.00132096	35	0.00136546	0.0020193	Mutant desmin OS=Homo sapiens OX=9606 PE=2 SV=1
Q45VM6	1.47883	0.00132096	37	0.00136546	0.0020193	Mutant desmin OS=Homo sapiens OX=9606 PE=2 SV=1
Q45VM7	1.47883	0.00132096	24	0.00136546	0.0020193	Mutant desmin OS=Homo sapiens OX=9606 PE=2 SV=1
P17661	1.47883	0.00132096	34	0.00136546	0.0020193	Desmin OS=Homo sapiens OX=9606 GN=DES PE=1 SV=3
A0A384NPX1	1.47883	0.00132096	36	0.00136546	0.0020193	Epididymis secretory sperm binding protein OS=Homo sapiens OX=9606 PE=2 SV=1
L7RDA5	1.47883	0.00132096	31	0.00136546	0.0020193	Mutant desmin p.K241E OS=Homo sapiens OX=9606 GN=DES PE=2 SV=1
Q5JR01	-1.77808	0.00134844	570	0.000201629	0.000113397	Elongation factor 1-alpha 1 (Fragment) OS=Homo sapiens OX=9606 GN=EEF1A1 PE=1 SV=1
A0A024R6T4	-3.74458	0.00140528	3159	0.00038133	0.000101835	Metallothionein OS=Homo sapiens OX=9606 GN=MT1M PE=3 SV=1
P13640	-3.74458	0.00140528	3165	0.000375179	0.000100192	Metallothionein-1G OS=Homo sapiens OX=9606 GN=MT1G PE=1 SV=2
Q8WVB5	-3.74458	0.00140528	3160	0.00038133	0.000101835	Metallothionein OS=Homo sapiens OX=9606 GN=MT1X PE=2 SV=1
P04732	-3.74458	0.00140528	3164	0.00038133	0.000101835	Metallothionein-1E OS=Homo sapiens OX=9606 GN=MT1E PE=1 SV=1
P02795	-3.74458	0.00140528	3163	0.00038133	0.000101835	Metallothionein-2 OS=Homo sapiens OX=9606 GN=MT2A PE=1 SV=1
Q8TDC4	-3.74458	0.00140528	3158	0.00038133	0.000101835	Metallothionein OS=Homo sapiens OX=9606 PE=2 SV=1
P80297	-3.74458	0.00140528	3157	0.00038133	0.000101835	Metallothionein-1X OS=Homo sapiens OX=9606 GN=MT1X PE=1 SV=1
A0A140VJP8	-3.74458	0.00140528	3161	0.00038133	0.000101835	Metallothionein OS=Homo sapiens OX=9606 PE=2 SV=1
Q8N339	-3.74458	0.00140528	3162	0.00038133	0.000101835	Metallothionein-1M OS=Homo sapiens OX=9606 GN=MT1M PE=3 SV=2
Q53HL1	1.84299	0.00156931	1013	0.000159999	0.000294877	Myosin regulatory light chain MRCL3 variant (Fragment) OS=Homo sapiens OX=9606 PE=2 SV=1
C9JJQ8	-3.12411	0.00161568	452	0.000235505	7.53829e-05	Tubulin alpha chain (Fragment) OS=Homo sapiens OX=9606 GN=TUBA4A PE=1 SV=1
C9JQ00	-3.12411	0.00161568	461	0.000259055	8.29212e-05	Tubulin alpha chain (Fragment) OS=Homo sapiens OX=9606 GN=TUBA4A PE=1 SV=1
C9JEV8	-3.12411	0.00161568	438	0.000304771	9.75544e-05	Tubulin alpha chain (Fragment) OS=Homo sapiens OX=9606 GN=TUBA4A PE=1 SV=1
B3KXN4	-1.56128	0.00164988	5332	0.000108209	6.93079e-05	cDNA FLJ45763 fis, clone N1ESE2000698, highly similar to WD repeat protein 1 OS=Homo sapiens OX=9606 PE=2 SV=1
B7ZAB0	3.85974	0.00167249	4529	3.70546e-05	0.000143021	cDNA, FLJ79124, highly similar to Plasminogen activator inhibitor 1 OS=Homo sapiens OX=9606 PE=2 SV=1
B7Z4X6	3.85974	0.00167249	4532	3.70546e-05	0.000143021	cDNA FLJ51012, highly similar to Plasminogen activator inhibitor 1 OS=Homo sapiens OX=9606 PE=2 SV=1
Q54A51	1.67304	0.00167317	4199	9.92027e-05	0.00016597	Basigin (Ok blood group), isoform CRA_a OS=Homo sapiens OX=9606 GN=hEMMPRIN PE=2 SV=1; Additional IDs concatenated into MaxParsimony group: B4DY23, P35613, A0A087X2B5, B4DNE1, A0A087WUV8, I3L192, R4GMX5, A8MZ77, A0A2R8YDZ0, R4GN83, A0A346RCR1, A0A346RCP0, A0A087X215
B4DY23	1.67304	0.00167317	4200	0.000101853	0.000170405	cDNA FLJ61188, highly similar to Basigin OS=Homo sapiens OX=9606 PE=2 SV=1
A0JLU4	1.41614	0.00167317	704	0.000101691	0.000144009	YBX1 protein (Fragment) OS=Homo sapiens OX=9606 GN=YBX1 PE=2 SV=1
P05121	3.60039	0.00170787	4528	4.10574e-05	0.000147822	Plasminogen activator inhibitor 1 OS=Homo sapiens OX=9606 GN=SERPINE1 PE=1 SV=1; Additional IDs concatenated into MaxParsimony group: A0A024QYT5, B7ZAB0, B7Z4X6, B7Z1D9
A0A024QYT5	3.60039	0.00170787	4531	4.10574e-05	0.000147822	Serpin peptidase inhibitor, clade E (Nexin, plasminogen activator inhibitor type 1), member 1, isoform CRA_b OS=Homo sapiens OX=9606 GN=SERPINE1 PE=3 SV=1
P21291	-1.97314	0.00171678	1224	0.000163682	8.2955e-05	Cysteine and glycine-rich protein 1 OS=Homo sapiens OX=9606 GN=CSRP1 PE=1 SV=3
A0A384P5K2	-1.97314	0.00171678	1219	0.000163682	8.2955e-05	Epididymis secretory sperm binding protein OS=Homo sapiens OX=9606 PE=2 SV=1; Additional IDs concatenated into MaxParsimony group: P21291, Q6ZMS3, B4DY28, Q9BTA4, Q6AI18, B3KVC9, E9PP21, E9PND2, Q59EQ5, E9PS42, B4E2T4, Q6AWD1
B4DY28	-1.97314	0.00171678	1225	0.000168934	8.56167e-05	cDNA FLJ61189, highly similar to Cysteine and glycine-rich protein 1 OS=Homo sapiens OX=9606 PE=2 SV=1
Q00325	1.52332	0.00181148	751	0.000135506	0.000206418	Phosphate carrier protein, mitochondrial OS=Homo sapiens OX=9606 GN=SLC25A3 PE=1 SV=2
A0A024RBH9	1.52332	0.00181148	754	0.000135506	0.000206418	Solute carrier family 25 (Mitochondrial carrier phosphate carrier), member 3, isoform CRA_b OS=Homo sapiens OX=9606 GN=SLC25A3 PE=2 SV=1
H7C3P7	1.81361	0.0018922	4573	6.20645e-05	0.000112561	Ras-related protein Ral-A (Fragment) OS=Homo sapiens OX=9606 GN=RALA PE=1 SV=1
G3V2H6	1.97843	0.00190408	620	0.000215682	0.000426713	Heterogeneous nuclear ribonucleoproteins C1/C2 (Fragment) OS=Homo sapiens OX=9606 GN=HNRNPC PE=1 SV=1
Q569J8	1.97843	0.00190408	611	0.000114185	0.000225907	HNRPC protein OS=Homo sapiens OX=9606 GN=HNRPC PE=2 SV=1
E9PPU1	-1.34814	0.00197713	4678	0.000375582	0.000278592	40S ribosomal protein S3 OS=Homo sapiens OX=9606 GN=RPS3 PE=1 SV=1
B4DNX0	1.73128	0.00198913	48	0.000119156	0.000206294	cDNA FLJ51654, highly similar to von Willebrand factor OS=Homo sapiens OX=9606 PE=2 SV=1
K7EJ44	-1.74819	0.00206892	4158	0.000469913	0.000268799	Profilin OS=Homo sapiens OX=9606 GN=PFN1 PE=1 SV=1
F8W1G6	-1.44707	0.00213079	982	0.000110459	7.63331e-05	Poly(rC)-binding protein 2 (Fragment) OS=Homo sapiens OX=9606 GN=PCBP2 PE=1 SV=2
Q6LAF9	1.82613	0.00213616	5502	0.000172808	0.000315569	Cathepsin B (Fragment) OS=Homo sapiens OX=9606 PE=2 SV=1
G3V3D1	1.56696	0.00217347	1292	0.000151942	0.000238087	NPC intracellular cholesterol transporter 2 (Fragment) OS=Homo sapiens OX=9606 GN=NPC2 PE=1 SV=1; Additional IDs concatenated into MaxParsimony group: E7EMS2, B4DV10, G3V3E8, H0YIZ1, P61916, Q53HV6, A0A024R6C0, J3KMY5, B2R4S5, G3V2V8
A0A024R6C0	1.56696	0.00217347	1300	0.000222379	0.000348459	Epididymis secretory sperm binding protein OS=Homo sapiens OX=9606 GN=NPC2 PE=2 SV=1
Q53HV6	1.56696	0.00217347	1299	0.000222379	0.000348459	Niemann-Pick disease, type C2 variant (Fragment) OS=Homo sapiens OX=9606 PE=2 SV=1
P61916	1.56696	0.00217347	1296	0.000222379	0.000348459	NPC intracellular cholesterol transporter 2 OS=Homo sapiens OX=9606 GN=NPC2 PE=1 SV=1
E7EMS2	1.56696	0.00217347	1295	0.000167061	0.000261777	NPC intracellular cholesterol transporter 2 OS=Homo sapiens OX=9606 GN=NPC2 PE=1 SV=1
B4DV10	1.56696	0.00217347	1298	0.000167061	0.000261777	cDNA FLJ59142, highly similar to Epididymal secretory protein E1 OS=Homo sapiens OX=9606 PE=2 SV=1
J3KMY5	1.56696	0.00217347	1294	0.000226886	0.000355522	NPC intracellular cholesterol transporter 2 OS=Homo sapiens OX=9606 GN=NPC2 PE=1 SV=1
G3V3E8	1.56696	0.00217347	1301	0.000192984	0.000302398	NPC intracellular cholesterol transporter 2 OS=Homo sapiens OX=9606 GN=NPC2 PE=1 SV=1
B3KTQ9	1.62735	0.00218028	156	0.000377594	0.000614476	Procollagen-proline, 2-oxoglutarate 4-dioxygenase (Proline 4-hydroxylase), beta polypeptide, isoform CRA_b OS=Homo sapiens OX=9606 GN=P4HB PE=2 SV=1
G3V5X6	2.00051	0.00223354	626	0.000162764	0.000325612	Heterogeneous nuclear ribonucleoproteins C1/C2 (Fragment) OS=Homo sapiens OX=9606 GN=HNRNPC PE=1 SV=1
G3V251	2.00051	0.00223354	610	0.000151138	0.000302354	Heterogeneous nuclear ribonucleoproteins C1/C2 (Fragment) OS=Homo sapiens OX=9606 GN=HNRNPC PE=1 SV=1
G3V3K6	2.00051	0.00223354	615	0.000157384	0.000314848	Heterogeneous nuclear ribonucleoproteins C1/C2 (Fragment) OS=Homo sapiens OX=9606 GN=HNRNPC PE=1 SV=1
B4DSU6	2.00051	0.00223354	607	0.000129547	0.000259161	Heterogeneous nuclear ribonucleoproteins C1/C2 OS=Homo sapiens OX=9606 GN=HNRNPC PE=1 SV=1
B4DMJ1	2.00051	0.00223354	599	0.000141062	0.000282197	cDNA FLJ52993, highly similar to Heterogeneous nuclear ribonucleoprotein C OS=Homo sapiens OX=9606 PE=2 SV=1
O14950	1.77308	0.00228076	1021	0.000165341	0.000293163	Myosin regulatory light chain 12B OS=Homo sapiens OX=9606 GN=MYL12B PE=1 SV=2
P19105	1.77308	0.00228076	1018	0.000166308	0.000294877	Myosin regulatory light chain 12A OS=Homo sapiens OX=9606 GN=MYL12A PE=1 SV=2
J3QRS3	1.77308	0.00228076	1016	0.000160671	0.000284881	Myosin regulatory light chain 12A OS=Homo sapiens OX=9606 GN=MYL12A PE=1 SV=1; Additional IDs concatenated into MaxParsimony group: O14950, Q53HL1, P19105, P24844, Q6IBG1, A0A384NY64, Q71U02, Q2F834, J3KTJ1
Q15149	1.91869	0.00231336	5150	8.9031e-05	0.000170822	Plectin OS=Homo sapiens OX=9606 GN=PLEC PE=1 SV=3; Additional IDs concatenated into MaxParsimony group: H0YDN1, D3DWL0, Q96IE3, E9PMV1, P58107, A0A075B730, H3BQK9, H3BPE1, Q9UPN3, E9PKG0
A0A0U1RQV3	1.95163	0.00231727	691	6.84734e-05	0.000133635	EGF-containing fibulin-like extracellular matrix protein 1 (Fragment) OS=Homo sapiens OX=9606 GN=EFEMP1 PE=1 SV=1
B4DWH0	1.95163	0.00231727	684	6.68033e-05	0.000130376	cDNA FLJ55670, highly similar to EGF-containing fibulin-like extracellularmatrix protein 1 OS=Homo sapiens OX=9606 PE=2 SV=1
A6NHL2	-1.56931	0.00235158	457	0.00011425	7.28028e-05	Tubulin alpha chain-like 3 OS=Homo sapiens OX=9606 GN=TUBAL3 PE=1 SV=2
V9HWG7	-1.56695	0.00241097	5330	0.000113613	7.2506e-05	Epididymis secretory protein Li 52 OS=Homo sapiens OX=9606 GN=HEL-S-52 PE=2 SV=1
O75083	-1.56695	0.00241097	5331	0.000113613	7.2506e-05	WD repeat-containing protein 1 OS=Homo sapiens OX=9606 GN=WDR1 PE=1 SV=4
B4DVY2	1.40627	0.00242141	4780	9.56614e-05	0.000134526	cDNA FLJ54184, highly similar to Tropomyosin alpha-4 chain OS=Homo sapiens OX=9606 PE=2 SV=1
V9HW56	1.40627	0.00242141	4767	8.83325e-05	0.00012422	Epididymis secretory protein Li 108 OS=Homo sapiens OX=9606 GN=HEL-S-108 PE=2 SV=1
P67936	1.40627	0.00242141	4777	8.83325e-05	0.00012422	Tropomyosin alpha-4 chain OS=Homo sapiens OX=9606 GN=TPM4 PE=1 SV=3; Additional IDs concatenated into MaxParsimony group: V9HW56, B4DVY2, B4DTB1, A0A2R8Y5V9, A0A2R8YGX3, K7ENT6, A0A2R8YE05, A0A2R8YH90, A0A2R8YEU4, K7ERG3, K7EP68, K7EPB9, M1VPF4, Q6ZN40, Q5TCU8, Q59GR8, B4E3P1, A0A2R2Y2Q3, J3KN67, P06753, A7XZE4, Q5TCU3, P07951, P09493, D9YZV4, D9YZV5, V9HW25, A0A0S2Z4G6, A0A024R5W6, A0A0K0K1I0, B…
H3BR68	-2.09387	0.00242561	2894	0.000304048	0.000145209	Fructose-bisphosphate aldolase A (Fragment) OS=Homo sapiens OX=9606 GN=ALDOA PE=1 SV=1
Q9UJZ8	-1.67974	0.00243559	238	0.000238416	0.000141936	Ezrin (Fragment) OS=Homo sapiens OX=9606 PE=2 SV=1
C9JPK5	2.3642	0.0024409	384	0.000219918	0.00051993	Integrin beta-1 (Fragment) OS=Homo sapiens OX=9606 GN=ITGB1 PE=1 SV=1
E7EQW5	2.3642	0.0024409	382	0.000132221	0.000312596	Integrin beta (Fragment) OS=Homo sapiens OX=9606 GN=ITGB1 PE=1 SV=1
E7EUI6	2.3642	0.0024409	388	0.000141789	0.000335218	Integrin beta-1 (Fragment) OS=Homo sapiens OX=9606 GN=ITGB1 PE=1 SV=1
Q5T3E6	2.3642	0.0024409	386	0.00015847	0.000374655	Integrin beta-1 (Fragment) OS=Homo sapiens OX=9606 GN=ITGB1 PE=1 SV=1
E9PLR6	2.3642	0.0024409	387	0.000150713	0.000356315	Integrin beta-1 (Fragment) OS=Homo sapiens OX=9606 GN=ITGB1 PE=1 SV=1
E9PLY4	1.72941	0.00253818	4466	6.70673e-05	0.000115987	Lysosomal Pro-X carboxypeptidase (Fragment) OS=Homo sapiens OX=9606 GN=PRCP PE=1 SV=8
P67809	1.39987	0.00259576	710	0.000131955	0.00018472	Nuclease-sensitive element-binding protein 1 OS=Homo sapiens OX=9606 GN=YBX1 PE=1 SV=3
H0YDN1	1.96767	0.00262375	5151	8.36957e-05	0.000164686	Plectin OS=Homo sapiens OX=9606 GN=PLEC PE=1 SV=9
H0Y449	1.39384	0.00273467	713	0.000112704	0.000157091	Nuclease-sensitive element-binding protein 1 (Fragment) OS=Homo sapiens OX=9606 GN=YBX1 PE=1 SV=1; Additional IDs concatenated into MaxParsimony group: P67809, Q6PKI6, Q7KZ24, A0JLU4, Q2VIK8, C9J5V9, P16989, A0A024RAV4, Q96GD7, Q59EB5, A0A0D9SEI8, Q9Y2T7, A0A384MDP4, B2RCC2, Q59HE1
E7ERX5	2.73266	0.00283288	389	0.000105494	0.000288278	Integrin beta-1 (Fragment) OS=Homo sapiens OX=9606 GN=ITGB1 PE=1 SV=8
A0A087WW13	1.84906	0.00284797	221	0.000176021	0.000325473	Hypoxia up-regulated protein 1 (Fragment) OS=Homo sapiens OX=9606 GN=HYOU1 PE=1 SV=6
A0A087X214	1.84906	0.00284797	217	0.000195154	0.000360851	Hypoxia up-regulated protein 1 (Fragment) OS=Homo sapiens OX=9606 GN=HYOU1 PE=1 SV=1
E9PSG5	1.70117	0.00297244	5510	0.000289792	0.000492985	Cathepsin B (Fragment) OS=Homo sapiens OX=9606 GN=CTSB PE=1 SV=1
E9PHZ5	1.70117	0.00297244	5514	0.000332869	0.000566266	Cathepsin B (Fragment) OS=Homo sapiens OX=9606 GN=CTSB PE=1 SV=8
E9PLY3	1.70117	0.00297244	5508	0.000298573	0.000507924	Cathepsin B (Fragment) OS=Homo sapiens OX=9606 GN=CTSB PE=1 SV=1
E9PKQ7	1.70117	0.00297244	5506	0.00036224	0.000616231	Cathepsin B (Fragment) OS=Homo sapiens OX=9606 GN=CTSB PE=1 SV=1
E9PQM1	1.70117	0.00297244	5503	0.000281512	0.0004789	Cathepsin B (Fragment) OS=Homo sapiens OX=9606 GN=CTSB PE=1 SV=1
E9PNL5	1.70117	0.00297244	5517	0.000344508	0.000586066	Cathepsin B (Fragment) OS=Homo sapiens OX=9606 GN=CTSB PE=1 SV=1
H0YB80	-2.54555	0.0030111	4857	0.000168806	6.63143e-05	14-3-3 protein zeta/delta (Fragment) OS=Homo sapiens OX=9606 GN=YWHAZ PE=1 SV=1
B7Z2E6	-2.54555	0.0030111	4858	0.000175558	6.89668e-05	cDNA FLJ50142, highly similar to 14-3-3 protein zeta/delta (Protein kinase Cinhibitor protein 1) OS=Homo sapiens OX=9606 GN=YWHAZ PE=1 SV=1
H0YNP5	-1.38881	0.00304504	3415	0.000754725	0.000543431	Annexin (Fragment) OS=Homo sapiens OX=9606 GN=ANXA2 PE=1 SV=1
E9PJ67	1.69815	0.00308306	5507	0.000475335	0.000807189	Cathepsin B (Fragment) OS=Homo sapiens OX=9606 GN=CTSB PE=1 SV=1
E9PR54	1.69815	0.00308306	5509	0.000489886	0.000831899	Cathepsin B (Fragment) OS=Homo sapiens OX=9606 GN=CTSB PE=1 SV=1
Q5HYG5	1.69815	0.00308306	5512	0.000436444	0.000741146	Uncharacterized protein DKFZp686N0152 OS=Homo sapiens OX=9606 GN=DKFZp686N0152 PE=2 SV=1
E9PCB3	1.69815	0.00308306	5513	0.000436444	0.000741146	Cathepsin B OS=Homo sapiens OX=9606 GN=CTSB PE=1 SV=2
Q9BTA4	-1.87732	0.00317171	1228	0.000178907	9.52995e-05	Epididymis secretory protein Li 286 (Fragment) OS=Homo sapiens OX=9606 GN=HEL-S-286 PE=2 SV=1
Q3BDU5	1.58701	0.00323034	4738	0.000600741	0.000953384	Prelamin-A/C OS=Homo sapiens OX=9606 GN=LMNA PE=1 SV=1
Q2F831	-2.3348	0.00329222	4847	0.000113801	4.87413e-05	Tyrosine 3-monooxygenasea/tryptophan 5-monooxygenase activation protein zeta (Fragment) OS=Homo sapiens OX=9606 PE=2 SV=1
Q8TBA7	-1.29262	0.00334546	3386	0.000250451	0.000193755	HSP90AA1 protein (Fragment) OS=Homo sapiens OX=9606 GN=HSP90AA1 PE=2 SV=2
B4E2T4	-2.44335	0.00335209	1221	0.000167806	6.86787e-05	cDNA FLJ54121, highly similar to Cysteine and glycine-rich protein 1 OS=Homo sapiens OX=9606 PE=2 SV=1
E9PS42	-2.44335	0.00335209	1227	0.000153548	6.28432e-05	Cysteine and glycine-rich protein 1 OS=Homo sapiens OX=9606 GN=CSRP1 PE=1 SV=1
Q59EQ5	-2.44335	0.00335209	1226	0.000147754	6.04718e-05	Cysteine and glycine-rich protein 1 variant (Fragment) OS=Homo sapiens OX=9606 PE=2 SV=1
P02545	1.56468	0.00336953	4746	0.000498939	0.000780678	Prelamin-A/C OS=Homo sapiens OX=9606 GN=LMNA PE=1 SV=1
A0A384MQX1	1.56468	0.00336953	4739	0.000498939	0.000780678	Epididymis secretory sperm binding protein OS=Homo sapiens OX=9606 PE=2 SV=1; Additional IDs concatenated into MaxParsimony group: P02545, W8QEH3, Q5I6Y5, Q3BDU5, Q8N519, Q5TCI8, A0A384NPH0, E9PBF6, H0YAB0, Q6DC98, B4DZT3, A0A0D9SFE5, A0A0A7M1X5, A0A0C4DGC5, B4DFR3, A0A0D9SFY5, W5X314
P05556	2.0178	0.00337693	385	9.81035e-05	0.000197953	Integrin beta-1 OS=Homo sapiens OX=9606 GN=ITGB1 PE=1 SV=2; Additional IDs concatenated into MaxParsimony group: E7EQW5, E7EUI6, E9PLR6, Q5T3E6, C9JPK5, E7ERX5, H7C4N8, E9PQJ2, Q5T3E5, C9JJP8, C9JNE0
A0A024R3Q3	-1.58685	0.00339846	3852	0.000119823	7.55101e-05	ADP-ribosylation factor 1, isoform CRA_a OS=Homo sapiens OX=9606 GN=ARF1 PE=3 SV=1
P61204	-1.58685	0.00339846	3855	0.000119823	7.55101e-05	ADP-ribosylation factor 3 OS=Homo sapiens OX=9606 GN=ARF3 PE=1 SV=2
P84077	-1.58685	0.00339846	3856	0.000119823	7.55101e-05	ADP-ribosylation factor 1 OS=Homo sapiens OX=9606 GN=ARF1 PE=1 SV=2
A0A024R0Y6	-1.58685	0.00339846	3867	0.000119823	7.55101e-05	ADP-ribosylation factor 3, isoform CRA_b OS=Homo sapiens OX=9606 GN=ARF3 PE=3 SV=1
Q8N519	1.58266	0.00340522	4736	0.00059984	0.000949341	LMNA protein OS=Homo sapiens OX=9606 PE=2 SV=1
Q6PKD2	2.00136	0.00345635	627	9.50337e-05	0.000190196	HNRPCL1 protein (Fragment) OS=Homo sapiens OX=9606 GN=HNRPCL1 PE=2 SV=1
P0DMR1	2.00136	0.00345635	625	6.71399e-05	0.000134371	Heterogeneous nuclear ribonucleoprotein C-like 4 OS=Homo sapiens OX=9606 GN=HNRNPCL4 PE=3 SV=1
A0A0G2JNQ3	2.00136	0.00345635	622	6.71399e-05	0.000134371	Heterogeneous nuclear ribonucleoprotein C-like 2 OS=Homo sapiens OX=9606 GN=HNRNPCL2 PE=4 SV=1
O60812	2.00136	0.00345635	602	6.71399e-05	0.000134371	Heterogeneous nuclear ribonucleoprotein C-like 1 OS=Homo sapiens OX=9606 GN=HNRNPCL1 PE=1 SV=1
A0A0G2JPF8	2.00136	0.00345635	603	6.71399e-05	0.000134371	Heterogeneous nuclear ribonucleoprotein C-like 4 OS=Homo sapiens OX=9606 GN=HNRNPCL4 PE=4 SV=1
B7ZW38	2.00136	0.00345635	612	6.71399e-05	0.000134371	Heterogeneous nuclear ribonucleoprotein C-like 3 OS=Homo sapiens OX=9606 GN=HNRNPCL3 PE=2 SV=1
B2RXH8	2.00136	0.00345635	609	6.71399e-05	0.000134371	Heterogeneous nuclear ribonucleoprotein C-like 2 OS=Homo sapiens OX=9606 GN=HNRNPCL2 PE=1 SV=1
B0AZS6	-2.39425	0.0035463	4850	0.00023623	9.86659e-05	cDNA, FLJ79516, highly similar to 14-3-3 protein zeta/delta OS=Homo sapiens OX=9606 GN=YWHAZ PE=1 SV=1
V9GZ17	-1.68217	0.0035586	456	0.000327077	0.000194437	Tubulin alpha-8 chain (Fragment) OS=Homo sapiens OX=9606 GN=TUBA8 PE=1 SV=1
F2Z2S8	-1.32116	0.00357144	4680	0.000404829	0.00030642	40S ribosomal protein S3 OS=Homo sapiens OX=9606 GN=RPS3 PE=1 SV=1
H0YCJ7	-1.32116	0.00357144	4668	0.000350852	0.000265564	40S ribosomal protein S3 (Fragment) OS=Homo sapiens OX=9606 GN=RPS3 PE=1 SV=1
E9PQ96	-1.43308	0.00358384	4670	0.000328076	0.00022893	40S ribosomal protein S3 OS=Homo sapiens OX=9606 GN=RPS3 PE=1 SV=1
E9PJH4	-1.43308	0.00358384	4669	0.000259608	0.000181153	40S ribosomal protein S3 OS=Homo sapiens OX=9606 GN=RPS3 PE=1 SV=1
E9PK82	-1.43308	0.00358384	4674	0.000233242	0.000162755	40S ribosomal protein S3 (Fragment) OS=Homo sapiens OX=9606 GN=RPS3 PE=1 SV=1
H0YF32	-1.31458	0.00363265	4677	0.000342228	0.000260332	40S ribosomal protein S3 (Fragment) OS=Homo sapiens OX=9606 GN=RPS3 PE=1 SV=1
Q59ER5	-1.51767	0.00367967	5329	0.000111798	7.36647e-05	WD repeat-containing protein 1 isoform 1 variant (Fragment) OS=Homo sapiens OX=9606 PE=2 SV=1; Additional IDs concatenated into MaxParsimony group: Q53H17, Q53GN4, V9HWG7, O75083, B3KXN4, D6RD66, B4DY05, B4DS71, B4DZX5
Q53H17	-1.51767	0.00367967	5334	0.000115119	7.58528e-05	WD repeat-containing protein 1 isoform 1 variant (Fragment) OS=Homo sapiens OX=9606 PE=2 SV=1
Q53GN4	-1.51767	0.00367967	5335	0.000115119	7.58528e-05	WD repeat domain 1, isoform CRA_a (Fragment) OS=Homo sapiens OX=9606 GN=WDR1 PE=2 SV=1
Q5I6Y5	1.55642	0.00368152	4742	0.000630552	0.000981404	Epididymis secretory sperm binding protein OS=Homo sapiens OX=9606 GN=LMNA PE=2 SV=1
Q5TCI8	1.57138	0.00372746	4740	0.000481061	0.000755927	Prelamin-A/C OS=Homo sapiens OX=9606 GN=LMNA PE=1 SV=1
A0A075B727	1.70027	0.00376848	3407	9.95577e-05	0.000169275	Platelet endothelial cell adhesion molecule (Fragment) OS=Homo sapiens OX=9606 GN=PECAM1 PE=1 SV=1
B2R4S5	1.54166	0.00381895	1291	0.000176237	0.000271697	cDNA, FLJ92198, highly similar to Homo sapiens Niemann-Pick disease, type C2 (NPC2), mRNA OS=Homo sapiens OX=9606 PE=2 SV=1
A0A024QZ98	1.65425	0.00398052	5234	0.000136766	0.000226245	Heterogeneous nuclear ribonucleoprotein A1-like, isoform CRA_b OS=Homo sapiens OX=9606 GN=RP11-78J21.1 PE=4 SV=1
Q32P51	1.65425	0.00398052	5211	0.000136766	0.000226245	Heterogeneous nuclear ribonucleoprotein A1-like 2 OS=Homo sapiens OX=9606 GN=HNRNPA1L2 PE=2 SV=2
C9JDS9	-6.58434	0.00403974	436	0.000367011	5.574e-05	Tubulin alpha-4A chain (Fragment) OS=Homo sapiens OX=9606 GN=TUBA4A PE=1 SV=1
D3DWL0	1.87605	0.00407265	5152	0.000101506	0.000190429	Plectin 1, intermediate filament binding protein 500kDa, isoform CRA_b OS=Homo sapiens OX=9606 GN=PLEC1 PE=4 SV=1
W8QEH3	1.55173	0.00418846	4735	0.000532374	0.000826101	Lamin A/C OS=Homo sapiens OX=9606 GN=LMNA PE=3 SV=1
P63241	-2.14065	0.00420629	1572	0.000190788	8.91262e-05	Eukaryotic translation initiation factor 5A-1 OS=Homo sapiens OX=9606 GN=EIF5A PE=1 SV=2
I3L504	-2.14065	0.00420629	1576	0.000157964	7.37926e-05	Eukaryotic translation initiation factor 5A-1 OS=Homo sapiens OX=9606 GN=EIF5A PE=1 SV=1; Additional IDs concatenated into MaxParsimony group: P63241, I3L397, Q6IS14, Q9GZV4, C9J4W5, C9J7B5, F8WCJ1
I3L397	-2.14065	0.00420629	1574	0.000201242	9.40098e-05	Eukaryotic translation initiation factor 5A (Fragment) OS=Homo sapiens OX=9606 GN=EIF5A PE=1 SV=8
P63000	-1.82193	0.00422201	4280	0.000116256	6.38091e-05	Ras-related C3 botulinum toxin substrate 1 OS=Homo sapiens OX=9606 GN=RAC1 PE=1 SV=1
A4D2P1	-1.82193	0.00422201	4284	0.000116256	6.38091e-05	Ras-related C3 botulinum toxin substrate 1 (Rho family, small GTP binding protein Rac1) OS=Homo sapiens OX=9606 GN=RAC1 PE=2 SV=1
B4E190	-1.48071	0.00429209	3857	0.000140537	9.4912e-05	cDNA FLJ57770, moderately similar to ADP-ribosylation factor 3 OS=Homo sapiens OX=9606 PE=2 SV=1
E7EN40	1.98957	0.00437199	4703	8.90892e-05	0.00017725	Heterogeneous nuclear ribonucleoprotein H (Fragment) OS=Homo sapiens OX=9606 GN=HNRNPH1 PE=1 SV=1
Q2F834	1.88358	0.00439728	1022	0.000123444	0.000232517	Myosin regulatory light chain (Fragment) OS=Homo sapiens OX=9606 PE=2 SV=1
Q6IBG1	1.88358	0.00439728	1017	0.000101913	0.000191962	MYL9 protein OS=Homo sapiens OX=9606 GN=MYL9 PE=2 SV=1
Q71U02	1.88358	0.00439728	1020	0.000101913	0.000191962	Regulatory myosin light chain long version OS=Homo sapiens OX=9606 PE=2 SV=1
P24844	1.88358	0.00439728	1014	0.000101913	0.000191962	Myosin regulatory light polypeptide 9 OS=Homo sapiens OX=9606 GN=MYL9 PE=1 SV=4
A0A384NY64	1.88358	0.00439728	1019	0.000101913	0.000191962	Epididymis secretory sperm binding protein OS=Homo sapiens OX=9606 PE=2 SV=1
B4DTB1	1.3983	0.00445186	4762	0.00013693	0.000191469	cDNA FLJ52936, weakly similar to Tropomyosin alpha-4 chain OS=Homo sapiens OX=9606 PE=2 SV=1
H0YNA0	-1.39719	0.00449356	3409	0.000919161	0.000657865	Annexin (Fragment) OS=Homo sapiens OX=9606 GN=ANXA2 PE=1 SV=1
C9J5V9	1.45202	0.00452246	708	8.30352e-05	0.000120569	Nuclease-sensitive element-binding protein 1 (Fragment) OS=Homo sapiens OX=9606 GN=YBX1 PE=1 SV=1
Q0VAC0	1.63533	0.00456602	5219	0.000138348	0.000226245	Heterogeneous nuclear ribonucleoprotein A1 OS=Homo sapiens OX=9606 GN=HNRPA1 PE=2 SV=1
B3KUF7	1.78494	0.00457354	1045	8.33871e-05	0.000148841	cDNA FLJ39750 fis, clone SMINT2017736, moderately similar to SPLICING FACTOR, ARGININE/SERINE-RICH 2 OS=Homo sapiens OX=9606 PE=2 SV=1
Q6NXQ0	1.78494	0.00457354	1049	9.27041e-05	0.000165471	SFRS2 protein OS=Homo sapiens OX=9606 GN=SFRS2 PE=1 SV=1
B3KVY2	1.78494	0.00457354	1054	8.50976e-05	0.000151894	cDNA FLJ41718 fis, clone HLUNG2013097, highly similar to SPLICING FACTOR, ARGININE/SERINE-RICH 2 OS=Homo sapiens OX=9606 PE=2 SV=1
B3KX15	1.78494	0.00457354	1055	0.000136017	0.000242782	cDNA FLJ44468 fis, clone UTERU2026025, moderately similar to SPLICING FACTOR, ARGININE/SERINE-RICH 2 OS=Homo sapiens OX=9606 PE=2 SV=1
Q8N220	1.78494	0.00457354	1056	8.92153e-05	0.000159244	Splicing factor, arginine/serine-rich 2, isoform CRA_f OS=Homo sapiens OX=9606 GN=SFRS2 PE=2 SV=1
A0A0C4DGC5	1.46129	0.00471891	4741	0.000258153	0.000377236	Prelamin-A/C (Fragment) OS=Homo sapiens OX=9606 GN=LMNA PE=1 SV=1
Q7KZ24	1.41623	0.00479831	705	9.58222e-05	0.000135706	Nuclease sensitive element binding protein-1 OS=Homo sapiens OX=9606 PE=2 SV=1
A0A2R8Y660	-1.79411	0.0048164	565	0.000232637	0.000129668	Elongation factor 1-alpha 2 (Fragment) OS=Homo sapiens OX=9606 GN=EEF1A2 PE=1 SV=1
A0A2R8Y488	-1.79411	0.0048164	572	0.000204398	0.000113928	Elongation factor 1-alpha 2 (Fragment) OS=Homo sapiens OX=9606 GN=EEF1A2 PE=1 SV=1
F5GYU3	-1.63879	0.00487801	1486	0.000865129	0.000527908	Polyubiquitin-C (Fragment) OS=Homo sapiens OX=9606 GN=UBC PE=1 SV=1
Q96MH4	-1.63879	0.00487801	1503	0.000298782	0.000182319	cDNA FLJ32377 fis, clone SKMUS1000014, highly similar to Polyubiquitin 9 OS=Homo sapiens OX=9606 PE=2 SV=1
F5H265	-1.63879	0.00487801	1495	0.000778035	0.000474763	Polyubiquitin-C (Fragment) OS=Homo sapiens OX=9606 GN=UBC PE=1 SV=1
B2RDW1	-1.63879	0.00487801	1498	0.000743123	0.00045346	Epididymis luminal protein 112 OS=Homo sapiens OX=9606 GN=RPS27A PE=2 SV=1
P62979	-1.63879	0.00487801	1493	0.000743123	0.00045346	Ubiquitin-40S ribosomal protein S27a OS=Homo sapiens OX=9606 GN=RPS27A PE=1 SV=2
A0A248RGE3	-1.63879	0.00487801	1481	0.000799498	0.00048786	40S ribosomal protein (Fragment) OS=Homo sapiens OX=9606 PE=2 SV=1
Q96C32	-1.63879	0.00487801	1499	0.000380089	0.000231933	Polyubiquitin-C OS=Homo sapiens OX=9606 GN=UBC PE=1 SV=1
Q5RKT7	-1.63879	0.00487801	1482	0.000743123	0.00045346	Ribosomal protein S27a OS=Homo sapiens OX=9606 GN=RPS27A PE=1 SV=1
Q5PY61	-1.63879	0.00487801	1474	0.000506232	0.000308907	Polyubiquitin-C OS=Homo sapiens OX=9606 GN=UBC PE=1 SV=1
Q5U5U6	-1.63879	0.00487801	1496	0.000506232	0.000308907	Epididymis secretory protein Li 50 OS=Homo sapiens OX=9606 GN=UBB PE=1 SV=1
P0CG47	-1.63879	0.00487801	1485	0.000506232	0.000308907	Polyubiquitin-B OS=Homo sapiens OX=9606 GN=UBB PE=1 SV=1
L8B4R0	-1.63879	0.00487801	1473	0.000190357	0.000116157	Ubiquitin C OS=Homo sapiens OX=9606 GN=UbC PE=4 SV=1
F5H2Z3	-1.63879	0.00487801	1488	0.000852406	0.000520145	Polyubiquitin-C (Fragment) OS=Homo sapiens OX=9606 GN=UBC PE=1 SV=1
L8B4Z6	-1.63879	0.00487801	1510	0.000169237	0.00010327	Ubiquitin C OS=Homo sapiens OX=9606 GN=UbC PE=4 SV=1
L8B4I8	-1.63879	0.00487801	1471	0.000217499	0.00013272	Ubiquitin C, isoform CRA_a OS=Homo sapiens OX=9606 GN=UbC PE=4 SV=1
F5GXK7	-1.63879	0.00487801	1501	0.00068596	0.000418578	Polyubiquitin-C (Fragment) OS=Homo sapiens OX=9606 GN=UBC PE=1 SV=2
F5H747	-1.63879	0.00487801	1476	0.000724545	0.000442123	Polyubiquitin-C (Fragment) OS=Homo sapiens OX=9606 GN=UBC PE=1 SV=8
Q66K58	-1.63879	0.00487801	1475	0.000166085	0.000101346	Uncharacterized protein (Fragment) OS=Homo sapiens OX=9606 PE=2 SV=1
B4DV12	-1.63879	0.00487801	1502	0.000757694	0.000462351	Polyubiquitin-B OS=Homo sapiens OX=9606 GN=UBB PE=1 SV=1
contaminant_UBIQUITIN08	-1.63879	0.00487801	1513	0.00152536	0.000930785
L8B4M0	-1.63879	0.00487801	1508	0.000169237	0.00010327	Ubiquitin C OS=Homo sapiens OX=9606 GN=UbC PE=4 SV=1
A8K674	-1.63879	0.00487801	1494	0.000190357	0.000116157	cDNA FLJ75516, highly similar to Xenopus tropicalis ubiquitin C, mRNA OS=Homo sapiens OX=9606 PE=2 SV=1
Q3MIH3	-1.63879	0.00487801	1500	0.000905681	0.000552654	Ubiquitin A-52 residue ribosomal protein fusion product 1 OS=Homo sapiens OX=9606 GN=UBA52 PE=2 SV=1
Q5UGI3	-1.63879	0.00487801	1490	0.000757694	0.000462351	Ubiquitin C splice variant OS=Homo sapiens OX=9606 GN=UBC PE=2 SV=1
P62987	-1.63879	0.00487801	1491	0.000905681	0.000552654	Ubiquitin-60S ribosomal protein L40 OS=Homo sapiens OX=9606 GN=UBA52 PE=1 SV=2
J3QTR3	-1.63879	0.00487801	1479	0.00109365	0.000667355	Ubiquitin-40S ribosomal protein S27a (Fragment) OS=Homo sapiens OX=9606 GN=RPS27A PE=1 SV=1
L8B196	-1.63879	0.00487801	1507	0.000217499	0.00013272	Ubiquitin C OS=Homo sapiens OX=9606 GN=UbC PE=4 SV=1
P0CG48	-1.63879	0.00487801	1512	0.000169237	0.00010327	Polyubiquitin-C OS=Homo sapiens OX=9606 GN=UBC PE=1 SV=3
Q9UFQ0	-1.63879	0.00487801	1505	0.000485051	0.000295982	Uncharacterized protein DKFZp434K0435 (Fragment) OS=Homo sapiens OX=9606 GN=DKFZp434K0435 PE=2 SV=1
F5H388	-1.63879	0.00487801	1506	0.000747918	0.000456385	Polyubiquitin-C (Fragment) OS=Homo sapiens OX=9606 GN=UBC PE=1 SV=1
L8B4J3	-1.63879	0.00487801	1472	0.000169237	0.00010327	Ubiquitin C OS=Homo sapiens OX=9606 GN=UbC PE=4 SV=1
F5H6Q2	-1.63879	0.00487801	1477	0.000950223	0.000579833	Polyubiquitin-C (Fragment) OS=Homo sapiens OX=9606 GN=UBC PE=1 SV=8
J3QKN0	-1.63879	0.00487801	1509	0.000562754	0.000343397	Polyubiquitin-B (Fragment) OS=Homo sapiens OX=9606 GN=UBB PE=1 SV=1
Q96H31	-1.63879	0.00487801	1483	0.000212321	0.00012956	UBC protein (Fragment) OS=Homo sapiens OX=9606 GN=UBC PE=2 SV=2
J3QS39	-1.63879	0.00487801	1511	0.00124653	0.000760642	Polyubiquitin-B (Fragment) OS=Homo sapiens OX=9606 GN=UBB PE=1 SV=1
B4DY08	2.05343	0.00496424	604	0.000126083	0.000258902	Heterogeneous nuclear ribonucleoproteins C1/C2 OS=Homo sapiens OX=9606 GN=HNRNPC PE=1 SV=1
G3V576	2.05343	0.00496424	600	0.000157194	0.000322787	Heterogeneous nuclear ribonucleoproteins C1/C2 OS=Homo sapiens OX=9606 GN=HNRNPC PE=1 SV=1
G3V4W0	2.05343	0.00496424	623	0.000138595	0.000284595	Heterogeneous nuclear ribonucleoproteins C1/C2 (Fragment) OS=Homo sapiens OX=9606 GN=HNRNPC PE=1 SV=1
B2R603	2.05343	0.00496424	619	0.000119841	0.000246085	cDNA, FLJ92712, highly similar to Homo sapiens heterogeneous nuclear ribonucleoprotein C (C1/C2) (HNRPC), transcript variant 1, mRNA OS=Homo sapiens OX=9606 PE=2 SV=1
B2R5W2	2.05343	0.00496424	618	0.000125213	0.000257116	Heterogeneous nuclear ribonucleoproteins C1/C2 OS=Homo sapiens OX=9606 GN=HNRNPC PE=1 SV=1
P07910	2.05343	0.00496424	628	0.000118666	0.000243672	Heterogeneous nuclear ribonucleoproteins C1/C2 OS=Homo sapiens OX=9606 GN=HNRNPC PE=1 SV=4; Additional IDs concatenated into MaxParsimony group: A8K9A4, G3V2Q1, B2R603, G3V4C1, B2R5W2, B4DY08, G3V4W0, G3V576, B3KX96, B2RXH8, A0A0G2JNQ3, B7ZW38, P0DMR1, D3DPI2, A0A0G2JPF8, O60812, Q6PKD2, G3V575, G3V555, B4DSU6, B4DMJ1, G3V251, G3V3K6, G3V5X6, G3V2D6, B4DQQ2, G3V5V7, G3V4M8, Q569J8, G3V2H6
A8K9A4	2.05343	0.00496424	613	0.000118666	0.000243672	cDNA FLJ75154, highly similar to Homo sapiens heterogeneous nuclear ribonucleoprotein C (C1/C2), mRNA OS=Homo sapiens OX=9606 PE=2 SV=1
G3V2Q1	2.05343	0.00496424	606	0.000119055	0.000244471	Heterogeneous nuclear ribonucleoproteins C1/C2 OS=Homo sapiens OX=9606 GN=HNRNPC PE=1 SV=1
G3V4C1	2.05343	0.00496424	617	0.000124355	0.000255355	Heterogeneous nuclear ribonucleoproteins C1/C2 OS=Homo sapiens OX=9606 GN=HNRNPC PE=1 SV=1
H0YM50	-1.37048	0.00496492	3424	0.000656039	0.000478691	Annexin (Fragment) OS=Homo sapiens OX=9606 GN=ANXA2 PE=1 SV=1
U3KPZ0	-2.04751	0.0049903	3613	0.000185393	9.05458e-05	Triosephosphate isomerase (Fragment) OS=Homo sapiens OX=9606 GN=TPI1 PE=1 SV=1
B3KX96	2.08359	0.00504073	605	0.000111247	0.000231792	cDNA FLJ45003 fis, clone BRAWH3011623, highly similar to Heterogeneous nuclear ribonucleoproteins C OS=Homo sapiens OX=9606 PE=2 SV=1
H0YAB0	1.61871	0.00508666	4748	0.000731539	0.00118415	Prelamin-A/C (Fragment) OS=Homo sapiens OX=9606 GN=LMNA PE=1 SV=1
B4DFR3	1.49365	0.00508953	4734	0.000357236	0.000533586	cDNA FLJ55771, highly similar to Lamin-A/C OS=Homo sapiens OX=9606 PE=2 SV=1
A0A0B6XK12	-1.28803	0.00519677	1071	0.000127628	9.90875e-05	Ras homolog family member A (Fragment) OS=Homo sapiens OX=9606 GN=RHOA PE=2 SV=1
F8VZ49	1.62444	0.00520106	5226	0.000191651	0.000311326	Heterogeneous nuclear ribonucleoprotein A1 (Fragment) OS=Homo sapiens OX=9606 GN=HNRNPA1 PE=1 SV=1
Q5BJH1	2.44869	0.00541947	474	8.67935e-05	0.000212531	PSAP protein OS=Homo sapiens OX=9606 GN=PSAP PE=1 SV=1
W5X314	1.52831	0.00546509	4732	0.000903135	0.00138027	Lamin A/C (Fragment) OS=Homo sapiens OX=9606 PE=3 SV=1
K7ERS8	-2.09942	0.00549985	502	0.000391248	0.00018636	Alpha-enolase (Fragment) OS=Homo sapiens OX=9606 GN=ENO1 PE=1 SV=9
Q16768	-1.49668	0.00566213	369	0.000717258	0.000479232	Glyceraldehyde 3-phosphate dehydrogenase (Fragment) OS=Homo sapiens OX=9606 GN=GAPD PE=2 SV=1
Q6PKI6	1.3888	0.00567863	718	0.000114473	0.00015898	YBX1 protein (Fragment) OS=Homo sapiens OX=9606 GN=YBX1 PE=2 SV=1
J3KTN0	-2.2943	0.0057809	4514	0.000110643	4.82253e-05	Eukaryotic initiation factor 4A-I (Fragment) OS=Homo sapiens OX=9606 GN=EIF4A1 PE=1 SV=1
P21333	1.27055	0.00578421	5397	0.000326954	0.000415411	Filamin-A OS=Homo sapiens OX=9606 GN=FLNA PE=1 SV=4
A6NDY9	1.2662	0.0058477	5376	0.000338868	0.000429074	Filamin A OS=Homo sapiens OX=9606 GN=FLNA PE=2 SV=4
H2DLA2	1.73408	0.0059397	46	7.87267e-05	0.000136518	von Willebrand factor (Fragment) OS=Homo sapiens OX=9606 GN=VWF PE=4 SV=1
E9PQX2	-1.59059	0.00595683	4675	0.000307216	0.000193146	40S ribosomal protein S3 OS=Homo sapiens OX=9606 GN=RPS3 PE=1 SV=1
P07602	2.05168	0.00600802	466	9.6633e-05	0.00019826	Prosaposin OS=Homo sapiens OX=9606 GN=PSAP PE=1 SV=2
Q53FJ5	2.05168	0.00600802	467	9.6633e-05	0.00019826	Prosaposin (Variant Gaucher disease and variant metachromatic leukodystrophy) variant (Fragment) OS=Homo sapiens OX=9606 PE=2 SV=1
A0A024QZQ2	2.05168	0.00600802	471	9.6633e-05	0.00019826	Prosaposin (Variant Gaucher disease and variant metachromatic leukodystrophy), isoform CRA_b OS=Homo sapiens OX=9606 GN=PSAP PE=4 SV=1
C9JIZ6	2.05168	0.00600802	472	9.60829e-05	0.000197131	Prosaposin OS=Homo sapiens OX=9606 GN=PSAP PE=1 SV=2
Q59EN5	2.05168	0.00600802	470	9.55391e-05	0.000196015	Prosaposin variant (Fragment) OS=Homo sapiens OX=9606 PE=2 SV=1; Additional IDs concatenated into MaxParsimony group: C9JIZ6, P07602, Q53FJ5, A0A024QZQ2, B4DRB7, B4DEK5, Q5BJH1, A0A0J9YXB8
Q60FE6	1.27043	0.00604685	5390	0.000326729	0.000415085	Filamin A OS=Homo sapiens OX=9606 GN=FLNA PE=2 SV=1
Q60FE5	1.27043	0.00604685	5391	0.000325732	0.000413818	Filamin-A OS=Homo sapiens OX=9606 GN=FLNA PE=1 SV=1
Q8TES4	1.22833	0.00605811	5388	0.000260443	0.000319909	Epididymis secretory sperm binding protein (Fragment) OS=Homo sapiens OX=9606 GN=FLJ00119 PE=2 SV=1
D3DPI2	2.04039	0.00609921	608	0.000108427	0.000221234	HCG1641229, isoform CRA_a OS=Homo sapiens OX=9606 GN=hCG_1641229 PE=4 SV=1
Q09666	1.38643	0.00610368	5374	8.98598e-05	0.000124585	Neuroblast differentiation-associated protein AHNAK OS=Homo sapiens OX=9606 GN=AHNAK PE=1 SV=2; Additional IDs concatenated into MaxParsimony group: Q6ZQN2, B4DTV0, Q8N274, Q13727, Q9NXN4, Q9BVU3, Q96EC4, E9PLK4, E9PJC6, E9PKR9, E9PJZ0, E9PQE3
P11279	1.87891	0.00616252	1392	0.000223188	0.000419351	Lysosome-associated membrane glycoprotein 1 OS=Homo sapiens OX=9606 GN=LAMP1 PE=1 SV=3; Additional IDs concatenated into MaxParsimony group: A0A024RDY3, B3KRY3, Q59FZ0
A0A024RDY3	1.87891	0.00616252	1393	0.000223188	0.000419351	Lysosomal-associated membrane protein 1, isoform CRA_a OS=Homo sapiens OX=9606 GN=LAMP1 PE=3 SV=1
B3KRY3	1.87891	0.00616252	1391	0.000235619	0.000442707	cDNA FLJ35079 fis, clone PLACE6005283, highly similar to Lysosome-associated membrane glycoprotein 1 OS=Homo sapiens OX=9606 PE=2 SV=1
A8K2H4	1.65556	0.00634583	5518	0.000270338	0.000447561	cDNA FLJ78235 OS=Homo sapiens OX=9606 PE=2 SV=1; Additional IDs concatenated into MaxParsimony group: P07858, A0A024R374, B4DL49, B3KUJ8, B4DMY4, E9PQM1, E9PSG5, E9PLY3, E9PHZ5, E9PNL5, E9PKQ7, Q6LAF9, Q5HYG5, E9PCB3, E9PJ67, E9PR54, E9PS78, R4GMQ5
A0A087WWY3	1.26098	0.00636661	5396	0.000344691	0.000434647	Filamin-A OS=Homo sapiens OX=9606 GN=FLNA PE=1 SV=1
P07858	1.64057	0.00637687	5505	0.000272808	0.000447561	Cathepsin B OS=Homo sapiens OX=9606 GN=CTSB PE=1 SV=3
A0A024R374	1.64057	0.00637687	5511	0.000272808	0.000447561	Cathepsin B, isoform CRA_a OS=Homo sapiens OX=9606 GN=CTSB PE=2 SV=1
B4DL49	1.64057	0.00637687	5516	0.000338762	0.000555763	cDNA FLJ58073, moderately similar to Cathepsin B OS=Homo sapiens OX=9606 PE=2 SV=1
E9PBF6	1.61055	0.00652942	4747	0.000156773	0.00025249	Lamin-B1 OS=Homo sapiens OX=9606 GN=LMNB1 PE=1 SV=1
H0Y3Z3	1.47727	0.00654698	169	0.000415298	0.000613507	Protein disulfide-isomerase (Fragment) OS=Homo sapiens OX=9606 GN=P4HB PE=1 SV=1
G3V2V8	1.47447	0.00660134	1297	0.000204391	0.000301368	NPC intracellular cholesterol transporter 2 (Fragment) OS=Homo sapiens OX=9606 GN=NPC2 PE=1 SV=1
D6RDL0	2.10509	0.00673064	4725	7.76432e-05	0.000163446	Heterogeneous nuclear ribonucleoprotein H (Fragment) OS=Homo sapiens OX=9606 GN=HNRNPH1 PE=1 SV=1
D6RF17	2.10509	0.00673064	4717	0.000133103	0.000280193	Heterogeneous nuclear ribonucleoprotein H (Fragment) OS=Homo sapiens OX=9606 GN=HNRNPH1 PE=1 SV=1
A0A0S2Z359	-6.731	0.00673747	533	0.000195582	2.90569e-05	Solute carrier family 25 member 4 isoform 3 (Fragment) OS=Homo sapiens OX=9606 GN=SLC25A4 PE=2 SV=1
Q6IBR0	1.58291	0.00680652	4082	0.00010209	0.000161599	Dolichyl-diphosphooligosaccharide--protein glycosyltransferase subunit 1 OS=Homo sapiens OX=9606 GN=RPN1 PE=2 SV=1
G3V555	2.05877	0.00684058	614	0.000161638	0.000332775	Heterogeneous nuclear ribonucleoproteins C1/C2 (Fragment) OS=Homo sapiens OX=9606 GN=HNRNPC PE=1 SV=1
G3V575	2.05877	0.00684058	629	0.000151266	0.000311421	Heterogeneous nuclear ribonucleoproteins C1/C2 (Fragment) OS=Homo sapiens OX=9606 GN=HNRNPC PE=1 SV=1
F8VPF3	1.51127	0.00700349	4795	0.000406409	0.000614195	Myosin light polypeptide 6 (Fragment) OS=Homo sapiens OX=9606 GN=MYL6 PE=1 SV=1
K7EJB9	1.62983	0.00706775	266	0.00100329	0.00163519	Calreticulin (Fragment) OS=Homo sapiens OX=9606 GN=CALR PE=1 SV=1
M0QY96	1.89587	0.00707645	4959	0.000108173	0.000205082	Heterogeneous nuclear ribonucleoprotein M (Fragment) OS=Homo sapiens OX=9606 GN=HNRNPM PE=1 SV=1
A0A0J9YXB8	2.323	0.00708874	473	9.61863e-05	0.000223441	Prosaposin (Fragment) OS=Homo sapiens OX=9606 GN=PSAP PE=1 SV=1
B4DRB7	1.80196	0.00716979	468	7.89677e-05	0.000142297	cDNA FLJ54136, highly similar to Proactivator polypeptide OS=Homo sapiens OX=9606 PE=2 SV=1
F8WE98	1.29675	0.00720744	5392	0.000395578	0.000512966	Filamin-A (Fragment) OS=Homo sapiens OX=9606 GN=FLNA PE=1 SV=2
Q9BVT0	-1.37939	0.0072648	1075	0.000164964	0.000119592	ARHA protein (Fragment) OS=Homo sapiens OX=9606 GN=ARHA PE=2 SV=2
B4DHR1	1.59867	0.00731315	267	0.00107436	0.00171755	cDNA FLJ53009, highly similar to Calreticulin OS=Homo sapiens OX=9606 PE=2 SV=1
A8MZG1	1.51265	0.00736141	4755	0.000151785	0.000229598	Thrombospondin-1 (Fragment) OS=Homo sapiens OX=9606 GN=THBS1 PE=1 SV=1
A0A024QZJ6	1.44164	0.00739043	4928	8.10074e-05	0.000116783	Myosin, heavy polypeptide 11, smooth muscle, isoform CRA_b OS=Homo sapiens OX=9606 GN=MYH11 PE=3 SV=1
A0A024QZJ4	1.44164	0.00739043	4932	7.96107e-05	0.00011477	Epididymis secretory sperm binding protein OS=Homo sapiens OX=9606 GN=MYH11 PE=2 SV=1
P35749	1.44164	0.00739043	4941	7.96107e-05	0.00011477	Myosin-11 OS=Homo sapiens OX=9606 GN=MYH11 PE=1 SV=3
B1PS43	1.44164	0.00739043	4929	7.73743e-05	0.000111546	Myosin heavy chain 11 smooth muscle isoform OS=Homo sapiens OX=9606 GN=MYH11 PE=1 SV=1
Q9UQV0	1.28389	0.00748379	363	0.000199685	0.000256374	Glutamate dehydrogenase (NAD(P)+) (Fragment) OS=Homo sapiens OX=9606 GN=GLUD1 PE=4 SV=1
Q6ZMS3	-1.75414	0.00755478	1222	0.000144591	8.24283e-05	cDNA FLJ16726 fis, clone UTERU3014791 OS=Homo sapiens OX=9606 PE=2 SV=1
H0YNB8	1.22367	0.00789408	3431	0.00107241	0.00131227	Annexin A2 (Fragment) OS=Homo sapiens OX=9606 GN=ANXA2 PE=1 SV=1
H0YKN4	1.22367	0.00789408	3423	0.00073048	0.000893865	Annexin A2 OS=Homo sapiens OX=9606 GN=ANXA2 PE=1 SV=1
A4UCS8	-1.6751	0.00801158	492	0.000223378	0.000133352	Enolase 1 (Fragment) OS=Homo sapiens OX=9606 PE=2 SV=1
P20700	1.60551	0.00819583	4750	0.000111471	0.000178967	Lamin-B1 OS=Homo sapiens OX=9606 GN=LMNB1 PE=1 SV=2
B4E0B5	1.77987	0.00820552	5215	0.000120746	0.000214911	cDNA FLJ51586, moderately similar to Heterogeneous nuclear ribonucleoprotein A1 OS=Homo sapiens OX=9606 PE=2 SV=1
B4DN58	-1.46764	0.00828586	465	0.000921794	0.00062808	cDNA FLJ53765, highly similar to Tubulin alpha chain OS=Homo sapiens OX=9606 PE=2 SV=1
A0A024RAZ7	1.73728	0.00831315	5220	0.00014506	0.000252009	Heterogeneous nuclear ribonucleoprotein A1, isoform CRA_b OS=Homo sapiens OX=9606 GN=HNRPA1 PE=4 SV=1; Additional IDs concatenated into MaxParsimony group: P09651, A0A024RB53, Q6IPF2, F8W6I7, A0A384NL58, A0A024RC46, Q9BSM5, B4E0B5, P51991, Q32P51, A0A024QZ98, Q0VAC0, A0A087WUI2, B4DP35, B4DDB6, B4E3E6, A0A024RA28, I6L957, F8VZ49, H0YH80, F8W646, F8VTQ5, A0A2R8Y4L2, Q65ZQ3, Q3MI39, F8VYN5, B4E036
P09651	1.73728	0.00831315	5221	0.00014506	0.000252009	Heterogeneous nuclear ribonucleoprotein A1 OS=Homo sapiens OX=9606 GN=HNRNPA1 PE=1 SV=5
F8W6I7	1.73728	0.00831315	5236	0.000175773	0.000305366	Heterogeneous nuclear ribonucleoprotein A1 OS=Homo sapiens OX=9606 GN=HNRNPA1 PE=1 SV=2
Q6IPF2	1.73728	0.00831315	5214	0.000168632	0.000292961	Heterogeneous nuclear ribonucleoprotein A1 OS=Homo sapiens OX=9606 GN=HNRPA1 PE=2 SV=1
A0A024RB53	1.73728	0.00831315	5235	0.000168632	0.000292961	Epididymis secretory sperm binding protein OS=Homo sapiens OX=9606 GN=HNRPA1 PE=2 SV=1
B4DVU1	-1.39505	0.008327	3541	0.000161909	0.00011606	cDNA FLJ53217, highly similar to Transketolase OS=Homo sapiens OX=9606 PE=2 SV=1
M0R1V7	-1.64835	0.00835475	1497	0.00168469	0.00102204	Ubiquitin-60S ribosomal protein L40 (Fragment) OS=Homo sapiens OX=9606 GN=UBA52 PE=1 SV=1
Q49A90	-1.64835	0.00835475	1489	0.00111721	0.000677775	RPS27A protein OS=Homo sapiens OX=9606 GN=RPS27A PE=2 SV=1
B4DTV0	1.45298	0.00862243	5375	0.000179135	0.000260278	cDNA FLJ57801, highly similar to Homo sapiens AHNAK nucleoprotein (desmoyokin) (AHNAK), transcript variant 1, mRNA (Fragment) OS=Homo sapiens OX=9606 PE=2 SV=1
Q96HX3	1.56332	0.0086936	4081	0.000102404	0.000160091	Dolichyl-diphosphooligosaccharide--protein glycosyltransferase subunit 1 (Fragment) OS=Homo sapiens OX=9606 PE=2 SV=1
B4DZT3	1.64557	0.00876064	4737	0.000114448	0.000188332	cDNA FLJ50934, highly similar to Lamin-B1 OS=Homo sapiens OX=9606 PE=2 SV=1
B7Z4L4	1.55909	0.00880829	4078	8.75742e-05	0.000136536	Dolichyl-diphosphooligosaccharide--protein glycosyltransferase subunit 1 OS=Homo sapiens OX=9606 GN=RPN1 PE=1 SV=1
H7C5L4	1.34659	0.00884468	5386	0.00024048	0.000323827	Filamin-B (Fragment) OS=Homo sapiens OX=9606 GN=FLNB PE=1 SV=1
A0A075B728	1.52219	0.00896399	3403	9.91287e-05	0.000150893	Platelet endothelial cell adhesion molecule (Fragment) OS=Homo sapiens OX=9606 GN=PECAM1 PE=1 SV=7
Q5T3E5	3.30347	0.00903151	383	7.60969e-05	0.000251384	Integrin beta-1 (Fragment) OS=Homo sapiens OX=9606 GN=ITGB1 PE=1 SV=1
C9JJP8	3.30347	0.00903151	381	0.000218472	0.000721715	Integrin beta-1 (Fragment) OS=Homo sapiens OX=9606 GN=ITGB1 PE=1 SV=1
E9PQJ2	3.30347	0.00903151	380	6.51214e-05	0.000215127	Integrin beta-1 (Fragment) OS=Homo sapiens OX=9606 GN=ITGB1 PE=1 SV=1
B4DP35	1.80265	0.00931899	5223	0.000151035	0.000272263	cDNA FLJ51587, highly similar to Heterogeneous nuclear ribonucleoprotein A1 OS=Homo sapiens OX=9606 PE=2 SV=1
P10599	-1.7151	0.00947262	3964	0.000162939	9.50024e-05	Thioredoxin OS=Homo sapiens OX=9606 GN=TXN PE=1 SV=3; Additional IDs concatenated into MaxParsimony group: H9ZYJ2
H9ZYJ2	-1.7151	0.00947262	3965	0.000162939	9.50024e-05	Thioredoxin OS=Homo sapiens OX=9606 GN=TXN PE=2 SV=1
Q96C96	1.46165	0.00955911	174	0.000372545	0.00054453	p4HB protein (Fragment) OS=Homo sapiens OX=9606 GN=P4HB PE=2 SV=2
Q6NXF2	1.19646	0.00956441	5394	0.000219909	0.000263112	FLNA protein (Fragment) OS=Homo sapiens OX=9606 GN=FLNA PE=2 SV=1
Q96IE3	1.73029	0.00958475	5156	0.000106741	0.000184693	Similar to plectin 1, intermediate filament binding protein, 500kD (Fragment) OS=Homo sapiens OX=9606 PE=2 SV=1
F8VYN5	1.80752	0.00959191	5231	0.000166649	0.000301222	Heterogeneous nuclear ribonucleoprotein A1 (Fragment) OS=Homo sapiens OX=9606 GN=HNRNPA1 PE=1 SV=1
O14942	-1.23367	0.00976663	3388	0.000614016	0.000497715	Heat shock protein beta (Fragment) OS=Homo sapiens OX=9606 PE=4 SV=1
M0R2T0	1.97932	0.00978171	4949	8.23747e-05	0.000163046	Heterogeneous nuclear ribonucleoprotein M (Fragment) OS=Homo sapiens OX=9606 GN=HNRNPM PE=1 SV=1
Q53EP4	1.56511	0.00982714	4080	0.000105619	0.000165306	Dolichyl-diphosphooligosaccharide--protein glycosyltransferase subunit 1 (Fragment) OS=Homo sapiens OX=9606 PE=2 SV=1
P04843	1.56511	0.00982714	4079	0.000105619	0.000165306	Dolichyl-diphosphooligosaccharide--protein glycosyltransferase subunit 1 OS=Homo sapiens OX=9606 GN=RPN1 PE=1 SV=1; Additional IDs concatenated into MaxParsimony group: Q53EP4, Q6IBR0, B4DL99, Q96HX3, B7Z4L4, B4DNJ5, F8WF32
B4DRV9	-1.43281	0.00995442	379	0.000449055	0.000313409	cDNA FLJ58855, highly similar to Glyceraldehyde-3-phosphate dehydrogenase OS=Homo sapiens OX=9606 PE=2 SV=1
O14556	-1.31017	0.0100425	375	0.000170632	0.000130236	Glyceraldehyde-3-phosphate dehydrogenase, testis-specific OS=Homo sapiens OX=9606 GN=GAPDHS PE=1 SV=2
A0A0K0K1K1	-1.31017	0.0100425	373	0.000170632	0.000130236	Glyceraldehyde-3-phosphate dehydrogenase OS=Homo sapiens OX=9606 GN=HEL-S-278 PE=2 SV=1
Q6IBG5	1.47974	0.0100568	4803	0.000344001	0.000509031	MYL6 protein OS=Homo sapiens OX=9606 GN=MYL6 PE=2 SV=1
B4DNJ5	1.56383	0.0100665	4084	7.37502e-05	0.000115333	Dolichyl-diphosphooligosaccharide--protein glycosyltransferase subunit 1 OS=Homo sapiens OX=9606 PE=2 SV=1
B4DGL0	-1.34134	0.0100807	3355	0.000415124	0.000309484	cDNA FLJ53619, highly similar to Heat shock protein HSP 90-beta OS=Homo sapiens OX=9606 PE=2 SV=1
B4DMA2	-1.32061	0.0100823	3389	0.000463957	0.00035132	cDNA FLJ54023, highly similar to Heat shock protein HSP 90-beta OS=Homo sapiens OX=9606 PE=2 SV=1
P08238	-1.32061	0.0100823	3357	0.000439605	0.00033288	Heat shock protein HSP 90-beta OS=Homo sapiens OX=9606 GN=HSP90AB1 PE=1 SV=4
A0A024RD80	-1.32061	0.0100823	3381	0.000439605	0.00033288	Heat shock protein 90kDa alpha (Cytosolic), class B member 1, isoform CRA_a OS=Homo sapiens OX=9606 GN=HSP90AB1 PE=3 SV=1
A0A024QZN9	1.49937	0.0101552	3590	0.000163668	0.000245399	Voltage-dependent anion channel 2, isoform CRA_a OS=Homo sapiens OX=9606 GN=VDAC2 PE=4 SV=1; Additional IDs concatenated into MaxParsimony group: A0A024QZT0, P45880, A0A0A0MR02, B4DKM5, Q5JSD1, Q5JSD2, A2A3S1
B3KRQ1	-1.39666	0.0102181	3430	0.000621902	0.000445277	Annexin OS=Homo sapiens OX=9606 PE=2 SV=1
Q07065	1.50832	0.0103044	4402	0.000144956	0.000218639	Cytoskeleton-associated protein 4 OS=Homo sapiens OX=9606 GN=CKAP4 PE=1 SV=2
A0A024RBH2	1.50832	0.0103044	4401	0.000144956	0.000218639	Cytoskeleton-associated protein 4, isoform CRA_c OS=Homo sapiens OX=9606 GN=CKAP4 PE=4 SV=1; Additional IDs concatenated into MaxParsimony group: Q07065, Q6NWZ1, Q8TB01, B3KVX6
Q8TB01	1.50832	0.0103044	4398	0.000155828	0.000235037	Similar to cytoskeleton-associated protein 4 (Fragment) OS=Homo sapiens OX=9606 PE=2 SV=1
Q6NWZ1	1.50832	0.0103044	4399	0.000145439	0.000219368	CKAP4 protein (Fragment) OS=Homo sapiens OX=9606 GN=CKAP4 PE=2 SV=1
A0A0D9SEI8	1.30686	0.0103571	709	0.000159651	0.000208641	Y-box-binding protein 3 (Fragment) OS=Homo sapiens OX=9606 GN=YBX3 PE=1 SV=1
B4DEK5	1.82566	0.0103755	469	7.85107e-05	0.000143334	cDNA FLJ54596, highly similar to Proactivator polypeptide OS=Homo sapiens OX=9606 PE=2 SV=1
Q9H6X9	-1.47266	0.0103909	3372	0.000263559	0.000178968	cDNA: FLJ21717 fis, clone COL10322 OS=Homo sapiens OX=9606 PE=2 SV=1
A8K3W9	-1.47266	0.0103909	3358	0.000263559	0.000178968	cDNA FLJ77842 OS=Homo sapiens OX=9606 PE=2 SV=1
P23396	-1.28032	0.0103919	4667	0.000348833	0.000272457	40S ribosomal protein S3 OS=Homo sapiens OX=9606 GN=RPS3 PE=1 SV=2; Additional IDs concatenated into MaxParsimony group: Q53G83, E9PL09, H0YEU2, E9PPU1, H0YCJ7, F2Z2S8, Q9NQS8, H0YF32, A7E2S3, E9PK82, E9PJH4, E9PQ96, E9PSF4, E9PQX2, H0YES8, E9PJN9
E9PNW4	1.63336	0.0104442	1062	0.000698844	0.00114146	Uncharacterized protein OS=Homo sapiens OX=9606 PE=1 SV=1
E9PR17	1.63336	0.0104442	1059	0.000580578	0.000948291	Uncharacterized protein OS=Homo sapiens OX=9606 PE=1 SV=1; Additional IDs concatenated into MaxParsimony group: Q6FHM9, P13987, A0A2U3TZL5, E9PNW4, H0YET2, E9PI80
P13987	1.63336	0.0104442	1063	0.00058965	0.000963108	CD59 glycoprotein OS=Homo sapiens OX=9606 GN=CD59 PE=1 SV=1
Q6FHM9	1.63336	0.0104442	1061	0.00058965	0.000963108	CD59 antigen, complement regulatory protein, isoform CRA_b OS=Homo sapiens OX=9606 GN=CD59 PE=2 SV=1
A0A2U3TZL5	1.63336	0.0104442	1060	0.00062896	0.00102732	CD59 glycoprotein (Fragment) OS=Homo sapiens OX=9606 GN=CD59 PE=4 SV=1
B4DJ30	1.65394	0.0105392	312	8.71679e-05	0.00014417	cDNA FLJ61290, highly similar to Neutral alpha-glucosidase AB OS=Homo sapiens OX=9606 PE=2 SV=1; Additional IDs concatenated into MaxParsimony group: V9HWJ0, Q14697, F5H6X6, B4DSM6, A0A024R592, B4DIW2, E9PKU7, B4DZ53, E9PNH1, Q9BS14
Q14697	1.65394	0.0105392	317	9.18772e-05	0.000151959	Neutral alpha-glucosidase AB OS=Homo sapiens OX=9606 GN=GANAB PE=1 SV=3
V9HWJ0	1.65394	0.0105392	314	9.18772e-05	0.000151959	Epididymis secretory sperm binding protein Li 164nA OS=Homo sapiens OX=9606 GN=HEL-S-164nA PE=2 SV=1
D6R904	2.02009	0.0105934	4760	6.89596e-05	0.000139305	Tropomyosin alpha-3 chain OS=Homo sapiens OX=9606 GN=TPM3 PE=1 SV=1
A0A024R324	-1.35757	0.0106706	1082	0.00012274	9.04114e-05	Epididymis secretory sperm binding protein OS=Homo sapiens OX=9606 GN=RHOA PE=2 SV=1
P61586	-1.35757	0.0106706	1072	0.00012274	9.04114e-05	Transforming protein RhoA OS=Homo sapiens OX=9606 GN=RHOA PE=1 SV=1; Additional IDs concatenated into MaxParsimony group: A0A024R324, B4DKN9, Q9BVT0, A0A0B6XK12, P08134, A0A024R0I3, Q5JR08, U3KQV3, U3KQA9, Q5JR05, C9JX21, E9PQH6, C9JNR4, E9PN11, Q5JR07, Q5JR06, C9JRM1, E9PLA2
B7ZA86	-2.15677	0.0106789	4828	0.000172128	7.98081e-05	cDNA, FLJ79100, highly similar to 14-3-3 protein epsilon (14-3-3E) OS=Homo sapiens OX=9606 PE=2 SV=1
H0YEU2	-1.30346	0.0107273	4679	0.000357757	0.000274468	40S ribosomal protein S3 (Fragment) OS=Homo sapiens OX=9606 GN=RPS3 PE=1 SV=1
J3QRJ8	1.52295	0.0107944	4696	8.16824e-05	0.000124398	Very long-chain-specific acyl-CoA dehydrogenase, mitochondrial (Fragment) OS=Homo sapiens OX=9606 GN=ACADVL PE=1 SV=1
H0YH80	1.72231	0.010838	5237	0.0001206	0.000207711	Heterogeneous nuclear ribonucleoprotein A1 (Fragment) OS=Homo sapiens OX=9606 GN=HNRNPA1 PE=1 SV=1
Q53G71	1.54105	0.0108425	263	0.000750112	0.00115596	Calreticulin variant (Fragment) OS=Homo sapiens OX=9606 PE=2 SV=1
P27797	1.54105	0.0108425	268	0.000730325	0.00112547	Calreticulin OS=Homo sapiens OX=9606 GN=CALR PE=1 SV=1; Additional IDs concatenated into MaxParsimony group: V9HW88, Q53G71, B4DHR1, K7EJB9, B4E2Y9, K7EL50
V9HW88	1.54105	0.0108425	265	0.000730325	0.00112547	Calreticulin, isoform CRA_b OS=Homo sapiens OX=9606 GN=HEL-S-99n PE=2 SV=1
F8WF32	1.56265	0.0108598	4083	0.000150911	0.000235821	Dolichyl-diphosphooligosaccharide--protein glycosyltransferase subunit 1 OS=Homo sapiens OX=9606 GN=RPN1 PE=1 SV=1
P60763	-1.71861	0.0109503	4282	0.000109663	6.38091e-05	Ras-related C3 botulinum toxin substrate 3 OS=Homo sapiens OX=9606 GN=RAC3 PE=1 SV=1
Q8N274	1.4589	0.0111306	5371	0.000228274	0.000333029	cDNA FLJ33834 fis, clone CTONG2004264, moderately similar to NEUROBLAST DIFFERENTIATION ASSOCIATED PROTEIN AHNAK OS=Homo sapiens OX=9606 PE=2 SV=1
Q59ES8	1.82378	0.0115759	4958	9.98105e-05	0.000182033	Heterogeneous nuclear ribonucleoprotein M isoform a variant (Fragment) OS=Homo sapiens OX=9606 PE=2 SV=1
A0A0B4J1R6	-1.36913	0.0116159	3536	0.000198811	0.000145209	Transketolase OS=Homo sapiens OX=9606 GN=TKT PE=1 SV=1
B3KSI4	-1.36913	0.0116159	3537	0.000168253	0.00012289	cDNA FLJ36348 fis, clone THYMU2007025, highly similar to TRANSKETOLASE OS=Homo sapiens OX=9606 PE=2 SV=1
K7EM20	-2.36237	0.0123495	4851	0.000132501	5.60883e-05	14-3-3 protein epsilon (Fragment) OS=Homo sapiens OX=9606 GN=YWHAE PE=1 SV=1
contaminant_GR78_LYCES	1.65575	0.0124252	5066	6.83293e-05	0.000113136	78 KD GLUCOSE REGULATED PROTEIN HOMOLOG PRECURSOR (GRP 78) (IMMUNOGLOBULIN...
F5GZ39	-1.68653	0.0125974	1478	0.00135055	0.000800782	Polyubiquitin-C (Fragment) OS=Homo sapiens OX=9606 GN=UBC PE=1 SV=1
J3QSA3	-1.68653	0.0125974	1487	0.00191589	0.00113599	Polyubiquitin-B (Fragment) OS=Homo sapiens OX=9606 GN=UBB PE=1 SV=1
H0YN28	-1.38953	0.0128495	3417	0.000789459	0.000568148	Annexin (Fragment) OS=Homo sapiens OX=9606 GN=ANXA2 PE=1 SV=1
H0YL33	-1.38953	0.0128495	3414	0.00077278	0.000556145	Annexin (Fragment) OS=Homo sapiens OX=9606 GN=ANXA2 PE=1 SV=1
G3V1V0	1.44788	0.0128578	4798	0.000401982	0.000582023	Myosin light polypeptide 6 OS=Homo sapiens OX=9606 GN=MYL6 PE=1 SV=1
B7Z6Z4	1.44788	0.0128578	4794	0.000271929	0.000393721	cDNA FLJ56329, highly similar to Myosin light polypeptide 6 OS=Homo sapiens OX=9606 GN=MYL6 PE=1 SV=1; Additional IDs concatenated into MaxParsimony group: G3V1V0, J3KND3, G8JLA2, P60660, F8W1R7, F8VPF3, Q6IBG5, G3V1Y7, F8W180, F8VZU9, H0YI43, B4E368, P14649, A0A024RB31, F8W1I5, F8VXL3
F8W1R7	1.44788	0.0128578	4799	0.000446339	0.000646246	Myosin light polypeptide 6 OS=Homo sapiens OX=9606 GN=MYL6 PE=1 SV=1
J3KND3	1.44788	0.0128578	4796	0.000425783	0.000616484	Myosin light polypeptide 6 OS=Homo sapiens OX=9606 GN=MYL6 PE=1 SV=1
G8JLA2	1.44788	0.0128578	4800	0.000425783	0.000616484	Myosin light polypeptide 6 OS=Homo sapiens OX=9606 GN=MYL6 PE=1 SV=1
P60660	1.44788	0.0128578	4801	0.000428603	0.000620567	Myosin light polypeptide 6 OS=Homo sapiens OX=9606 GN=MYL6 PE=1 SV=2
Q59EB5	1.32713	0.0128918	716	0.000114107	0.000151435	CSDA protein variant (Fragment) OS=Homo sapiens OX=9606 PE=2 SV=1
Q96C61	1.19982	0.0129709	5389	0.000250239	0.00030024	FLNA protein OS=Homo sapiens OX=9606 PE=2 SV=1
B4DKM5	1.48062	0.0129947	3596	0.000187837	0.000278114	cDNA FLJ60120, highly similar to Voltage-dependent anion-selective channel protein 2 OS=Homo sapiens OX=9606 PE=2 SV=1
Q53G83	-1.27389	0.0132282	4681	0.000325812	0.000255762	Ribosomal protein S3 variant (Fragment) OS=Homo sapiens OX=9606 PE=2 SV=1
P29401	-1.36251	0.0132749	3535	0.000164433	0.000120683	Transketolase OS=Homo sapiens OX=9606 GN=TKT PE=1 SV=3
V9HWD9	-1.36251	0.0132749	3533	0.000164433	0.000120683	Epididymis luminal protein 107 OS=Homo sapiens OX=9606 GN=HEL107 PE=2 SV=1
Q53EM5	-1.36251	0.0132749	3531	0.000164433	0.000120683	Transketolase variant (Fragment) OS=Homo sapiens OX=9606 PE=2 SV=1; Additional IDs concatenated into MaxParsimony group: V9HWD9, P29401, B4E022, B3KSI4, A0A0B4J1R6, A0A0K0K1H9, B4DVU1, B3KPZ8, E9PFF2, A0A0S2Z5C0, F8W888, Q6MZE3
B4E022	-1.36251	0.0132749	3532	0.00017785	0.000130531	cDNA FLJ56274, highly similar to Transketolase OS=Homo sapiens OX=9606 PE=2 SV=1
O75322	-1.34061	0.0133122	3370	0.000188805	0.000140835	Hsp89-alpha-delta-N OS=Homo sapiens OX=9606 PE=2 SV=1
B4DL99	1.56513	0.0133166	4085	9.4019e-05	0.000147152	Dolichyl-diphosphooligosaccharide--protein glycosyltransferase subunit 1 OS=Homo sapiens OX=9606 PE=2 SV=1
D6RD66	-1.46559	0.0133646	5336	0.000193333	0.000131915	WD repeat-containing protein 1 (Fragment) OS=Homo sapiens OX=9606 GN=WDR1 PE=1 SV=1
P18085	-1.36332	0.0136604	3862	0.000122935	9.01735e-05	ADP-ribosylation factor 4 OS=Homo sapiens OX=9606 GN=ARF4 PE=1 SV=3; Additional IDs concatenated into MaxParsimony group: P61204, P84077, A0A024R0Y6, B4DN70, C9JAK5, B4E190, C9JPM4, Reverse_Q59FT7, Reverse_Q15750, Reverse_A8K6K3, Reverse_B7Z9N9, Reverse_B7Z3S5, B4DLJ3, F5H423, P84085, A4D0Z3, B4DEB9, B4DJC8, C9J1Z8, F5H0C7, U3KQF2, H0YGG7, F8WDB3, F5H6T5, F5H1V1
Q6ZQN2	1.29689	0.013858	5373	0.000101464	0.000131588	cDNA FLJ46846 fis, clone UTERU3004635, moderately similar to Neuroblast differentiation associated protein AHNAK (Fragment) OS=Homo sapiens OX=9606 PE=2 SV=1
E9PL09	-1.29377	0.0140046	4672	0.000316752	0.000244828	40S ribosomal protein S3 OS=Homo sapiens OX=9606 GN=RPS3 PE=1 SV=1
H0YN52	-1.40043	0.0141407	3418	0.00105771	0.000755274	Annexin (Fragment) OS=Homo sapiens OX=9606 GN=ANXA2 PE=1 SV=1
Q03252	1.52541	0.0142622	4749	0.000115452	0.000176112	Lamin-B2 OS=Homo sapiens OX=9606 GN=LMNB2 PE=1 SV=4
A0A384NPH0	1.52541	0.0142622	4751	0.000119301	0.000181982	Epididymis secretory sperm binding protein OS=Homo sapiens OX=9606 PE=2 SV=1
E5RGV0	1.65785	0.0144798	4700	0.000106537	0.000176622	Heterogeneous nuclear ribonucleoprotein H (Fragment) OS=Homo sapiens OX=9606 GN=HNRNPH1 PE=1 SV=1
A0A024RC46	1.70163	0.0146105	5227	0.000159209	0.000270914	HCG2020860, isoform CRA_b OS=Homo sapiens OX=9606 GN=hCG_2020860 PE=4 SV=1
Q7KYM9	1.77588	0.014611	4952	0.000103153	0.000183186	ORF protein OS=Homo sapiens OX=9606 GN=ORF PE=2 SV=1
V9GYG0	-2.37551	0.0146275	530	0.000176313	7.42209e-05	ADP/ATP translocase 1 OS=Homo sapiens OX=9606 GN=SLC25A4 PE=1 SV=1
P52272	1.77394	0.0148523	4953	9.56136e-05	0.000169613	Heterogeneous nuclear ribonucleoprotein M OS=Homo sapiens OX=9606 GN=HNRNPM PE=1 SV=3; Additional IDs concatenated into MaxParsimony group: A0A087X0X3, Q59ES8, Q7KYM9, M0QZM1, M0R2T0, B4DEG4, M0R019, Q6P2D7, M0R2I7, M0R0N3, M0QYQ7, M0QY96, M0R0Y6, M0QYL3, Q8TCM5
F8W646	1.74842	0.015095	5218	0.000198254	0.000346633	Heterogeneous nuclear ribonucleoprotein A1 (Fragment) OS=Homo sapiens OX=9606 GN=HNRNPA1 PE=1 SV=1
B3KVX6	1.47908	0.0151017	4400	0.000158825	0.000234914	cDNA FLJ41699 fis, clone HCHON2004776, highly similar to Homo sapiens cytoskeleton-associated protein 4 (CKAP4), mRNA OS=Homo sapiens OX=9606 PE=2 SV=1
A0A024R7P5	-2.96696	0.0151216	2863	0.000152845	5.15157e-05	Similar to Laminin receptor 1, isoform CRA_a OS=Homo sapiens OX=9606 GN=LOC388524 PE=3 SV=1
C9J9K3	-2.96696	0.0151216	2865	0.000115651	3.89796e-05	40S ribosomal protein SA (Fragment) OS=Homo sapiens OX=9606 GN=RPSA PE=1 SV=8
Q13727	1.27078	0.0151693	5372	0.000176406	0.000224173	AHNAK-related protein (Fragment) OS=Homo sapiens OX=9606 PE=2 SV=1
Q2VP91	1.23013	0.0154096	5383	0.000241883	0.000297547	FLNA protein (Fragment) OS=Homo sapiens OX=9606 GN=FLNA PE=2 SV=3
B3KPZ8	-1.36778	0.015501	3538	0.000204048	0.000149182	cDNA FLJ32530 fis, clone SMINT2000185, highly similar to TRANSKETOLASE OS=Homo sapiens OX=9606 PE=2 SV=1
A4ZU86	1.81423	0.0156105	845	0.000130199	0.00023621	Truncated nucleolar phosphoprotein B23 OS=Homo sapiens OX=9606 GN=NPM1 PE=2 SV=1
A0A140VJQ2	1.81423	0.0156105	846	0.000137739	0.00024989	Testicular tissue protein Li 128 OS=Homo sapiens OX=9606 PE=2 SV=1
A0A0A0MR02	1.43993	0.0157687	3591	0.000192784	0.000277596	Voltage-dependent anion-selective channel protein 2 (Fragment) OS=Homo sapiens OX=9606 GN=VDAC2 PE=1 SV=1
P45880	1.43993	0.0157687	3594	0.000184915	0.000266266	Voltage-dependent anion-selective channel protein 2 OS=Homo sapiens OX=9606 GN=VDAC2 PE=1 SV=2
A0A024QZT0	1.43993	0.0157687	3592	0.000184915	0.000266266	Epididymis secretory sperm binding protein OS=Homo sapiens OX=9606 GN=VDAC2 PE=2 SV=1
F8VZU9	1.42372	0.0157727	4804	0.000176531	0.000251331	Myosin light polypeptide 6 OS=Homo sapiens OX=9606 GN=MYL6 PE=1 SV=1
F8W180	1.42372	0.0157727	4797	9.27688e-05	0.000132077	Myosin light polypeptide 6 OS=Homo sapiens OX=9606 GN=MYL6 PE=1 SV=1
B4DTN7	-1.31172	0.0159573	391	0.000157245	0.000119877	cDNA FLJ57198, highly similar to Protein-glutamine gamma-glutamyltransferase 2 OS=Homo sapiens OX=9606 PE=2 SV=1
Q58I23	1.44954	0.0160081	4076	0.000146161	0.000211867	Na+/K+ transporting ATPase alpha 1 polypeptide (Fragment) OS=Homo sapiens OX=9606 GN=ATP1A1 PE=2 SV=1
C9JPM4	-1.34533	0.0163171	3859	0.000147344	0.000109522	ADP-ribosylation factor 4 (Fragment) OS=Homo sapiens OX=9606 GN=ARF4 PE=1 SV=1
B7Z8Y6	1.5618	0.0165782	3405	9.32432e-05	0.000145627	cDNA FLJ58394, highly similar to Platelet endothelial cell adhesion molecule OS=Homo sapiens OX=9606 PE=2 SV=1
M0QZM1	1.8174	0.0166018	4960	0.000109348	0.000198729	Heterogeneous nuclear ribonucleoprotein M (Fragment) OS=Homo sapiens OX=9606 GN=HNRNPM PE=1 SV=1
B4DSM6	1.62236	0.0166952	319	9.1133e-05	0.00014785	cDNA FLJ54057, highly similar to Neutral alpha-glucosidase AB OS=Homo sapiens OX=9606 PE=2 SV=1
F5H6X6	1.62236	0.0166952	316	9.1133e-05	0.00014785	Neutral alpha-glucosidase AB OS=Homo sapiens OX=9606 GN=GANAB PE=1 SV=1
A0A0K0K1H9	-1.34565	0.0168448	3534	0.000209397	0.00015561	Epididymis secretory protein Li 48 (Fragment) OS=Homo sapiens OX=9606 GN=HEL-S-48 PE=2 SV=1
E9PND2	-1.82826	0.0170043	1217	0.00014154	7.7418e-05	Cysteine and glycine-rich protein 1 (Fragment) OS=Homo sapiens OX=9606 GN=CSRP1 PE=1 SV=1
A0A2R8YGX3	1.52155	0.0171084	4772	8.2816e-05	0.000126009	Tropomyosin alpha-4 chain OS=Homo sapiens OX=9606 GN=TPM4 PE=1 SV=1
A0A024R321	1.26551	0.0172211	5398	0.000406136	0.000513971	Filamin B, beta (Actin binding protein 278), isoform CRA_a OS=Homo sapiens OX=9606 GN=FLNB PE=4 SV=1
O75369	1.26389	0.0172977	5384	0.000421534	0.000532775	Filamin-B OS=Homo sapiens OX=9606 GN=FLNB PE=1 SV=2; Additional IDs concatenated into MaxParsimony group: A0A024R321, E7EN95, Q68CT4, Q60FE5, Q60FE6, A0A087WWY3, A6NDY9, Q8TES4, Q6NXF2, Q96C61, B4E2F9, F8WE98, B4DTD5, Q2VP91, H0Y5C6, Q59H94, A0A0A0MT44, Q86TQ3, H0Y5F3, H7C5L4, A0A0C4DGA1, A0A0C4DFM7, Q5TAX3, E9PKY2, Q9UQ52, A0A024R2C7, Q8IWV2, A0A024R2E5, B4DGV0, E9PKX1, B3KUN6, B3KQ34, A4D1J9, B…
A0A024R592	1.60888	0.0175207	315	9.01539e-05	0.000145047	Glucosidase, alpha neutral AB, isoform CRA_b OS=Homo sapiens OX=9606 GN=GANAB PE=3 SV=1
K9JA46	-1.22518	0.0179413	3378	0.00026896	0.000219526	Epididymis luminal secretory protein 52 OS=Homo sapiens OX=9606 GN=EL52 PE=2 SV=1
P07900	-1.22518	0.0179413	3383	0.00026896	0.000219526	Heat shock protein HSP 90-alpha OS=Homo sapiens OX=9606 GN=HSP90AA1 PE=1 SV=5
D6RBD0	-1.41392	0.0180721	3588	0.000119409	8.44527e-05	Receptor of-activated protein C kinase 1 (Fragment) OS=Homo sapiens OX=9606 GN=RACK1 PE=1 SV=1
A0A087X0X3	1.73011	0.0183642	4950	9.20706e-05	0.000159292	Heterogeneous nuclear ribonucleoprotein M OS=Homo sapiens OX=9606 GN=HNRNPM PE=1 SV=1
B4E0W4	1.3049	0.018453	961	9.52898e-05	0.000124343	cDNA FLJ61020, highly similar to Heterogeneous nuclear ribonucleoprotein D0 OS=Homo sapiens OX=9606 PE=2 SV=1
A0A0A7M1X5	1.53845	0.0186619	4744	0.000110138	0.000169441	Lamin B2, isoform CRA_b OS=Homo sapiens OX=9606 GN=LMNB2 PE=2 SV=1
P16284	1.55045	0.0186743	3402	9.38888e-05	0.00014557	Platelet endothelial cell adhesion molecule OS=Homo sapiens OX=9606 GN=PECAM1 PE=1 SV=2; Additional IDs concatenated into MaxParsimony group: B7Z8Y6, B7Z8U8, A0A075B727, A0A075B728, A0A075B737
E7EN95	1.27195	0.0187564	5377	0.000415296	0.000528238	Filamin-B OS=Homo sapiens OX=9606 GN=FLNB PE=1 SV=1
Q68CT4	1.27195	0.0187564	5385	0.000415296	0.000528238	Uncharacterized protein DKFZp686A1668 OS=Homo sapiens OX=9606 GN=DKFZp686A1668 PE=2 SV=1
F8WCJ1	-1.87424	0.0189519	1578	0.000212473	0.000113365	Eukaryotic translation initiation factor 5A OS=Homo sapiens OX=9606 GN=EIF5A2 PE=1 SV=1
C9J4W5	-1.87424	0.0189519	1577	0.000193997	0.000103507	Eukaryotic translation initiation factor 5A (Fragment) OS=Homo sapiens OX=9606 GN=EIF5A2 PE=1 SV=1
C9J7B5	-1.87424	0.0189519	1575	0.000204676	0.000109204	Eukaryotic translation initiation factor 5A OS=Homo sapiens OX=9606 GN=EIF5A2 PE=1 SV=1
Q9GZV4	-1.87424	0.0189519	1573	0.000145815	7.77993e-05	Eukaryotic translation initiation factor 5A-2 OS=Homo sapiens OX=9606 GN=EIF5A2 PE=1 SV=3
Q6DC98	1.59848	0.0190137	4733	0.000104647	0.000167276	LMNB1 protein (Fragment) OS=Homo sapiens OX=9606 GN=LMNB1 PE=2 SV=1
D6RFL1	1.95652	0.0193723	3456	0.000155397	0.000304038	Calnexin (Fragment) OS=Homo sapiens OX=9606 GN=CANX PE=1 SV=1
H0Y9H1	1.95652	0.0193723	3463	0.000107709	0.000210736	Calnexin (Fragment) OS=Homo sapiens OX=9606 GN=CANX PE=1 SV=8
Q6ZNL4	1.28988	0.019574	4940	0.000660136	0.000851498	FLJ00279 protein (Fragment) OS=Homo sapiens OX=9606 GN=FLJ00279 PE=2 SV=1
P06748	1.91508	0.0196349	851	0.00013261	0.000253959	Nucleophosmin OS=Homo sapiens OX=9606 GN=NPM1 PE=1 SV=2
A0A0S2Z491	1.91508	0.0196349	847	0.00013261	0.000253959	Nucleophosmin isoform 2 (Fragment) OS=Homo sapiens OX=9606 GN=NPM1 PE=2 SV=1; Additional IDs concatenated into MaxParsimony group: P06748, A0A0S2Z4G7, A4ZU86, A0A140VJQ2, Q9BTI9, A0A024RAP1, V9HVU7, E5RGW4, Reverse_D9N004, Reverse_C9D603, Reverse_Q4GW05, Reverse_V5L8C9, Reverse_A6Z5B5, Reverse_A0A068BY57, Reverse_A0A343HA63, Reverse_R9Y968, Q9NX34, E5RI98, A0A024R3V9
A0A0S2Z4G7	1.91508	0.0196349	850	0.000147122	0.000281751	Nucleophosmin (Nucleolar phosphoprotein B23, numatrin), isoform CRA_f (Fragment) OS=Homo sapiens OX=9606 GN=NPM1 PE=2 SV=1
B4DIT7	-1.29673	0.0198058	390	0.00016321	0.000125863	cDNA FLJ58187, highly similar to Protein-glutamine gamma-glutamyltransferase 2 OS=Homo sapiens OX=9606 PE=2 SV=1
P21980	-1.29673	0.0198058	392	0.000143967	0.000111023	Protein-glutamine gamma-glutamyltransferase 2 OS=Homo sapiens OX=9606 GN=TGM2 PE=1 SV=2; Additional IDs concatenated into MaxParsimony group: V9HWG3, B4DTN7, B4DIT7, Q6DKH2, B4YUQ1, P49221, B2R7D1, B4YUQ2, B4YUQ3, B4DU73, A2A299
V9HWG3	-1.29673	0.0198058	393	0.000143967	0.000111023	Epididymis secretory protein Li 45 OS=Homo sapiens OX=9606 GN=HEL-S-45 PE=2 SV=1
Q2PS10	1.40852	0.0201919	4944	0.000781299	0.00110048	Non-muscle myosin heavy chain (Fragment) OS=Homo sapiens OX=9606 GN=MYH9 PE=4 SV=1
H7BZJ3	1.4714	0.0204326	209	0.000576585	0.000848387	Protein disulfide-isomerase A3 (Fragment) OS=Homo sapiens OX=9606 GN=PDIA3 PE=1 SV=1
E9PFF2	-1.41519	0.020643	3540	0.000116509	8.23273e-05	Transketolase OS=Homo sapiens OX=9606 GN=TKT PE=1 SV=1
Q2VPJ6	-1.20755	0.0211758	3359	0.000324325	0.000268581	HSP90AA1 protein (Fragment) OS=Homo sapiens OX=9606 GN=HSP90AA1 PE=2 SV=1
B4DIW2	1.57476	0.0213468	313	8.18904e-05	0.000128958	cDNA FLJ54035, highly similar to Neutral alpha-glucosidase AB OS=Homo sapiens OX=9606 PE=2 SV=1
I3L0S0	1.45437	0.0214538	160	0.000411009	0.00059776	Protein disulfide-isomerase (Fragment) OS=Homo sapiens OX=9606 GN=P4HB PE=1 SV=1
Q96HX7	-1.41104	0.0214937	3371	0.000157951	0.000111939	HSP90AA1 protein (Fragment) OS=Homo sapiens OX=9606 GN=HSP90AA1 PE=1 SV=2
B4DKN9	-1.3016	0.0220018	1069	0.000131284	0.000100864	cDNA FLJ57740, highly similar to Transforming protein RhoA OS=Homo sapiens OX=9606 PE=2 SV=1
K7EJ64	-1.26827	0.0221098	5274	0.000125511	9.89629e-05	Tubulin beta-6 chain OS=Homo sapiens OX=9606 GN=TUBB6 PE=1 SV=1
K7EQT3	-1.26827	0.0221098	5318	0.000125511	9.89629e-05	Tubulin beta-6 chain OS=Homo sapiens OX=9606 GN=TUBB6 PE=1 SV=1
K7ERA8	-1.26827	0.0221098	5294	0.000118665	9.35649e-05	Tubulin beta-6 chain OS=Homo sapiens OX=9606 GN=TUBB6 PE=1 SV=1
K7EJZ4	-1.26827	0.0221098	5271	0.000113506	8.94968e-05	Tubulin beta-6 chain OS=Homo sapiens OX=9606 GN=TUBB6 PE=1 SV=1
K7ESQ3	-1.26827	0.0221098	5256	0.000135971	0.00010721	Tubulin beta-6 chain OS=Homo sapiens OX=9606 GN=TUBB6 PE=1 SV=1
P35579	1.27672	0.0222297	4948	0.000611562	0.000780792	Myosin-9 OS=Homo sapiens OX=9606 GN=MYH9 PE=1 SV=4
A0A024R1N1	1.27672	0.0222297	4933	0.000611562	0.000780792	Myosin, heavy polypeptide 9, non-muscle, isoform CRA_a OS=Homo sapiens OX=9606 GN=MYH9 PE=3 SV=1; Additional IDs concatenated into MaxParsimony group: P35579, A0A0U4BW16, Q86XU5, B4E3S1, Q6ZNL4, B1PS43, P35749, A0A024QZJ4, A0A024QZJ6, Q5BKV1, Q99529, Q7Z406, Q7Z7R0, B1AH99, M0QY43, O14794, O14729, A0A0C4DFM8, B3KWH4, Q68D89, Q2PS10, B4E177, A1L2Z2, Q66K75, E7ERA5, A7E2Y1, A0A087X0T3, Q9UKX2, P110…
H0Y5C6	1.23814	0.0222972	5382	0.000216998	0.000268673	Filamin-A (Fragment) OS=Homo sapiens OX=9606 GN=FLNA PE=1 SV=1
E9PLJ3	-2.17742	0.022988	3011	0.000163313	7.5003e-05	Cofilin-1 (Fragment) OS=Homo sapiens OX=9606 GN=CFL1 PE=1 SV=1
M0R2I7	1.65459	0.0232692	4957	0.000113709	0.000188143	Heterogeneous nuclear ribonucleoprotein M (Fragment) OS=Homo sapiens OX=9606 GN=HNRNPM PE=1 SV=1
E9PQB7	-2.25838	0.0233402	3006	0.000109684	4.85675e-05	Cofilin-1 (Fragment) OS=Homo sapiens OX=9606 GN=CFL1 PE=1 SV=1
A0A1L1UHR1	1.32886	0.0238603	759	0.000144623	0.000192184	Sperm binding protein 1a OS=Homo sapiens OX=9606 PE=2 SV=1
P21796	1.32886	0.0238603	757	0.000144623	0.000192184	Voltage-dependent anion-selective channel protein 1 OS=Homo sapiens OX=9606 GN=VDAC1 PE=1 SV=2; Additional IDs concatenated into MaxParsimony group: A0A1L1UHR1, B3KTS5, C9JI87, B4DEI3
D6RBM0	1.71265	0.0239264	4723	0.000106076	0.000181671	Heterogeneous nuclear ribonucleoprotein H (Fragment) OS=Homo sapiens OX=9606 GN=HNRNPH1 PE=1 SV=1
B4DEG4	1.66909	0.0242069	4951	7.65059e-05	0.000127695	cDNA FLJ60435, highly similar to Heterogeneous nuclear ribonucleoprotein M OS=Homo sapiens OX=9606 PE=2 SV=1
M0R019	1.66909	0.0242069	4961	7.95487e-05	0.000132774	Heterogeneous nuclear ribonucleoprotein M (Fragment) OS=Homo sapiens OX=9606 GN=HNRNPM PE=1 SV=8
A0A0U4BW16	1.27307	0.024389	4931	0.000575559	0.000732727	Non-muscle myosin heavy chain 9 OS=Homo sapiens OX=9606 GN=MYH9 PE=2 SV=1
O00177	3.19515	0.0256853	5017	3.50138e-05	0.000111874	Intercelular adhesion molecule 1 (Fragment) OS=Homo sapiens OX=9606 GN=ICAM-1 PE=4 SV=1
G3V2D6	2.11179	0.0258155	601	8.06933e-05	0.000170407	Heterogeneous nuclear ribonucleoproteins C1/C2 (Fragment) OS=Homo sapiens OX=9606 GN=HNRNPC PE=1 SV=1
B4DQQ2	2.11179	0.0258155	624	8.81039e-05	0.000186057	cDNA FLJ54127, highly similar to Heterogeneous nuclear ribonucleoproteins C OS=Homo sapiens OX=9606 PE=2 SV=1
G3V5V7	2.11179	0.0258155	621	9.59354e-05	0.000202595	Heterogeneous nuclear ribonucleoproteins C1/C2 (Fragment) OS=Homo sapiens OX=9606 GN=HNRNPC PE=1 SV=1
B4DLN6	1.34936	0.0258787	173	0.000398101	0.000537183	cDNA FLJ59033, highly similar to Protein disulfide-isomerase OS=Homo sapiens OX=9606 PE=2 SV=1
Q6P2D7	1.6077	0.0258905	4955	0.000106098	0.000170573	HNRPM protein (Fragment) OS=Homo sapiens OX=9606 GN=HNRPM PE=2 SV=1
E9PCY7	1.64413	0.0261248	4701	6.94626e-05	0.000114206	Heterogeneous nuclear ribonucleoprotein H OS=Homo sapiens OX=9606 GN=HNRNPH1 PE=1 SV=1
P31943	1.64413	0.0261248	4727	6.63685e-05	0.000109119	Heterogeneous nuclear ribonucleoprotein H OS=Homo sapiens OX=9606 GN=HNRNPH1 PE=1 SV=4
A0A384MEJ3	1.64413	0.0261248	4715	6.63685e-05	0.000109119	Epididymis secretory sperm binding protein OS=Homo sapiens OX=9606 PE=2 SV=1
E7EX29	-1.63226	0.0270447	4827	0.000261559	0.000160244	14-3-3 protein zeta/delta (Fragment) OS=Homo sapiens OX=9606 GN=YWHAZ PE=1 SV=1; Additional IDs concatenated into MaxParsimony group: D0PNI1, P63104, B3KNB4, B4DHC4, B0AZS6, B4DE78, E7ESK7, G9K388, P62258, V9HW98, B7ZA86, H0YB80, B7Z2E6, V9HWD6, B5BU24, P31947, A0A024R1K7, B2R6N6, Q04917, Q59EQ2, Q9H4N8, A0A0J9YWE8, K7EM20, Q2F831, Q4VY19, E7EVZ2, E9PD24, E5RIR4, Q4VY20, Q6LD62, E5RGE1, B4DMT8, A…
D0PNI1	-1.63226	0.0270447	4852	0.000262627	0.000160898	Epididymis luminal protein 4 OS=Homo sapiens OX=9606 GN=YWHAZ PE=2 SV=1
P63104	-1.63226	0.0270447	4866	0.000262627	0.000160898	14-3-3 protein zeta/delta OS=Homo sapiens OX=9606 GN=YWHAZ PE=1 SV=1
Q86TQ3	1.2314	0.0275932	5395	0.000412005	0.000507341	Similar to filamin C, gamma (Actin binding protein 280) (Fragment) OS=Homo sapiens OX=9606 PE=2 SV=1
V9HW65	-1.19273	0.0276298	3412	0.000759635	0.00063689	Annexin OS=Homo sapiens OX=9606 GN=HEL-S-270 PE=2 SV=1
P07355	-1.19273	0.0276298	3429	0.000759635	0.00063689	Annexin A2 OS=Homo sapiens OX=9606 GN=ANXA2 PE=1 SV=2; Additional IDs concatenated into MaxParsimony group: A0A024R5Z7, V9HW65, H0YN42, A6NMY6, H0YMU9, H0YMD0, B4DNH8, H0YM50, H0YKS4, B3KRQ1, H0YNP5, H0YMM1, H0YL33, H0YN28, H0YMW4, H0YKX9, H0YMT9, H0YLV6, H0YKZ7, H0YKL9, H0YKV8, H0YNA0, H0YMD9, H0YKN4, H0YN52, H0YNB8, H0YLE2
A0A024R5Z7	-1.19273	0.0276298	3428	0.000759635	0.00063689	Annexin OS=Homo sapiens OX=9606 GN=ANXA2 PE=2 SV=1
Q15670	-1.70858	0.0276805	451	0.00037402	0.000218907	Alpha-tubulin isotype H2-alpha (Fragment) OS=Homo sapiens OX=9606 PE=4 SV=1
A0A024R6W0	1.42349	0.0277086	3558	0.000101519	0.000144511	Aspartate aminotransferase OS=Homo sapiens OX=9606 GN=GOT2 PE=4 SV=1
P00505	1.42349	0.0277086	3555	0.000101519	0.000144511	Aspartate aminotransferase, mitochondrial OS=Homo sapiens OX=9606 GN=GOT2 PE=1 SV=3; Additional IDs concatenated into MaxParsimony group: A0A024R6W0, B3KUZ8, A8K482, B4DY39
E9PNJ1	1.38317	0.0277443	4464	9.424e-05	0.00013035	Lysosomal Pro-X carboxypeptidase (Fragment) OS=Homo sapiens OX=9606 GN=PRCP PE=1 SV=8
E9PNF7	1.38317	0.0277443	4461	0.000132423	0.000183165	Lysosomal Pro-X carboxypeptidase (Fragment) OS=Homo sapiens OX=9606 GN=PRCP PE=1 SV=1
A0A0D9SFE5	1.52679	0.0280087	4743	9.48187e-05	0.000144768	Lamin B1, isoform CRA_a OS=Homo sapiens OX=9606 GN=LMNB1 PE=1 SV=1
B4E3S1	1.26717	0.0282952	4937	0.000497561	0.000630497	cDNA FLJ57040, highly similar to Myosin-9 OS=Homo sapiens OX=9606 PE=2 SV=1
E9PLA2	-1.41102	0.0287499	1085	0.00011482	8.13737e-05	Rho-related GTP-binding protein RhoC OS=Homo sapiens OX=9606 GN=RHOC PE=4 SV=1
A0A2R8Y4L2	1.61534	0.0288128	5228	8.35552e-05	0.00013497	Heterogeneous nuclear ribonucleoprotein A1 pseudogene 48 OS=Homo sapiens OX=9606 GN=HNRNPA1P48 PE=4 SV=1
H0YMD0	-1.17846	0.0289663	3420	0.000949582	0.000805782	Annexin (Fragment) OS=Homo sapiens OX=9606 GN=ANXA2 PE=1 SV=1
H0YMU9	-1.17846	0.0289663	3422	0.000937196	0.000795271	Annexin OS=Homo sapiens OX=9606 GN=ANXA2 PE=1 SV=1
Q6PK50	-1.24764	0.0290523	3380	0.000626375	0.000502048	HSP90AB1 protein (Fragment) OS=Homo sapiens OX=9606 GN=HSP90AB1 PE=1 SV=1
A8K482	1.43309	0.0297111	3556	8.80327e-05	0.000126159	Aspartate aminotransferase OS=Homo sapiens OX=9606 PE=2 SV=1
Q86XU5	1.26096	0.0297397	4930	0.000509318	0.000642228	MYH9 protein (Fragment) OS=Homo sapiens OX=9606 GN=MYH9 PE=2 SV=1
P07237	1.3413	0.0300641	159	0.000398705	0.000534784	Protein disulfide-isomerase OS=Homo sapiens OX=9606 GN=P4HB PE=1 SV=3; Additional IDs concatenated into MaxParsimony group: A0A024R8S5, H7BZ94, B4DUA5, B4DNL5, B4DLN6, H0Y3Z3, Q96C96, B4DJS0, I3L398, I3L312, B3KTQ9, I3NI03, I3L0S0, I3L3U6, I3L3P5, B4DNP9, I3L4M2, I3L514, I3L1Y5
A0A024R8S5	1.3413	0.0300641	161	0.000398705	0.000534784	Protein disulfide-isomerase OS=Homo sapiens OX=9606 GN=P4HB PE=2 SV=1
E9PP21	-1.60096	0.0305107	1223	0.000143259	8.94832e-05	Cysteine and glycine-rich protein 1 OS=Homo sapiens OX=9606 GN=CSRP1 PE=1 SV=1
B3KUJ8	1.57149	0.0309213	5504	0.000156585	0.000246072	cDNA FLJ40065 fis, clone TESOP2000400, highly similar to CATHEPSIN B OS=Homo sapiens OX=9606 PE=2 SV=1
B4DMY4	1.57149	0.0309213	5515	0.000176398	0.000277207	cDNA FLJ59133, highly similar to Cathepsin B OS=Homo sapiens OX=9606 PE=2 SV=1
B4DUA5	1.33191	0.0312016	157	0.000414168	0.000551635	cDNA FLJ59430, highly similar to Protein disulfide-isomerase OS=Homo sapiens OX=9606 PE=2 SV=1
H7BZ94	1.33191	0.0312016	163	0.000403457	0.000537368	Protein disulfide-isomerase OS=Homo sapiens OX=9606 GN=P4HB PE=1 SV=2
B4DNL5	1.33592	0.0312385	172	0.000385771	0.00051536	Protein disulfide-isomerase OS=Homo sapiens OX=9606 PE=2 SV=1
H0YN42	-1.19355	0.0319037	3427	0.000897586	0.000752028	Annexin (Fragment) OS=Homo sapiens OX=9606 GN=ANXA2 PE=1 SV=1
B3KTS5	1.34368	0.0319253	756	0.000118367	0.000159047	cDNA FLJ38670 fis, clone HSYRA2000190, highly similar to Voltage-dependent anion-selective channel protein 1 OS=Homo sapiens OX=9606 PE=2 SV=1
I3L1Y5	1.42147	0.032343	171	0.000235977	0.000335432	Protein disulfide-isomerase OS=Homo sapiens OX=9606 GN=P4HB PE=1 SV=1
Q5JSD2	1.37284	0.0326692	3593	0.000134291	0.00018436	Voltage-dependent anion-selective channel protein 2 (Fragment) OS=Homo sapiens OX=9606 GN=VDAC2 PE=1 SV=8
Q5JSD1	1.37284	0.0326692	3595	0.000127708	0.000175323	Voltage-dependent anion-selective channel protein 2 (Fragment) OS=Homo sapiens OX=9606 GN=VDAC2 PE=1 SV=1
H0YBG6	1.50894	0.0333041	5071	0.000157646	0.000237878	Stress-70 protein, mitochondrial (Fragment) OS=Homo sapiens OX=9606 GN=HSPA9 PE=1 SV=1
B2RBS8	1.63327	0.0337974	5411	0.000130544	0.000213214	cDNA, FLJ95666, highly similar to Homo sapiens albumin (ALB), mRNA OS=Homo sapiens OX=9606 PE=2 SV=1
A0A0A0MT44	1.29885	0.0350298	5387	0.00035178	0.000456911	Filamin-B OS=Homo sapiens OX=9606 GN=FLNB PE=1 SV=1
B3KUZ8	1.36865	0.0351936	3557	0.000117664	0.00016104	Aspartate aminotransferase OS=Homo sapiens OX=9606 PE=2 SV=1
C9J0S9	-2.71015	0.0355964	188	0.000139735	5.15598e-05	60 kDa heat shock protein, mitochondrial (Fragment) OS=Homo sapiens OX=9606 GN=HSPD1 PE=1 SV=1
Q9BTI9	1.80335	0.0362063	844	0.000142163	0.00025637	NPM1 protein (Fragment) OS=Homo sapiens OX=9606 GN=NPM1 PE=2 SV=2
B4DEF7	1.44831	0.0366952	5052	0.00161876	0.00234446	cDNA FLJ60062, highly similar to 78 kDa glucose-regulated protein OS=Homo sapiens OX=9606 PE=2 SV=1
D6RIU0	1.58936	0.0379993	4718	0.000133858	0.000212749	Heterogeneous nuclear ribonucleoprotein H (Fragment) OS=Homo sapiens OX=9606 GN=HNRNPH1 PE=1 SV=1
D6RF44	1.55808	0.0382126	963	0.000185763	0.000289434	Heterogeneous nuclear ribonucleoprotein D0 (Fragment) OS=Homo sapiens OX=9606 GN=HNRNPD PE=1 SV=8
B7Z602	1.39064	0.0384848	223	0.000101729	0.000141468	cDNA FLJ59408, highly similar to 150 kDa oxygen-regulated protein (Orp150) OS=Homo sapiens OX=9606 PE=2 SV=1

## Sheet: Blue_Min1Pept_OnlyUnique_3m_Mod
#F-stringency :0.13	Q-value:0.05	FDR:0.05
#Locus	Fold Change	Serie	pValue	GPI (Index in the sparse matrix)	Signal(Bottom) PMU	Signal(Top) PMHV	Nome	Description
P81605	2.83293	UP_PMU	0.0013528	3	0.0344413	0.0121575	Dermcidin	Dermcidin OS=Homo sapiens OX=9606 GN=DCD PE=1 SV=2
P25398	2.8915	UP_PMU	0.00390971	17	0.0329861	0.011408	40S ribosomal protein S12	40S ribosomal protein S12 OS=Homo sapiens OX=9606 GN=RPS12 PE=1 SV=3
O15173	1.80991	UP_PMHV	0.00927632	74	0.00410768	0.00743456	Membrane-associated progesterone receptor component 2	Membrane-associated progesterone receptor component 2 OS=Homo sapiens OX=9606 GN=PGRMC2 PE=1 SV=1; Additional IDs concatenated into MaxParsimony group: A1L4Q0, P52429, I3L112, Q59FU4, Q6IB11, O00264
Q96AG4	4.52969	UP_PMU	0.0132762	131	0.012396	0.00273661	Leucine-rich repeat-containing protein 59	Leucine-rich repeat-containing protein 59 OS=Homo sapiens OX=9606 GN=LRRC59 PE=1 SV=1; Additional IDs concatenated into MaxParsimony group: I3L223
P35606	1.61171	UP_PMU	0.0176779	66	0.00877739	0.00544602	Coatomer subunit beta'	Coatomer subunit beta' OS=Homo sapiens OX=9606 GN=COPB2 PE=1 SV=2; Additional IDs concatenated into MaxParsimony group: B4E2C9, D6R997, D6RBT6, D6RBG7, D6RCL6, D6RBZ7
P62081	2.32007	UP_PMU	0.029572	127	0.00750006	0.00323269	40S ribosomal protein S7	40S ribosomal protein S7 OS=Homo sapiens OX=9606 GN=RPS7 PE=1 SV=1; Additional IDs concatenated into MaxParsimony group: A0A2R8Y623

## Sheet: Blue_3Minpept_NoUniq_3ms1_Modif
#F-stringency :0.02	Q-value:0.05		FDR:0.05
#Locus	Fold_Change	Serie	pValue	GPI (Index in the sparse matrix)	Signal(Bottom) PMU	Signal(Top) PMHV	Nome	Description
B2RE56	2.80738	UP_PMU	1e-05	830	0.000759437	0.000270515	Peptidyl-prolyl cis-trans isomerase	Peptidyl-prolyl cis-trans isomerase OS=Homo sapiens OX=9606 PE=2 SV=1
B4E1H9	2.43739	UP_PMU	1e-05	4476	0.00016761	6.87661e-05	Phosphoglycerate kinase	Phosphoglycerate kinase OS=Homo sapiens OX=9606 PE=2 SV=1
Q6IPT9	2.22106	UP_PMU	1e-05	593	0.000819122	0.000368797	Elongation factor 1-alpha	Elongation factor 1-alpha OS=Homo sapiens OX=9606 GN=EEF1A1 PE=2 SV=1
Q8TBL1	2.07594	UP_PMU	1e-05	594	0.00113609	0.000547262	Uncharacterized protein (Fragment)	Uncharacterized protein (Fragment) OS=Homo sapiens OX=9606 PE=2 SV=1
Q96RE1	2.31198	UP_PMU	1e-05	595	0.000896738	0.000387867	Translation elongation factor 1 alpha 1-like 14	Translation elongation factor 1 alpha 1-like 14 OS=Homo sapiens OX=9606 GN=EEF1A1L14 PE=2 SV=1
A0A087WV01	2.31696	UP_PMU	1e-05	596	0.000428983	0.00018515	Elongation factor 1-alpha	Elongation factor 1-alpha OS=Homo sapiens OX=9606 GN=EEF1A1 PE=1 SV=1
Q6LC01	1.61076	UP_PMU	1e-05	5245	0.00124463	0.000772698	Tubulin beta chain (Fragment)	Tubulin beta chain (Fragment) OS=Homo sapiens OX=9606 PE=2 SV=1
P00558	2.51255	UP_PMU	1e-05	4479	0.000143939	5.7288e-05	Phosphoglycerate kinase 1	Phosphoglycerate kinase 1 OS=Homo sapiens OX=9606 GN=PGK1 PE=1 SV=3
B4DHB3	2.52723	UP_PMU	1e-05	4478	0.000124617	4.93096e-05	Phosphoglycerate kinase	Phosphoglycerate kinase OS=Homo sapiens OX=9606 PE=2 SV=1
V9HWF4	2.51255	UP_PMU	1e-05	4477	0.000143939	5.7288e-05	Phosphoglycerate kinase	Phosphoglycerate kinase OS=Homo sapiens OX=9606 GN=HEL-S-68p PE=2 SV=1; Additional IDs concatenated into MaxParsimony group: P00558, B4E1H9, B4DHM5, B4DHB3, B4DWQ3, V9HW85, P07205, A0A140VJR3
A8K486	2.79447	UP_PMU	1e-05	829	0.000911506	0.000326182	Peptidyl-prolyl cis-trans isomerase	Peptidyl-prolyl cis-trans isomerase OS=Homo sapiens OX=9606 PE=2 SV=1; Additional IDs concatenated into MaxParsimony group: P62937, V9HWF5, B2RE56, Q71V99, B4DM82, C9J5S7, F8WE65, B2RXF3, A0A075B759, A0A0H2UH34, P0DN26, A0A075B767, Q9Y536, A0A0B4J2A2, F5H284, P0DN37
H0Y757	2.97263	UP_PMU	1e-05	655	0.00013062	4.39409e-05	ATP-dependent 6-phosphofructokinase, platelet type (Fragment)	ATP-dependent 6-phosphofructokinase, platelet type (Fragment) OS=Homo sapiens OX=9606 GN=PFKP PE=1 SV=1
A0A2U3TZH3	1.90375	UP_PMU	1e-05	560	0.000550412	0.00028912	Elongation factor 1-alpha	Elongation factor 1-alpha OS=Homo sapiens OX=9606 GN=EEF1A2 PE=1 SV=1
Q6IPS9	2.22106	UP_PMU	1e-05	562	0.000819122	0.000368797	Elongation factor 1-alpha	Elongation factor 1-alpha OS=Homo sapiens OX=9606 GN=EEF1A1 PE=2 SV=1
Q53HM9	2.22106	UP_PMU	1e-05	563	0.000819122	0.000368797	Elongation factor 1-alpha (Fragment)	Elongation factor 1-alpha (Fragment) OS=Homo sapiens OX=9606 PE=2 SV=1
A0A087WVQ9	2.21649	UP_PMU	1e-05	564	0.000828185	0.000373647	Elongation factor 1-alpha 1	Elongation factor 1-alpha 1 OS=Homo sapiens OX=9606 GN=EEF1A1 PE=1 SV=1
Q53HR1	2.3525	UP_PMU	1e-05	566	0.00094392	0.000401242	Eukaryotic translation elongation factor 1 alpha 1 variant (Fragment)	Eukaryotic translation elongation factor 1 alpha 1 variant (Fragment) OS=Homo sapiens OX=9606 PE=2 SV=1
B4DNE0	2.04332	UP_PMU	1e-05	567	0.0007928	0.000387995	cDNA FLJ52573, highly similar to Elongation factor 1-alpha 1	cDNA FLJ52573, highly similar to Elongation factor 1-alpha 1 OS=Homo sapiens OX=9606 PE=2 SV=1
Q16577	2.23786	UP_PMU	1e-05	568	0.000796002	0.000355698	Elongation factor 1-alpha 1	Elongation factor 1-alpha 1 OS=Homo sapiens OX=9606 GN=PTI-1 PE=2 SV=1
Q5VTE0	2.22106	UP_PMU	1e-05	561	0.000819122	0.000368797	Putative elongation factor 1-alpha-like 3	Putative elongation factor 1-alpha-like 3 OS=Homo sapiens OX=9606 GN=EEF1A1P5 PE=5 SV=1
Q5SQY0	1.68801	UP_PMU	1e-05	5244	0.000746505	0.000442239	Tubulin beta chain	Tubulin beta chain OS=Homo sapiens OX=9606 GN=TUBB8 PE=1 SV=1
J3KRE2	2.74254	UP_PMU	1e-05	3119	0.000129693	4.72895e-05	Rho GDP-dissociation inhibitor 1	Rho GDP-dissociation inhibitor 1 OS=Homo sapiens OX=9606 GN=ARHGDIA PE=1 SV=1
Q53G85	2.20171	UP_PMU	1e-05	592	0.000811985	0.000368797	Elongation factor 1-alpha (Fragment)	Elongation factor 1-alpha (Fragment) OS=Homo sapiens OX=9606 PE=2 SV=1
Q8IUB0	2.26838	UP_PMU	1e-05	591	0.000967308	0.000426432	CTCL tumor antigen HD-CL-08	CTCL tumor antigen HD-CL-08 OS=Homo sapiens OX=9606 PE=2 SV=1
Q504Z0	2.26366	UP_PMU	1e-05	590	0.00110424	0.000487811	EEF1A1 protein	EEF1A1 protein OS=Homo sapiens OX=9606 GN=EEF1A1 PE=2 SV=1
Q8WUW7	1.69085	UP_PMU	1e-05	3465	0.00032227	0.000190596	Pyruvate kinase (Fragment)	Pyruvate kinase (Fragment) OS=Homo sapiens OX=9606 GN=PKM2 PE=2 SV=2
Q6P4C9	2.24286	UP_PMU	1e-05	559	0.00114723	0.000511503	EEF1A1 protein (Fragment)	EEF1A1 protein (Fragment) OS=Homo sapiens OX=9606 GN=EEF1A1 PE=2 SV=1
D3DVC4	2.02574	UP_PMHV	1e-05	59	5.57928e-05	0.000113022	Nestin, isoform CRA_c	Nestin, isoform CRA_c OS=Homo sapiens OX=9606 GN=NES PE=3 SV=1; Additional IDs concatenated into MaxParsimony group: P48681, A5PKT9, Q05BW3, Q2YDX4, Q9H6U9
A0A384MEE3	1.62936	UP_PMU	1e-05	5257	0.0010442	0.000640862	Tubulin beta chain	Tubulin beta chain OS=Homo sapiens OX=9606 PE=2 SV=1
Q05BW3	2.01455	UP_PMHV	1e-05	58	9.17246e-05	0.000184784	NES protein (Fragment)	NES protein (Fragment) OS=Homo sapiens OX=9606 GN=NES PE=2 SV=1
Q9BVA1	1.62936	UP_PMU	1e-05	5281	0.0010442	0.000640862	Tubulin beta-2B chain	Tubulin beta-2B chain OS=Homo sapiens OX=9606 GN=TUBB2B PE=1 SV=1
P48681	2.03113	UP_PMHV	1e-05	55	5.4537e-05	0.000110772	Nestin	Nestin OS=Homo sapiens OX=9606 GN=NES PE=1 SV=2
P35241	2.06172	UP_PMU	1e-05	241	0.00011829	5.73744e-05	Radixin	Radixin OS=Homo sapiens OX=9606 GN=RDX PE=1 SV=1
P07195	1.83951	UP_PMU	1e-05	4156	0.000301692	0.000164006	L-lactate dehydrogenase B chain	L-lactate dehydrogenase B chain OS=Homo sapiens OX=9606 GN=LDHB PE=1 SV=2; Additional IDs concatenated into MaxParsimony group: Q5U077, A0A3B3IS95, P00338, A8MW50, B4DJI1, C9J7H8, F5H793, F5GXY2, F5GYU2, F5GXH2, D6NKH9, G9BCY7, Q6ZMR3, A0A140VKA7, G9BCY8, P07864, F5H245, G3XAP5, Q96L19, A0A087WUM2, F5H155, F5H5G7, F5H6W8, F5H5J4, F5GZQ4
H3BR70	1.73057	UP_PMU	1e-05	3478	0.000252837	0.0001461	Pyruvate kinase	Pyruvate kinase OS=Homo sapiens OX=9606 GN=PKM PE=1 SV=1
B4DNK4	1.71512	UP_PMU	1e-05	3475	0.000384631	0.000224259	Pyruvate kinase	Pyruvate kinase OS=Homo sapiens OX=9606 GN=PKM PE=1 SV=1
V9HWB8	1.73303	UP_PMU	1e-05	3474	0.00036661	0.000211543	Pyruvate kinase	Pyruvate kinase OS=Homo sapiens OX=9606 GN=HEL-S-30 PE=2 SV=1; Additional IDs concatenated into MaxParsimony group: P14618, A0A024R5Z9, B4DNK4, B4DRT3, H3BTN5, A0A024R609, Q8WUW7, H3BQ34, Q504U3, H3BR70, H3BTJ2, H3BUW1, H3BT25, H3BU13, Q9UK31, Q9UKK4, Q16715, P30613, Q16716, B4DPM0, H3BQZ3, Q9NYI7, H3BN34
A0A024R5Z9	1.74439	UP_PMU	1e-05	3473	0.000337916	0.000193716	Pyruvate kinase	Pyruvate kinase OS=Homo sapiens OX=9606 GN=PKM2 PE=3 SV=1
Q6PJE5	3.75994	UP_PMHV	1e-05	5174	3.82037e-05	0.000143644	FN1 protein (Fragment)	FN1 protein (Fragment) OS=Homo sapiens OX=9606 GN=FN1 PE=2 SV=1
A0A024R462	3.18283	UP_PMHV	1e-05	5170	5.05669e-05	0.000160946	Fibronectin 1, isoform CRA_n	Fibronectin 1, isoform CRA_n OS=Homo sapiens OX=9606 GN=FN1 PE=4 SV=1
H3BTN5	1.73115	UP_PMU	1e-05	3472	0.00033564	0.000193883	Pyruvate kinase (Fragment)	Pyruvate kinase (Fragment) OS=Homo sapiens OX=9606 GN=PKM PE=1 SV=1
Q504U3	1.73057	UP_PMU	1e-05	3476	0.000252837	0.0001461	Pyruvate kinase	Pyruvate kinase OS=Homo sapiens OX=9606 GN=PKM2 PE=2 SV=1
P02751	3.18372	UP_PMHV	1e-05	5179	4.95831e-05	0.000157859	Fibronectin	Fibronectin OS=Homo sapiens OX=9606 GN=FN1 PE=1 SV=4; Additional IDs concatenated into MaxParsimony group: A0A024R462, B7ZLE5, A0A384MR03, Q6MZM7, Q68CX6, Q6N084, H0Y7Z1, Q59G22, B4DTK1, B4DU16, Q5CZ99, Q6MZF4, A6YID6, A6YID2, A6YID3, A6YID5, A6YID4, O95617, Q9UQS6, B4DTH2, B4DN21, Q6PJE5, Q7L553, Q9H382, A6YID7, H0Y4K8, Q53S27, O95608
B4DN21	3.75994	UP_PMHV	1e-05	5186	3.34594e-05	0.000125805	cDNA FLJ53365, highly similar to Homo sapiens fibronectin 1 (FN1), transcript variant 4, mRNA	cDNA FLJ53365, highly similar to Homo sapiens fibronectin 1 (FN1), transcript variant 4, mRNA OS=Homo sapiens OX=9606 PE=2 SV=1
A6YID7	2.98551	UP_PMHV	1e-05	5177	4.94436e-05	0.000147614	Fibronectin splice variant F (Fragment)	Fibronectin splice variant F (Fragment) OS=Homo sapiens OX=9606 GN=FN1 PE=2 SV=1
B3KVC9	2.12088	UP_PMU	1e-05	1218	0.000130378	6.14735e-05	cDNA FLJ16406 fis, clone UTERU2026142, highly similar to Cysteine and glycine-rich protein 1	cDNA FLJ16406 fis, clone UTERU2026142, highly similar to Cysteine and glycine-rich protein 1 OS=Homo sapiens OX=9606 PE=2 SV=1
A6YID5	3.28977	UP_PMHV	1e-05	5166	6.77339e-05	0.000222829	Fibronectin splice variant D (Fragment)	Fibronectin splice variant D (Fragment) OS=Homo sapiens OX=9606 GN=FN1 PE=2 SV=1
A0A384MR03	3.11706	UP_PMHV	1e-05	5184	5.31152e-05	0.000165563	Epididymis secretory sperm binding protein	Epididymis secretory sperm binding protein OS=Homo sapiens OX=9606 PE=2 SV=1
Q6AI18	1.78241	UP_PMU	1e-05	1220	0.000146167	8.20052e-05	Uncharacterized protein DKFZp686M148 (Fragment)	Uncharacterized protein DKFZp686M148 (Fragment) OS=Homo sapiens OX=9606 GN=DKFZp686M148 PE=2 SV=1
Q6MZM7	3.24744	UP_PMHV	1e-05	5189	4.36164e-05	0.000141642	Uncharacterized protein DKFZp686O12165 (Fragment)	Uncharacterized protein DKFZp686O12165 (Fragment) OS=Homo sapiens OX=9606 GN=DKFZp686O12165 PE=2 SV=1
A6YID2	3.28977	UP_PMHV	1e-05	5167	5.78998e-05	0.000190477	Fibronectin splice variant A (Fragment)	Fibronectin splice variant A (Fragment) OS=Homo sapiens OX=9606 GN=FN1 PE=2 SV=1
A5PKT9	2.01455	UP_PMHV	1e-05	60	9.12605e-05	0.000183849	NES protein (Fragment)	NES protein (Fragment) OS=Homo sapiens OX=9606 GN=NES PE=2 SV=1
A6YID6	3.28977	UP_PMHV	1e-05	5172	5.51127e-05	0.000181308	Fibronectin splice variant E (Fragment)	Fibronectin splice variant E (Fragment) OS=Homo sapiens OX=9606 GN=FN1 PE=2 SV=1
B4DTH2	3.75994	UP_PMHV	1e-05	5191	3.03816e-05	0.000114233	cDNA FLJ61165, highly similar to Fibronectin	cDNA FLJ61165, highly similar to Fibronectin OS=Homo sapiens OX=9606 PE=2 SV=1
B7ZLE5	3.11706	UP_PMHV	1e-05	5187	5.15976e-05	0.000160833	FN1 protein	FN1 protein OS=Homo sapiens OX=9606 GN=FN1 PE=2 SV=1
H3BTJ2	1.76392	UP_PMU	1e-05	3468	0.000436707	0.000247578	Pyruvate kinase PKM (Fragment)	Pyruvate kinase PKM (Fragment) OS=Homo sapiens OX=9606 GN=PKM PE=1 SV=1
Q9H382	5.44485	UP_PMHV	1e-05	5171	2.06252e-05	0.000112301	Fibronectin 1	Fibronectin 1 OS=Homo sapiens OX=9606 PE=2 SV=1
P14618	1.73303	UP_PMU	1e-05	3466	0.00036661	0.000211543	Pyruvate kinase PKM	Pyruvate kinase PKM OS=Homo sapiens OX=9606 GN=PKM PE=1 SV=4
Q14222	1.97307	UP_PMU	1e-05	571	0.000745723	0.000377951	EEF1A protein (Fragment)	EEF1A protein (Fragment) OS=Homo sapiens OX=9606 GN=EEF1A PE=2 SV=1
Q9BUU9	1.65266	UP_PMU	1e-05	5296	0.00140422	0.000849672	Tubulin beta chain (Fragment)	Tubulin beta chain (Fragment) OS=Homo sapiens OX=9606 GN=TUBB PE=2 SV=1
L0R849	2.13147	UP_PMU	1e-05	501	0.000108272	5.07966e-05	Alternative protein EDARADD	Alternative protein EDARADD OS=Homo sapiens OX=9606 GN=EDARADD PE=3 SV=1
P13639	1.95422	UP_PMU	1e-05	297	0.000233696	0.000119585	Elongation factor 2	Elongation factor 2 OS=Homo sapiens OX=9606 GN=EEF2 PE=1 SV=4; Additional IDs concatenated into MaxParsimony group: A0A384N6H1, Q6PK56, B4DPU3, Q8TA90, B4DRE8, B4DMC6, Q6IBM8, Q15029, B3KX19, B4DZB1, Q8IXJ3, K7EP67, Q6W6M8, K7EJ74, B3KWY2
B4DMC6	1.81198	UP_PMU	1e-05	309	0.000196888	0.000108659	cDNA FLJ60696, highly similar to Elongation factor 2	cDNA FLJ60696, highly similar to Elongation factor 2 OS=Homo sapiens OX=9606 PE=2 SV=1
B4DRE8	2.08836	UP_PMU	1e-05	308	0.000206178	9.87272e-05	cDNA FLJ58164, highly similar to Elongation factor 2	cDNA FLJ58164, highly similar to Elongation factor 2 OS=Homo sapiens OX=9606 PE=2 SV=1
B4DPU3	1.78817	UP_PMU	1e-05	302	0.000249861	0.00013973	cDNA FLJ56548, highly similar to Elongation factor 2	cDNA FLJ56548, highly similar to Elongation factor 2 OS=Homo sapiens OX=9606 PE=2 SV=1
A0A384N6H1	1.95422	UP_PMU	1e-05	301	0.000233696	0.000119585	Epididymis secretory sperm binding protein	Epididymis secretory sperm binding protein OS=Homo sapiens OX=9606 PE=2 SV=1
O43209	1.6618	UP_PMU	1e-05	5253	0.00117829	0.000709045	Tubulin beta chain (Fragment)	Tubulin beta chain (Fragment) OS=Homo sapiens OX=9606 PE=2 SV=1
A0A384NYT8	1.61356	UP_PMU	1e-05	5263	0.0012993	0.000805243	Tubulin beta chain (Fragment)	Tubulin beta chain (Fragment) OS=Homo sapiens OX=9606 PE=2 SV=1
Q6P602	1.77615	UP_PMU	1e-05	5264	0.00132271	0.000744705	TUBB protein	TUBB protein OS=Homo sapiens OX=9606 GN=TUBB PE=1 SV=1
Q5SU16	1.61356	UP_PMU	1e-05	5261	0.00129345	0.000801615	Tubulin beta chain	Tubulin beta chain OS=Homo sapiens OX=9606 GN=TUBB PE=2 SV=1; Additional IDs concatenated into MaxParsimony group: P07437, A0A384NYT8, Q5JP53, B7ZAF0, B4DY90, P68371, Q8N6N5, Q8IZ29, Q6LC01, A0A0B4J269, B2RBD5, Q13509, A0A384MEE3, Q9BVA1, Q13885, B2R6L0, Q9BV28, B3KML9, Q53G92, Q2NKY5, Q5ST81, B4DP54, A0A024QZU2, B4DQN9, B7ZAK1, B4E052, O43209, Q9BUU9, P04350, B4DE77, B7Z4N1, B4DJ43, K7ESM5, Q9UG…
Q8IZ29	1.61681	UP_PMU	1e-05	5280	0.00113231	0.000700333	Tubulin beta chain	Tubulin beta chain OS=Homo sapiens OX=9606 GN=TUBB2C PE=2 SV=1
Q8IWP6	1.61557	UP_PMU	1e-05	5260	0.00113144	0.000700333	Tubulin beta chain	Tubulin beta chain OS=Homo sapiens OX=9606 PE=2 SV=1
Q9UGA2	1.65338	UP_PMU	1e-05	5255	0.00114007	0.000689539	Tubulin beta chain (Fragment)	Tubulin beta chain (Fragment) OS=Homo sapiens OX=9606 GN=DKFZp566F223 PE=2 SV=1
B7Z2S7	2.05346	UP_PMU	1e-05	251	0.000123294	6.00421e-05	cDNA FLJ58499, highly similar to Radixin	cDNA FLJ58499, highly similar to Radixin OS=Homo sapiens OX=9606 PE=2 SV=1
V9HWC0	2.25045	UP_PMU	1e-05	242	0.000419748	0.000186517	Epididymis luminal protein 70	Epididymis luminal protein 70 OS=Homo sapiens OX=9606 GN=HEL70 PE=2 SV=1; Additional IDs concatenated into MaxParsimony group: P26038, Q6PJT4, A0A2R8Y5S7, B0YJ88, P35241, A0A2R8Y7M3, B7Z4C7, J7M2B1, B2R6J2, V9HW42, Q6NUR7, E7EQR4, P15311, B7Z2S7, Q05CU6, Q6PKD3, B7Z437, Q9UK20, Q9UJZ6, B7Z5V2, Q9UJZ7, Q9UJZ8, Q9UJZ2, Q9UJU1, V9GZ54, E9PNV3, E9PQ82
B4E052	1.6491	UP_PMU	1e-05	5277	0.00134959	0.000818381	cDNA FLJ52378, highly similar to Tubulin beta-7 chain	cDNA FLJ52378, highly similar to Tubulin beta-7 chain OS=Homo sapiens OX=9606 PE=2 SV=1
A6NNZ2	1.68801	UP_PMU	1e-05	5273	0.00068934	0.000408374	Tubulin beta-8 chain-like protein LOC260334	Tubulin beta-8 chain-like protein LOC260334 OS=Homo sapiens OX=9606 PE=1 SV=1
B4DY90	1.61341	UP_PMU	1e-05	5262	0.0012247	0.000759072	Tubulin beta chain	Tubulin beta chain OS=Homo sapiens OX=9606 PE=2 SV=1
Q3ZCM7	1.66801	UP_PMU	1e-05	5251	0.000743801	0.00044592	Tubulin beta-8 chain	Tubulin beta-8 chain OS=Homo sapiens OX=9606 GN=TUBB8 PE=1 SV=2
B7ZAF0	1.60971	UP_PMU	1e-05	5320	0.00138053	0.000857632	Tubulin beta chain	Tubulin beta chain OS=Homo sapiens OX=9606 PE=2 SV=1
B2R6L0	1.62645	UP_PMU	1e-05	5301	0.00104233	0.000640862	Tubulin beta chain	Tubulin beta chain OS=Homo sapiens OX=9606 PE=2 SV=1
Q5ST81	1.65234	UP_PMU	1e-05	5315	0.00129964	0.000786549	Tubulin beta chain	Tubulin beta chain OS=Homo sapiens OX=9606 GN=TUBB PE=1 SV=1
P68371	1.61681	UP_PMU	1e-05	5314	0.00113231	0.000700333	Tubulin beta-4B chain	Tubulin beta-4B chain OS=Homo sapiens OX=9606 GN=TUBB4B PE=1 SV=1
P04075	2.30978	UP_PMU	1e-05	2898	0.00031633	0.000136952	Fructose-bisphosphate aldolase A	Fructose-bisphosphate aldolase A OS=Homo sapiens OX=9606 GN=ALDOA PE=1 SV=2
H3BQN4	2.33264	UP_PMU	1e-05	2897	0.000276738	0.000118637	Fructose-bisphosphate aldolase	Fructose-bisphosphate aldolase OS=Homo sapiens OX=9606 GN=ALDOA PE=1 SV=1
B4DMJ5	1.63689	UP_PMU	1e-05	5309	0.00107799	0.000658563	cDNA FLJ53012, highly similar to Tubulin beta-7 chain	cDNA FLJ53012, highly similar to Tubulin beta-7 chain OS=Homo sapiens OX=9606 PE=2 SV=1
P07437	1.61356	UP_PMU	1e-05	5317	0.00129345	0.000801615	Tubulin beta chain	Tubulin beta chain OS=Homo sapiens OX=9606 GN=TUBB PE=1 SV=2
Q5U077	1.83951	UP_PMU	1e-05	4143	0.000301692	0.000164006	L-lactate dehydrogenase	L-lactate dehydrogenase OS=Homo sapiens OX=9606 GN=HEL-S-281 PE=2 SV=1
Q8N6N5	1.61186	UP_PMU	1e-05	5303	0.00112884	0.000700333	Tubulin beta chain	Tubulin beta chain OS=Homo sapiens OX=9606 GN=TUBB2C PE=2 SV=1
A0A2R8Y5S7	2.06172	UP_PMU	1e-05	260	0.000116886	5.66936e-05	Radixin	Radixin OS=Homo sapiens OX=9606 GN=RDX PE=1 SV=1
V9HWN7	2.30978	UP_PMU	1e-05	2911	0.00031633	0.000136952	Fructose-bisphosphate aldolase	Fructose-bisphosphate aldolase OS=Homo sapiens OX=9606 GN=HEL-S-87p PE=2 SV=1
V9GZ54	2.91361	UP_PMU	1e-05	258	0.00030623	0.000105103	Moesin (Fragment)	Moesin (Fragment) OS=Homo sapiens OX=9606 GN=MSN PE=1 SV=1
K7EM49	3.26913	UP_PMU	1e-05	3015	0.00011148	3.41008e-05	6-phosphogluconate dehydrogenase, decarboxylating (Fragment)	6-phosphogluconate dehydrogenase, decarboxylating (Fragment) OS=Homo sapiens OX=9606 GN=PGD PE=1 SV=1
B0YJ88	2.06172	UP_PMU	1e-05	254	0.00011829	5.73744e-05	Radixin	Radixin OS=Homo sapiens OX=9606 GN=RDX PE=2 SV=1
P04350	1.57618	UP_PMU	1e-05	5306	0.000859095	0.000545048	Tubulin beta-4A chain	Tubulin beta-4A chain OS=Homo sapiens OX=9606 GN=TUBB4A PE=1 SV=2
P26038	2.25045	UP_PMU	1e-05	253	0.000419748	0.000186517	Moesin	Moesin OS=Homo sapiens OX=9606 GN=MSN PE=1 SV=3
Q6PK56	1.93853	UP_PMU	1e-05	296	0.000225681	0.000116419	EEF2 protein (Fragment)	EEF2 protein (Fragment) OS=Homo sapiens OX=9606 GN=EEF2 PE=2 SV=1
E9PHT9	1.95352	UP_PMU	1e-05	858	0.000395662	0.000202538	Annexin	Annexin OS=Homo sapiens OX=9606 GN=ANXA5 PE=1 SV=1
M0R278	1.61248	UP_PMU	1e-05	5321	0.000160964	9.98239e-05	Tubulin beta-4A chain (Fragment)	Tubulin beta-4A chain (Fragment) OS=Homo sapiens OX=9606 GN=TUBB4A PE=1 SV=1
J3KPS3	2.30276	UP_PMU	1e-05	2905	0.00031194	0.000135464	Fructose-bisphosphate aldolase	Fructose-bisphosphate aldolase OS=Homo sapiens OX=9606 GN=ALDOA PE=1 SV=1; Additional IDs concatenated into MaxParsimony group: V9HWN7, P04075, H3BQN4, A0A0M4FNU3, H3BPS8, H3BUH7, H3BR68, H3BR04, H3BMQ8, P09972, A0A024QZ64, B7Z1Y2, A8MVZ9, B7Z1N6, H3BU78, A8K430, P05062, A0A024R145, A0A3B3IS80, Q8NHT3, A0A087WXX2, B7Z3K7, B7Z1Z9, B7Z1L5, J3QKP5, J3KSV6, C9J8F3, A4UCS9, K7EKH5, A4UCT0
P62937	2.79447	UP_PMU	1e-05	840	0.000911506	0.000326182	Peptidyl-prolyl cis-trans isomerase A	Peptidyl-prolyl cis-trans isomerase A OS=Homo sapiens OX=9606 GN=PPIA PE=1 SV=2
Q13885	1.63039	UP_PMU	1e-05	5298	0.00104486	0.000640862	Tubulin beta-2A chain	Tubulin beta-2A chain OS=Homo sapiens OX=9606 GN=TUBB2A PE=1 SV=1
Q59GP5	2.04989	UP_PMU	1e-05	574	0.000558911	0.000272654	Eukaryotic translation elongation factor 1 alpha 2 variant (Fragment)	Eukaryotic translation elongation factor 1 alpha 2 variant (Fragment) OS=Homo sapiens OX=9606 PE=2 SV=1
B4DV42	2.33369	UP_PMU	1e-05	581	0.00062204	0.000266548	Elongation factor 1-alpha	Elongation factor 1-alpha OS=Homo sapiens OX=9606 PE=2 SV=1
Q96C29	2.07594	UP_PMU	1e-05	583	0.00114525	0.000551676	Uncharacterized protein (Fragment)	Uncharacterized protein (Fragment) OS=Homo sapiens OX=9606 PE=2 SV=1
Q53HQ7	2.22106	UP_PMU	1e-05	584	0.000819122	0.000368797	Elongation factor 1-alpha (Fragment)	Elongation factor 1-alpha (Fragment) OS=Homo sapiens OX=9606 PE=2 SV=1; Additional IDs concatenated into MaxParsimony group: Q6IPN6, Q53HR5, Q53G85, P68104, Q6IPT9, Q53HM9, Q6IPS9, Q5VTE0, A8K9C4, Q53GE9, Q53GA1, Q96RE1, Q8IUB0, A0A087WVQ9, Q53G89, B4DV42, Q53HR1, Q504Z0, B4E2C5, Q9NZS6, Q16577, B4DNE0, Q6P4C9, Q9H2I7, A0A087WV01, Q96CD8, Q6P082, Q8TBL1, Q96C29, A0A2U3TZH3, Q05639, A9X7H1, Q59GP5…
A9X7H1	2.39367	UP_PMU	1e-05	575	0.00084579	0.000353344	Eukaryotic translation elongation factor 1 alpha (Fragment)	Eukaryotic translation elongation factor 1 alpha (Fragment) OS=Homo sapiens OX=9606 PE=2 SV=1
Q6P082	2.07594	UP_PMU	1e-05	576	0.00113156	0.000545082	EEF1A1 protein (Fragment)	EEF1A1 protein (Fragment) OS=Homo sapiens OX=9606 GN=EEF1A1 PE=2 SV=1
Q53GA1	2.26565	UP_PMU	1e-05	577	0.00080081	0.000353457	Elongation factor 1-alpha (Fragment)	Elongation factor 1-alpha (Fragment) OS=Homo sapiens OX=9606 PE=2 SV=1
P68104	2.22106	UP_PMU	1e-05	578	0.000819122	0.000368797	Elongation factor 1-alpha 1	Elongation factor 1-alpha 1 OS=Homo sapiens OX=9606 GN=EEF1A1 PE=1 SV=1
Q6IPN6	2.22106	UP_PMU	1e-05	579	0.000819122	0.000368797	Elongation factor 1-alpha	Elongation factor 1-alpha OS=Homo sapiens OX=9606 GN=EEF1A1 PE=2 SV=1
Q9H2I7	2.31696	UP_PMU	1e-05	580	0.000427979	0.000184716	Elongation factor 1-alpha	Elongation factor 1-alpha OS=Homo sapiens OX=9606 PE=2 SV=1
Q9NZS6	2.11576	UP_PMU	1e-05	585	0.000699991	0.000330846	Elongation factor 1-alpha (Fragment)	Elongation factor 1-alpha (Fragment) OS=Homo sapiens OX=9606 PE=2 SV=1
Q53HR5	2.22106	UP_PMU	1e-05	569	0.000819122	0.000368797	Elongation factor 1-alpha (Fragment)	Elongation factor 1-alpha (Fragment) OS=Homo sapiens OX=9606 PE=2 SV=1
K7EMN2	2.99758	UP_PMU	1e-05	3018	0.000130969	4.36916e-05	6-phosphogluconate dehydrogenase, decarboxylating (Fragment)	6-phosphogluconate dehydrogenase, decarboxylating (Fragment) OS=Homo sapiens OX=9606 GN=PGD PE=1 SV=1
A0A075B736	1.68801	UP_PMU	1e-05	5250	0.000752008	0.000445499	Tubulin beta chain	Tubulin beta chain OS=Homo sapiens OX=9606 GN=TUBB8 PE=1 SV=1
B4DQN9	1.64622	UP_PMU	1e-05	5249	0.00126188	0.000766531	Tubulin beta chain	Tubulin beta chain OS=Homo sapiens OX=9606 PE=2 SV=1
B7ZAK1	1.68766	UP_PMU	1e-05	5248	0.00121651	0.000720823	Tubulin beta chain	Tubulin beta chain OS=Homo sapiens OX=9606 PE=2 SV=1
A0A2R8Y7M3	2.05879	UP_PMU	1e-05	244	0.000128961	6.2639e-05	Radixin	Radixin OS=Homo sapiens OX=9606 GN=RDX PE=1 SV=1
B4DNW1	1.42164	UP_PMU	1e-05	5283	0.000177446	0.000124817	cDNA FLJ59940, highly similar to Tubulin beta-2C chain	cDNA FLJ59940, highly similar to Tubulin beta-2C chain OS=Homo sapiens OX=9606 PE=2 SV=1
Q6PJT4	2.6861	UP_PMU	1e-05	237	0.000327076	0.000121766	MSN protein (Fragment)	MSN protein (Fragment) OS=Homo sapiens OX=9606 GN=MSN PE=2 SV=1
Q71V99	2.68095	UP_PMU	1e-05	833	0.000729657	0.000272164	Peptidyl-prolyl cis-trans isomerase	Peptidyl-prolyl cis-trans isomerase OS=Homo sapiens OX=9606 PE=2 SV=1
Q05639	1.90375	UP_PMU	1e-05	573	0.000589642	0.000309727	Elongation factor 1-alpha 2	Elongation factor 1-alpha 2 OS=Homo sapiens OX=9606 GN=EEF1A2 PE=1 SV=1
V9HWF5	2.79447	UP_PMU	1e-05	838	0.000911506	0.000326182	Peptidyl-prolyl cis-trans isomerase	Peptidyl-prolyl cis-trans isomerase OS=Homo sapiens OX=9606 GN=HEL-S-69p PE=2 SV=1
Q53GE9	2.07573	UP_PMU	1e-05	589	0.000713764	0.000343862	Elongation factor 1-alpha (Fragment)	Elongation factor 1-alpha (Fragment) OS=Homo sapiens OX=9606 PE=2 SV=1
B4DM82	2.7831	UP_PMU	1e-05	835	0.000932826	0.000335175	Peptidyl-prolyl cis-trans isomerase	Peptidyl-prolyl cis-trans isomerase OS=Homo sapiens OX=9606 PE=2 SV=1
A0A2R8Y6G6	2.38125	UP_PMU	1e-05	496	0.000396441	0.000166484	Alpha-enolase	Alpha-enolase OS=Homo sapiens OX=9606 GN=ENO1 PE=1 SV=1
A8K9C4	2.31198	UP_PMU	1e-05	586	0.000772515	0.000334136	Elongation factor 1-alpha	Elongation factor 1-alpha OS=Homo sapiens OX=9606 PE=2 SV=1
H3BUW1	1.76392	UP_PMU	1e-05	3469	0.000452882	0.000256747	Pyruvate kinase PKM (Fragment)	Pyruvate kinase PKM (Fragment) OS=Homo sapiens OX=9606 GN=PKM PE=1 SV=1
Q96CD8	2.07594	UP_PMU	1e-05	587	0.000989621	0.000476709	Uncharacterized protein (Fragment)	Uncharacterized protein (Fragment) OS=Homo sapiens OX=9606 PE=2 SV=1
Q53G89	2.54334	UP_PMU	1e-05	588	0.000639978	0.000251629	Elongation factor 1-alpha (Fragment)	Elongation factor 1-alpha (Fragment) OS=Homo sapiens OX=9606 PE=2 SV=1
H3BQ34	1.74601	UP_PMU	1e-05	3470	0.000349754	0.000200317	Pyruvate kinase	Pyruvate kinase OS=Homo sapiens OX=9606 GN=PKM PE=1 SV=1
B4E2C5	2.22428	UP_PMU	1e-05	582	0.00108503	0.000487811	cDNA FLJ54032, highly similar to Elongation factor 1-alpha 1	cDNA FLJ54032, highly similar to Elongation factor 1-alpha 1 OS=Homo sapiens OX=9606 PE=2 SV=1
A6YID3	3.28977	UP_PMHV	1e-05	5173	6.03615e-05	0.000198576	Fibronectin splice variant B (Fragment)	Fibronectin splice variant B (Fragment) OS=Homo sapiens OX=9606 GN=FN1 PE=2 SV=1
B4DRT3	1.74389	UP_PMU	1e-05	3471	0.000335447	0.000192356	Pyruvate kinase	Pyruvate kinase OS=Homo sapiens OX=9606 PE=2 SV=1
Q5JP53	1.61356	UP_PMU	1e-05	5292	0.0013481	0.000835486	Tubulin beta chain	Tubulin beta chain OS=Homo sapiens OX=9606 GN=TUBB PE=1 SV=1
B7Z4N1	1.66268	UP_PMU	1e-05	5282	0.00112154	0.000674536	cDNA FLJ53906, highly similar to Tubulin beta chain	cDNA FLJ53906, highly similar to Tubulin beta chain OS=Homo sapiens OX=9606 PE=2 SV=1
H7C2L4	4.28113	UP_PMHV	1e-05	3888	3.24434e-05	0.000138894	Transformer-2 protein homolog beta (Fragment)	Transformer-2 protein homolog beta (Fragment) OS=Homo sapiens OX=9606 GN=TRA2B PE=1 SV=1
B4DE77	1.57487	UP_PMU	1e-05	5290	0.000931836	0.000591691	Tubulin beta chain	Tubulin beta chain OS=Homo sapiens OX=9606 PE=2 SV=1
B3KML9	1.60834	UP_PMU	1e-05	5289	0.00124754	0.000775668	cDNA FLJ11352 fis, clone HEMBA1000020, highly similar to Tubulin beta-2C chain	cDNA FLJ11352 fis, clone HEMBA1000020, highly similar to Tubulin beta-2C chain OS=Homo sapiens OX=9606 PE=2 SV=1
A0A024QZU2	1.6618	UP_PMU	1e-05	5288	0.00108037	0.000650117	Tubulin beta chain	Tubulin beta chain OS=Homo sapiens OX=9606 GN=TUBB2B PE=3 SV=1
B4DJ43	1.59854	UP_PMU	1e-05	5286	0.000924646	0.000578433	cDNA FLJ53341, highly similar to Tubulin beta-4 chain	cDNA FLJ53341, highly similar to Tubulin beta-4 chain OS=Homo sapiens OX=9606 PE=2 SV=1
V9HWB9	2.01631	UP_PMU	1.0438e-05	4145	0.000276696	0.000137229	L-lactate dehydrogenase	L-lactate dehydrogenase OS=Homo sapiens OX=9606 GN=HEL-S-133P PE=2 SV=1
P00338	2.01631	UP_PMU	1.0438e-05	4142	0.000276696	0.000137229	L-lactate dehydrogenase A chain	L-lactate dehydrogenase A chain OS=Homo sapiens OX=9606 GN=LDHA PE=1 SV=2
Q8TA90	2.11559	UP_PMU	1.07733e-05	307	0.000247787	0.000117124	Similar to Elongation factor 2b (Fragment)	Similar to Elongation factor 2b (Fragment) OS=Homo sapiens OX=9606 PE=2 SV=1
H0Y7Z1	3.33801	UP_PMHV	1.08052e-05	5188	4.50617e-05	0.000150416	Fibronectin (Fragment)	Fibronectin (Fragment) OS=Homo sapiens OX=9606 GN=FN1 PE=1 SV=1
Q1KSF8	1.57715	UP_PMU	1.10061e-05	5291	0.00176231	0.0011174	XTP3TPA-transactivated protein 1	XTP3TPA-transactivated protein 1 OS=Homo sapiens OX=9606 GN=XTP3TPATP1 PE=2 SV=1
M0QY85	1.4695	UP_PMU	1.12273e-05	5269	0.000228948	0.0001558	Tubulin beta-4A chain (Fragment)	Tubulin beta-4A chain (Fragment) OS=Homo sapiens OX=9606 GN=TUBB4A PE=1 SV=1
M0R0X0	1.4695	UP_PMU	1.12273e-05	5252	0.000237839	0.00016185	Tubulin beta-4A chain	Tubulin beta-4A chain OS=Homo sapiens OX=9606 GN=TUBB4A PE=1 SV=1
M0QX14	1.4695	UP_PMU	1.12273e-05	5319	0.000222704	0.000151551	Tubulin beta-4A chain	Tubulin beta-4A chain OS=Homo sapiens OX=9606 GN=TUBB4A PE=1 SV=1
M0QZL7	1.4695	UP_PMU	1.12273e-05	5270	0.000156034	0.000106182	Tubulin beta-4A chain (Fragment)	Tubulin beta-4A chain (Fragment) OS=Homo sapiens OX=9606 GN=TUBB4A PE=1 SV=8
M0QY37	1.4695	UP_PMU	1.12273e-05	5323	0.000224747	0.000152941	Tubulin beta-4A chain	Tubulin beta-4A chain OS=Homo sapiens OX=9606 GN=TUBB4A PE=1 SV=1
Q6MZF4	3.25971	UP_PMHV	1.21192e-05	5183	3.48313e-05	0.00011354	Uncharacterized protein DKFZp686F219 (Fragment)	Uncharacterized protein DKFZp686F219 (Fragment) OS=Homo sapiens OX=9606 GN=DKFZp686K139 PE=2 SV=1
A0A024R609	1.76274	UP_PMU	1.21769e-05	3477	0.00033683	0.000191083	Pyruvate kinase	Pyruvate kinase OS=Homo sapiens OX=9606 GN=PKM2 PE=3 SV=1
Q6N084	3.28412	UP_PMHV	1.24156e-05	5190	5.2809e-05	0.000173431	Uncharacterized protein DKFZp686L11144 (Fragment)	Uncharacterized protein DKFZp686L11144 (Fragment) OS=Homo sapiens OX=9606 GN=DKFZp686L11144 PE=2 SV=1
B4DXZ5	1.60394	UP_PMU	1.25147e-05	5267	0.00138278	0.000862118	cDNA FLJ52029, highly similar to Tubulin beta-7 chain	cDNA FLJ52029, highly similar to Tubulin beta-7 chain OS=Homo sapiens OX=9606 PE=2 SV=1
P08670	1.49102	UP_PMHV	1.26609e-05	23	0.00922393	0.0137531	Vimentin	Vimentin OS=Homo sapiens OX=9606 GN=VIM PE=1 SV=4; Additional IDs concatenated into MaxParsimony group: V9HWE1, Q53HU8, B0YJC4, B3KRK8, B0YJC5, A0A1B0GTT5, A0A1B0GVG8, Q45VM6, Q45VM7, P17661, A5Z217, A0A384NPX1, Q53SB5, Q45VM8, Q9H319, B4DUI0, A0A0S2Z4T0, B3KWQ6, P41219, H7C5W5, P07197, E7ESP9, A5YM63, E7EMV2, B4DJT7, P07196, B3KQI5, A0A1W2PR46, Q16352, A0A1X7SBR3, B3KXJ0, P14136, K7EMP8, B4DJW0,…
V9HWE1	1.49102	UP_PMHV	1.26609e-05	22	0.00922393	0.0137531	Epididymis luminal protein 113	Epididymis luminal protein 113 OS=Homo sapiens OX=9606 GN=HEL113 PE=2 SV=1
Q96B85	1.60359	UP_PMU	1.28664e-05	5316	0.00140847	0.000878324	TUBB protein (Fragment)	TUBB protein (Fragment) OS=Homo sapiens OX=9606 GN=TUBB PE=2 SV=1
H0Y4K8	2.85354	UP_PMHV	1.31762e-05	5164	6.20838e-05	0.000177159	Fibronectin (Fragment)	Fibronectin (Fragment) OS=Homo sapiens OX=9606 GN=FN1 PE=1 SV=1
E9PQN3	1.88934	UP_PMHV	1.33456e-05	4467	0.000141044	0.000266481	Lysosomal Pro-X carboxypeptidase (Fragment)	Lysosomal Pro-X carboxypeptidase (Fragment) OS=Homo sapiens OX=9606 GN=PRCP PE=1 SV=1
E9PQB5	1.88934	UP_PMHV	1.33456e-05	4469	0.000178008	0.000336317	Lysosomal Pro-X carboxypeptidase (Fragment)	Lysosomal Pro-X carboxypeptidase (Fragment) OS=Homo sapiens OX=9606 GN=PRCP PE=1 SV=1
E9PL85	1.88934	UP_PMHV	1.33456e-05	4463	0.000175586	0.000331741	Lysosomal Pro-X carboxypeptidase (Fragment)	Lysosomal Pro-X carboxypeptidase (Fragment) OS=Homo sapiens OX=9606 GN=PRCP PE=1 SV=8
E9PKN6	1.88934	UP_PMHV	1.33456e-05	4465	0.000134433	0.000253989	Lysosomal Pro-X carboxypeptidase (Fragment)	Lysosomal Pro-X carboxypeptidase (Fragment) OS=Homo sapiens OX=9606 GN=PRCP PE=1 SV=1
B4DJI1	1.95689	UP_PMU	1.3376e-05	4152	0.000274914	0.000140486	cDNA FLJ52549, highly similar to L-lactate dehydrogenase A chain	cDNA FLJ52549, highly similar to L-lactate dehydrogenase A chain OS=Homo sapiens OX=9606 PE=2 SV=1
B4DMU8	1.58382	UP_PMU	1.34992e-05	5246	0.00125832	0.000794483	cDNA FLJ53063, highly similar to Tubulin beta-7 chain	cDNA FLJ53063, highly similar to Tubulin beta-7 chain OS=Homo sapiens OX=9606 PE=2 SV=1
Q59G22	3.3335	UP_PMHV	1.39955e-05	5168	4.99337e-05	0.000166454	Fibronectin 1 variant (Fragment)	Fibronectin 1 variant (Fragment) OS=Homo sapiens OX=9606 PE=2 SV=1
Q2TSD0	1.51775	UP_PMU	1.43085e-05	377	0.001073	0.00070697	Glyceraldehyde-3-phosphate dehydrogenase	Glyceraldehyde-3-phosphate dehydrogenase OS=Homo sapiens OX=9606 PE=2 SV=1
A6YID4	3.06385	UP_PMHV	1.45912e-05	5178	6.1159e-05	0.000187382	Fibronectin splice variant C (Fragment)	Fibronectin splice variant C (Fragment) OS=Homo sapiens OX=9606 GN=FN1 PE=2 SV=1
A4UCT2	1.71814	UP_PMU	1.49009e-05	5300	0.00238971	0.00139087	Tubulin beta 2C (Fragment)	Tubulin beta 2C (Fragment) OS=Homo sapiens OX=9606 PE=2 SV=1
K7ELL7	2.18764	UP_PMHV	1.61753e-05	490	5.95451e-05	0.000130263	Glucosidase 2 subunit beta	Glucosidase 2 subunit beta OS=Homo sapiens OX=9606 GN=PRKCSH PE=1 SV=1
B4DJQ5	2.18764	UP_PMHV	1.61753e-05	485	5.95451e-05	0.000130263	cDNA FLJ59211, highly similar to Glucosidase 2 subunit beta	cDNA FLJ59211, highly similar to Glucosidase 2 subunit beta OS=Homo sapiens OX=9606 PE=2 SV=1; Additional IDs concatenated into MaxParsimony group: K7ELL7, P14314, A0A024R7F1, A0A0S2Z4W7, A0A0S2Z4D8, A2VCQ4, A0A0S2Z4A0, A0A0C4DGP4, K7EPW7, K7EJ70, K7EKX1
A0A024R7F1	2.18764	UP_PMHV	1.61753e-05	486	6.0449e-05	0.000132241	Protein kinase C substrate 80K-H, isoform CRA_a	Protein kinase C substrate 80K-H, isoform CRA_a OS=Homo sapiens OX=9606 GN=PRKCSH PE=4 SV=1
P14314	2.18764	UP_PMHV	1.61753e-05	489	6.03346e-05	0.00013199	Glucosidase 2 subunit beta	Glucosidase 2 subunit beta OS=Homo sapiens OX=9606 GN=PRKCSH PE=1 SV=2
B4DHM5	2.77212	UP_PMU	1.64261e-05	4474	0.000146196	5.2738e-05	Phosphoglycerate kinase	Phosphoglycerate kinase OS=Homo sapiens OX=9606 PE=2 SV=1
Q53HU8	1.50436	UP_PMHV	1.71058e-05	28	0.00904612	0.0136087	Vimentin variant (Fragment)	Vimentin variant (Fragment) OS=Homo sapiens OX=9606 PE=2 SV=1
Q5CZ99	3.33372	UP_PMHV	1.73179e-05	5182	6.08289e-05	0.000202787	Uncharacterized protein DKFZp686I1370 (Fragment)	Uncharacterized protein DKFZp686I1370 (Fragment) OS=Homo sapiens OX=9606 GN=DKFZp686I1370 PE=2 SV=1
B4DU16	3.40277	UP_PMHV	1.7748e-05	5175	5.02888e-05	0.000171121	cDNA FLJ54550, highly similar to Homo sapiens fibronectin 1 (FN1), transcript variant 6, mRNA	cDNA FLJ54550, highly similar to Homo sapiens fibronectin 1 (FN1), transcript variant 6, mRNA OS=Homo sapiens OX=9606 PE=2 SV=1
B4DTK1	3.40277	UP_PMHV	1.7748e-05	5181	4.43375e-05	0.00015087	cDNA FLJ53292, highly similar to Homo sapiens fibronectin 1 (FN1), transcript variant 5, mRNA	cDNA FLJ53292, highly similar to Homo sapiens fibronectin 1 (FN1), transcript variant 5, mRNA OS=Homo sapiens OX=9606 PE=2 SV=1
A0A1B0GTT5	1.60732	UP_PMHV	1.77829e-05	33	0.00845892	0.0135962	Vimentin (Fragment)	Vimentin (Fragment) OS=Homo sapiens OX=9606 GN=VIM PE=1 SV=1
E7ERL0	2.3815	UP_PMU	1.78219e-05	1549	0.0001483	6.22718e-05	Nucleoside diphosphate kinase A	Nucleoside diphosphate kinase A OS=Homo sapiens OX=9606 GN=NME1 PE=1 SV=1
A0A3B3IS95	1.82845	UP_PMU	1.81749e-05	4144	0.000283138	0.000154851	L-lactate dehydrogenase	L-lactate dehydrogenase OS=Homo sapiens OX=9606 PE=3 SV=1
P15531	2.29666	UP_PMU	1.90494e-05	1545	0.00014809	6.44806e-05	Nucleoside diphosphate kinase A	Nucleoside diphosphate kinase A OS=Homo sapiens OX=9606 GN=NME1 PE=1 SV=1
A0A384MTW7	2.29666	UP_PMU	1.90494e-05	1543	0.00014809	6.44806e-05	Nucleoside diphosphate kinase	Nucleoside diphosphate kinase OS=Homo sapiens OX=9606 PE=2 SV=1; Additional IDs concatenated into MaxParsimony group: P15531, Q32Q12, J3KPD9, P22392, Q6FHN3, E7ERL0, O60361, E5RHP0, F6XY72, C9K028
P42677	1.64416	UP_PMU	1.92675e-05	3105	0.000176748	0.000107501	40S ribosomal protein S27	40S ribosomal protein S27 OS=Homo sapiens OX=9606 GN=RPS27 PE=1 SV=3
H3BT25	1.72475	UP_PMU	1.95176e-05	3479	0.000467891	0.00027128	Pyruvate kinase PKM (Fragment)	Pyruvate kinase PKM (Fragment) OS=Homo sapiens OX=9606 GN=PKM PE=1 SV=1
B0YJC4	1.48423	UP_PMHV	1.96275e-05	32	0.00970633	0.0144064	Vimentin variant 3	Vimentin variant 3 OS=Homo sapiens OX=9606 GN=VIM PE=1 SV=1
V9HWE0	2.07658	UP_PMU	2.01811e-05	859	0.000292539	0.000140876	Annexin	Annexin OS=Homo sapiens OX=9606 GN=HEL-S-7 PE=2 SV=1
P08758	2.07658	UP_PMU	2.01811e-05	855	0.000292539	0.000140876	Annexin A5	Annexin A5 OS=Homo sapiens OX=9606 GN=ANXA5 PE=1 SV=2; Additional IDs concatenated into MaxParsimony group: V9HWE0, D6RBL5, D6RBE9, E9PHT9, B4DNG6, D6RCN3
B4DFH6	1.66675	UP_PMU	2.05204e-05	5310	0.000980759	0.000588426	cDNA FLJ52536, highly similar to Tubulin beta-4 chain	cDNA FLJ52536, highly similar to Tubulin beta-4 chain OS=Homo sapiens OX=9606 PE=2 SV=1
B3KRK8	1.47944	UP_PMHV	2.05835e-05	19	0.0102568	0.0151744	cDNA FLJ34494 fis, clone HLUNG2005030, highly similar to VIMENTIN	cDNA FLJ34494 fis, clone HLUNG2005030, highly similar to VIMENTIN OS=Homo sapiens OX=9606 PE=2 SV=1
J3KTB5	1.71054	UP_PMU	2.08656e-05	4500	0.000136061	7.95424e-05	Eukaryotic initiation factor 4A-I (Fragment)	Eukaryotic initiation factor 4A-I (Fragment) OS=Homo sapiens OX=9606 GN=EIF4A1 PE=1 SV=1
Q96HX0	1.57165	UP_PMU	2.18093e-05	5325	0.0015827	0.00100703	TUBB2C protein (Fragment)	TUBB2C protein (Fragment) OS=Homo sapiens OX=9606 GN=TUBB2C PE=2 SV=1
F5H793	2.01265	UP_PMU	2.18775e-05	4147	0.000308957	0.000153508	L-lactate dehydrogenase B chain (Fragment)	L-lactate dehydrogenase B chain (Fragment) OS=Homo sapiens OX=9606 GN=LDHB PE=1 SV=1
P22626	1.76005	UP_PMHV	2.18807e-05	5222	0.000299152	0.000526521	Heterogeneous nuclear ribonucleoproteins A2/B1	Heterogeneous nuclear ribonucleoproteins A2/B1 OS=Homo sapiens OX=9606 GN=HNRNPA2B1 PE=1 SV=2
F8WE65	3.50708	UP_PMU	2.24943e-05	842	0.000685724	0.000195526	Peptidyl-prolyl cis-trans isomerase	Peptidyl-prolyl cis-trans isomerase OS=Homo sapiens OX=9606 GN=PPIA PE=1 SV=1
C9J5S7	3.50708	UP_PMU	2.24943e-05	832	0.000680057	0.00019391	Peptidyl-prolyl cis-trans isomerase	Peptidyl-prolyl cis-trans isomerase OS=Homo sapiens OX=9606 GN=PPIA PE=1 SV=1
P0DPH8	1.86155	UP_PMU	2.2797e-05	433	0.00058538	0.000314459	Tubulin alpha-3D chain	Tubulin alpha-3D chain OS=Homo sapiens OX=9606 GN=TUBA3D PE=1 SV=1
Q1ZYQ1	1.86155	UP_PMU	2.2797e-05	453	0.00058538	0.000314459	Tubulin alpha chain	Tubulin alpha chain OS=Homo sapiens OX=9606 GN=TUBA2 PE=2 SV=1
P0DPH7	1.86155	UP_PMU	2.2797e-05	445	0.00058538	0.000314459	Tubulin alpha-3C chain	Tubulin alpha-3C chain OS=Homo sapiens OX=9606 GN=TUBA3C PE=1 SV=1
Q8NB80	2.12004	UP_PMHV	2.31132e-05	3703	6.14277e-05	0.000130229	cDNA FLJ34106 fis, clone FCBBF3008073, highly similar to SPLICING FACTOR, ARGININE/SERINE-RICH 7	cDNA FLJ34106 fis, clone FCBBF3008073, highly similar to SPLICING FACTOR, ARGININE/SERINE-RICH 7 OS=Homo sapiens OX=9606 PE=2 SV=1
A0A024R4F1	2.35703	UP_PMU	2.33804e-05	495	0.000406241	0.000172353	Enolase 1, (Alpha), isoform CRA_a	Enolase 1, (Alpha), isoform CRA_a OS=Homo sapiens OX=9606 GN=ENO1 PE=2 SV=1; Additional IDs concatenated into MaxParsimony group: P06733, A0A2R8Y6G6, E2DRY6, K7EM90, A0A2R8YEM5, A0A2R8Y879, A4UCS8, L0R849, K7ERS8, A4QMW8, A0A2R8YEG5, A0A2R8Y798, A0A2R8Y6I8, Q8N909, Q6FHV6, P13929, A8K3B0, P09104, F5H0C8, E5RGZ4, B4DUJ6, K7EKN2, K7EPM1, E5RG95, E5RI09, F5H1C3
P06733	2.35703	UP_PMU	2.33804e-05	499	0.000406241	0.000172353	Alpha-enolase	Alpha-enolase OS=Homo sapiens OX=9606 GN=ENO1 PE=1 SV=2
A0A0S2Z4D8	2.19061	UP_PMHV	2.4068e-05	483	6.68663e-05	0.000146478	Protein kinase C substrate 80K-H isoform 1 (Fragment)	Protein kinase C substrate 80K-H isoform 1 (Fragment) OS=Homo sapiens OX=9606 GN=PRKCSH PE=2 SV=1
A0A0S2Z4W7	2.19061	UP_PMHV	2.4068e-05	491	6.57134e-05	0.000143953	Protein kinase C substrate 80K-H isoform 2 (Fragment)	Protein kinase C substrate 80K-H isoform 2 (Fragment) OS=Homo sapiens OX=9606 GN=PRKCSH PE=2 SV=1
V9HWI5	3.39756	UP_PMU	2.40806e-05	3012	0.000142834	4.20402e-05	Cofilin 1 (Non-muscle), isoform CRA_b	Cofilin 1 (Non-muscle), isoform CRA_b OS=Homo sapiens OX=9606 GN=HEL-S-15 PE=2 SV=1
P23528	3.39756	UP_PMU	2.40806e-05	3013	0.000142834	4.20402e-05	Cofilin-1	Cofilin-1 OS=Homo sapiens OX=9606 GN=CFL1 PE=1 SV=3
E9PK25	3.39756	UP_PMU	2.40806e-05	3008	0.000116228	3.42092e-05	Cofilin-1	Cofilin-1 OS=Homo sapiens OX=9606 GN=CFL1 PE=1 SV=1; Additional IDs concatenated into MaxParsimony group: V9HWI5, P23528, G3V1A4, Q549N0, Q9Y281, E9PP50, E9PQB7, B4E112, E9PLJ3
O95617	3.04554	UP_PMHV	2.46431e-05	5185	6.83098e-05	0.00020804	Fibronectin (Fragment)	Fibronectin (Fragment) OS=Homo sapiens OX=9606 PE=2 SV=1
Q9UQS6	3.04554	UP_PMHV	2.46431e-05	5165	7.31339e-05	0.000222732	Fibronectin (Fragment)	Fibronectin (Fragment) OS=Homo sapiens OX=9606 PE=2 SV=1
B5MDF5	1.75424	UP_PMU	2.56386e-05	1176	0.000170688	9.73e-05	GTP-binding nuclear protein Ran	GTP-binding nuclear protein Ran OS=Homo sapiens OX=9606 GN=RAN PE=1 SV=1
J3KQE5	1.75424	UP_PMU	2.56386e-05	1177	0.000169958	9.68842e-05	GTP-binding nuclear protein Ran (Fragment)	GTP-binding nuclear protein Ran (Fragment) OS=Homo sapiens OX=9606 GN=RAN PE=1 SV=1; Additional IDs concatenated into MaxParsimony group: B5MDF5, P62826, F5H018, H0YFC6, B4DV51, Q0EFC9, Q96QB7
F5H018	1.75424	UP_PMU	2.56386e-05	1178	0.00020086	0.0001145	GTP-binding nuclear protein Ran (Fragment)	GTP-binding nuclear protein Ran (Fragment) OS=Homo sapiens OX=9606 GN=RAN PE=1 SV=8
P62826	1.75424	UP_PMU	2.56386e-05	1179	0.000184122	0.000104958	GTP-binding nuclear protein Ran	GTP-binding nuclear protein Ran OS=Homo sapiens OX=9606 GN=RAN PE=1 SV=3
Q2QD09	3.94167	UP_PMU	2.57483e-05	3610	0.0001371	3.47823e-05	Triosephosphate isomerase (Fragment)	Triosephosphate isomerase (Fragment) OS=Homo sapiens OX=9606 PE=3 SV=1
H0YAS8	3.00338	UP_PMHV	2.72139e-05	4922	5.70407e-05	0.000171315	Clusterin (Fragment)	Clusterin (Fragment) OS=Homo sapiens OX=9606 GN=CLU PE=1 SV=1
B4DW11	3.0258	UP_PMHV	2.74615e-05	4918	4.07877e-05	0.000123415	cDNA FLJ57622, highly similar to Clusterin	cDNA FLJ57622, highly similar to Clusterin OS=Homo sapiens OX=9606 PE=2 SV=1
A0A024RA28	1.73865	UP_PMHV	2.75833e-05	5209	0.000251307	0.000436936	Heterogeneous nuclear ribonucleoprotein A2/B1, isoform CRA_d	Heterogeneous nuclear ribonucleoprotein A2/B1, isoform CRA_d OS=Homo sapiens OX=9606 GN=HNRPA2B1 PE=4 SV=1
A0A384NL58	1.76558	UP_PMHV	2.77068e-05	5233	0.000261228	0.000461219	Epididymis secretory sperm binding protein	Epididymis secretory sperm binding protein OS=Homo sapiens OX=9606 PE=2 SV=1
B2RBD5	1.46122	UP_PMU	2.82142e-05	5311	0.000774324	0.000529915	Tubulin beta chain	Tubulin beta chain OS=Homo sapiens OX=9606 PE=2 SV=1
H7BY16	1.68676	UP_PMHV	2.86413e-05	290	0.000211858	0.000357353	Nucleolin (Fragment)	Nucleolin (Fragment) OS=Homo sapiens OX=9606 GN=NCL PE=1 SV=8
J3QL43	1.7232	UP_PMU	2.86724e-05	4510	0.000129987	7.54332e-05	Eukaryotic initiation factor 4A-I (Fragment)	Eukaryotic initiation factor 4A-I (Fragment) OS=Homo sapiens OX=9606 GN=EIF4A1 PE=1 SV=1
J3QR64	1.59123	UP_PMU	2.93804e-05	4508	0.000146105	9.18187e-05	Eukaryotic initiation factor 4A-I (Fragment)	Eukaryotic initiation factor 4A-I (Fragment) OS=Homo sapiens OX=9606 GN=EIF4A1 PE=1 SV=1
J3QLN6	1.56668	UP_PMU	3.17398e-05	4511	0.000188859	0.000120547	Eukaryotic initiation factor 4A-I (Fragment)	Eukaryotic initiation factor 4A-I (Fragment) OS=Homo sapiens OX=9606 GN=EIF4A1 PE=1 SV=1
A0A0B4J269	1.46015	UP_PMU	3.21404e-05	5258	0.000437821	0.000299847	Uncharacterized protein	Uncharacterized protein OS=Homo sapiens OX=9606 PE=1 SV=1
Q13509	1.46015	UP_PMU	3.21404e-05	5278	0.00077543	0.000531062	Tubulin beta-3 chain	Tubulin beta-3 chain OS=Homo sapiens OX=9606 GN=TUBB3 PE=1 SV=2
Q9BV28	1.45981	UP_PMU	3.32403e-05	5313	0.000859268	0.000588615	Tubulin beta chain (Fragment)	Tubulin beta chain (Fragment) OS=Homo sapiens OX=9606 GN=TUBB3 PE=2 SV=2
Q2NKY5	1.55687	UP_PMU	3.52698e-05	5276	0.000613366	0.000393974	Tubulin beta chain	Tubulin beta chain OS=Homo sapiens OX=9606 GN=TUBB6 PE=2 SV=1
A0A384NPQ2	1.87592	UP_PMU	3.58173e-05	4180	0.00074523	0.00039726	Epididymis secretory sperm binding protein	Epididymis secretory sperm binding protein OS=Homo sapiens OX=9606 PE=2 SV=1; Additional IDs concatenated into MaxParsimony group: Q06830, A0A0A0MSI0, B2R4P2, A0A0A0MRQ5, V9HW12, B4DF70, Q13162, H7C3T4, A6NIW5, A0A024R7F2
Q06830	1.87592	UP_PMU	3.58173e-05	4183	0.00074523	0.00039726	Peroxiredoxin-1	Peroxiredoxin-1 OS=Homo sapiens OX=9606 GN=PRDX1 PE=1 SV=1
Q96EB3	2.29466	UP_PMU	3.74385e-05	597	0.000580387	0.00025293	EEF1A1 protein (Fragment)	EEF1A1 protein (Fragment) OS=Homo sapiens OX=9606 GN=EEF1A1 PE=2 SV=1
Q2F837	2.29466	UP_PMU	3.74385e-05	598	0.00100476	0.000437868	Eukaryotic translation elongation factor 1 alpha 1 (Fragment)	Eukaryotic translation elongation factor 1 alpha 1 (Fragment) OS=Homo sapiens OX=9606 PE=2 SV=1
F5H5D3	1.71476	UP_PMU	4.03936e-05	463	0.000742286	0.000432881	Tubulin alpha chain	Tubulin alpha chain OS=Homo sapiens OX=9606 GN=TUBA1C PE=1 SV=1
Q53GA7	1.71476	UP_PMU	4.03936e-05	432	0.00085801	0.000500367	Tubulin alpha chain (Fragment)	Tubulin alpha chain (Fragment) OS=Homo sapiens OX=9606 PE=2 SV=1
Q9BQE3	1.71476	UP_PMU	4.03936e-05	430	0.00085801	0.000500367	Tubulin alpha-1C chain	Tubulin alpha-1C chain OS=Homo sapiens OX=9606 GN=TUBA1C PE=1 SV=1
Q6PKD3	1.95443	UP_PMU	4.05005e-05	250	0.000170502	8.72385e-05	RDX protein (Fragment)	RDX protein (Fragment) OS=Homo sapiens OX=9606 GN=RDX PE=2 SV=1
Q05CU6	1.95443	UP_PMU	4.05005e-05	249	0.000169006	8.64732e-05	RDX protein (Fragment)	RDX protein (Fragment) OS=Homo sapiens OX=9606 GN=RDX PE=2 SV=1
A8JZY9	1.72677	UP_PMU	4.18642e-05	462	0.000870634	0.000504198	Tubulin alpha chain	Tubulin alpha chain OS=Homo sapiens OX=9606 PE=2 SV=1
B3KT06	1.74338	UP_PMU	4.35924e-05	459	0.000952965	0.000546618	Tubulin alpha chain	Tubulin alpha chain OS=Homo sapiens OX=9606 PE=2 SV=1
P68363	1.74338	UP_PMU	4.35924e-05	434	0.00087901	0.000504198	Tubulin alpha-1B chain	Tubulin alpha-1B chain OS=Homo sapiens OX=9606 GN=TUBA1B PE=1 SV=1; Additional IDs concatenated into MaxParsimony group: A8JZY9, B3KT06, B3KPS3, F5H5D3, Q53GA7, Q9BQE3, B7Z1K5, B4DQK4, P0DPH7, Q1ZYQ1, P0DPH8, P68366, Q9UQM3, Q8N532, B4DDU2, A0A1W2PQM2, Q6PEY2, Q7Z3M3, C9J2C0, Q9NY65, F8VQQ4, B4DN58, F8VVB9, V9GZ17, F8VS66, F8VRZ4, A6NHL2, F8VWV9, F8VX09, C9JJQ8, C9JQ00, C9JDS9, C9JEV8, Q15670, F8…
B3KPS3	1.74338	UP_PMU	4.35924e-05	454	0.000952965	0.000546618	Tubulin alpha chain	Tubulin alpha chain OS=Homo sapiens OX=9606 PE=2 SV=1
Q71U36	1.73735	UP_PMU	4.42362e-05	444	0.000874316	0.000503246	Tubulin alpha-1A chain	Tubulin alpha-1A chain OS=Homo sapiens OX=9606 GN=TUBA1A PE=1 SV=1
B4YAH7	2.08964	UP_PMHV	4.51621e-05	401	8.18437e-05	0.000171024	ALDH2 (Fragment)	ALDH2 (Fragment) OS=Homo sapiens OX=9606 GN=ALDH2 PE=3 SV=1
P09382	1.93441	UP_PMU	4.65603e-05	853	0.00136822	0.000707308	Galectin-1	Galectin-1 OS=Homo sapiens OX=9606 GN=LGALS1 PE=1 SV=2
A0A384MR27	1.93441	UP_PMU	4.65603e-05	852	0.00136822	0.000707308	Galectin	Galectin OS=Homo sapiens OX=9606 PE=2 SV=1; Additional IDs concatenated into MaxParsimony group: P09382, F8WEI7, A0A0B6XK00
D6RBL5	2.29879	UP_PMU	4.73267e-05	856	0.000237762	0.000103429	Annexin	Annexin OS=Homo sapiens OX=9606 GN=ANXA5 PE=1 SV=1
J3KS25	1.56927	UP_PMU	4.79313e-05	4515	0.000124199	7.91446e-05	Eukaryotic initiation factor 4A-I (Fragment)	Eukaryotic initiation factor 4A-I (Fragment) OS=Homo sapiens OX=9606 GN=EIF4A1 PE=1 SV=8
J3QKZ9	1.56927	UP_PMU	4.79313e-05	4513	0.000173323	0.000110448	Eukaryotic initiation factor 4A-I (Fragment)	Eukaryotic initiation factor 4A-I (Fragment) OS=Homo sapiens OX=9606 GN=EIF4A1 PE=1 SV=8
B4E047	1.56927	UP_PMU	4.79313e-05	4495	0.00013425	8.55494e-05	cDNA FLJ59127, highly similar to Eukaryotic initiation factor 4A-I	cDNA FLJ59127, highly similar to Eukaryotic initiation factor 4A-I OS=Homo sapiens OX=9606 PE=2 SV=1
A8MW50	1.8151	UP_PMU	4.80605e-05	4149	0.000297444	0.000163872	L-lactate dehydrogenase (Fragment)	L-lactate dehydrogenase (Fragment) OS=Homo sapiens OX=9606 GN=LDHB PE=1 SV=1
Q9BQ02	1.93245	UP_PMHV	4.8967e-05	287	0.000145475	0.000281125	NCL protein	NCL protein OS=Homo sapiens OX=9606 PE=2 SV=1
Q53G92	1.45399	UP_PMU	5.27316e-05	5259	0.000764359	0.000525697	Tubulin beta chain (Fragment)	Tubulin beta chain (Fragment) OS=Homo sapiens OX=9606 PE=2 SV=1
A0A0A0MSI0	1.85011	UP_PMU	5.51579e-05	4189	0.000851387	0.000460181	Peroxiredoxin-1 (Fragment)	Peroxiredoxin-1 (Fragment) OS=Homo sapiens OX=9606 GN=PRDX1 PE=1 SV=1
H3BPS8	2.44138	UP_PMU	5.55379e-05	2896	0.000272007	0.000111415	Fructose-bisphosphate aldolase A (Fragment)	Fructose-bisphosphate aldolase A (Fragment) OS=Homo sapiens OX=9606 GN=ALDOA PE=1 SV=1
Q53HE2	2.73656	UP_PMU	5.63114e-05	3615	0.000194769	7.11727e-05	Triosephosphate isomerase (Fragment)	Triosephosphate isomerase (Fragment) OS=Homo sapiens OX=9606 PE=2 SV=1
G3V3R4	1.43932	UP_PMU	5.66373e-05	5308	0.000420186	0.000291934	HCG1983504, isoform CRA_c	HCG1983504, isoform CRA_c OS=Homo sapiens OX=9606 GN=TUBB3 PE=1 SV=1
G3V2N6	1.43932	UP_PMU	5.66373e-05	5279	0.000379192	0.000263452	HCG1983504, isoform CRA_d	HCG1983504, isoform CRA_d OS=Homo sapiens OX=9606 GN=TUBB3 PE=1 SV=1
G3V2R8	1.43932	UP_PMU	5.66373e-05	5307	0.000527013	0.000366154	HCG1983504, isoform CRA_e	HCG1983504, isoform CRA_e OS=Homo sapiens OX=9606 GN=TUBB3 PE=1 SV=1
G3V5W4	1.43932	UP_PMU	5.66373e-05	5305	0.000641109	0.000445425	Tubulin beta-3 chain	Tubulin beta-3 chain OS=Homo sapiens OX=9606 GN=TUBB3 PE=1 SV=1
B3KS31	1.47069	UP_PMU	5.79126e-05	5254	0.000537654	0.000365579	Tubulin beta chain	Tubulin beta chain OS=Homo sapiens OX=9606 GN=TUBB6 PE=2 SV=1
J3QS69	1.76939	UP_PMU	5.8449e-05	4498	0.000120568	6.81413e-05	Eukaryotic initiation factor 4A-I (Fragment)	Eukaryotic initiation factor 4A-I (Fragment) OS=Homo sapiens OX=9606 GN=EIF4A1 PE=1 SV=1
A1L194	1.57444	UP_PMHV	5.91474e-05	29	0.00224229	0.00353035	Uncharacterized protein (Fragment)	Uncharacterized protein (Fragment) OS=Homo sapiens OX=9606 PE=2 SV=1
B4DWQ3	2.6469	UP_PMU	5.92896e-05	4481	0.000168113	6.35131e-05	Phosphoglycerate kinase	Phosphoglycerate kinase OS=Homo sapiens OX=9606 PE=2 SV=1
A0A1W2PRT3	1.57002	UP_PMHV	6.01951e-05	12	0.000862749	0.00135454	Glial fibrillary acidic protein (Fragment)	Glial fibrillary acidic protein (Fragment) OS=Homo sapiens OX=9606 GN=GFAP PE=1 SV=1
J3KT12	1.67208	UP_PMU	6.07043e-05	4497	0.000112636	6.73626e-05	Eukaryotic initiation factor 4A-I	Eukaryotic initiation factor 4A-I OS=Homo sapiens OX=9606 GN=EIF4A1 PE=1 SV=1
V9HWK1	2.78114	UP_PMU	6.21971e-05	3614	0.000197941	7.11727e-05	Triosephosphate isomerase	Triosephosphate isomerase OS=Homo sapiens OX=9606 GN=HEL-S-49 PE=2 SV=1
P60174	2.78114	UP_PMU	6.21971e-05	3616	0.000172333	6.1965e-05	Triosephosphate isomerase	Triosephosphate isomerase OS=Homo sapiens OX=9606 GN=TPI1 PE=1 SV=3; Additional IDs concatenated into MaxParsimony group: V9HWK1, Q53HE2, B4DUI5, Q2QD09, U3KPZ0, U3KQF3
B4DUI5	2.7209	UP_PMU	6.27324e-05	3611	0.000214717	7.8914e-05	Triosephosphate isomerase	Triosephosphate isomerase OS=Homo sapiens OX=9606 PE=2 SV=1
A0A1X7SCE1	1.56433	UP_PMHV	6.46824e-05	13	0.000844604	0.00132124	Glial fibrillary acidic protein (Fragment)	Glial fibrillary acidic protein (Fragment) OS=Homo sapiens OX=9606 GN=GFAP PE=1 SV=1
K7EJU1	1.56433	UP_PMHV	6.46824e-05	11	0.00113749	0.00177941	Glial fibrillary acidic protein (Fragment)	Glial fibrillary acidic protein (Fragment) OS=Homo sapiens OX=9606 GN=GFAP PE=1 SV=1
H0YFC6	1.80467	UP_PMU	6.47095e-05	1180	0.000253214	0.00014031	GTP-binding nuclear protein Ran (Fragment)	GTP-binding nuclear protein Ran (Fragment) OS=Homo sapiens OX=9606 GN=RAN PE=1 SV=1
A0A1X7SBR3	1.56157	UP_PMHV	6.49637e-05	25	0.000599109	0.000935548	Glial fibrillary acidic protein	Glial fibrillary acidic protein OS=Homo sapiens OX=9606 GN=GFAP PE=1 SV=1
P14136	1.56157	UP_PMHV	6.49637e-05	20	0.000654582	0.00102217	Glial fibrillary acidic protein	Glial fibrillary acidic protein OS=Homo sapiens OX=9606 GN=GFAP PE=1 SV=1
K7EMP8	1.56157	UP_PMHV	6.49637e-05	30	0.000654582	0.00102217	Glial fibrillary acidic protein	Glial fibrillary acidic protein OS=Homo sapiens OX=9606 GN=GFAP PE=1 SV=2
B4E192	1.56157	UP_PMHV	6.49637e-05	15	0.000694789	0.00108496	cDNA FLJ54224, highly similar to Glial fibrillary acidic protein, astrocyte	cDNA FLJ54224, highly similar to Glial fibrillary acidic protein, astrocyte OS=Homo sapiens OX=9606 PE=2 SV=1
A0A1W2PR46	1.56157	UP_PMHV	6.49637e-05	41	0.000559959	0.000874413	Glial fibrillary acidic protein	Glial fibrillary acidic protein OS=Homo sapiens OX=9606 GN=GFAP PE=1 SV=1
B4DJW0	1.56157	UP_PMHV	6.49637e-05	14	0.000681396	0.00106404	cDNA FLJ55696, highly similar to Glial fibrillary acidic protein, astrocyte	cDNA FLJ55696, highly similar to Glial fibrillary acidic protein, astrocyte OS=Homo sapiens OX=9606 PE=2 SV=1
D6RBE9	2.0662	UP_PMU	6.64052e-05	854	0.000201506	9.75253e-05	Annexin	Annexin OS=Homo sapiens OX=9606 GN=ANXA5 PE=1 SV=1
M0R0K9	1.58369	UP_PMHV	6.72323e-05	5326	6.93735e-05	0.000109866	Transcription intermediary factor 1-beta (Fragment)	Transcription intermediary factor 1-beta (Fragment) OS=Homo sapiens OX=9606 GN=TRIM28 PE=1 SV=1
F5GXY2	2.97859	UP_PMU	6.75104e-05	4151	0.000156936	5.26881e-05	L-lactate dehydrogenase A chain (Fragment)	L-lactate dehydrogenase A chain (Fragment) OS=Homo sapiens OX=9606 GN=LDHA PE=1 SV=8
F5GYU2	2.97859	UP_PMU	6.75104e-05	4155	0.000170014	5.70788e-05	L-lactate dehydrogenase A chain (Fragment)	L-lactate dehydrogenase A chain (Fragment) OS=Homo sapiens OX=9606 GN=LDHA PE=1 SV=1
Q6PEY2	1.7152	UP_PMU	6.82856e-05	450	0.00048247	0.000281291	Tubulin alpha-3E chain	Tubulin alpha-3E chain OS=Homo sapiens OX=9606 GN=TUBA3E PE=1 SV=2
B4DNG6	2.32195	UP_PMU	6.88388e-05	857	0.000360967	0.000155459	Annexin	Annexin OS=Homo sapiens OX=9606 PE=2 SV=1
Q59FA2	2.00934	UP_PMHV	6.93444e-05	4792	9.40086e-05	0.000188896	Splicing factor, arginine/serine-rich 1 (Splicing factor 2, alternate splicing factor) variant (Fragment)	Splicing factor, arginine/serine-rich 1 (Splicing factor 2, alternate splicing factor) variant (Fragment) OS=Homo sapiens OX=9606 PE=2 SV=1
F8VQQ4	1.793	UP_PMU	6.95463e-05	458	0.000962399	0.000536753	Tubulin alpha chain (Fragment)	Tubulin alpha chain (Fragment) OS=Homo sapiens OX=9606 GN=TUBA1A PE=1 SV=1
H3BUH7	2.53641	UP_PMU	7.16958e-05	2900	0.000365783	0.000144213	Fructose-bisphosphate aldolase A (Fragment)	Fructose-bisphosphate aldolase A (Fragment) OS=Homo sapiens OX=9606 GN=ALDOA PE=1 SV=1
B4DQK4	1.89384	UP_PMU	7.21849e-05	441	0.000792423	0.000418422	Tubulin alpha chain	Tubulin alpha chain OS=Homo sapiens OX=9606 PE=2 SV=1
P60842	1.6968	UP_PMU	7.35585e-05	4505	0.000138242	8.14724e-05	Eukaryotic initiation factor 4A-I	Eukaryotic initiation factor 4A-I OS=Homo sapiens OX=9606 GN=EIF4A1 PE=1 SV=1
A8K7F6	1.6968	UP_PMU	7.35585e-05	4506	0.000138242	8.14724e-05	cDNA FLJ78244, highly similar to Homo sapiens eukaryotic translation initiation factor 4A, isoform 1 (EIF4A1), mRNA	cDNA FLJ78244, highly similar to Homo sapiens eukaryotic translation initiation factor 4A, isoform 1 (EIF4A1), mRNA OS=Homo sapiens OX=9606 PE=2 SV=1; Additional IDs concatenated into MaxParsimony group: P60842, A8K088, J3KT12, Q59F68, J3QS69, J3QL43, J3KTB5, B4DNH2, Q14240, E7EQG2, J3KSZ0, J3QR64, J3QLN6, Q9NZE6, J3KS25, B4E047, J3QKZ9, B4DJX6, B4DKP9, B4E102, J3KTN0, Q96B07, D3DSD6, J3KSN7, Q86…
B2R4P2	1.87691	UP_PMU	7.42575e-05	4182	0.000679891	0.000362239	cDNA, FLJ92164, highly similar to Homo sapiens peroxiredoxin 1 (PRDX1), mRNA	cDNA, FLJ92164, highly similar to Homo sapiens peroxiredoxin 1 (PRDX1), mRNA OS=Homo sapiens OX=9606 PE=2 SV=1
Q9BUF5	1.45652	UP_PMU	7.50613e-05	5285	0.000480125	0.000329638	Tubulin beta-6 chain	Tubulin beta-6 chain OS=Homo sapiens OX=9606 GN=TUBB6 PE=1 SV=1
A8K1L8	2.15863	UP_PMHV	7.53614e-05	4790	6.3378e-05	0.00013681	cDNA FLJ77645, highly similar to Homo sapiens splicing factor, arginine/serine-rich 1 (splicing factor 2, alternate splicing factor) (SFRS1), mRNA	cDNA FLJ77645, highly similar to Homo sapiens splicing factor, arginine/serine-rich 1 (splicing factor 2, alternate splicing factor) (SFRS1), mRNA OS=Homo sapiens OX=9606 PE=2 SV=1
J3KTL2	1.96706	UP_PMHV	7.65434e-05	4791	9.89346e-05	0.00019461	Serine/arginine-rich-splicing factor 1	Serine/arginine-rich-splicing factor 1 OS=Homo sapiens OX=9606 GN=SRSF1 PE=1 SV=1; Additional IDs concatenated into MaxParsimony group: Q07955, A8K1L8, Q59FA2, J3KSR8, B7Z570, A0A2I7N9Y9, J3KSW7, J3QQV5
Q07955	1.96706	UP_PMHV	7.65434e-05	4788	0.000100929	0.000198534	Serine/arginine-rich splicing factor 1	Serine/arginine-rich splicing factor 1 OS=Homo sapiens OX=9606 GN=SRSF1 PE=1 SV=2
A2VCQ4	1.97862	UP_PMHV	7.69742e-05	488	0.000144298	0.000285511	PRKCSH protein (Fragment)	PRKCSH protein (Fragment) OS=Homo sapiens OX=9606 GN=PRKCSH PE=2 SV=1
A5D906	1.59997	UP_PMU	7.97173e-05	5284	0.000805614	0.000503518	Tubulin beta chain (Fragment)	Tubulin beta chain (Fragment) OS=Homo sapiens OX=9606 GN=TUBB2A PE=2 SV=1
A5D907	1.59997	UP_PMU	7.97173e-05	5266	0.000805614	0.000503518	Tubulin beta chain (Fragment)	Tubulin beta chain (Fragment) OS=Homo sapiens OX=9606 GN=TUBB2A PE=2 SV=1
Q6W6M8	2.18957	UP_PMU	8.22343e-05	295	0.000246585	0.000112618	Antigen MLAA-42 (Fragment)	Antigen MLAA-42 (Fragment) OS=Homo sapiens OX=9606 PE=2 SV=1
K7ESM5	1.46076	UP_PMU	8.31511e-05	5299	0.000597497	0.000409031	Tubulin beta chain (Fragment)	Tubulin beta chain (Fragment) OS=Homo sapiens OX=9606 GN=TUBB6 PE=1 SV=1
I3L192	1.98759	UP_PMHV	8.64266e-05	4203	5.64144e-05	0.000112129	Basigin (Fragment)	Basigin (Fragment) OS=Homo sapiens OX=9606 GN=BSG PE=1 SV=8
B7Z570	1.89166	UP_PMHV	9.01869e-05	4789	0.000133186	0.000251942	cDNA FLJ53078, highly similar to Splicing factor, arginine/serine-rich 1	cDNA FLJ53078, highly similar to Splicing factor, arginine/serine-rich 1 OS=Homo sapiens OX=9606 PE=2 SV=1
J3KSR8	1.89166	UP_PMHV	9.01869e-05	4787	0.000133186	0.000251942	Serine/arginine-rich-splicing factor 1 (Fragment)	Serine/arginine-rich-splicing factor 1 (Fragment) OS=Homo sapiens OX=9606 GN=SRSF1 PE=1 SV=1
A0A2I7N9Y9	1.89166	UP_PMHV	9.01869e-05	4793	0.000167067	0.000316033	Serine and arginine rich splicing factor 1 transcript variant 5 (Fragment)	Serine and arginine rich splicing factor 1 transcript variant 5 (Fragment) OS=Homo sapiens OX=9606 GN=SRSF1 PE=2 SV=1
A0A0M4FNU3	2.14592	UP_PMU	9.94058e-05	2904	0.000200706	9.35294e-05	Fructose-bisphosphate aldolase (Fragment)	Fructose-bisphosphate aldolase (Fragment) OS=Homo sapiens OX=9606 GN=ALDOA PE=3 SV=1
Q9UJZ2	1.77662	UP_PMU	0.000109255	243	0.000166177	9.35354e-05	Cytovillin 2 (Fragment)	Cytovillin 2 (Fragment) OS=Homo sapiens OX=9606 GN=VIL2 PE=2 SV=1
Q9UJU1	1.77662	UP_PMU	0.000109255	256	0.000179141	0.000100832	Cytovillin 2 (Fragment)	Cytovillin 2 (Fragment) OS=Homo sapiens OX=9606 GN=VIL2 PE=2 SV=1
A0A0S2Z4A0	1.97309	UP_PMHV	0.000115292	482	0.000158355	0.000312448	Protein kinase C substrate 80K-H isoform 4 (Fragment)	Protein kinase C substrate 80K-H isoform 4 (Fragment) OS=Homo sapiens OX=9606 GN=PRKCSH PE=2 SV=1
B7Z1K5	1.77374	UP_PMU	0.00011685	455	0.000609	0.000343342	Tubulin alpha chain	Tubulin alpha chain OS=Homo sapiens OX=9606 PE=2 SV=1
K7EM90	1.8627	UP_PMU	0.000123644	497	0.000334875	0.00017978	Alpha-enolase (Fragment)	Alpha-enolase (Fragment) OS=Homo sapiens OX=9606 GN=ENO1 PE=1 SV=1
Q16658	1.85036	UP_PMU	0.00012589	4117	0.000137644	7.43879e-05	Fascin	Fascin OS=Homo sapiens OX=9606 GN=FSCN1 PE=1 SV=3; Additional IDs concatenated into MaxParsimony group: A0A384MEG1, B3KTA3, B3KTM9, A0A0A0MSB2, C9JFC0
A0A384MEG1	1.85036	UP_PMU	0.00012589	4118	0.000137644	7.43879e-05	Fascin	Fascin OS=Homo sapiens OX=9606 PE=2 SV=1
K7EL29	1.49986	UP_PMU	0.000127351	5293	0.000118744	7.91703e-05	Tubulin beta-6 chain (Fragment)	Tubulin beta-6 chain (Fragment) OS=Homo sapiens OX=9606 GN=TUBB6 PE=1 SV=1
B4E386	1.45326	UP_PMU	0.00013081	5297	0.00066233	0.000455755	cDNA FLJ52847, highly similar to Tubulin beta-6 chain	cDNA FLJ52847, highly similar to Tubulin beta-6 chain OS=Homo sapiens OX=9606 PE=2 SV=1
Q9UQM3	1.91738	UP_PMU	0.000145101	448	0.000690434	0.000360093	Tubulin alpha chain (Fragment)	Tubulin alpha chain (Fragment) OS=Homo sapiens OX=9606 PE=2 SV=1
A0A1B0GVG8	1.63727	UP_PMHV	0.000146923	18	0.00451252	0.00738824	Vimentin (Fragment)	Vimentin (Fragment) OS=Homo sapiens OX=9606 GN=VIM PE=1 SV=1
V9HVZ4	1.47846	UP_PMU	0.000148182	370	0.00112471	0.000760732	Glyceraldehyde-3-phosphate dehydrogenase	Glyceraldehyde-3-phosphate dehydrogenase OS=Homo sapiens OX=9606 GN=HEL-S-162eP PE=2 SV=1; Additional IDs concatenated into MaxParsimony group: P04406, Q2TSD0, E7EUT5, Q0QET7, B4DRV9, A4UCT1, Q5ZEY3, Q16768, A0A0K0K1K1, O14556
P04406	1.47846	UP_PMU	0.000148182	378	0.00112471	0.000760732	Glyceraldehyde-3-phosphate dehydrogenase	Glyceraldehyde-3-phosphate dehydrogenase OS=Homo sapiens OX=9606 GN=GAPDH PE=1 SV=3
F5GZQ4	2.58201	UP_PMU	0.000148558	4153	0.0001167	4.51975e-05	L-lactate dehydrogenase A chain (Fragment)	L-lactate dehydrogenase A chain (Fragment) OS=Homo sapiens OX=9606 GN=LDHA PE=1 SV=1
C9J7H8	2.04668	UP_PMU	0.000149511	4146	0.000262281	0.000128149	L-lactate dehydrogenase B chain (Fragment)	L-lactate dehydrogenase B chain (Fragment) OS=Homo sapiens OX=9606 GN=LDHB PE=1 SV=8
B3KTA3	1.81756	UP_PMU	0.00014992	4120	0.00014122	7.76975e-05	Fascin	Fascin OS=Homo sapiens OX=9606 PE=2 SV=1
J3KTF8	2.81091	UP_PMU	0.000152764	3120	0.000110827	3.94274e-05	Rho GDP-dissociation inhibitor 1 (Fragment)	Rho GDP-dissociation inhibitor 1 (Fragment) OS=Homo sapiens OX=9606 GN=ARHGDIA PE=1 SV=8
A0A087WUI2	1.75997	UP_PMHV	0.000153487	5216	0.000245301	0.000431723	Heterogeneous nuclear ribonucleoproteins A2/B1	Heterogeneous nuclear ribonucleoproteins A2/B1 OS=Homo sapiens OX=9606 GN=HNRNPA2B1 PE=1 SV=1
B4DDU2	1.9283	UP_PMU	0.000157675	464	0.000767046	0.000397784	cDNA FLJ60097, highly similar to Tubulin alpha-ubiquitous chain	cDNA FLJ60097, highly similar to Tubulin alpha-ubiquitous chain OS=Homo sapiens OX=9606 PE=2 SV=1
Q65ZQ3	1.90736	UP_PMHV	0.000162653	5225	5.87668e-05	0.000112089	FBRNP	FBRNP OS=Homo sapiens OX=9606 GN=D10S102 PE=2 SV=1
E2DRY6	2.59368	UP_PMU	0.000162654	498	0.000347421	0.000133949	C-myc promoter-binding protein 1	C-myc promoter-binding protein 1 OS=Homo sapiens OX=9606 PE=2 SV=1
A0A183YE00	1.59088	UP_PMU	0.000164535	5322	0.000431149	0.000271012	Tubulin beta chain	Tubulin beta chain OS=Homo sapiens OX=9606 GN=TUB4q PE=2 SV=1
B4DP54	1.44031	UP_PMU	0.0001672	5295	0.000506585	0.000351719	Tubulin beta chain	Tubulin beta chain OS=Homo sapiens OX=9606 PE=2 SV=1
A0A2R8YEM5	2.01662	UP_PMU	0.000169356	493	0.000348211	0.00017267	Alpha-enolase (Fragment)	Alpha-enolase (Fragment) OS=Homo sapiens OX=9606 GN=ENO1 PE=1 SV=1
Q9UJZ6	1.89571	UP_PMU	0.000173479	262	0.000273786	0.000144424	Ezrin (Fragment)	Ezrin (Fragment) OS=Homo sapiens OX=9606 PE=2 SV=1
Q9UK20	1.89571	UP_PMU	0.000173479	245	0.000268716	0.000141749	Ezrin (Fragment)	Ezrin (Fragment) OS=Homo sapiens OX=9606 PE=2 SV=2
Q0QET7	1.48235	UP_PMU	0.000174683	371	0.00144327	0.000973639	Glyceraldehyde-3-phosphate dehydrogenase (Fragment)	Glyceraldehyde-3-phosphate dehydrogenase (Fragment) OS=Homo sapiens OX=9606 GN=GAPDH PE=2 SV=1
Q5T0R7	1.90782	UP_PMU	0.000176788	781	0.000111006	5.81848e-05	Adenylyl cyclase-associated protein 1 (Fragment)	Adenylyl cyclase-associated protein 1 (Fragment) OS=Homo sapiens OX=9606 GN=CAP1 PE=1 SV=1
Q5T0R6	1.90782	UP_PMU	0.000176788	783	0.000109745	5.75237e-05	Adenylyl cyclase-associated protein 1 (Fragment)	Adenylyl cyclase-associated protein 1 (Fragment) OS=Homo sapiens OX=9606 GN=CAP1 PE=1 SV=1
B7Z7Q6	1.509	UP_PMHV	0.00017759	4468	0.000138215	0.000208567	cDNA FLJ57232, highly similar to Lysosomal Pro-X carboxypeptidase (EC3.4.16.2)	cDNA FLJ57232, highly similar to Lysosomal Pro-X carboxypeptidase (EC3.4.16.2) OS=Homo sapiens OX=9606 PE=2 SV=1
Q53SS8	1.51184	UP_PMU	0.000178513	983	0.000123369	8.16019e-05	Epididymis secretory protein Li 85	Epididymis secretory protein Li 85 OS=Homo sapiens OX=9606 GN=PCBP1 PE=2 SV=1; Additional IDs concatenated into MaxParsimony group: Q15365, Q15366, F8VZX2, H3BRU6, B4DLC0, B4DRD7, P57721, E9PFP8, Q5MJP6, J3QT27, F8VXH9, F8W0G4, F8W1G6, F8VRH0, F8VTZ0, P57723, A0A024R320, Q7Z4Y9, C9J0A4, H3BSS4, C9JZY3, C9JTY5, H3BND9, C9J5V4, C9JSA6, C9J7A9, C9IZV9, F8WC71, C9K0A2, H3BSP4
Q15365	1.51184	UP_PMU	0.000178513	986	0.000123369	8.16019e-05	Poly(rC)-binding protein 1	Poly(rC)-binding protein 1 OS=Homo sapiens OX=9606 GN=PCBP1 PE=1 SV=2
A0A0B4J1Z1	1.59072	UP_PMHV	0.000181657	3700	0.000103247	0.000164237	Serine/arginine-rich-splicing factor 7	Serine/arginine-rich-splicing factor 7 OS=Homo sapiens OX=9606 GN=SRSF7 PE=1 SV=1
B4DEK2	1.59072	UP_PMHV	0.000181657	3699	8.57261e-05	0.000136366	cDNA FLJ59182, highly similar to Splicing factor, arginine/serine-rich 7	cDNA FLJ59182, highly similar to Splicing factor, arginine/serine-rich 7 OS=Homo sapiens OX=9606 PE=2 SV=1
A4UCT0	2.19495	UP_PMU	0.000184484	2895	0.000155096	7.06601e-05	Fructose-bisphosphate aldolase (Fragment)	Fructose-bisphosphate aldolase (Fragment) OS=Homo sapiens OX=9606 PE=2 SV=1
Q3ZCR3	1.42832	UP_PMU	0.000184855	5268	0.000911428	0.000638113	Tubulin beta chain (Fragment)	Tubulin beta chain (Fragment) OS=Homo sapiens OX=9606 GN=TUBB3 PE=2 SV=1
Q5U000	1.94518	UP_PMHV	0.000186979	3732	6.54124e-05	0.000127239	Cathepsin Z	Cathepsin Z OS=Homo sapiens OX=9606 PE=2 SV=1
Q9UBR2	1.94518	UP_PMHV	0.000186979	3731	6.54124e-05	0.000127239	Cathepsin Z	Cathepsin Z OS=Homo sapiens OX=9606 GN=CTSZ PE=1 SV=1; Additional IDs concatenated into MaxParsimony group: Q5U000
B4DDB6	1.80877	UP_PMHV	0.000188586	5212	0.00010213	0.000184729	Heterogeneous nuclear ribonucleoprotein A3, isoform CRA_a	Heterogeneous nuclear ribonucleoprotein A3, isoform CRA_a OS=Homo sapiens OX=9606 GN=HNRPA3 PE=2 SV=1
B4E3E6	1.80877	UP_PMHV	0.000188586	5213	0.000112564	0.000203602	cDNA FLJ58832, highly similar to Heterogeneous nuclear ribonucleoprotein A3	cDNA FLJ58832, highly similar to Heterogeneous nuclear ribonucleoprotein A3 OS=Homo sapiens OX=9606 PE=2 SV=1
H3BU78	2.80547	UP_PMU	0.000193049	2910	0.000210681	7.50966e-05	Fructose-bisphosphate aldolase (Fragment)	Fructose-bisphosphate aldolase (Fragment) OS=Homo sapiens OX=9606 GN=ALDOA PE=1 SV=2
R4GMX5	1.91251	UP_PMHV	0.000193199	4201	7.82911e-05	0.000149733	Basigin (Fragment)	Basigin (Fragment) OS=Homo sapiens OX=9606 GN=BSG PE=1 SV=1
P22392	2.29127	UP_PMU	0.000196553	1546	0.000130478	5.69459e-05	Nucleoside diphosphate kinase B	Nucleoside diphosphate kinase B OS=Homo sapiens OX=9606 GN=NME2 PE=1 SV=1
Q6FHN3	2.29127	UP_PMU	0.000196553	1550	0.000130478	5.69459e-05	Nucleoside diphosphate kinase	Nucleoside diphosphate kinase OS=Homo sapiens OX=9606 GN=NME2 PE=2 SV=1
B4DF70	1.77962	UP_PMU	0.000197101	4185	0.000208848	0.000117356	cDNA FLJ60461, highly similar to Peroxiredoxin-2	cDNA FLJ60461, highly similar to Peroxiredoxin-2 OS=Homo sapiens OX=9606 PE=2 SV=1
P32119	1.77962	UP_PMU	0.000197101	4188	0.000193027	0.000108465	Peroxiredoxin-2	Peroxiredoxin-2 OS=Homo sapiens OX=9606 GN=PRDX2 PE=1 SV=5
V9HW12	1.77962	UP_PMU	0.000197101	4190	0.000193027	0.000108465	Epididymis secretory sperm binding protein Li 2a	Epididymis secretory sperm binding protein Li 2a OS=Homo sapiens OX=9606 GN=HEL-S-2a PE=2 SV=1
F8VVB9	1.67061	UP_PMU	0.000200149	435	0.00075622	0.00045266	Tubulin alpha-1B chain (Fragment)	Tubulin alpha-1B chain (Fragment) OS=Homo sapiens OX=9606 GN=TUBA1B PE=1 SV=8
B4E112	2.54662	UP_PMU	0.000213995	3009	0.000134726	5.29039e-05	cDNA FLJ51435, moderately similar to Cofilin-1	cDNA FLJ51435, moderately similar to Cofilin-1 OS=Homo sapiens OX=9606 PE=2 SV=1
E7EUT5	1.45511	UP_PMU	0.000215184	374	0.00134485	0.000924228	Glyceraldehyde-3-phosphate dehydrogenase	Glyceraldehyde-3-phosphate dehydrogenase OS=Homo sapiens OX=9606 GN=GAPDH PE=1 SV=1
Q5ZEY3	1.46713	UP_PMU	0.000215894	372	0.00283414	0.00193176	Glyceraldehyde-3-phosphate dehydrogenase (Fragment)	Glyceraldehyde-3-phosphate dehydrogenase (Fragment) OS=Homo sapiens OX=9606 GN=GAPD PE=2 SV=1
A8K088	1.7351	UP_PMU	0.000223756	4507	0.000110303	6.35719e-05	cDNA FLJ78614, highly similar to Homo sapiens eukaryotic translation initiation factor 4A, isoform 1 (EIF4A1), mRNA	cDNA FLJ78614, highly similar to Homo sapiens eukaryotic translation initiation factor 4A, isoform 1 (EIF4A1), mRNA OS=Homo sapiens OX=9606 PE=2 SV=1
P51991	1.72395	UP_PMHV	0.00022768	5229	0.000103339	0.000178152	Heterogeneous nuclear ribonucleoprotein A3	Heterogeneous nuclear ribonucleoprotein A3 OS=Homo sapiens OX=9606 GN=HNRNPA3 PE=1 SV=2
A0A384NL63	1.72395	UP_PMHV	0.00022768	5230	0.000103339	0.000178152	Epididymis secretory sperm binding protein	Epididymis secretory sperm binding protein OS=Homo sapiens OX=9606 GN=HNRPA3 PE=2 SV=1
M0R2D3	1.41642	UP_PMU	0.000231961	5243	0.000790111	0.000557822	Tubulin beta-4A chain (Fragment)	Tubulin beta-4A chain (Fragment) OS=Homo sapiens OX=9606 GN=TUBB4A PE=1 SV=1
A0A2R8Y879	1.99415	UP_PMU	0.000259509	494	0.000471043	0.000236213	Alpha-enolase (Fragment)	Alpha-enolase (Fragment) OS=Homo sapiens OX=9606 GN=ENO1 PE=1 SV=1
A0A024R3I5	1.71411	UP_PMHV	0.000272393	3506	6.98006e-05	0.000119646	Melanoma cell adhesion molecule, isoform CRA_a	Melanoma cell adhesion molecule, isoform CRA_a OS=Homo sapiens OX=9606 GN=MCAM PE=4 SV=1
P43121	1.71411	UP_PMHV	0.000272393	3503	6.98006e-05	0.000119646	Cell surface glycoprotein MUC18	Cell surface glycoprotein MUC18 OS=Homo sapiens OX=9606 GN=MCAM PE=1 SV=2; Additional IDs concatenated into MaxParsimony group: A8K6A6, A0A024R3I5, B2R642, B3KXZ9
Q8N532	1.54308	UP_PMU	0.000274396	443	0.0010022	0.000649477	TUBA1C protein	TUBA1C protein OS=Homo sapiens OX=9606 GN=TUBA1C PE=2 SV=1
H3BMQ8	2.99376	UP_PMU	0.000284028	2909	0.000291107	9.72378e-05	Fructose-bisphosphate aldolase A (Fragment)	Fructose-bisphosphate aldolase A (Fragment) OS=Homo sapiens OX=9606 GN=ALDOA PE=1 SV=1
A0A0S2Z4T0	1.61529	UP_PMHV	0.000285289	21	0.00190509	0.00307728	Vimentin isoform 2	Vimentin isoform 2 OS=Homo sapiens OX=9606 GN=VIM PE=2 SV=1
A0A1W2PQM2	1.54848	UP_PMU	0.000295581	437	0.000914442	0.000590541	Tubulin alpha-1C chain	Tubulin alpha-1C chain OS=Homo sapiens OX=9606 GN=TUBA1C PE=1 SV=1
A8K6A6	1.72843	UP_PMHV	0.000299094	3504	6.8918e-05	0.00011912	cDNA FLJ78619, highly similar to Homo sapiens melanoma cell adhesion molecule (MCAM), mRNA	cDNA FLJ78619, highly similar to Homo sapiens melanoma cell adhesion molecule (MCAM), mRNA OS=Homo sapiens OX=9606 PE=2 SV=1
Q9H4B7	1.60388	UP_PMU	0.000303797	5324	0.000359002	0.000223833	Tubulin beta-1 chain	Tubulin beta-1 chain OS=Homo sapiens OX=9606 GN=TUBB1 PE=1 SV=1
A4UCS9	2.35838	UP_PMU	0.00030473	2908	0.000144188	6.11385e-05	Fructose-bisphosphate aldolase (Fragment)	Fructose-bisphosphate aldolase (Fragment) OS=Homo sapiens OX=9606 PE=2 SV=1
E9PP50	2.95846	UP_PMU	0.000305401	3010	0.000110249	3.72656e-05	Cofilin-1 (Fragment)	Cofilin-1 (Fragment) OS=Homo sapiens OX=9606 GN=CFL1 PE=1 SV=8
A4UCU2	1.91513	UP_PMU	0.000320625	5275	0.000342987	0.000179094	Beta-4 tubulin (Fragment)	Beta-4 tubulin (Fragment) OS=Homo sapiens OX=9606 PE=2 SV=1
G3V2A3	1.43395	UP_PMU	0.000325788	5312	0.000684124	0.000477091	Tubulin beta chain (Fragment)	Tubulin beta chain (Fragment) OS=Homo sapiens OX=9606 GN=TUBB3 PE=1 SV=1
B4DMS3	1.74613	UP_PMHV	0.000328616	45	9.08429e-05	0.000158623	cDNA FLJ59036, highly similar to von Willebrand factor	cDNA FLJ59036, highly similar to von Willebrand factor OS=Homo sapiens OX=9606 PE=2 SV=1
E9PIG4	1.63455	UP_PMHV	0.000332107	4472	0.000157297	0.000257109	Lysosomal Pro-X carboxypeptidase (Fragment)	Lysosomal Pro-X carboxypeptidase (Fragment) OS=Homo sapiens OX=9606 GN=PRCP PE=1 SV=8
B2R642	1.59559	UP_PMHV	0.00033223	3505	6.98006e-05	0.000111373	cDNA, FLJ92775, highly similar to Homo sapiens melanoma cell adhesion molecule (MCAM), mRNA	cDNA, FLJ92775, highly similar to Homo sapiens melanoma cell adhesion molecule (MCAM), mRNA OS=Homo sapiens OX=9606 PE=2 SV=1
A0A0S2Z3C4	2.06498	UP_PMHV	0.000350233	532	0.000153502	0.00031698	Solute carrier family 25 member 4 isoform 2 (Fragment)	Solute carrier family 25 member 4 isoform 2 (Fragment) OS=Homo sapiens OX=9606 GN=SLC25A4 PE=2 SV=1
S4R3S4	1.88182	UP_PMHV	0.000360984	400	0.000108755	0.000204657	Aldehyde dehydrogenase, mitochondrial (Fragment)	Aldehyde dehydrogenase, mitochondrial (Fragment) OS=Homo sapiens OX=9606 GN=ALDH2 PE=1 SV=1
Q71UM5	1.45441	UP_PMU	0.000375996	3107	0.000191201	0.000131463	40S ribosomal protein S27-like	40S ribosomal protein S27-like OS=Homo sapiens OX=9606 GN=RPS27L PE=1 SV=3
H0YMV8	1.45441	UP_PMU	0.000375996	3106	0.000160609	0.000110429	40S ribosomal protein S27	40S ribosomal protein S27 OS=Homo sapiens OX=9606 GN=RPS27L PE=1 SV=1; Additional IDs concatenated into MaxParsimony group: Q71UM5, A4D1G5, C9JLI6, P42677, C9J1C5
H0YIZ1	1.77316	UP_PMHV	0.000377497	1293	0.000171528	0.000304146	NPC intracellular cholesterol transporter 2 (Fragment)	NPC intracellular cholesterol transporter 2 (Fragment) OS=Homo sapiens OX=9606 GN=NPC2 PE=1 SV=1
A1L196	1.67673	UP_PMU	0.000377817	5287	0.000899354	0.000536374	Tubulin beta chain (Fragment)	Tubulin beta chain (Fragment) OS=Homo sapiens OX=9606 PE=2 SV=1
I6L957	1.69558	UP_PMHV	0.000402666	5217	0.000234586	0.000397759	HNRNPA2B1 protein	HNRNPA2B1 protein OS=Homo sapiens OX=9606 GN=HNRNPA2B1 PE=2 SV=1
A0A024R9Q1	2.06822	UP_PMHV	0.000408442	4754	7.1894e-05	0.000148693	Thrombospondin 1, isoform CRA_a	Thrombospondin 1, isoform CRA_a OS=Homo sapiens OX=9606 GN=THBS1 PE=4 SV=1
C9JYW2	2.36959	UP_PMHV	0.000420304	293	0.000167651	0.000397264	Nucleolin (Fragment)	Nucleolin (Fragment) OS=Homo sapiens OX=9606 GN=NCL PE=1 SV=1
C9J1H7	2.36959	UP_PMHV	0.000420304	288	0.000142402	0.000337435	Nucleolin (Fragment)	Nucleolin (Fragment) OS=Homo sapiens OX=9606 GN=NCL PE=1 SV=1
C9JLB1	2.36959	UP_PMHV	0.000420304	289	0.000156548	0.000370955	Nucleolin (Fragment)	Nucleolin (Fragment) OS=Homo sapiens OX=9606 GN=NCL PE=1 SV=1
C9JWL1	2.36959	UP_PMHV	0.000420304	291	0.000139052	0.000329495	Nucleolin (Fragment)	Nucleolin (Fragment) OS=Homo sapiens OX=9606 GN=NCL PE=1 SV=1
Q53FN0	1.84946	UP_PMHV	0.000421592	1046	0.000101213	0.00018719	Splicing factor, arginine/serine-rich 2 variant (Fragment)	Splicing factor, arginine/serine-rich 2 variant (Fragment) OS=Homo sapiens OX=9606 PE=2 SV=1; Additional IDs concatenated into MaxParsimony group: A0A024R8U5, Q01130, B3KUY1, J3KP15, Q8NAK9, J3QL05, A0A024R3A8, Q9BRL6, B3KUF7, B3KVY2, Q8N220, Q6NXQ0, B3KX15, A4D2F6, A4D2F7
Q01130	1.84946	UP_PMHV	0.000421592	1050	0.000101213	0.00018719	Serine/arginine-rich splicing factor 2	Serine/arginine-rich splicing factor 2 OS=Homo sapiens OX=9606 GN=SRSF2 PE=1 SV=4
A0A024R8U5	1.84946	UP_PMHV	0.000421592	1047	0.000101213	0.00018719	Splicing factor, arginine/serine-rich 2, isoform CRA_a	Splicing factor, arginine/serine-rich 2, isoform CRA_a OS=Homo sapiens OX=9606 GN=SFRS2 PE=4 SV=1
J3KP15	1.84946	UP_PMHV	0.000421592	1051	0.000168181	0.000311045	Serine/arginine-rich-splicing factor 2 (Fragment)	Serine/arginine-rich-splicing factor 2 (Fragment) OS=Homo sapiens OX=9606 GN=SRSF2 PE=1 SV=8
B3KUY1	1.84946	UP_PMHV	0.000421592	1052	0.000107024	0.000197938	Splicing factor, arginine/serine-rich 2, isoform CRA_d	Splicing factor, arginine/serine-rich 2, isoform CRA_d OS=Homo sapiens OX=9606 GN=SFRS2 PE=2 SV=1
P07996	2.10929	UP_PMHV	0.00042469	4752	7.41025e-05	0.000156303	Thrombospondin-1	Thrombospondin-1 OS=Homo sapiens OX=9606 GN=THBS1 PE=1 SV=2; Additional IDs concatenated into MaxParsimony group: A0A024R9Q1, A0PJG0, A8MZG1, A0A0B6XK25
P68366	2.15023	UP_PMU	0.000454538	439	0.000387813	0.000180359	Tubulin alpha-4A chain	Tubulin alpha-4A chain OS=Homo sapiens OX=9606 GN=TUBA4A PE=1 SV=1
M0QYM7	1.44235	UP_PMU	0.000455706	5302	0.000293959	0.000203806	Tubulin beta-4A chain (Fragment)	Tubulin beta-4A chain (Fragment) OS=Homo sapiens OX=9606 GN=TUBB4A PE=1 SV=8
A0PJG0	1.94783	UP_PMHV	0.000488589	4753	0.000112529	0.000219188	THBS1 protein (Fragment)	THBS1 protein (Fragment) OS=Homo sapiens OX=9606 GN=THBS1 PE=2 SV=1
A1L195	1.67457	UP_PMU	0.000507839	5272	0.000754448	0.000450533	Tubulin beta chain (Fragment)	Tubulin beta chain (Fragment) OS=Homo sapiens OX=9606 GN=TUBB2B PE=2 SV=2
P42785	1.45489	UP_PMHV	0.000515531	4470	0.00012654	0.000184101	Lysosomal Pro-X carboxypeptidase	Lysosomal Pro-X carboxypeptidase OS=Homo sapiens OX=9606 GN=PRCP PE=1 SV=1; Additional IDs concatenated into MaxParsimony group: A0A024R5L0, B7Z7Q6, E9PIG4, E9PKN6, E9PQN3, E9PL85, E9PQB5, E9PNJ1, E9PNF7, B3KR26, E9PLY4, E9PL49, E9PR42
A0A024R5L0	1.45489	UP_PMHV	0.000515531	4471	0.00012654	0.000184101	Prolylcarboxypeptidase (Angiotensinase C), isoform CRA_a	Prolylcarboxypeptidase (Angiotensinase C), isoform CRA_a OS=Homo sapiens OX=9606 GN=PRCP PE=4 SV=1
M0R2S1	2.0909	UP_PMU	0.000515704	1480	0.000582615	0.000278642	Ubiquitin-60S ribosomal protein L40 (Fragment)	Ubiquitin-60S ribosomal protein L40 (Fragment) OS=Homo sapiens OX=9606 GN=UBA52 PE=1 SV=1
M0R1M6	2.0909	UP_PMU	0.000515704	1492	0.000705271	0.000337304	Ubiquitin-60S ribosomal protein L40 (Fragment)	Ubiquitin-60S ribosomal protein L40 (Fragment) OS=Homo sapiens OX=9606 GN=UBA52 PE=1 SV=1
A0A2R8Y422	2.0909	UP_PMU	0.000515704	1484	0.00051539	0.000246491	Uncharacterized protein	Uncharacterized protein OS=Homo sapiens OX=9606 PE=4 SV=1
H3BR27	2.92104	UP_PMHV	0.000525762	1427	5.57598e-05	0.000162877	RNA-binding motif protein, X chromosome	RNA-binding motif protein, X chromosome OS=Homo sapiens OX=9606 GN=RBMX PE=1 SV=1
B4DUI0	1.54271	UP_PMHV	0.000532156	26	0.000921548	0.00142168	cDNA FLJ61414, highly similar to Desmin	cDNA FLJ61414, highly similar to Desmin OS=Homo sapiens OX=9606 PE=2 SV=1
A0A0A0MRQ5	1.63121	UP_PMU	0.000549013	4184	0.000991289	0.000607702	Peroxiredoxin-1	Peroxiredoxin-1 OS=Homo sapiens OX=9606 GN=PRDX1 PE=1 SV=1
B3KXZ9	1.68619	UP_PMHV	0.000568825	3502	7.90706e-05	0.000133328	cDNA FLJ46477 fis, clone THYMU3025118, highly similar to Cell surface glycoprotein MUC18	cDNA FLJ46477 fis, clone THYMU3025118, highly similar to Cell surface glycoprotein MUC18 OS=Homo sapiens OX=9606 PE=2 SV=1
A0A087X2B5	1.76723	UP_PMHV	0.000569012	4198	6.85319e-05	0.000121111	Basigin (Fragment)	Basigin (Fragment) OS=Homo sapiens OX=9606 GN=BSG PE=1 SV=1
P19338	1.73552	UP_PMHV	0.000571058	284	0.000197862	0.000343394	Nucleolin	Nucleolin OS=Homo sapiens OX=9606 GN=NCL PE=1 SV=3
A0A024R4A0	1.73552	UP_PMHV	0.000571058	283	0.000197862	0.000343394	Nucleolin, isoform CRA_b	Nucleolin, isoform CRA_b OS=Homo sapiens OX=9606 GN=NCL PE=4 SV=1; Additional IDs concatenated into MaxParsimony group: P19338, B3KTP9, Q6ZS99, B3KM80, Q9BQ02, H7BY16, C9JWL1, C9J1H7, C9JLB1, C9JYW2
Q9NY65	1.77954	UP_PMU	0.00060195	447	0.000256439	0.000144104	Tubulin alpha-8 chain	Tubulin alpha-8 chain OS=Homo sapiens OX=9606 GN=TUBA8 PE=1 SV=1
Q7Z3M3	1.77954	UP_PMU	0.00060195	460	0.000240378	0.000135079	Tubulin alpha chain (Fragment)	Tubulin alpha chain (Fragment) OS=Homo sapiens OX=9606 GN=DKFZp686L04275 PE=2 SV=1
C9J2C0	1.77954	UP_PMU	0.00060195	446	0.000246555	0.00013855	Tubulin alpha chain (Fragment)	Tubulin alpha chain (Fragment) OS=Homo sapiens OX=9606 GN=TUBA8 PE=1 SV=1
L8E853	1.78411	UP_PMHV	0.000617003	47	0.000113949	0.000203297	von Willebrand factor	von Willebrand factor OS=Homo sapiens OX=9606 GN=VWF PE=4 SV=1; Additional IDs concatenated into MaxParsimony group: P04275, B4DMS3, B4DNX0, A8K7V7, H2DLA2
F8W0G4	1.49498	UP_PMU	0.000672651	978	0.00016005	0.000107058	Poly(rC)-binding protein 2 (Fragment)	Poly(rC)-binding protein 2 (Fragment) OS=Homo sapiens OX=9606 GN=PCBP2 PE=1 SV=1
P04275	1.80341	UP_PMHV	0.000724329	44	0.000106751	0.000192517	von Willebrand factor	von Willebrand factor OS=Homo sapiens OX=9606 GN=VWF PE=1 SV=4
F8VXH9	1.57058	UP_PMU	0.000733039	984	0.000131629	8.3809e-05	Poly(rC)-binding protein 2 (Fragment)	Poly(rC)-binding protein 2 (Fragment) OS=Homo sapiens OX=9606 GN=PCBP2 PE=1 SV=1
B3KTP9	1.6938	UP_PMHV	0.000735343	285	0.000196197	0.000332318	cDNA FLJ38578 fis, clone HCHON2007674, highly similar to NUCLEOLIN	cDNA FLJ38578 fis, clone HCHON2007674, highly similar to NUCLEOLIN OS=Homo sapiens OX=9606 PE=2 SV=1
Q9UKK4	1.60959	UP_PMU	0.000741779	3467	0.000272082	0.000169038	Pyruvate kinase M2 (Fragment)	Pyruvate kinase M2 (Fragment) OS=Homo sapiens OX=9606 PE=4 SV=1
M0R042	1.43262	UP_PMU	0.000764972	5304	0.000324419	0.000226451	Tubulin beta chain (Fragment)	Tubulin beta chain (Fragment) OS=Homo sapiens OX=9606 GN=TUBB4A PE=1 SV=1
A0A0H2UH34	3.24184	UP_PMU	0.000769042	839	0.000248761	7.67345e-05	Peptidyl-prolyl cis-trans isomerase	Peptidyl-prolyl cis-trans isomerase OS=Homo sapiens OX=9606 GN=PPIAL4F PE=3 SV=1
F5H284	3.24184	UP_PMU	0.000769042	843	0.000248761	7.67345e-05	Peptidyl-prolyl cis-trans isomerase A-like 4D	Peptidyl-prolyl cis-trans isomerase A-like 4D OS=Homo sapiens OX=9606 GN=PPIAL4D PE=3 SV=1
Q9Y536	3.24184	UP_PMU	0.000769042	834	0.000248761	7.67345e-05	Peptidyl-prolyl cis-trans isomerase A-like 4A	Peptidyl-prolyl cis-trans isomerase A-like 4A OS=Homo sapiens OX=9606 GN=PPIAL4A PE=2 SV=1
P0DN26	3.24184	UP_PMU	0.000769042	837	0.000248761	7.67345e-05	Peptidyl-prolyl cis-trans isomerase A-like 4F	Peptidyl-prolyl cis-trans isomerase A-like 4F OS=Homo sapiens OX=9606 GN=PPIAL4F PE=3 SV=1
A0A075B759	3.24184	UP_PMU	0.000769042	841	0.000248761	7.67345e-05	Peptidyl-prolyl cis-trans isomerase A-like 4E	Peptidyl-prolyl cis-trans isomerase A-like 4E OS=Homo sapiens OX=9606 GN=PPIAL4E PE=3 SV=1
A0A0B4J2A2	3.24184	UP_PMU	0.000769042	831	0.000248761	7.67345e-05	Peptidyl-prolyl cis-trans isomerase A-like 4C	Peptidyl-prolyl cis-trans isomerase A-like 4C OS=Homo sapiens OX=9606 GN=PPIAL4C PE=2 SV=1
A0A075B767	3.24184	UP_PMU	0.000769042	836	0.000248761	7.67345e-05	Peptidyl-prolyl cis-trans isomerase A-like 4H	Peptidyl-prolyl cis-trans isomerase A-like 4H OS=Homo sapiens OX=9606 GN=PPIAL4H PE=3 SV=1
B4DNH2	1.80006	UP_PMU	0.000774487	4496	0.000143673	7.98155e-05	cDNA FLJ58596, highly similar to Eukaryotic initiation factor 4A-I	cDNA FLJ58596, highly similar to Eukaryotic initiation factor 4A-I OS=Homo sapiens OX=9606 PE=2 SV=1
Q9UJZ7	1.85953	UP_PMU	0.000783063	240	0.000217282	0.000116848	Ezrin (Fragment)	Ezrin (Fragment) OS=Homo sapiens OX=9606 PE=2 SV=1
B7Z4C7	1.80377	UP_PMU	0.000819382	248	0.000498397	0.000276309	cDNA FLJ57321, moderately similar to Moesin	cDNA FLJ57321, moderately similar to Moesin OS=Homo sapiens OX=9606 PE=2 SV=1
H3BR04	3.05675	UP_PMU	0.0008409	2912	0.000268896	8.79681e-05	Fructose-bisphosphate aldolase A (Fragment)	Fructose-bisphosphate aldolase A (Fragment) OS=Homo sapiens OX=9606 GN=ALDOA PE=1 SV=1
F5GXH2	3.24891	UP_PMU	0.000918245	4148	0.000155674	4.79159e-05	L-lactate dehydrogenase A chain (Fragment)	L-lactate dehydrogenase A chain (Fragment) OS=Homo sapiens OX=9606 GN=LDHA PE=1 SV=1
G3V1A4	3.08409	UP_PMU	0.000933989	3007	0.000144449	4.68367e-05	Cofilin 1 (Non-muscle), isoform CRA_a	Cofilin 1 (Non-muscle), isoform CRA_a OS=Homo sapiens OX=9606 GN=CFL1 PE=1 SV=1
B7Z2R9	1.48467	UP_PMHV	0.00095289	4347	0.000129664	0.000192509	cDNA FLJ52540, highly similar to Lysosome-associated membrane glycoprotein 2	cDNA FLJ52540, highly similar to Lysosome-associated membrane glycoprotein 2 OS=Homo sapiens OX=9606 PE=2 SV=1
P13473	1.48467	UP_PMHV	0.00095289	4346	9.48764e-05	0.00014086	Lysosome-associated membrane glycoprotein 2	Lysosome-associated membrane glycoprotein 2 OS=Homo sapiens OX=9606 GN=LAMP2 PE=1 SV=2; Additional IDs concatenated into MaxParsimony group: B4E2S7, B7Z2R9
B4E2S7	1.48467	UP_PMHV	0.00095289	4345	0.000107161	0.000159098	cDNA FLJ58780, highly similar to Homo sapiens lysosomal-associated membrane protein 2 (LAMP2), transcript variant LAMP2B, mRNA	cDNA FLJ58780, highly similar to Homo sapiens lysosomal-associated membrane protein 2 (LAMP2), transcript variant LAMP2B, mRNA OS=Homo sapiens OX=9606 PE=2 SV=1
J3QL05	1.83776	UP_PMHV	0.000994773	1058	0.000159006	0.000292216	Serine/arginine-rich-splicing factor 2 (Fragment)	Serine/arginine-rich-splicing factor 2 (Fragment) OS=Homo sapiens OX=9606 GN=SRSF2 PE=1 SV=1
Q8NAK9	1.83776	UP_PMHV	0.000994773	1053	0.00010284	0.000188995	cDNA FLJ35170 fis, clone PLACE6012942, highly similar to SPLICING FACTOR, ARGININE/SERINE-RICH 2	cDNA FLJ35170 fis, clone PLACE6012942, highly similar to SPLICING FACTOR, ARGININE/SERINE-RICH 2 OS=Homo sapiens OX=9606 PE=2 SV=1
B0YJC5	1.37527	UP_PMHV	0.00101276	38	0.00921463	0.0126726	Vimentin variant 4	Vimentin variant 4 OS=Homo sapiens OX=9606 GN=VIM PE=1 SV=1
A4UCT1	1.42082	UP_PMU	0.00101943	376	0.00186206	0.00131055	Glyceraldehyde 3-phosphate dehydrogenase (Fragment)	Glyceraldehyde 3-phosphate dehydrogenase (Fragment) OS=Homo sapiens OX=9606 PE=2 SV=1
E9PL49	1.82528	UP_PMHV	0.00101992	4460	0.000146301	0.00026704	Lysosomal Pro-X carboxypeptidase (Fragment)	Lysosomal Pro-X carboxypeptidase (Fragment) OS=Homo sapiens OX=9606 GN=PRCP PE=1 SV=1
F8VRZ4	1.54202	UP_PMU	0.00108092	442	0.0014987	0.000971906	Tubulin alpha-1A chain (Fragment)	Tubulin alpha-1A chain (Fragment) OS=Homo sapiens OX=9606 GN=TUBA1A PE=1 SV=1
F8VS66	1.54202	UP_PMU	0.00108092	440	0.00129118	0.000837334	Tubulin alpha-1C chain	Tubulin alpha-1C chain OS=Homo sapiens OX=9606 GN=TUBA1C PE=4 SV=1
Q86U12	1.35744	UP_PMU	0.00114994	3356	0.000270202	0.000199053	Full-length cDNA clone CS0CAP007YF18 of Thymus of Homo sapiens (human)	Full-length cDNA clone CS0CAP007YF18 of Thymus of Homo sapiens (human) OS=Homo sapiens OX=9606 PE=2 SV=1
A0A087WUV8	1.68581	UP_PMHV	0.00118627	4202	6.71729e-05	0.000113241	Basigin	Basigin OS=Homo sapiens OX=9606 GN=BSG PE=1 SV=1
A0A2R8YDT8	2.09818	UP_PMHV	0.0012164	557	5.30562e-05	0.000111322	Peroxisomal multifunctional enzyme type 2 (Fragment)	Peroxisomal multifunctional enzyme type 2 (Fragment) OS=Homo sapiens OX=9606 GN=HSD17B4 PE=1 SV=1
Q53HC3	1.55537	UP_PMHV	0.00123334	749	0.000142805	0.000222115	Solute carrier family 25 member 3 isoform b variant (Fragment)	Solute carrier family 25 member 3 isoform b variant (Fragment) OS=Homo sapiens OX=9606 PE=2 SV=1
F8VVM2	1.55537	UP_PMHV	0.00123334	752	0.000159113	0.00024748	Phosphate carrier protein, mitochondrial	Phosphate carrier protein, mitochondrial OS=Homo sapiens OX=9606 GN=SLC25A3 PE=1 SV=1
P07737	1.71578	UP_PMU	0.00123686	4157	0.000519695	0.000302892	Profilin-1	Profilin-1 OS=Homo sapiens OX=9606 GN=PFN1 PE=1 SV=2; Additional IDs concatenated into MaxParsimony group: K7EJ44, I3L3D5
Q9BSM5	1.71948	UP_PMHV	0.00125493	5224	0.00015113	0.000259865	Uncharacterized protein (Fragment)	Uncharacterized protein (Fragment) OS=Homo sapiens OX=9606 PE=2 SV=1
B2RE88	1.54713	UP_PMHV	0.00126589	748	0.000159831	0.000247279	cDNA, FLJ96465, highly similar to Homo sapiens solute carrier family 25 (mitochondrial carrier;phosphate carrier), member 3 (SLC25A3), nuclear gene encodingmitochondrial protein, transcript variant 1b...	cDNA, FLJ96465, highly similar to Homo sapiens solute carrier family 25 (mitochondrial carrier;phosphate carrier), member 3 (SLC25A3), nuclear gene encodingmitochondrial protein, transcript variant 1b... OS=Homo sapiens OX=9606 PE=2 SV=1; Additional IDs concatenated into MaxParsimony group: A0A024RBE8, Q8NCF7, Q00325, A0A024RBH9, Q53HC3, F8VVM2, F8VWQ0
A0A024RBE8	1.54713	UP_PMHV	0.00126589	750	0.000159831	0.000247279	Solute carrier family 25 (Mitochondrial carrier phosphate carrier), member 3, isoform CRA_a	Solute carrier family 25 (Mitochondrial carrier phosphate carrier), member 3, isoform CRA_a OS=Homo sapiens OX=9606 GN=SLC25A3 PE=2 SV=1
Q8NCF7	1.54713	UP_PMHV	0.00126589	753	0.000159831	0.000247279	cDNA FLJ90278 fis, clone NT2RP1000325, highly similar to Phosphate carrier protein, mitochondrialprecursor	cDNA FLJ90278 fis, clone NT2RP1000325, highly similar to Phosphate carrier protein, mitochondrialprecursor OS=Homo sapiens OX=9606 PE=2 SV=1
G3V4M8	2.09541	UP_PMHV	0.00126631	616	0.000188986	0.000396002	Heterogeneous nuclear ribonucleoproteins C1/C2 (Fragment)	Heterogeneous nuclear ribonucleoproteins C1/C2 (Fragment) OS=Homo sapiens OX=9606 GN=HNRNPC PE=1 SV=1
H0YI43	1.60739	UP_PMHV	0.0012773	4805	0.000194037	0.000311893	Myosin light polypeptide 6 (Fragment)	Myosin light polypeptide 6 (Fragment) OS=Homo sapiens OX=9606 GN=MYL6 PE=1 SV=1
Q6ZS99	1.60724	UP_PMHV	0.00127994	292	0.00019377	0.000311435	cDNA FLJ45706 fis, clone FEBRA2028457, highly similar to Nucleolin	cDNA FLJ45706 fis, clone FEBRA2028457, highly similar to Nucleolin OS=Homo sapiens OX=9606 PE=2 SV=1
B3KM80	1.60724	UP_PMHV	0.00127994	286	0.000217992	0.000350365	Nucleolin, isoform CRA_c	Nucleolin, isoform CRA_c OS=Homo sapiens OX=9606 GN=NCL PE=2 SV=1
F5H2R5	3.70766	UP_PMU	0.00128533	5587	0.000113725	3.06729e-05	Rho GDP-dissociation inhibitor 2 (Fragment)	Rho GDP-dissociation inhibitor 2 (Fragment) OS=Homo sapiens OX=9606 GN=ARHGDIB PE=1 SV=1
B4DEI3	1.50179	UP_PMHV	0.0012879	755	0.000161067	0.000241888	cDNA FLJ57715, highly similar to Voltage-dependent anion-selective channel protein 1	cDNA FLJ57715, highly similar to Voltage-dependent anion-selective channel protein 1 OS=Homo sapiens OX=9606 PE=2 SV=1
I3L3D5	1.71867	UP_PMU	0.00129694	4159	0.000150512	8.75746e-05	Profilin (Fragment)	Profilin (Fragment) OS=Homo sapiens OX=9606 GN=PFN1 PE=1 SV=1
A8K7V7	1.75694	UP_PMHV	0.00131389	43	0.000130082	0.000228547	cDNA FLJ75522, highly similar to Homo sapiens von Willebrand factor (VWF), mRNA (Fragment)	cDNA FLJ75522, highly similar to Homo sapiens von Willebrand factor (VWF), mRNA (Fragment) OS=Homo sapiens OX=9606 PE=2 SV=1
Q9H319	1.47883	UP_PMHV	0.00132096	17	0.00136546	0.0020193	Mutant desmin	Mutant desmin OS=Homo sapiens OX=9606 PE=2 SV=1
Q45VM8	1.47883	UP_PMHV	0.00132096	16	0.00136546	0.0020193	Mutant desmin	Mutant desmin OS=Homo sapiens OX=9606 PE=2 SV=1
Q53SB5	1.47883	UP_PMHV	0.00132096	39	0.00136546	0.0020193	Desmin, isoform CRA_a	Desmin, isoform CRA_a OS=Homo sapiens OX=9606 GN=tmp_locus_29 PE=3 SV=1
A5Z217	1.47883	UP_PMHV	0.00132096	35	0.00136546	0.0020193	Mutant desmin	Mutant desmin OS=Homo sapiens OX=9606 PE=2 SV=1
Q45VM6	1.47883	UP_PMHV	0.00132096	37	0.00136546	0.0020193	Mutant desmin	Mutant desmin OS=Homo sapiens OX=9606 PE=2 SV=1
Q45VM7	1.47883	UP_PMHV	0.00132096	24	0.00136546	0.0020193	Mutant desmin	Mutant desmin OS=Homo sapiens OX=9606 PE=2 SV=1
P17661	1.47883	UP_PMHV	0.00132096	34	0.00136546	0.0020193	Desmin	Desmin OS=Homo sapiens OX=9606 GN=DES PE=1 SV=3
A0A384NPX1	1.47883	UP_PMHV	0.00132096	36	0.00136546	0.0020193	Epididymis secretory sperm binding protein	Epididymis secretory sperm binding protein OS=Homo sapiens OX=9606 PE=2 SV=1
L7RDA5	1.47883	UP_PMHV	0.00132096	31	0.00136546	0.0020193	Mutant desmin p.K241E	Mutant desmin p.K241E OS=Homo sapiens OX=9606 GN=DES PE=2 SV=1
Q5JR01	1.77808	UP_PMU	0.00134844	570	0.000201629	0.000113397	Elongation factor 1-alpha 1 (Fragment)	Elongation factor 1-alpha 1 (Fragment) OS=Homo sapiens OX=9606 GN=EEF1A1 PE=1 SV=1
A0A024R6T4	3.74458	UP_PMU	0.00140528	3159	0.00038133	0.000101835	Metallothionein	Metallothionein OS=Homo sapiens OX=9606 GN=MT1M PE=3 SV=1
P13640	3.74458	UP_PMU	0.00140528	3165	0.000375179	0.000100192	Metallothionein-1G	Metallothionein-1G OS=Homo sapiens OX=9606 GN=MT1G PE=1 SV=2
Q8WVB5	3.74458	UP_PMU	0.00140528	3160	0.00038133	0.000101835	Metallothionein	Metallothionein OS=Homo sapiens OX=9606 GN=MT1X PE=2 SV=1
P04732	3.74458	UP_PMU	0.00140528	3164	0.00038133	0.000101835	Metallothionein-1E	Metallothionein-1E OS=Homo sapiens OX=9606 GN=MT1E PE=1 SV=1
P02795	3.74458	UP_PMU	0.00140528	3163	0.00038133	0.000101835	Metallothionein-2	Metallothionein-2 OS=Homo sapiens OX=9606 GN=MT2A PE=1 SV=1
Q8TDC4	3.74458	UP_PMU	0.00140528	3158	0.00038133	0.000101835	Metallothionein	Metallothionein OS=Homo sapiens OX=9606 PE=2 SV=1
P80297	3.74458	UP_PMU	0.00140528	3157	0.00038133	0.000101835	Metallothionein-1X	Metallothionein-1X OS=Homo sapiens OX=9606 GN=MT1X PE=1 SV=1
A0A140VJP8	3.74458	UP_PMU	0.00140528	3161	0.00038133	0.000101835	Metallothionein	Metallothionein OS=Homo sapiens OX=9606 PE=2 SV=1
Q8N339	3.74458	UP_PMU	0.00140528	3162	0.00038133	0.000101835	Metallothionein-1M	Metallothionein-1M OS=Homo sapiens OX=9606 GN=MT1M PE=3 SV=2
Q53HL1	1.84299	UP_PMHV	0.00156931	1013	0.000159999	0.000294877	Myosin regulatory light chain MRCL3 variant (Fragment)	Myosin regulatory light chain MRCL3 variant (Fragment) OS=Homo sapiens OX=9606 PE=2 SV=1
C9JJQ8	3.12411	UP_PMU	0.00161568	452	0.000235505	7.53829e-05	Tubulin alpha chain (Fragment)	Tubulin alpha chain (Fragment) OS=Homo sapiens OX=9606 GN=TUBA4A PE=1 SV=1
C9JQ00	3.12411	UP_PMU	0.00161568	461	0.000259055	8.29212e-05	Tubulin alpha chain (Fragment)	Tubulin alpha chain (Fragment) OS=Homo sapiens OX=9606 GN=TUBA4A PE=1 SV=1
C9JEV8	3.12411	UP_PMU	0.00161568	438	0.000304771	9.75544e-05	Tubulin alpha chain (Fragment)	Tubulin alpha chain (Fragment) OS=Homo sapiens OX=9606 GN=TUBA4A PE=1 SV=1
B3KXN4	1.56128	UP_PMU	0.00164988	5332	0.000108209	6.93079e-05	cDNA FLJ45763 fis, clone N1ESE2000698, highly similar to WD repeat protein 1	cDNA FLJ45763 fis, clone N1ESE2000698, highly similar to WD repeat protein 1 OS=Homo sapiens OX=9606 PE=2 SV=1
B7ZAB0	3.85974	UP_PMHV	0.00167249	4529	3.70546e-05	0.000143021	cDNA, FLJ79124, highly similar to Plasminogen activator inhibitor 1	cDNA, FLJ79124, highly similar to Plasminogen activator inhibitor 1 OS=Homo sapiens OX=9606 PE=2 SV=1
B7Z4X6	3.85974	UP_PMHV	0.00167249	4532	3.70546e-05	0.000143021	cDNA FLJ51012, highly similar to Plasminogen activator inhibitor 1	cDNA FLJ51012, highly similar to Plasminogen activator inhibitor 1 OS=Homo sapiens OX=9606 PE=2 SV=1
Q54A51	1.67304	UP_PMHV	0.00167317	4199	9.92027e-05	0.00016597	Basigin (Ok blood group), isoform CRA_a	Basigin (Ok blood group), isoform CRA_a OS=Homo sapiens OX=9606 GN=hEMMPRIN PE=2 SV=1; Additional IDs concatenated into MaxParsimony group: B4DY23, P35613, A0A087X2B5, B4DNE1, A0A087WUV8, I3L192, R4GMX5, A8MZ77, A0A2R8YDZ0, R4GN83, A0A346RCR1, A0A346RCP0, A0A087X215
B4DY23	1.67304	UP_PMHV	0.00167317	4200	0.000101853	0.000170405	cDNA FLJ61188, highly similar to Basigin	cDNA FLJ61188, highly similar to Basigin OS=Homo sapiens OX=9606 PE=2 SV=1
A0JLU4	1.41614	UP_PMHV	0.00167317	704	0.000101691	0.000144009	YBX1 protein (Fragment)	YBX1 protein (Fragment) OS=Homo sapiens OX=9606 GN=YBX1 PE=2 SV=1
P05121	3.60039	UP_PMHV	0.00170787	4528	4.10574e-05	0.000147822	Plasminogen activator inhibitor 1	Plasminogen activator inhibitor 1 OS=Homo sapiens OX=9606 GN=SERPINE1 PE=1 SV=1; Additional IDs concatenated into MaxParsimony group: A0A024QYT5, B7ZAB0, B7Z4X6, B7Z1D9
A0A024QYT5	3.60039	UP_PMHV	0.00170787	4531	4.10574e-05	0.000147822	Serpin peptidase inhibitor, clade E (Nexin, plasminogen activator inhibitor type 1), member 1, isoform CRA_b	Serpin peptidase inhibitor, clade E (Nexin, plasminogen activator inhibitor type 1), member 1, isoform CRA_b OS=Homo sapiens OX=9606 GN=SERPINE1 PE=3 SV=1
P21291	1.97314	UP_PMU	0.00171678	1224	0.000163682	8.2955e-05	Cysteine and glycine-rich protein 1	Cysteine and glycine-rich protein 1 OS=Homo sapiens OX=9606 GN=CSRP1 PE=1 SV=3
A0A384P5K2	1.97314	UP_PMU	0.00171678	1219	0.000163682	8.2955e-05	Epididymis secretory sperm binding protein	Epididymis secretory sperm binding protein OS=Homo sapiens OX=9606 PE=2 SV=1; Additional IDs concatenated into MaxParsimony group: P21291, Q6ZMS3, B4DY28, Q9BTA4, Q6AI18, B3KVC9, E9PP21, E9PND2, Q59EQ5, E9PS42, B4E2T4, Q6AWD1
B4DY28	1.97314	UP_PMU	0.00171678	1225	0.000168934	8.56167e-05	cDNA FLJ61189, highly similar to Cysteine and glycine-rich protein 1	cDNA FLJ61189, highly similar to Cysteine and glycine-rich protein 1 OS=Homo sapiens OX=9606 PE=2 SV=1
Q00325	1.52332	UP_PMHV	0.00181148	751	0.000135506	0.000206418	Phosphate carrier protein, mitochondrial	Phosphate carrier protein, mitochondrial OS=Homo sapiens OX=9606 GN=SLC25A3 PE=1 SV=2
A0A024RBH9	1.52332	UP_PMHV	0.00181148	754	0.000135506	0.000206418	Solute carrier family 25 (Mitochondrial carrier phosphate carrier), member 3, isoform CRA_b	Solute carrier family 25 (Mitochondrial carrier phosphate carrier), member 3, isoform CRA_b OS=Homo sapiens OX=9606 GN=SLC25A3 PE=2 SV=1
H7C3P7	1.81361	UP_PMHV	0.0018922	4573	6.20645e-05	0.000112561	Ras-related protein Ral-A (Fragment)	Ras-related protein Ral-A (Fragment) OS=Homo sapiens OX=9606 GN=RALA PE=1 SV=1
G3V2H6	1.97843	UP_PMHV	0.00190408	620	0.000215682	0.000426713	Heterogeneous nuclear ribonucleoproteins C1/C2 (Fragment)	Heterogeneous nuclear ribonucleoproteins C1/C2 (Fragment) OS=Homo sapiens OX=9606 GN=HNRNPC PE=1 SV=1
Q569J8	1.97843	UP_PMHV	0.00190408	611	0.000114185	0.000225907	HNRPC protein	HNRPC protein OS=Homo sapiens OX=9606 GN=HNRPC PE=2 SV=1
E9PPU1	1.34814	UP_PMU	0.00197713	4678	0.000375582	0.000278592	40S ribosomal protein S3	40S ribosomal protein S3 OS=Homo sapiens OX=9606 GN=RPS3 PE=1 SV=1
B4DNX0	1.73128	UP_PMHV	0.00198913	48	0.000119156	0.000206294	cDNA FLJ51654, highly similar to von Willebrand factor	cDNA FLJ51654, highly similar to von Willebrand factor OS=Homo sapiens OX=9606 PE=2 SV=1
K7EJ44	1.74819	UP_PMU	0.00206892	4158	0.000469913	0.000268799	Profilin	Profilin OS=Homo sapiens OX=9606 GN=PFN1 PE=1 SV=1
F8W1G6	1.44707	UP_PMU	0.00213079	982	0.000110459	7.63331e-05	Poly(rC)-binding protein 2 (Fragment)	Poly(rC)-binding protein 2 (Fragment) OS=Homo sapiens OX=9606 GN=PCBP2 PE=1 SV=2
Q6LAF9	1.82613	UP_PMHV	0.00213616	5502	0.000172808	0.000315569	Cathepsin B (Fragment)	Cathepsin B (Fragment) OS=Homo sapiens OX=9606 PE=2 SV=1
G3V3D1	1.56696	UP_PMHV	0.00217347	1292	0.000151942	0.000238087	NPC intracellular cholesterol transporter 2 (Fragment)	NPC intracellular cholesterol transporter 2 (Fragment) OS=Homo sapiens OX=9606 GN=NPC2 PE=1 SV=1; Additional IDs concatenated into MaxParsimony group: E7EMS2, B4DV10, G3V3E8, H0YIZ1, P61916, Q53HV6, A0A024R6C0, J3KMY5, B2R4S5, G3V2V8
A0A024R6C0	1.56696	UP_PMHV	0.00217347	1300	0.000222379	0.000348459	Epididymis secretory sperm binding protein	Epididymis secretory sperm binding protein OS=Homo sapiens OX=9606 GN=NPC2 PE=2 SV=1
Q53HV6	1.56696	UP_PMHV	0.00217347	1299	0.000222379	0.000348459	Niemann-Pick disease, type C2 variant (Fragment)	Niemann-Pick disease, type C2 variant (Fragment) OS=Homo sapiens OX=9606 PE=2 SV=1
P61916	1.56696	UP_PMHV	0.00217347	1296	0.000222379	0.000348459	NPC intracellular cholesterol transporter 2	NPC intracellular cholesterol transporter 2 OS=Homo sapiens OX=9606 GN=NPC2 PE=1 SV=1
E7EMS2	1.56696	UP_PMHV	0.00217347	1295	0.000167061	0.000261777	NPC intracellular cholesterol transporter 2	NPC intracellular cholesterol transporter 2 OS=Homo sapiens OX=9606 GN=NPC2 PE=1 SV=1
B4DV10	1.56696	UP_PMHV	0.00217347	1298	0.000167061	0.000261777	cDNA FLJ59142, highly similar to Epididymal secretory protein E1	cDNA FLJ59142, highly similar to Epididymal secretory protein E1 OS=Homo sapiens OX=9606 PE=2 SV=1
J3KMY5	1.56696	UP_PMHV	0.00217347	1294	0.000226886	0.000355522	NPC intracellular cholesterol transporter 2	NPC intracellular cholesterol transporter 2 OS=Homo sapiens OX=9606 GN=NPC2 PE=1 SV=1
G3V3E8	1.56696	UP_PMHV	0.00217347	1301	0.000192984	0.000302398	NPC intracellular cholesterol transporter 2	NPC intracellular cholesterol transporter 2 OS=Homo sapiens OX=9606 GN=NPC2 PE=1 SV=1
B3KTQ9	1.62735	UP_PMHV	0.00218028	156	0.000377594	0.000614476	Procollagen-proline, 2-oxoglutarate 4-dioxygenase (Proline 4-hydroxylase), beta polypeptide, isoform CRA_b	Procollagen-proline, 2-oxoglutarate 4-dioxygenase (Proline 4-hydroxylase), beta polypeptide, isoform CRA_b OS=Homo sapiens OX=9606 GN=P4HB PE=2 SV=1
G3V5X6	2.00051	UP_PMHV	0.00223354	626	0.000162764	0.000325612	Heterogeneous nuclear ribonucleoproteins C1/C2 (Fragment)	Heterogeneous nuclear ribonucleoproteins C1/C2 (Fragment) OS=Homo sapiens OX=9606 GN=HNRNPC PE=1 SV=1
G3V251	2.00051	UP_PMHV	0.00223354	610	0.000151138	0.000302354	Heterogeneous nuclear ribonucleoproteins C1/C2 (Fragment)	Heterogeneous nuclear ribonucleoproteins C1/C2 (Fragment) OS=Homo sapiens OX=9606 GN=HNRNPC PE=1 SV=1
G3V3K6	2.00051	UP_PMHV	0.00223354	615	0.000157384	0.000314848	Heterogeneous nuclear ribonucleoproteins C1/C2 (Fragment)	Heterogeneous nuclear ribonucleoproteins C1/C2 (Fragment) OS=Homo sapiens OX=9606 GN=HNRNPC PE=1 SV=1
B4DSU6	2.00051	UP_PMHV	0.00223354	607	0.000129547	0.000259161	Heterogeneous nuclear ribonucleoproteins C1/C2	Heterogeneous nuclear ribonucleoproteins C1/C2 OS=Homo sapiens OX=9606 GN=HNRNPC PE=1 SV=1
B4DMJ1	2.00051	UP_PMHV	0.00223354	599	0.000141062	0.000282197	cDNA FLJ52993, highly similar to Heterogeneous nuclear ribonucleoprotein C	cDNA FLJ52993, highly similar to Heterogeneous nuclear ribonucleoprotein C OS=Homo sapiens OX=9606 PE=2 SV=1
O14950	1.77308	UP_PMHV	0.00228076	1021	0.000165341	0.000293163	Myosin regulatory light chain 12B	Myosin regulatory light chain 12B OS=Homo sapiens OX=9606 GN=MYL12B PE=1 SV=2
P19105	1.77308	UP_PMHV	0.00228076	1018	0.000166308	0.000294877	Myosin regulatory light chain 12A	Myosin regulatory light chain 12A OS=Homo sapiens OX=9606 GN=MYL12A PE=1 SV=2
J3QRS3	1.77308	UP_PMHV	0.00228076	1016	0.000160671	0.000284881	Myosin regulatory light chain 12A	Myosin regulatory light chain 12A OS=Homo sapiens OX=9606 GN=MYL12A PE=1 SV=1; Additional IDs concatenated into MaxParsimony group: O14950, Q53HL1, P19105, P24844, Q6IBG1, A0A384NY64, Q71U02, Q2F834, J3KTJ1
Q15149	1.91869	UP_PMHV	0.00231336	5150	8.9031e-05	0.000170822	Plectin	Plectin OS=Homo sapiens OX=9606 GN=PLEC PE=1 SV=3; Additional IDs concatenated into MaxParsimony group: H0YDN1, D3DWL0, Q96IE3, E9PMV1, P58107, A0A075B730, H3BQK9, H3BPE1, Q9UPN3, E9PKG0
A0A0U1RQV3	1.95163	UP_PMHV	0.00231727	691	6.84734e-05	0.000133635	EGF-containing fibulin-like extracellular matrix protein 1 (Fragment)	EGF-containing fibulin-like extracellular matrix protein 1 (Fragment) OS=Homo sapiens OX=9606 GN=EFEMP1 PE=1 SV=1
B4DWH0	1.95163	UP_PMHV	0.00231727	684	6.68033e-05	0.000130376	cDNA FLJ55670, highly similar to EGF-containing fibulin-like extracellularmatrix protein 1	cDNA FLJ55670, highly similar to EGF-containing fibulin-like extracellularmatrix protein 1 OS=Homo sapiens OX=9606 PE=2 SV=1
A6NHL2	1.56931	UP_PMU	0.00235158	457	0.00011425	7.28028e-05	Tubulin alpha chain-like 3	Tubulin alpha chain-like 3 OS=Homo sapiens OX=9606 GN=TUBAL3 PE=1 SV=2
V9HWG7	1.56695	UP_PMU	0.00241097	5330	0.000113613	7.2506e-05	Epididymis secretory protein Li 52	Epididymis secretory protein Li 52 OS=Homo sapiens OX=9606 GN=HEL-S-52 PE=2 SV=1
O75083	1.56695	UP_PMU	0.00241097	5331	0.000113613	7.2506e-05	WD repeat-containing protein 1	WD repeat-containing protein 1 OS=Homo sapiens OX=9606 GN=WDR1 PE=1 SV=4
B4DVY2	1.40627	UP_PMHV	0.00242141	4780	9.56614e-05	0.000134526	cDNA FLJ54184, highly similar to Tropomyosin alpha-4 chain	cDNA FLJ54184, highly similar to Tropomyosin alpha-4 chain OS=Homo sapiens OX=9606 PE=2 SV=1
V9HW56	1.40627	UP_PMHV	0.00242141	4767	8.83325e-05	0.00012422	Epididymis secretory protein Li 108	Epididymis secretory protein Li 108 OS=Homo sapiens OX=9606 GN=HEL-S-108 PE=2 SV=1
P67936	1.40627	UP_PMHV	0.00242141	4777	8.83325e-05	0.00012422	Tropomyosin alpha-4 chain	Tropomyosin alpha-4 chain OS=Homo sapiens OX=9606 GN=TPM4 PE=1 SV=3; Additional IDs concatenated into MaxParsimony group: V9HW56, B4DVY2, B4DTB1, A0A2R8Y5V9, A0A2R8YGX3, K7ENT6, A0A2R8YE05, A0A2R8YH90, A0A2R8YEU4, K7ERG3, K7EP68, K7EPB9, M1VPF4, Q6ZN40, Q5TCU8, Q59GR8, B4E3P1, A0A2R2Y2Q3, J3KN67, P06753, A7XZE4, Q5TCU3, P07951, P09493, D9YZV4, D9YZV5, V9HW25, A0A0S2Z4G6, A0A024R5W6, A0A0K0K1I0, B…
H3BR68	2.09387	UP_PMU	0.00242561	2894	0.000304048	0.000145209	Fructose-bisphosphate aldolase A (Fragment)	Fructose-bisphosphate aldolase A (Fragment) OS=Homo sapiens OX=9606 GN=ALDOA PE=1 SV=1
Q9UJZ8	1.67974	UP_PMU	0.00243559	238	0.000238416	0.000141936	Ezrin (Fragment)	Ezrin (Fragment) OS=Homo sapiens OX=9606 PE=2 SV=1
C9JPK5	2.3642	UP_PMHV	0.0024409	384	0.000219918	0.00051993	Integrin beta-1 (Fragment)	Integrin beta-1 (Fragment) OS=Homo sapiens OX=9606 GN=ITGB1 PE=1 SV=1
E7EQW5	2.3642	UP_PMHV	0.0024409	382	0.000132221	0.000312596	Integrin beta (Fragment)	Integrin beta (Fragment) OS=Homo sapiens OX=9606 GN=ITGB1 PE=1 SV=1
E7EUI6	2.3642	UP_PMHV	0.0024409	388	0.000141789	0.000335218	Integrin beta-1 (Fragment)	Integrin beta-1 (Fragment) OS=Homo sapiens OX=9606 GN=ITGB1 PE=1 SV=1
Q5T3E6	2.3642	UP_PMHV	0.0024409	386	0.00015847	0.000374655	Integrin beta-1 (Fragment)	Integrin beta-1 (Fragment) OS=Homo sapiens OX=9606 GN=ITGB1 PE=1 SV=1
E9PLR6	2.3642	UP_PMHV	0.0024409	387	0.000150713	0.000356315	Integrin beta-1 (Fragment)	Integrin beta-1 (Fragment) OS=Homo sapiens OX=9606 GN=ITGB1 PE=1 SV=1
E9PLY4	1.72941	UP_PMHV	0.00253818	4466	6.70673e-05	0.000115987	Lysosomal Pro-X carboxypeptidase (Fragment)	Lysosomal Pro-X carboxypeptidase (Fragment) OS=Homo sapiens OX=9606 GN=PRCP PE=1 SV=8
P67809	1.39987	UP_PMHV	0.00259576	710	0.000131955	0.00018472	Nuclease-sensitive element-binding protein 1	Nuclease-sensitive element-binding protein 1 OS=Homo sapiens OX=9606 GN=YBX1 PE=1 SV=3
H0YDN1	1.96767	UP_PMHV	0.00262375	5151	8.36957e-05	0.000164686	Plectin	Plectin OS=Homo sapiens OX=9606 GN=PLEC PE=1 SV=9
H0Y449	1.39384	UP_PMHV	0.00273467	713	0.000112704	0.000157091	Nuclease-sensitive element-binding protein 1 (Fragment)	Nuclease-sensitive element-binding protein 1 (Fragment) OS=Homo sapiens OX=9606 GN=YBX1 PE=1 SV=1; Additional IDs concatenated into MaxParsimony group: P67809, Q6PKI6, Q7KZ24, A0JLU4, Q2VIK8, C9J5V9, P16989, A0A024RAV4, Q96GD7, Q59EB5, A0A0D9SEI8, Q9Y2T7, A0A384MDP4, B2RCC2, Q59HE1
E7ERX5	2.73266	UP_PMHV	0.00283288	389	0.000105494	0.000288278	Integrin beta-1 (Fragment)	Integrin beta-1 (Fragment) OS=Homo sapiens OX=9606 GN=ITGB1 PE=1 SV=8
A0A087WW13	1.84906	UP_PMHV	0.00284797	221	0.000176021	0.000325473	Hypoxia up-regulated protein 1 (Fragment)	Hypoxia up-regulated protein 1 (Fragment) OS=Homo sapiens OX=9606 GN=HYOU1 PE=1 SV=6
A0A087X214	1.84906	UP_PMHV	0.00284797	217	0.000195154	0.000360851	Hypoxia up-regulated protein 1 (Fragment)	Hypoxia up-regulated protein 1 (Fragment) OS=Homo sapiens OX=9606 GN=HYOU1 PE=1 SV=1
E9PSG5	1.70117	UP_PMHV	0.00297244	5510	0.000289792	0.000492985	Cathepsin B (Fragment)	Cathepsin B (Fragment) OS=Homo sapiens OX=9606 GN=CTSB PE=1 SV=1
E9PHZ5	1.70117	UP_PMHV	0.00297244	5514	0.000332869	0.000566266	Cathepsin B (Fragment)	Cathepsin B (Fragment) OS=Homo sapiens OX=9606 GN=CTSB PE=1 SV=8
E9PLY3	1.70117	UP_PMHV	0.00297244	5508	0.000298573	0.000507924	Cathepsin B (Fragment)	Cathepsin B (Fragment) OS=Homo sapiens OX=9606 GN=CTSB PE=1 SV=1
E9PKQ7	1.70117	UP_PMHV	0.00297244	5506	0.00036224	0.000616231	Cathepsin B (Fragment)	Cathepsin B (Fragment) OS=Homo sapiens OX=9606 GN=CTSB PE=1 SV=1
E9PQM1	1.70117	UP_PMHV	0.00297244	5503	0.000281512	0.0004789	Cathepsin B (Fragment)	Cathepsin B (Fragment) OS=Homo sapiens OX=9606 GN=CTSB PE=1 SV=1
E9PNL5	1.70117	UP_PMHV	0.00297244	5517	0.000344508	0.000586066	Cathepsin B (Fragment)	Cathepsin B (Fragment) OS=Homo sapiens OX=9606 GN=CTSB PE=1 SV=1
H0YB80	2.54555	UP_PMU	0.0030111	4857	0.000168806	6.63143e-05	14-3-3 protein zeta/delta (Fragment)	14-3-3 protein zeta/delta (Fragment) OS=Homo sapiens OX=9606 GN=YWHAZ PE=1 SV=1
B7Z2E6	2.54555	UP_PMU	0.0030111	4858	0.000175558	6.89668e-05	cDNA FLJ50142, highly similar to 14-3-3 protein zeta/delta (Protein kinase Cinhibitor protein 1)	cDNA FLJ50142, highly similar to 14-3-3 protein zeta/delta (Protein kinase Cinhibitor protein 1) OS=Homo sapiens OX=9606 GN=YWHAZ PE=1 SV=1
H0YNP5	1.38881	UP_PMU	0.00304504	3415	0.000754725	0.000543431	Annexin (Fragment)	Annexin (Fragment) OS=Homo sapiens OX=9606 GN=ANXA2 PE=1 SV=1
E9PJ67	1.69815	UP_PMHV	0.00308306	5507	0.000475335	0.000807189	Cathepsin B (Fragment)	Cathepsin B (Fragment) OS=Homo sapiens OX=9606 GN=CTSB PE=1 SV=1
E9PR54	1.69815	UP_PMHV	0.00308306	5509	0.000489886	0.000831899	Cathepsin B (Fragment)	Cathepsin B (Fragment) OS=Homo sapiens OX=9606 GN=CTSB PE=1 SV=1
Q5HYG5	1.69815	UP_PMHV	0.00308306	5512	0.000436444	0.000741146	Uncharacterized protein DKFZp686N0152	Uncharacterized protein DKFZp686N0152 OS=Homo sapiens OX=9606 GN=DKFZp686N0152 PE=2 SV=1
E9PCB3	1.69815	UP_PMHV	0.00308306	5513	0.000436444	0.000741146	Cathepsin B	Cathepsin B OS=Homo sapiens OX=9606 GN=CTSB PE=1 SV=2
Q9BTA4	1.87732	UP_PMU	0.00317171	1228	0.000178907	9.52995e-05	Epididymis secretory protein Li 286 (Fragment)	Epididymis secretory protein Li 286 (Fragment) OS=Homo sapiens OX=9606 GN=HEL-S-286 PE=2 SV=1
Q3BDU5	1.58701	UP_PMHV	0.00323034	4738	0.000600741	0.000953384	Prelamin-A/C	Prelamin-A/C OS=Homo sapiens OX=9606 GN=LMNA PE=1 SV=1
Q2F831	2.3348	UP_PMU	0.00329222	4847	0.000113801	4.87413e-05	Tyrosine 3-monooxygenasea/tryptophan 5-monooxygenase activation protein zeta (Fragment)	Tyrosine 3-monooxygenasea/tryptophan 5-monooxygenase activation protein zeta (Fragment) OS=Homo sapiens OX=9606 PE=2 SV=1
Q8TBA7	1.29262	UP_PMU	0.00334546	3386	0.000250451	0.000193755	HSP90AA1 protein (Fragment)	HSP90AA1 protein (Fragment) OS=Homo sapiens OX=9606 GN=HSP90AA1 PE=2 SV=2
B4E2T4	2.44335	UP_PMU	0.00335209	1221	0.000167806	6.86787e-05	cDNA FLJ54121, highly similar to Cysteine and glycine-rich protein 1	cDNA FLJ54121, highly similar to Cysteine and glycine-rich protein 1 OS=Homo sapiens OX=9606 PE=2 SV=1
E9PS42	2.44335	UP_PMU	0.00335209	1227	0.000153548	6.28432e-05	Cysteine and glycine-rich protein 1	Cysteine and glycine-rich protein 1 OS=Homo sapiens OX=9606 GN=CSRP1 PE=1 SV=1
Q59EQ5	2.44335	UP_PMU	0.00335209	1226	0.000147754	6.04718e-05	Cysteine and glycine-rich protein 1 variant (Fragment)	Cysteine and glycine-rich protein 1 variant (Fragment) OS=Homo sapiens OX=9606 PE=2 SV=1
P02545	1.56468	UP_PMHV	0.00336953	4746	0.000498939	0.000780678	Prelamin-A/C	Prelamin-A/C OS=Homo sapiens OX=9606 GN=LMNA PE=1 SV=1
A0A384MQX1	1.56468	UP_PMHV	0.00336953	4739	0.000498939	0.000780678	Epididymis secretory sperm binding protein	Epididymis secretory sperm binding protein OS=Homo sapiens OX=9606 PE=2 SV=1; Additional IDs concatenated into MaxParsimony group: P02545, W8QEH3, Q5I6Y5, Q3BDU5, Q8N519, Q5TCI8, A0A384NPH0, E9PBF6, H0YAB0, Q6DC98, B4DZT3, A0A0D9SFE5, A0A0A7M1X5, A0A0C4DGC5, B4DFR3, A0A0D9SFY5, W5X314
P05556	2.0178	UP_PMHV	0.00337693	385	9.81035e-05	0.000197953	Integrin beta-1	Integrin beta-1 OS=Homo sapiens OX=9606 GN=ITGB1 PE=1 SV=2; Additional IDs concatenated into MaxParsimony group: E7EQW5, E7EUI6, E9PLR6, Q5T3E6, C9JPK5, E7ERX5, H7C4N8, E9PQJ2, Q5T3E5, C9JJP8, C9JNE0
A0A024R3Q3	1.58685	UP_PMU	0.00339846	3852	0.000119823	7.55101e-05	ADP-ribosylation factor 1, isoform CRA_a	ADP-ribosylation factor 1, isoform CRA_a OS=Homo sapiens OX=9606 GN=ARF1 PE=3 SV=1
P61204	1.58685	UP_PMU	0.00339846	3855	0.000119823	7.55101e-05	ADP-ribosylation factor 3	ADP-ribosylation factor 3 OS=Homo sapiens OX=9606 GN=ARF3 PE=1 SV=2
P84077	1.58685	UP_PMU	0.00339846	3856	0.000119823	7.55101e-05	ADP-ribosylation factor 1	ADP-ribosylation factor 1 OS=Homo sapiens OX=9606 GN=ARF1 PE=1 SV=2
A0A024R0Y6	1.58685	UP_PMU	0.00339846	3867	0.000119823	7.55101e-05	ADP-ribosylation factor 3, isoform CRA_b	ADP-ribosylation factor 3, isoform CRA_b OS=Homo sapiens OX=9606 GN=ARF3 PE=3 SV=1
Q8N519	1.58266	UP_PMHV	0.00340522	4736	0.00059984	0.000949341	LMNA protein	LMNA protein OS=Homo sapiens OX=9606 PE=2 SV=1
Q6PKD2	2.00136	UP_PMHV	0.00345635	627	9.50337e-05	0.000190196	HNRPCL1 protein (Fragment)	HNRPCL1 protein (Fragment) OS=Homo sapiens OX=9606 GN=HNRPCL1 PE=2 SV=1
P0DMR1	2.00136	UP_PMHV	0.00345635	625	6.71399e-05	0.000134371	Heterogeneous nuclear ribonucleoprotein C-like 4	Heterogeneous nuclear ribonucleoprotein C-like 4 OS=Homo sapiens OX=9606 GN=HNRNPCL4 PE=3 SV=1
A0A0G2JNQ3	2.00136	UP_PMHV	0.00345635	622	6.71399e-05	0.000134371	Heterogeneous nuclear ribonucleoprotein C-like 2	Heterogeneous nuclear ribonucleoprotein C-like 2 OS=Homo sapiens OX=9606 GN=HNRNPCL2 PE=4 SV=1
O60812	2.00136	UP_PMHV	0.00345635	602	6.71399e-05	0.000134371	Heterogeneous nuclear ribonucleoprotein C-like 1	Heterogeneous nuclear ribonucleoprotein C-like 1 OS=Homo sapiens OX=9606 GN=HNRNPCL1 PE=1 SV=1
A0A0G2JPF8	2.00136	UP_PMHV	0.00345635	603	6.71399e-05	0.000134371	Heterogeneous nuclear ribonucleoprotein C-like 4	Heterogeneous nuclear ribonucleoprotein C-like 4 OS=Homo sapiens OX=9606 GN=HNRNPCL4 PE=4 SV=1
B7ZW38	2.00136	UP_PMHV	0.00345635	612	6.71399e-05	0.000134371	Heterogeneous nuclear ribonucleoprotein C-like 3	Heterogeneous nuclear ribonucleoprotein C-like 3 OS=Homo sapiens OX=9606 GN=HNRNPCL3 PE=2 SV=1
B2RXH8	2.00136	UP_PMHV	0.00345635	609	6.71399e-05	0.000134371	Heterogeneous nuclear ribonucleoprotein C-like 2	Heterogeneous nuclear ribonucleoprotein C-like 2 OS=Homo sapiens OX=9606 GN=HNRNPCL2 PE=1 SV=1
B0AZS6	2.39425	UP_PMU	0.0035463	4850	0.00023623	9.86659e-05	cDNA, FLJ79516, highly similar to 14-3-3 protein zeta/delta	cDNA, FLJ79516, highly similar to 14-3-3 protein zeta/delta OS=Homo sapiens OX=9606 GN=YWHAZ PE=1 SV=1
V9GZ17	1.68217	UP_PMU	0.0035586	456	0.000327077	0.000194437	Tubulin alpha-8 chain (Fragment)	Tubulin alpha-8 chain (Fragment) OS=Homo sapiens OX=9606 GN=TUBA8 PE=1 SV=1
F2Z2S8	1.32116	UP_PMU	0.00357144	4680	0.000404829	0.00030642	40S ribosomal protein S3	40S ribosomal protein S3 OS=Homo sapiens OX=9606 GN=RPS3 PE=1 SV=1
H0YCJ7	1.32116	UP_PMU	0.00357144	4668	0.000350852	0.000265564	40S ribosomal protein S3 (Fragment)	40S ribosomal protein S3 (Fragment) OS=Homo sapiens OX=9606 GN=RPS3 PE=1 SV=1
E9PQ96	1.43308	UP_PMU	0.00358384	4670	0.000328076	0.00022893	40S ribosomal protein S3	40S ribosomal protein S3 OS=Homo sapiens OX=9606 GN=RPS3 PE=1 SV=1
E9PJH4	1.43308	UP_PMU	0.00358384	4669	0.000259608	0.000181153	40S ribosomal protein S3	40S ribosomal protein S3 OS=Homo sapiens OX=9606 GN=RPS3 PE=1 SV=1
E9PK82	1.43308	UP_PMU	0.00358384	4674	0.000233242	0.000162755	40S ribosomal protein S3 (Fragment)	40S ribosomal protein S3 (Fragment) OS=Homo sapiens OX=9606 GN=RPS3 PE=1 SV=1
H0YF32	1.31458	UP_PMU	0.00363265	4677	0.000342228	0.000260332	40S ribosomal protein S3 (Fragment)	40S ribosomal protein S3 (Fragment) OS=Homo sapiens OX=9606 GN=RPS3 PE=1 SV=1
Q59ER5	1.51767	UP_PMU	0.00367967	5329	0.000111798	7.36647e-05	WD repeat-containing protein 1 isoform 1 variant (Fragment)	WD repeat-containing protein 1 isoform 1 variant (Fragment) OS=Homo sapiens OX=9606 PE=2 SV=1; Additional IDs concatenated into MaxParsimony group: Q53H17, Q53GN4, V9HWG7, O75083, B3KXN4, D6RD66, B4DY05, B4DS71, B4DZX5
Q53H17	1.51767	UP_PMU	0.00367967	5334	0.000115119	7.58528e-05	WD repeat-containing protein 1 isoform 1 variant (Fragment)	WD repeat-containing protein 1 isoform 1 variant (Fragment) OS=Homo sapiens OX=9606 PE=2 SV=1
Q53GN4	1.51767	UP_PMU	0.00367967	5335	0.000115119	7.58528e-05	WD repeat domain 1, isoform CRA_a (Fragment)	WD repeat domain 1, isoform CRA_a (Fragment) OS=Homo sapiens OX=9606 GN=WDR1 PE=2 SV=1
Q5I6Y5	1.55642	UP_PMHV	0.00368152	4742	0.000630552	0.000981404	Epididymis secretory sperm binding protein	Epididymis secretory sperm binding protein OS=Homo sapiens OX=9606 GN=LMNA PE=2 SV=1
Q5TCI8	1.57138	UP_PMHV	0.00372746	4740	0.000481061	0.000755927	Prelamin-A/C	Prelamin-A/C OS=Homo sapiens OX=9606 GN=LMNA PE=1 SV=1
A0A075B727	1.70027	UP_PMHV	0.00376848	3407	9.95577e-05	0.000169275	Platelet endothelial cell adhesion molecule (Fragment)	Platelet endothelial cell adhesion molecule (Fragment) OS=Homo sapiens OX=9606 GN=PECAM1 PE=1 SV=1
B2R4S5	1.54166	UP_PMHV	0.00381895	1291	0.000176237	0.000271697	cDNA, FLJ92198, highly similar to Homo sapiens Niemann-Pick disease, type C2 (NPC2), mRNA	cDNA, FLJ92198, highly similar to Homo sapiens Niemann-Pick disease, type C2 (NPC2), mRNA OS=Homo sapiens OX=9606 PE=2 SV=1
A0A024QZ98	1.65425	UP_PMHV	0.00398052	5234	0.000136766	0.000226245	Heterogeneous nuclear ribonucleoprotein A1-like, isoform CRA_b	Heterogeneous nuclear ribonucleoprotein A1-like, isoform CRA_b OS=Homo sapiens OX=9606 GN=RP11-78J21.1 PE=4 SV=1
Q32P51	1.65425	UP_PMHV	0.00398052	5211	0.000136766	0.000226245	Heterogeneous nuclear ribonucleoprotein A1-like 2	Heterogeneous nuclear ribonucleoprotein A1-like 2 OS=Homo sapiens OX=9606 GN=HNRNPA1L2 PE=2 SV=2
C9JDS9	6.58434	UP_PMU	0.00403974	436	0.000367011	5.574e-05	Tubulin alpha-4A chain (Fragment)	Tubulin alpha-4A chain (Fragment) OS=Homo sapiens OX=9606 GN=TUBA4A PE=1 SV=1
D3DWL0	1.87605	UP_PMHV	0.00407265	5152	0.000101506	0.000190429	Plectin 1, intermediate filament binding protein 500kDa, isoform CRA_b	Plectin 1, intermediate filament binding protein 500kDa, isoform CRA_b OS=Homo sapiens OX=9606 GN=PLEC1 PE=4 SV=1
W8QEH3	1.55173	UP_PMHV	0.00418846	4735	0.000532374	0.000826101	Lamin A/C	Lamin A/C OS=Homo sapiens OX=9606 GN=LMNA PE=3 SV=1
P63241	2.14065	UP_PMU	0.00420629	1572	0.000190788	8.91262e-05	Eukaryotic translation initiation factor 5A-1	Eukaryotic translation initiation factor 5A-1 OS=Homo sapiens OX=9606 GN=EIF5A PE=1 SV=2
I3L504	2.14065	UP_PMU	0.00420629	1576	0.000157964	7.37926e-05	Eukaryotic translation initiation factor 5A-1	Eukaryotic translation initiation factor 5A-1 OS=Homo sapiens OX=9606 GN=EIF5A PE=1 SV=1; Additional IDs concatenated into MaxParsimony group: P63241, I3L397, Q6IS14, Q9GZV4, C9J4W5, C9J7B5, F8WCJ1
I3L397	2.14065	UP_PMU	0.00420629	1574	0.000201242	9.40098e-05	Eukaryotic translation initiation factor 5A (Fragment)	Eukaryotic translation initiation factor 5A (Fragment) OS=Homo sapiens OX=9606 GN=EIF5A PE=1 SV=8
P63000	1.82193	UP_PMU	0.00422201	4280	0.000116256	6.38091e-05	Ras-related C3 botulinum toxin substrate 1	Ras-related C3 botulinum toxin substrate 1 OS=Homo sapiens OX=9606 GN=RAC1 PE=1 SV=1
A4D2P1	1.82193	UP_PMU	0.00422201	4284	0.000116256	6.38091e-05	Ras-related C3 botulinum toxin substrate 1 (Rho family, small GTP binding protein Rac1)	Ras-related C3 botulinum toxin substrate 1 (Rho family, small GTP binding protein Rac1) OS=Homo sapiens OX=9606 GN=RAC1 PE=2 SV=1
B4E190	1.48071	UP_PMU	0.00429209	3857	0.000140537	9.4912e-05	cDNA FLJ57770, moderately similar to ADP-ribosylation factor 3	cDNA FLJ57770, moderately similar to ADP-ribosylation factor 3 OS=Homo sapiens OX=9606 PE=2 SV=1
E7EN40	1.98957	UP_PMHV	0.00437199	4703	8.90892e-05	0.00017725	Heterogeneous nuclear ribonucleoprotein H (Fragment)	Heterogeneous nuclear ribonucleoprotein H (Fragment) OS=Homo sapiens OX=9606 GN=HNRNPH1 PE=1 SV=1
Q2F834	1.88358	UP_PMHV	0.00439728	1022	0.000123444	0.000232517	Myosin regulatory light chain (Fragment)	Myosin regulatory light chain (Fragment) OS=Homo sapiens OX=9606 PE=2 SV=1
Q6IBG1	1.88358	UP_PMHV	0.00439728	1017	0.000101913	0.000191962	MYL9 protein	MYL9 protein OS=Homo sapiens OX=9606 GN=MYL9 PE=2 SV=1
Q71U02	1.88358	UP_PMHV	0.00439728	1020	0.000101913	0.000191962	Regulatory myosin light chain long version	Regulatory myosin light chain long version OS=Homo sapiens OX=9606 PE=2 SV=1
P24844	1.88358	UP_PMHV	0.00439728	1014	0.000101913	0.000191962	Myosin regulatory light polypeptide 9	Myosin regulatory light polypeptide 9 OS=Homo sapiens OX=9606 GN=MYL9 PE=1 SV=4
A0A384NY64	1.88358	UP_PMHV	0.00439728	1019	0.000101913	0.000191962	Epididymis secretory sperm binding protein	Epididymis secretory sperm binding protein OS=Homo sapiens OX=9606 PE=2 SV=1
B4DTB1	1.3983	UP_PMHV	0.00445186	4762	0.00013693	0.000191469	cDNA FLJ52936, weakly similar to Tropomyosin alpha-4 chain	cDNA FLJ52936, weakly similar to Tropomyosin alpha-4 chain OS=Homo sapiens OX=9606 PE=2 SV=1
H0YNA0	1.39719	UP_PMU	0.00449356	3409	0.000919161	0.000657865	Annexin (Fragment)	Annexin (Fragment) OS=Homo sapiens OX=9606 GN=ANXA2 PE=1 SV=1
C9J5V9	1.45202	UP_PMHV	0.00452246	708	8.30352e-05	0.000120569	Nuclease-sensitive element-binding protein 1 (Fragment)	Nuclease-sensitive element-binding protein 1 (Fragment) OS=Homo sapiens OX=9606 GN=YBX1 PE=1 SV=1
Q0VAC0	1.63533	UP_PMHV	0.00456602	5219	0.000138348	0.000226245	Heterogeneous nuclear ribonucleoprotein A1	Heterogeneous nuclear ribonucleoprotein A1 OS=Homo sapiens OX=9606 GN=HNRPA1 PE=2 SV=1
B3KUF7	1.78494	UP_PMHV	0.00457354	1045	8.33871e-05	0.000148841	cDNA FLJ39750 fis, clone SMINT2017736, moderately similar to SPLICING FACTOR, ARGININE/SERINE-RICH 2	cDNA FLJ39750 fis, clone SMINT2017736, moderately similar to SPLICING FACTOR, ARGININE/SERINE-RICH 2 OS=Homo sapiens OX=9606 PE=2 SV=1
Q6NXQ0	1.78494	UP_PMHV	0.00457354	1049	9.27041e-05	0.000165471	SFRS2 protein	SFRS2 protein OS=Homo sapiens OX=9606 GN=SFRS2 PE=1 SV=1
B3KVY2	1.78494	UP_PMHV	0.00457354	1054	8.50976e-05	0.000151894	cDNA FLJ41718 fis, clone HLUNG2013097, highly similar to SPLICING FACTOR, ARGININE/SERINE-RICH 2	cDNA FLJ41718 fis, clone HLUNG2013097, highly similar to SPLICING FACTOR, ARGININE/SERINE-RICH 2 OS=Homo sapiens OX=9606 PE=2 SV=1
B3KX15	1.78494	UP_PMHV	0.00457354	1055	0.000136017	0.000242782	cDNA FLJ44468 fis, clone UTERU2026025, moderately similar to SPLICING FACTOR, ARGININE/SERINE-RICH 2	cDNA FLJ44468 fis, clone UTERU2026025, moderately similar to SPLICING FACTOR, ARGININE/SERINE-RICH 2 OS=Homo sapiens OX=9606 PE=2 SV=1
Q8N220	1.78494	UP_PMHV	0.00457354	1056	8.92153e-05	0.000159244	Splicing factor, arginine/serine-rich 2, isoform CRA_f	Splicing factor, arginine/serine-rich 2, isoform CRA_f OS=Homo sapiens OX=9606 GN=SFRS2 PE=2 SV=1
A0A0C4DGC5	1.46129	UP_PMHV	0.00471891	4741	0.000258153	0.000377236	Prelamin-A/C (Fragment)	Prelamin-A/C (Fragment) OS=Homo sapiens OX=9606 GN=LMNA PE=1 SV=1
Q7KZ24	1.41623	UP_PMHV	0.00479831	705	9.58222e-05	0.000135706	Nuclease sensitive element binding protein-1	Nuclease sensitive element binding protein-1 OS=Homo sapiens OX=9606 PE=2 SV=1
A0A2R8Y660	1.79411	UP_PMU	0.0048164	565	0.000232637	0.000129668	Elongation factor 1-alpha 2 (Fragment)	Elongation factor 1-alpha 2 (Fragment) OS=Homo sapiens OX=9606 GN=EEF1A2 PE=1 SV=1
A0A2R8Y488	1.79411	UP_PMU	0.0048164	572	0.000204398	0.000113928	Elongation factor 1-alpha 2 (Fragment)	Elongation factor 1-alpha 2 (Fragment) OS=Homo sapiens OX=9606 GN=EEF1A2 PE=1 SV=1
F5GYU3	1.63879	UP_PMU	0.00487801	1486	0.000865129	0.000527908	Polyubiquitin-C (Fragment)	Polyubiquitin-C (Fragment) OS=Homo sapiens OX=9606 GN=UBC PE=1 SV=1
Q96MH4	1.63879	UP_PMU	0.00487801	1503	0.000298782	0.000182319	cDNA FLJ32377 fis, clone SKMUS1000014, highly similar to Polyubiquitin 9	cDNA FLJ32377 fis, clone SKMUS1000014, highly similar to Polyubiquitin 9 OS=Homo sapiens OX=9606 PE=2 SV=1
F5H265	1.63879	UP_PMU	0.00487801	1495	0.000778035	0.000474763	Polyubiquitin-C (Fragment)	Polyubiquitin-C (Fragment) OS=Homo sapiens OX=9606 GN=UBC PE=1 SV=1
B2RDW1	1.63879	UP_PMU	0.00487801	1498	0.000743123	0.00045346	Epididymis luminal protein 112	Epididymis luminal protein 112 OS=Homo sapiens OX=9606 GN=RPS27A PE=2 SV=1
P62979	1.63879	UP_PMU	0.00487801	1493	0.000743123	0.00045346	Ubiquitin-40S ribosomal protein S27a	Ubiquitin-40S ribosomal protein S27a OS=Homo sapiens OX=9606 GN=RPS27A PE=1 SV=2
A0A248RGE3	1.63879	UP_PMU	0.00487801	1481	0.000799498	0.00048786	40S ribosomal protein (Fragment)	40S ribosomal protein (Fragment) OS=Homo sapiens OX=9606 PE=2 SV=1
Q96C32	1.63879	UP_PMU	0.00487801	1499	0.000380089	0.000231933	Polyubiquitin-C	Polyubiquitin-C OS=Homo sapiens OX=9606 GN=UBC PE=1 SV=1
Q5RKT7	1.63879	UP_PMU	0.00487801	1482	0.000743123	0.00045346	Ribosomal protein S27a	Ribosomal protein S27a OS=Homo sapiens OX=9606 GN=RPS27A PE=1 SV=1
Q5PY61	1.63879	UP_PMU	0.00487801	1474	0.000506232	0.000308907	Polyubiquitin-C	Polyubiquitin-C OS=Homo sapiens OX=9606 GN=UBC PE=1 SV=1
Q5U5U6	1.63879	UP_PMU	0.00487801	1496	0.000506232	0.000308907	Epididymis secretory protein Li 50	Epididymis secretory protein Li 50 OS=Homo sapiens OX=9606 GN=UBB PE=1 SV=1
P0CG47	1.63879	UP_PMU	0.00487801	1485	0.000506232	0.000308907	Polyubiquitin-B	Polyubiquitin-B OS=Homo sapiens OX=9606 GN=UBB PE=1 SV=1
L8B4R0	1.63879	UP_PMU	0.00487801	1473	0.000190357	0.000116157	Ubiquitin C	Ubiquitin C OS=Homo sapiens OX=9606 GN=UbC PE=4 SV=1
F5H2Z3	1.63879	UP_PMU	0.00487801	1488	0.000852406	0.000520145	Polyubiquitin-C (Fragment)	Polyubiquitin-C (Fragment) OS=Homo sapiens OX=9606 GN=UBC PE=1 SV=1
L8B4Z6	1.63879	UP_PMU	0.00487801	1510	0.000169237	0.00010327	Ubiquitin C	Ubiquitin C OS=Homo sapiens OX=9606 GN=UbC PE=4 SV=1
L8B4I8	1.63879	UP_PMU	0.00487801	1471	0.000217499	0.00013272	Ubiquitin C, isoform CRA_a	Ubiquitin C, isoform CRA_a OS=Homo sapiens OX=9606 GN=UbC PE=4 SV=1
F5GXK7	1.63879	UP_PMU	0.00487801	1501	0.00068596	0.000418578	Polyubiquitin-C (Fragment)	Polyubiquitin-C (Fragment) OS=Homo sapiens OX=9606 GN=UBC PE=1 SV=2
F5H747	1.63879	UP_PMU	0.00487801	1476	0.000724545	0.000442123	Polyubiquitin-C (Fragment)	Polyubiquitin-C (Fragment) OS=Homo sapiens OX=9606 GN=UBC PE=1 SV=8
Q66K58	1.63879	UP_PMU	0.00487801	1475	0.000166085	0.000101346	Uncharacterized protein (Fragment)	Uncharacterized protein (Fragment) OS=Homo sapiens OX=9606 PE=2 SV=1
B4DV12	1.63879	UP_PMU	0.00487801	1502	0.000757694	0.000462351	Polyubiquitin-B	Polyubiquitin-B OS=Homo sapiens OX=9606 GN=UBB PE=1 SV=1
contaminant_UBIQUITIN08	1.63879	UP_PMU	0.00487801	1513	0.00152536	0.000930785
L8B4M0	1.63879	UP_PMU	0.00487801	1508	0.000169237	0.00010327	Ubiquitin C	Ubiquitin C OS=Homo sapiens OX=9606 GN=UbC PE=4 SV=1
A8K674	1.63879	UP_PMU	0.00487801	1494	0.000190357	0.000116157	cDNA FLJ75516, highly similar to Xenopus tropicalis ubiquitin C, mRNA	cDNA FLJ75516, highly similar to Xenopus tropicalis ubiquitin C, mRNA OS=Homo sapiens OX=9606 PE=2 SV=1
Q3MIH3	1.63879	UP_PMU	0.00487801	1500	0.000905681	0.000552654	Ubiquitin A-52 residue ribosomal protein fusion product 1	Ubiquitin A-52 residue ribosomal protein fusion product 1 OS=Homo sapiens OX=9606 GN=UBA52 PE=2 SV=1
Q5UGI3	1.63879	UP_PMU	0.00487801	1490	0.000757694	0.000462351	Ubiquitin C splice variant	Ubiquitin C splice variant OS=Homo sapiens OX=9606 GN=UBC PE=2 SV=1
P62987	1.63879	UP_PMU	0.00487801	1491	0.000905681	0.000552654	Ubiquitin-60S ribosomal protein L40	Ubiquitin-60S ribosomal protein L40 OS=Homo sapiens OX=9606 GN=UBA52 PE=1 SV=2
J3QTR3	1.63879	UP_PMU	0.00487801	1479	0.00109365	0.000667355	Ubiquitin-40S ribosomal protein S27a (Fragment)	Ubiquitin-40S ribosomal protein S27a (Fragment) OS=Homo sapiens OX=9606 GN=RPS27A PE=1 SV=1
L8B196	1.63879	UP_PMU	0.00487801	1507	0.000217499	0.00013272	Ubiquitin C	Ubiquitin C OS=Homo sapiens OX=9606 GN=UbC PE=4 SV=1
P0CG48	1.63879	UP_PMU	0.00487801	1512	0.000169237	0.00010327	Polyubiquitin-C	Polyubiquitin-C OS=Homo sapiens OX=9606 GN=UBC PE=1 SV=3
Q9UFQ0	1.63879	UP_PMU	0.00487801	1505	0.000485051	0.000295982	Uncharacterized protein DKFZp434K0435 (Fragment)	Uncharacterized protein DKFZp434K0435 (Fragment) OS=Homo sapiens OX=9606 GN=DKFZp434K0435 PE=2 SV=1
F5H388	1.63879	UP_PMU	0.00487801	1506	0.000747918	0.000456385	Polyubiquitin-C (Fragment)	Polyubiquitin-C (Fragment) OS=Homo sapiens OX=9606 GN=UBC PE=1 SV=1
L8B4J3	1.63879	UP_PMU	0.00487801	1472	0.000169237	0.00010327	Ubiquitin C	Ubiquitin C OS=Homo sapiens OX=9606 GN=UbC PE=4 SV=1
F5H6Q2	1.63879	UP_PMU	0.00487801	1477	0.000950223	0.000579833	Polyubiquitin-C (Fragment)	Polyubiquitin-C (Fragment) OS=Homo sapiens OX=9606 GN=UBC PE=1 SV=8
J3QKN0	1.63879	UP_PMU	0.00487801	1509	0.000562754	0.000343397	Polyubiquitin-B (Fragment)	Polyubiquitin-B (Fragment) OS=Homo sapiens OX=9606 GN=UBB PE=1 SV=1
Q96H31	1.63879	UP_PMU	0.00487801	1483	0.000212321	0.00012956	UBC protein (Fragment)	UBC protein (Fragment) OS=Homo sapiens OX=9606 GN=UBC PE=2 SV=2
J3QS39	1.63879	UP_PMU	0.00487801	1511	0.00124653	0.000760642	Polyubiquitin-B (Fragment)	Polyubiquitin-B (Fragment) OS=Homo sapiens OX=9606 GN=UBB PE=1 SV=1
B4DY08	2.05343	UP_PMHV	0.00496424	604	0.000126083	0.000258902	Heterogeneous nuclear ribonucleoproteins C1/C2	Heterogeneous nuclear ribonucleoproteins C1/C2 OS=Homo sapiens OX=9606 GN=HNRNPC PE=1 SV=1
G3V576	2.05343	UP_PMHV	0.00496424	600	0.000157194	0.000322787	Heterogeneous nuclear ribonucleoproteins C1/C2	Heterogeneous nuclear ribonucleoproteins C1/C2 OS=Homo sapiens OX=9606 GN=HNRNPC PE=1 SV=1
G3V4W0	2.05343	UP_PMHV	0.00496424	623	0.000138595	0.000284595	Heterogeneous nuclear ribonucleoproteins C1/C2 (Fragment)	Heterogeneous nuclear ribonucleoproteins C1/C2 (Fragment) OS=Homo sapiens OX=9606 GN=HNRNPC PE=1 SV=1
B2R603	2.05343	UP_PMHV	0.00496424	619	0.000119841	0.000246085	cDNA, FLJ92712, highly similar to Homo sapiens heterogeneous nuclear ribonucleoprotein C (C1/C2) (HNRPC), transcript variant 1, mRNA	cDNA, FLJ92712, highly similar to Homo sapiens heterogeneous nuclear ribonucleoprotein C (C1/C2) (HNRPC), transcript variant 1, mRNA OS=Homo sapiens OX=9606 PE=2 SV=1
B2R5W2	2.05343	UP_PMHV	0.00496424	618	0.000125213	0.000257116	Heterogeneous nuclear ribonucleoproteins C1/C2	Heterogeneous nuclear ribonucleoproteins C1/C2 OS=Homo sapiens OX=9606 GN=HNRNPC PE=1 SV=1
P07910	2.05343	UP_PMHV	0.00496424	628	0.000118666	0.000243672	Heterogeneous nuclear ribonucleoproteins C1/C2	Heterogeneous nuclear ribonucleoproteins C1/C2 OS=Homo sapiens OX=9606 GN=HNRNPC PE=1 SV=4; Additional IDs concatenated into MaxParsimony group: A8K9A4, G3V2Q1, B2R603, G3V4C1, B2R5W2, B4DY08, G3V4W0, G3V576, B3KX96, B2RXH8, A0A0G2JNQ3, B7ZW38, P0DMR1, D3DPI2, A0A0G2JPF8, O60812, Q6PKD2, G3V575, G3V555, B4DSU6, B4DMJ1, G3V251, G3V3K6, G3V5X6, G3V2D6, B4DQQ2, G3V5V7, G3V4M8, Q569J8, G3V2H6
A8K9A4	2.05343	UP_PMHV	0.00496424	613	0.000118666	0.000243672	cDNA FLJ75154, highly similar to Homo sapiens heterogeneous nuclear ribonucleoprotein C (C1/C2), mRNA	cDNA FLJ75154, highly similar to Homo sapiens heterogeneous nuclear ribonucleoprotein C (C1/C2), mRNA OS=Homo sapiens OX=9606 PE=2 SV=1
G3V2Q1	2.05343	UP_PMHV	0.00496424	606	0.000119055	0.000244471	Heterogeneous nuclear ribonucleoproteins C1/C2	Heterogeneous nuclear ribonucleoproteins C1/C2 OS=Homo sapiens OX=9606 GN=HNRNPC PE=1 SV=1
G3V4C1	2.05343	UP_PMHV	0.00496424	617	0.000124355	0.000255355	Heterogeneous nuclear ribonucleoproteins C1/C2	Heterogeneous nuclear ribonucleoproteins C1/C2 OS=Homo sapiens OX=9606 GN=HNRNPC PE=1 SV=1
H0YM50	1.37048	UP_PMU	0.00496492	3424	0.000656039	0.000478691	Annexin (Fragment)	Annexin (Fragment) OS=Homo sapiens OX=9606 GN=ANXA2 PE=1 SV=1
U3KPZ0	2.04751	UP_PMU	0.0049903	3613	0.000185393	9.05458e-05	Triosephosphate isomerase (Fragment)	Triosephosphate isomerase (Fragment) OS=Homo sapiens OX=9606 GN=TPI1 PE=1 SV=1
B3KX96	2.08359	UP_PMHV	0.00504073	605	0.000111247	0.000231792	cDNA FLJ45003 fis, clone BRAWH3011623, highly similar to Heterogeneous nuclear ribonucleoproteins C	cDNA FLJ45003 fis, clone BRAWH3011623, highly similar to Heterogeneous nuclear ribonucleoproteins C OS=Homo sapiens OX=9606 PE=2 SV=1
H0YAB0	1.61871	UP_PMHV	0.00508666	4748	0.000731539	0.00118415	Prelamin-A/C (Fragment)	Prelamin-A/C (Fragment) OS=Homo sapiens OX=9606 GN=LMNA PE=1 SV=1
B4DFR3	1.49365	UP_PMHV	0.00508953	4734	0.000357236	0.000533586	cDNA FLJ55771, highly similar to Lamin-A/C	cDNA FLJ55771, highly similar to Lamin-A/C OS=Homo sapiens OX=9606 PE=2 SV=1
A0A0B6XK12	1.28803	UP_PMU	0.00519677	1071	0.000127628	9.90875e-05	Ras homolog family member A (Fragment)	Ras homolog family member A (Fragment) OS=Homo sapiens OX=9606 GN=RHOA PE=2 SV=1
F8VZ49	1.62444	UP_PMHV	0.00520106	5226	0.000191651	0.000311326	Heterogeneous nuclear ribonucleoprotein A1 (Fragment)	Heterogeneous nuclear ribonucleoprotein A1 (Fragment) OS=Homo sapiens OX=9606 GN=HNRNPA1 PE=1 SV=1
Q5BJH1	2.44869	UP_PMHV	0.00541947	474	8.67935e-05	0.000212531	PSAP protein	PSAP protein OS=Homo sapiens OX=9606 GN=PSAP PE=1 SV=1
W5X314	1.52831	UP_PMHV	0.00546509	4732	0.000903135	0.00138027	Lamin A/C (Fragment)	Lamin A/C (Fragment) OS=Homo sapiens OX=9606 PE=3 SV=1
K7ERS8	2.09942	UP_PMU	0.00549985	502	0.000391248	0.00018636	Alpha-enolase (Fragment)	Alpha-enolase (Fragment) OS=Homo sapiens OX=9606 GN=ENO1 PE=1 SV=9
Q16768	1.49668	UP_PMU	0.00566213	369	0.000717258	0.000479232	Glyceraldehyde 3-phosphate dehydrogenase (Fragment)	Glyceraldehyde 3-phosphate dehydrogenase (Fragment) OS=Homo sapiens OX=9606 GN=GAPD PE=2 SV=1
Q6PKI6	1.3888	UP_PMHV	0.00567863	718	0.000114473	0.00015898	YBX1 protein (Fragment)	YBX1 protein (Fragment) OS=Homo sapiens OX=9606 GN=YBX1 PE=2 SV=1
J3KTN0	2.2943	UP_PMU	0.0057809	4514	0.000110643	4.82253e-05	Eukaryotic initiation factor 4A-I (Fragment)	Eukaryotic initiation factor 4A-I (Fragment) OS=Homo sapiens OX=9606 GN=EIF4A1 PE=1 SV=1
P21333	1.27055	UP_PMHV	0.00578421	5397	0.000326954	0.000415411	Filamin-A	Filamin-A OS=Homo sapiens OX=9606 GN=FLNA PE=1 SV=4
A6NDY9	1.2662	UP_PMHV	0.0058477	5376	0.000338868	0.000429074	Filamin A	Filamin A OS=Homo sapiens OX=9606 GN=FLNA PE=2 SV=4
H2DLA2	1.73408	UP_PMHV	0.0059397	46	7.87267e-05	0.000136518	von Willebrand factor (Fragment)	von Willebrand factor (Fragment) OS=Homo sapiens OX=9606 GN=VWF PE=4 SV=1
E9PQX2	1.59059	UP_PMU	0.00595683	4675	0.000307216	0.000193146	40S ribosomal protein S3	40S ribosomal protein S3 OS=Homo sapiens OX=9606 GN=RPS3 PE=1 SV=1
P07602	2.05168	UP_PMHV	0.00600802	466	9.6633e-05	0.00019826	Prosaposin	Prosaposin OS=Homo sapiens OX=9606 GN=PSAP PE=1 SV=2
Q53FJ5	2.05168	UP_PMHV	0.00600802	467	9.6633e-05	0.00019826	Prosaposin (Variant Gaucher disease and variant metachromatic leukodystrophy) variant (Fragment)	Prosaposin (Variant Gaucher disease and variant metachromatic leukodystrophy) variant (Fragment) OS=Homo sapiens OX=9606 PE=2 SV=1
A0A024QZQ2	2.05168	UP_PMHV	0.00600802	471	9.6633e-05	0.00019826	Prosaposin (Variant Gaucher disease and variant metachromatic leukodystrophy), isoform CRA_b	Prosaposin (Variant Gaucher disease and variant metachromatic leukodystrophy), isoform CRA_b OS=Homo sapiens OX=9606 GN=PSAP PE=4 SV=1
C9JIZ6	2.05168	UP_PMHV	0.00600802	472	9.60829e-05	0.000197131	Prosaposin	Prosaposin OS=Homo sapiens OX=9606 GN=PSAP PE=1 SV=2
Q59EN5	2.05168	UP_PMHV	0.00600802	470	9.55391e-05	0.000196015	Prosaposin variant (Fragment)	Prosaposin variant (Fragment) OS=Homo sapiens OX=9606 PE=2 SV=1; Additional IDs concatenated into MaxParsimony group: C9JIZ6, P07602, Q53FJ5, A0A024QZQ2, B4DRB7, B4DEK5, Q5BJH1, A0A0J9YXB8
Q60FE6	1.27043	UP_PMHV	0.00604685	5390	0.000326729	0.000415085	Filamin A	Filamin A OS=Homo sapiens OX=9606 GN=FLNA PE=2 SV=1
Q60FE5	1.27043	UP_PMHV	0.00604685	5391	0.000325732	0.000413818	Filamin-A	Filamin-A OS=Homo sapiens OX=9606 GN=FLNA PE=1 SV=1
Q8TES4	1.22833	UP_PMHV	0.00605811	5388	0.000260443	0.000319909	Epididymis secretory sperm binding protein (Fragment)	Epididymis secretory sperm binding protein (Fragment) OS=Homo sapiens OX=9606 GN=FLJ00119 PE=2 SV=1
D3DPI2	2.04039	UP_PMHV	0.00609921	608	0.000108427	0.000221234	HCG1641229, isoform CRA_a	HCG1641229, isoform CRA_a OS=Homo sapiens OX=9606 GN=hCG_1641229 PE=4 SV=1
Q09666	1.38643	UP_PMHV	0.00610368	5374	8.98598e-05	0.000124585	Neuroblast differentiation-associated protein AHNAK	Neuroblast differentiation-associated protein AHNAK OS=Homo sapiens OX=9606 GN=AHNAK PE=1 SV=2; Additional IDs concatenated into MaxParsimony group: Q6ZQN2, B4DTV0, Q8N274, Q13727, Q9NXN4, Q9BVU3, Q96EC4, E9PLK4, E9PJC6, E9PKR9, E9PJZ0, E9PQE3
P11279	1.87891	UP_PMHV	0.00616252	1392	0.000223188	0.000419351	Lysosome-associated membrane glycoprotein 1	Lysosome-associated membrane glycoprotein 1 OS=Homo sapiens OX=9606 GN=LAMP1 PE=1 SV=3; Additional IDs concatenated into MaxParsimony group: A0A024RDY3, B3KRY3, Q59FZ0
A0A024RDY3	1.87891	UP_PMHV	0.00616252	1393	0.000223188	0.000419351	Lysosomal-associated membrane protein 1, isoform CRA_a	Lysosomal-associated membrane protein 1, isoform CRA_a OS=Homo sapiens OX=9606 GN=LAMP1 PE=3 SV=1
B3KRY3	1.87891	UP_PMHV	0.00616252	1391	0.000235619	0.000442707	cDNA FLJ35079 fis, clone PLACE6005283, highly similar to Lysosome-associated membrane glycoprotein 1	cDNA FLJ35079 fis, clone PLACE6005283, highly similar to Lysosome-associated membrane glycoprotein 1 OS=Homo sapiens OX=9606 PE=2 SV=1
A8K2H4	1.65556	UP_PMHV	0.00634583	5518	0.000270338	0.000447561	cDNA FLJ78235	cDNA FLJ78235 OS=Homo sapiens OX=9606 PE=2 SV=1; Additional IDs concatenated into MaxParsimony group: P07858, A0A024R374, B4DL49, B3KUJ8, B4DMY4, E9PQM1, E9PSG5, E9PLY3, E9PHZ5, E9PNL5, E9PKQ7, Q6LAF9, Q5HYG5, E9PCB3, E9PJ67, E9PR54, E9PS78, R4GMQ5
A0A087WWY3	1.26098	UP_PMHV	0.00636661	5396	0.000344691	0.000434647	Filamin-A	Filamin-A OS=Homo sapiens OX=9606 GN=FLNA PE=1 SV=1
P07858	1.64057	UP_PMHV	0.00637687	5505	0.000272808	0.000447561	Cathepsin B	Cathepsin B OS=Homo sapiens OX=9606 GN=CTSB PE=1 SV=3
A0A024R374	1.64057	UP_PMHV	0.00637687	5511	0.000272808	0.000447561	Cathepsin B, isoform CRA_a	Cathepsin B, isoform CRA_a OS=Homo sapiens OX=9606 GN=CTSB PE=2 SV=1
B4DL49	1.64057	UP_PMHV	0.00637687	5516	0.000338762	0.000555763	cDNA FLJ58073, moderately similar to Cathepsin B	cDNA FLJ58073, moderately similar to Cathepsin B OS=Homo sapiens OX=9606 PE=2 SV=1
E9PBF6	1.61055	UP_PMHV	0.00652942	4747	0.000156773	0.00025249	Lamin-B1	Lamin-B1 OS=Homo sapiens OX=9606 GN=LMNB1 PE=1 SV=1
H0Y3Z3	1.47727	UP_PMHV	0.00654698	169	0.000415298	0.000613507	Protein disulfide-isomerase (Fragment)	Protein disulfide-isomerase (Fragment) OS=Homo sapiens OX=9606 GN=P4HB PE=1 SV=1
G3V2V8	1.47447	UP_PMHV	0.00660134	1297	0.000204391	0.000301368	NPC intracellular cholesterol transporter 2 (Fragment)	NPC intracellular cholesterol transporter 2 (Fragment) OS=Homo sapiens OX=9606 GN=NPC2 PE=1 SV=1
D6RDL0	2.10509	UP_PMHV	0.00673064	4725	7.76432e-05	0.000163446	Heterogeneous nuclear ribonucleoprotein H (Fragment)	Heterogeneous nuclear ribonucleoprotein H (Fragment) OS=Homo sapiens OX=9606 GN=HNRNPH1 PE=1 SV=1
D6RF17	2.10509	UP_PMHV	0.00673064	4717	0.000133103	0.000280193	Heterogeneous nuclear ribonucleoprotein H (Fragment)	Heterogeneous nuclear ribonucleoprotein H (Fragment) OS=Homo sapiens OX=9606 GN=HNRNPH1 PE=1 SV=1
A0A0S2Z359	6.731	UP_PMU	0.00673747	533	0.000195582	2.90569e-05	Solute carrier family 25 member 4 isoform 3 (Fragment)	Solute carrier family 25 member 4 isoform 3 (Fragment) OS=Homo sapiens OX=9606 GN=SLC25A4 PE=2 SV=1
Q6IBR0	1.58291	UP_PMHV	0.00680652	4082	0.00010209	0.000161599	Dolichyl-diphosphooligosaccharide--protein glycosyltransferase subunit 1	Dolichyl-diphosphooligosaccharide--protein glycosyltransferase subunit 1 OS=Homo sapiens OX=9606 GN=RPN1 PE=2 SV=1
G3V555	2.05877	UP_PMHV	0.00684058	614	0.000161638	0.000332775	Heterogeneous nuclear ribonucleoproteins C1/C2 (Fragment)	Heterogeneous nuclear ribonucleoproteins C1/C2 (Fragment) OS=Homo sapiens OX=9606 GN=HNRNPC PE=1 SV=1
G3V575	2.05877	UP_PMHV	0.00684058	629	0.000151266	0.000311421	Heterogeneous nuclear ribonucleoproteins C1/C2 (Fragment)	Heterogeneous nuclear ribonucleoproteins C1/C2 (Fragment) OS=Homo sapiens OX=9606 GN=HNRNPC PE=1 SV=1
F8VPF3	1.51127	UP_PMHV	0.00700349	4795	0.000406409	0.000614195	Myosin light polypeptide 6 (Fragment)	Myosin light polypeptide 6 (Fragment) OS=Homo sapiens OX=9606 GN=MYL6 PE=1 SV=1
K7EJB9	1.62983	UP_PMHV	0.00706775	266	0.00100329	0.00163519	Calreticulin (Fragment)	Calreticulin (Fragment) OS=Homo sapiens OX=9606 GN=CALR PE=1 SV=1
M0QY96	1.89587	UP_PMHV	0.00707645	4959	0.000108173	0.000205082	Heterogeneous nuclear ribonucleoprotein M (Fragment)	Heterogeneous nuclear ribonucleoprotein M (Fragment) OS=Homo sapiens OX=9606 GN=HNRNPM PE=1 SV=1
A0A0J9YXB8	2.323	UP_PMHV	0.00708874	473	9.61863e-05	0.000223441	Prosaposin (Fragment)	Prosaposin (Fragment) OS=Homo sapiens OX=9606 GN=PSAP PE=1 SV=1
B4DRB7	1.80196	UP_PMHV	0.00716979	468	7.89677e-05	0.000142297	cDNA FLJ54136, highly similar to Proactivator polypeptide	cDNA FLJ54136, highly similar to Proactivator polypeptide OS=Homo sapiens OX=9606 PE=2 SV=1
F8WE98	1.29675	UP_PMHV	0.00720744	5392	0.000395578	0.000512966	Filamin-A (Fragment)	Filamin-A (Fragment) OS=Homo sapiens OX=9606 GN=FLNA PE=1 SV=2
Q9BVT0	1.37939	UP_PMU	0.0072648	1075	0.000164964	0.000119592	ARHA protein (Fragment)	ARHA protein (Fragment) OS=Homo sapiens OX=9606 GN=ARHA PE=2 SV=2
B4DHR1	1.59867	UP_PMHV	0.00731315	267	0.00107436	0.00171755	cDNA FLJ53009, highly similar to Calreticulin	cDNA FLJ53009, highly similar to Calreticulin OS=Homo sapiens OX=9606 PE=2 SV=1
A8MZG1	1.51265	UP_PMHV	0.00736141	4755	0.000151785	0.000229598	Thrombospondin-1 (Fragment)	Thrombospondin-1 (Fragment) OS=Homo sapiens OX=9606 GN=THBS1 PE=1 SV=1
A0A024QZJ6	1.44164	UP_PMHV	0.00739043	4928	8.10074e-05	0.000116783	Myosin, heavy polypeptide 11, smooth muscle, isoform CRA_b	Myosin, heavy polypeptide 11, smooth muscle, isoform CRA_b OS=Homo sapiens OX=9606 GN=MYH11 PE=3 SV=1
A0A024QZJ4	1.44164	UP_PMHV	0.00739043	4932	7.96107e-05	0.00011477	Epididymis secretory sperm binding protein	Epididymis secretory sperm binding protein OS=Homo sapiens OX=9606 GN=MYH11 PE=2 SV=1
P35749	1.44164	UP_PMHV	0.00739043	4941	7.96107e-05	0.00011477	Myosin-11	Myosin-11 OS=Homo sapiens OX=9606 GN=MYH11 PE=1 SV=3
B1PS43	1.44164	UP_PMHV	0.00739043	4929	7.73743e-05	0.000111546	Myosin heavy chain 11 smooth muscle isoform	Myosin heavy chain 11 smooth muscle isoform OS=Homo sapiens OX=9606 GN=MYH11 PE=1 SV=1
Q9UQV0	1.28389	UP_PMHV	0.00748379	363	0.000199685	0.000256374	Glutamate dehydrogenase (NAD(P)+) (Fragment)	Glutamate dehydrogenase (NAD(P)+) (Fragment) OS=Homo sapiens OX=9606 GN=GLUD1 PE=4 SV=1
Q6ZMS3	1.75414	UP_PMU	0.00755478	1222	0.000144591	8.24283e-05	cDNA FLJ16726 fis, clone UTERU3014791	cDNA FLJ16726 fis, clone UTERU3014791 OS=Homo sapiens OX=9606 PE=2 SV=1
H0YNB8	1.22367	UP_PMHV	0.00789408	3431	0.00107241	0.00131227	Annexin A2 (Fragment)	Annexin A2 (Fragment) OS=Homo sapiens OX=9606 GN=ANXA2 PE=1 SV=1
H0YKN4	1.22367	UP_PMHV	0.00789408	3423	0.00073048	0.000893865	Annexin A2	Annexin A2 OS=Homo sapiens OX=9606 GN=ANXA2 PE=1 SV=1
A4UCS8	1.6751	UP_PMU	0.00801158	492	0.000223378	0.000133352	Enolase 1 (Fragment)	Enolase 1 (Fragment) OS=Homo sapiens OX=9606 PE=2 SV=1
P20700	1.60551	UP_PMHV	0.00819583	4750	0.000111471	0.000178967	Lamin-B1	Lamin-B1 OS=Homo sapiens OX=9606 GN=LMNB1 PE=1 SV=2
B4E0B5	1.77987	UP_PMHV	0.00820552	5215	0.000120746	0.000214911	cDNA FLJ51586, moderately similar to Heterogeneous nuclear ribonucleoprotein A1	cDNA FLJ51586, moderately similar to Heterogeneous nuclear ribonucleoprotein A1 OS=Homo sapiens OX=9606 PE=2 SV=1
B4DN58	1.46764	UP_PMU	0.00828586	465	0.000921794	0.00062808	cDNA FLJ53765, highly similar to Tubulin alpha chain	cDNA FLJ53765, highly similar to Tubulin alpha chain OS=Homo sapiens OX=9606 PE=2 SV=1
A0A024RAZ7	1.73728	UP_PMHV	0.00831315	5220	0.00014506	0.000252009	Heterogeneous nuclear ribonucleoprotein A1, isoform CRA_b	Heterogeneous nuclear ribonucleoprotein A1, isoform CRA_b OS=Homo sapiens OX=9606 GN=HNRPA1 PE=4 SV=1; Additional IDs concatenated into MaxParsimony group: P09651, A0A024RB53, Q6IPF2, F8W6I7, A0A384NL58, A0A024RC46, Q9BSM5, B4E0B5, P51991, Q32P51, A0A024QZ98, Q0VAC0, A0A087WUI2, B4DP35, B4DDB6, B4E3E6, A0A024RA28, I6L957, F8VZ49, H0YH80, F8W646, F8VTQ5, A0A2R8Y4L2, Q65ZQ3, Q3MI39, F8VYN5, B4E036
P09651	1.73728	UP_PMHV	0.00831315	5221	0.00014506	0.000252009	Heterogeneous nuclear ribonucleoprotein A1	Heterogeneous nuclear ribonucleoprotein A1 OS=Homo sapiens OX=9606 GN=HNRNPA1 PE=1 SV=5
F8W6I7	1.73728	UP_PMHV	0.00831315	5236	0.000175773	0.000305366	Heterogeneous nuclear ribonucleoprotein A1	Heterogeneous nuclear ribonucleoprotein A1 OS=Homo sapiens OX=9606 GN=HNRNPA1 PE=1 SV=2
Q6IPF2	1.73728	UP_PMHV	0.00831315	5214	0.000168632	0.000292961	Heterogeneous nuclear ribonucleoprotein A1	Heterogeneous nuclear ribonucleoprotein A1 OS=Homo sapiens OX=9606 GN=HNRPA1 PE=2 SV=1
A0A024RB53	1.73728	UP_PMHV	0.00831315	5235	0.000168632	0.000292961	Epididymis secretory sperm binding protein	Epididymis secretory sperm binding protein OS=Homo sapiens OX=9606 GN=HNRPA1 PE=2 SV=1
B4DVU1	1.39505	UP_PMU	0.008327	3541	0.000161909	0.00011606	cDNA FLJ53217, highly similar to Transketolase	cDNA FLJ53217, highly similar to Transketolase OS=Homo sapiens OX=9606 PE=2 SV=1
M0R1V7	1.64835	UP_PMU	0.00835475	1497	0.00168469	0.00102204	Ubiquitin-60S ribosomal protein L40 (Fragment)	Ubiquitin-60S ribosomal protein L40 (Fragment) OS=Homo sapiens OX=9606 GN=UBA52 PE=1 SV=1
Q49A90	1.64835	UP_PMU	0.00835475	1489	0.00111721	0.000677775	RPS27A protein	RPS27A protein OS=Homo sapiens OX=9606 GN=RPS27A PE=2 SV=1
B4DTV0	1.45298	UP_PMHV	0.00862243	5375	0.000179135	0.000260278	cDNA FLJ57801, highly similar to Homo sapiens AHNAK nucleoprotein (desmoyokin) (AHNAK), transcript variant 1, mRNA (Fragment)	cDNA FLJ57801, highly similar to Homo sapiens AHNAK nucleoprotein (desmoyokin) (AHNAK), transcript variant 1, mRNA (Fragment) OS=Homo sapiens OX=9606 PE=2 SV=1
Q96HX3	1.56332	UP_PMHV	0.0086936	4081	0.000102404	0.000160091	Dolichyl-diphosphooligosaccharide--protein glycosyltransferase subunit 1 (Fragment)	Dolichyl-diphosphooligosaccharide--protein glycosyltransferase subunit 1 (Fragment) OS=Homo sapiens OX=9606 PE=2 SV=1
B4DZT3	1.64557	UP_PMHV	0.00876064	4737	0.000114448	0.000188332	cDNA FLJ50934, highly similar to Lamin-B1	cDNA FLJ50934, highly similar to Lamin-B1 OS=Homo sapiens OX=9606 PE=2 SV=1
B7Z4L4	1.55909	UP_PMHV	0.00880829	4078	8.75742e-05	0.000136536	Dolichyl-diphosphooligosaccharide--protein glycosyltransferase subunit 1	Dolichyl-diphosphooligosaccharide--protein glycosyltransferase subunit 1 OS=Homo sapiens OX=9606 GN=RPN1 PE=1 SV=1
H7C5L4	1.34659	UP_PMHV	0.00884468	5386	0.00024048	0.000323827	Filamin-B (Fragment)	Filamin-B (Fragment) OS=Homo sapiens OX=9606 GN=FLNB PE=1 SV=1
A0A075B728	1.52219	UP_PMHV	0.00896399	3403	9.91287e-05	0.000150893	Platelet endothelial cell adhesion molecule (Fragment)	Platelet endothelial cell adhesion molecule (Fragment) OS=Homo sapiens OX=9606 GN=PECAM1 PE=1 SV=7
Q5T3E5	3.30347	UP_PMHV	0.00903151	383	7.60969e-05	0.000251384	Integrin beta-1 (Fragment)	Integrin beta-1 (Fragment) OS=Homo sapiens OX=9606 GN=ITGB1 PE=1 SV=1
C9JJP8	3.30347	UP_PMHV	0.00903151	381	0.000218472	0.000721715	Integrin beta-1 (Fragment)	Integrin beta-1 (Fragment) OS=Homo sapiens OX=9606 GN=ITGB1 PE=1 SV=1
E9PQJ2	3.30347	UP_PMHV	0.00903151	380	6.51214e-05	0.000215127	Integrin beta-1 (Fragment)	Integrin beta-1 (Fragment) OS=Homo sapiens OX=9606 GN=ITGB1 PE=1 SV=1
B4DP35	1.80265	UP_PMHV	0.00931899	5223	0.000151035	0.000272263	cDNA FLJ51587, highly similar to Heterogeneous nuclear ribonucleoprotein A1	cDNA FLJ51587, highly similar to Heterogeneous nuclear ribonucleoprotein A1 OS=Homo sapiens OX=9606 PE=2 SV=1
P10599	1.7151	UP_PMU	0.00947262	3964	0.000162939	9.50024e-05	Thioredoxin	Thioredoxin OS=Homo sapiens OX=9606 GN=TXN PE=1 SV=3; Additional IDs concatenated into MaxParsimony group: H9ZYJ2
H9ZYJ2	1.7151	UP_PMU	0.00947262	3965	0.000162939	9.50024e-05	Thioredoxin	Thioredoxin OS=Homo sapiens OX=9606 GN=TXN PE=2 SV=1
Q96C96	1.46165	UP_PMHV	0.00955911	174	0.000372545	0.00054453	p4HB protein (Fragment)	p4HB protein (Fragment) OS=Homo sapiens OX=9606 GN=P4HB PE=2 SV=2
Q6NXF2	1.19646	UP_PMHV	0.00956441	5394	0.000219909	0.000263112	FLNA protein (Fragment)	FLNA protein (Fragment) OS=Homo sapiens OX=9606 GN=FLNA PE=2 SV=1
Q96IE3	1.73029	UP_PMHV	0.00958475	5156	0.000106741	0.000184693	Similar to plectin 1, intermediate filament binding protein, 500kD (Fragment)	Similar to plectin 1, intermediate filament binding protein, 500kD (Fragment) OS=Homo sapiens OX=9606 PE=2 SV=1
F8VYN5	1.80752	UP_PMHV	0.00959191	5231	0.000166649	0.000301222	Heterogeneous nuclear ribonucleoprotein A1 (Fragment)	Heterogeneous nuclear ribonucleoprotein A1 (Fragment) OS=Homo sapiens OX=9606 GN=HNRNPA1 PE=1 SV=1
O14942	1.23367	UP_PMU	0.00976663	3388	0.000614016	0.000497715	Heat shock protein beta (Fragment)	Heat shock protein beta (Fragment) OS=Homo sapiens OX=9606 PE=4 SV=1
M0R2T0	1.97932	UP_PMHV	0.00978171	4949	8.23747e-05	0.000163046	Heterogeneous nuclear ribonucleoprotein M (Fragment)	Heterogeneous nuclear ribonucleoprotein M (Fragment) OS=Homo sapiens OX=9606 GN=HNRNPM PE=1 SV=1
Q53EP4	1.56511	UP_PMHV	0.00982714	4080	0.000105619	0.000165306	Dolichyl-diphosphooligosaccharide--protein glycosyltransferase subunit 1 (Fragment)	Dolichyl-diphosphooligosaccharide--protein glycosyltransferase subunit 1 (Fragment) OS=Homo sapiens OX=9606 PE=2 SV=1
P04843	1.56511	UP_PMHV	0.00982714	4079	0.000105619	0.000165306	Dolichyl-diphosphooligosaccharide--protein glycosyltransferase subunit 1	Dolichyl-diphosphooligosaccharide--protein glycosyltransferase subunit 1 OS=Homo sapiens OX=9606 GN=RPN1 PE=1 SV=1; Additional IDs concatenated into MaxParsimony group: Q53EP4, Q6IBR0, B4DL99, Q96HX3, B7Z4L4, B4DNJ5, F8WF32
B4DRV9	1.43281	UP_PMU	0.00995442	379	0.000449055	0.000313409	cDNA FLJ58855, highly similar to Glyceraldehyde-3-phosphate dehydrogenase	cDNA FLJ58855, highly similar to Glyceraldehyde-3-phosphate dehydrogenase OS=Homo sapiens OX=9606 PE=2 SV=1
O14556	1.31017	UP_PMU	0.0100425	375	0.000170632	0.000130236	Glyceraldehyde-3-phosphate dehydrogenase, testis-specific	Glyceraldehyde-3-phosphate dehydrogenase, testis-specific OS=Homo sapiens OX=9606 GN=GAPDHS PE=1 SV=2
A0A0K0K1K1	1.31017	UP_PMU	0.0100425	373	0.000170632	0.000130236	Glyceraldehyde-3-phosphate dehydrogenase	Glyceraldehyde-3-phosphate dehydrogenase OS=Homo sapiens OX=9606 GN=HEL-S-278 PE=2 SV=1
Q6IBG5	1.47974	UP_PMHV	0.0100568	4803	0.000344001	0.000509031	MYL6 protein	MYL6 protein OS=Homo sapiens OX=9606 GN=MYL6 PE=2 SV=1
B4DNJ5	1.56383	UP_PMHV	0.0100665	4084	7.37502e-05	0.000115333	Dolichyl-diphosphooligosaccharide--protein glycosyltransferase subunit 1	Dolichyl-diphosphooligosaccharide--protein glycosyltransferase subunit 1 OS=Homo sapiens OX=9606 PE=2 SV=1
B4DGL0	1.34134	UP_PMU	0.0100807	3355	0.000415124	0.000309484	cDNA FLJ53619, highly similar to Heat shock protein HSP 90-beta	cDNA FLJ53619, highly similar to Heat shock protein HSP 90-beta OS=Homo sapiens OX=9606 PE=2 SV=1
B4DMA2	1.32061	UP_PMU	0.0100823	3389	0.000463957	0.00035132	cDNA FLJ54023, highly similar to Heat shock protein HSP 90-beta	cDNA FLJ54023, highly similar to Heat shock protein HSP 90-beta OS=Homo sapiens OX=9606 PE=2 SV=1
P08238	1.32061	UP_PMU	0.0100823	3357	0.000439605	0.00033288	Heat shock protein HSP 90-beta	Heat shock protein HSP 90-beta OS=Homo sapiens OX=9606 GN=HSP90AB1 PE=1 SV=4
A0A024RD80	1.32061	UP_PMU	0.0100823	3381	0.000439605	0.00033288	Heat shock protein 90kDa alpha (Cytosolic), class B member 1, isoform CRA_a	Heat shock protein 90kDa alpha (Cytosolic), class B member 1, isoform CRA_a OS=Homo sapiens OX=9606 GN=HSP90AB1 PE=3 SV=1
A0A024QZN9	1.49937	UP_PMHV	0.0101552	3590	0.000163668	0.000245399	Voltage-dependent anion channel 2, isoform CRA_a	Voltage-dependent anion channel 2, isoform CRA_a OS=Homo sapiens OX=9606 GN=VDAC2 PE=4 SV=1; Additional IDs concatenated into MaxParsimony group: A0A024QZT0, P45880, A0A0A0MR02, B4DKM5, Q5JSD1, Q5JSD2, A2A3S1
B3KRQ1	1.39666	UP_PMU	0.0102181	3430	0.000621902	0.000445277	Annexin	Annexin OS=Homo sapiens OX=9606 PE=2 SV=1
Q07065	1.50832	UP_PMHV	0.0103044	4402	0.000144956	0.000218639	Cytoskeleton-associated protein 4	Cytoskeleton-associated protein 4 OS=Homo sapiens OX=9606 GN=CKAP4 PE=1 SV=2
A0A024RBH2	1.50832	UP_PMHV	0.0103044	4401	0.000144956	0.000218639	Cytoskeleton-associated protein 4, isoform CRA_c	Cytoskeleton-associated protein 4, isoform CRA_c OS=Homo sapiens OX=9606 GN=CKAP4 PE=4 SV=1; Additional IDs concatenated into MaxParsimony group: Q07065, Q6NWZ1, Q8TB01, B3KVX6
Q8TB01	1.50832	UP_PMHV	0.0103044	4398	0.000155828	0.000235037	Similar to cytoskeleton-associated protein 4 (Fragment)	Similar to cytoskeleton-associated protein 4 (Fragment) OS=Homo sapiens OX=9606 PE=2 SV=1
Q6NWZ1	1.50832	UP_PMHV	0.0103044	4399	0.000145439	0.000219368	CKAP4 protein (Fragment)	CKAP4 protein (Fragment) OS=Homo sapiens OX=9606 GN=CKAP4 PE=2 SV=1
A0A0D9SEI8	1.30686	UP_PMHV	0.0103571	709	0.000159651	0.000208641	Y-box-binding protein 3 (Fragment)	Y-box-binding protein 3 (Fragment) OS=Homo sapiens OX=9606 GN=YBX3 PE=1 SV=1
B4DEK5	1.82566	UP_PMHV	0.0103755	469	7.85107e-05	0.000143334	cDNA FLJ54596, highly similar to Proactivator polypeptide	cDNA FLJ54596, highly similar to Proactivator polypeptide OS=Homo sapiens OX=9606 PE=2 SV=1
Q9H6X9	1.47266	UP_PMU	0.0103909	3372	0.000263559	0.000178968	cDNA: FLJ21717 fis, clone COL10322	cDNA: FLJ21717 fis, clone COL10322 OS=Homo sapiens OX=9606 PE=2 SV=1
A8K3W9	1.47266	UP_PMU	0.0103909	3358	0.000263559	0.000178968	cDNA FLJ77842	cDNA FLJ77842 OS=Homo sapiens OX=9606 PE=2 SV=1
P23396	1.28032	UP_PMU	0.0103919	4667	0.000348833	0.000272457	40S ribosomal protein S3	40S ribosomal protein S3 OS=Homo sapiens OX=9606 GN=RPS3 PE=1 SV=2; Additional IDs concatenated into MaxParsimony group: Q53G83, E9PL09, H0YEU2, E9PPU1, H0YCJ7, F2Z2S8, Q9NQS8, H0YF32, A7E2S3, E9PK82, E9PJH4, E9PQ96, E9PSF4, E9PQX2, H0YES8, E9PJN9
E9PNW4	1.63336	UP_PMHV	0.0104442	1062	0.000698844	0.00114146	Uncharacterized protein	Uncharacterized protein OS=Homo sapiens OX=9606 PE=1 SV=1
E9PR17	1.63336	UP_PMHV	0.0104442	1059	0.000580578	0.000948291	Uncharacterized protein	Uncharacterized protein OS=Homo sapiens OX=9606 PE=1 SV=1; Additional IDs concatenated into MaxParsimony group: Q6FHM9, P13987, A0A2U3TZL5, E9PNW4, H0YET2, E9PI80
P13987	1.63336	UP_PMHV	0.0104442	1063	0.00058965	0.000963108	CD59 glycoprotein	CD59 glycoprotein OS=Homo sapiens OX=9606 GN=CD59 PE=1 SV=1
Q6FHM9	1.63336	UP_PMHV	0.0104442	1061	0.00058965	0.000963108	CD59 antigen, complement regulatory protein, isoform CRA_b	CD59 antigen, complement regulatory protein, isoform CRA_b OS=Homo sapiens OX=9606 GN=CD59 PE=2 SV=1
A0A2U3TZL5	1.63336	UP_PMHV	0.0104442	1060	0.00062896	0.00102732	CD59 glycoprotein (Fragment)	CD59 glycoprotein (Fragment) OS=Homo sapiens OX=9606 GN=CD59 PE=4 SV=1
B4DJ30	1.65394	UP_PMHV	0.0105392	312	8.71679e-05	0.00014417	cDNA FLJ61290, highly similar to Neutral alpha-glucosidase AB	cDNA FLJ61290, highly similar to Neutral alpha-glucosidase AB OS=Homo sapiens OX=9606 PE=2 SV=1; Additional IDs concatenated into MaxParsimony group: V9HWJ0, Q14697, F5H6X6, B4DSM6, A0A024R592, B4DIW2, E9PKU7, B4DZ53, E9PNH1, Q9BS14
Q14697	1.65394	UP_PMHV	0.0105392	317	9.18772e-05	0.000151959	Neutral alpha-glucosidase AB	Neutral alpha-glucosidase AB OS=Homo sapiens OX=9606 GN=GANAB PE=1 SV=3
V9HWJ0	1.65394	UP_PMHV	0.0105392	314	9.18772e-05	0.000151959	Epididymis secretory sperm binding protein Li 164nA	Epididymis secretory sperm binding protein Li 164nA OS=Homo sapiens OX=9606 GN=HEL-S-164nA PE=2 SV=1
D6R904	2.02009	UP_PMHV	0.0105934	4760	6.89596e-05	0.000139305	Tropomyosin alpha-3 chain	Tropomyosin alpha-3 chain OS=Homo sapiens OX=9606 GN=TPM3 PE=1 SV=1
A0A024R324	1.35757	UP_PMU	0.0106706	1082	0.00012274	9.04114e-05	Epididymis secretory sperm binding protein	Epididymis secretory sperm binding protein OS=Homo sapiens OX=9606 GN=RHOA PE=2 SV=1
P61586	1.35757	UP_PMU	0.0106706	1072	0.00012274	9.04114e-05	Transforming protein RhoA	Transforming protein RhoA OS=Homo sapiens OX=9606 GN=RHOA PE=1 SV=1; Additional IDs concatenated into MaxParsimony group: A0A024R324, B4DKN9, Q9BVT0, A0A0B6XK12, P08134, A0A024R0I3, Q5JR08, U3KQV3, U3KQA9, Q5JR05, C9JX21, E9PQH6, C9JNR4, E9PN11, Q5JR07, Q5JR06, C9JRM1, E9PLA2
B7ZA86	2.15677	UP_PMU	0.0106789	4828	0.000172128	7.98081e-05	cDNA, FLJ79100, highly similar to 14-3-3 protein epsilon (14-3-3E)	cDNA, FLJ79100, highly similar to 14-3-3 protein epsilon (14-3-3E) OS=Homo sapiens OX=9606 PE=2 SV=1
H0YEU2	1.30346	UP_PMU	0.0107273	4679	0.000357757	0.000274468	40S ribosomal protein S3 (Fragment)	40S ribosomal protein S3 (Fragment) OS=Homo sapiens OX=9606 GN=RPS3 PE=1 SV=1
J3QRJ8	1.52295	UP_PMHV	0.0107944	4696	8.16824e-05	0.000124398	Very long-chain-specific acyl-CoA dehydrogenase, mitochondrial (Fragment)	Very long-chain-specific acyl-CoA dehydrogenase, mitochondrial (Fragment) OS=Homo sapiens OX=9606 GN=ACADVL PE=1 SV=1
H0YH80	1.72231	UP_PMHV	0.010838	5237	0.0001206	0.000207711	Heterogeneous nuclear ribonucleoprotein A1 (Fragment)	Heterogeneous nuclear ribonucleoprotein A1 (Fragment) OS=Homo sapiens OX=9606 GN=HNRNPA1 PE=1 SV=1
Q53G71	1.54105	UP_PMHV	0.0108425	263	0.000750112	0.00115596	Calreticulin variant (Fragment)	Calreticulin variant (Fragment) OS=Homo sapiens OX=9606 PE=2 SV=1
P27797	1.54105	UP_PMHV	0.0108425	268	0.000730325	0.00112547	Calreticulin	Calreticulin OS=Homo sapiens OX=9606 GN=CALR PE=1 SV=1; Additional IDs concatenated into MaxParsimony group: V9HW88, Q53G71, B4DHR1, K7EJB9, B4E2Y9, K7EL50
V9HW88	1.54105	UP_PMHV	0.0108425	265	0.000730325	0.00112547	Calreticulin, isoform CRA_b	Calreticulin, isoform CRA_b OS=Homo sapiens OX=9606 GN=HEL-S-99n PE=2 SV=1
F8WF32	1.56265	UP_PMHV	0.0108598	4083	0.000150911	0.000235821	Dolichyl-diphosphooligosaccharide--protein glycosyltransferase subunit 1	Dolichyl-diphosphooligosaccharide--protein glycosyltransferase subunit 1 OS=Homo sapiens OX=9606 GN=RPN1 PE=1 SV=1
P60763	1.71861	UP_PMU	0.0109503	4282	0.000109663	6.38091e-05	Ras-related C3 botulinum toxin substrate 3	Ras-related C3 botulinum toxin substrate 3 OS=Homo sapiens OX=9606 GN=RAC3 PE=1 SV=1
Q8N274	1.4589	UP_PMHV	0.0111306	5371	0.000228274	0.000333029	cDNA FLJ33834 fis, clone CTONG2004264, moderately similar to NEUROBLAST DIFFERENTIATION ASSOCIATED PROTEIN AHNAK	cDNA FLJ33834 fis, clone CTONG2004264, moderately similar to NEUROBLAST DIFFERENTIATION ASSOCIATED PROTEIN AHNAK OS=Homo sapiens OX=9606 PE=2 SV=1
Q59ES8	1.82378	UP_PMHV	0.0115759	4958	9.98105e-05	0.000182033	Heterogeneous nuclear ribonucleoprotein M isoform a variant (Fragment)	Heterogeneous nuclear ribonucleoprotein M isoform a variant (Fragment) OS=Homo sapiens OX=9606 PE=2 SV=1
A0A0B4J1R6	1.36913	UP_PMU	0.0116159	3536	0.000198811	0.000145209	Transketolase	Transketolase OS=Homo sapiens OX=9606 GN=TKT PE=1 SV=1
B3KSI4	1.36913	UP_PMU	0.0116159	3537	0.000168253	0.00012289	cDNA FLJ36348 fis, clone THYMU2007025, highly similar to TRANSKETOLASE	cDNA FLJ36348 fis, clone THYMU2007025, highly similar to TRANSKETOLASE OS=Homo sapiens OX=9606 PE=2 SV=1
K7EM20	2.36237	UP_PMU	0.0123495	4851	0.000132501	5.60883e-05	14-3-3 protein epsilon (Fragment)	14-3-3 protein epsilon (Fragment) OS=Homo sapiens OX=9606 GN=YWHAE PE=1 SV=1
contaminant_GR78_LYCES	1.65575	UP_PMHV	0.0124252	5066	6.83293e-05	0.000113136	78 KD GLUCOSE REGULATED PROTEIN HOMOLOG PRECURSOR (GRP 78) (IMMUNOGLOBULIN...	78 KD GLUCOSE REGULATED PROTEIN HOMOLOG PRECURSOR (GRP 78) (IMMUNOGLOBULIN...
F5GZ39	1.68653	UP_PMU	0.0125974	1478	0.00135055	0.000800782	Polyubiquitin-C (Fragment)	Polyubiquitin-C (Fragment) OS=Homo sapiens OX=9606 GN=UBC PE=1 SV=1
J3QSA3	1.68653	UP_PMU	0.0125974	1487	0.00191589	0.00113599	Polyubiquitin-B (Fragment)	Polyubiquitin-B (Fragment) OS=Homo sapiens OX=9606 GN=UBB PE=1 SV=1
H0YN28	1.38953	UP_PMU	0.0128495	3417	0.000789459	0.000568148	Annexin (Fragment)	Annexin (Fragment) OS=Homo sapiens OX=9606 GN=ANXA2 PE=1 SV=1
H0YL33	1.38953	UP_PMU	0.0128495	3414	0.00077278	0.000556145	Annexin (Fragment)	Annexin (Fragment) OS=Homo sapiens OX=9606 GN=ANXA2 PE=1 SV=1
G3V1V0	1.44788	UP_PMHV	0.0128578	4798	0.000401982	0.000582023	Myosin light polypeptide 6	Myosin light polypeptide 6 OS=Homo sapiens OX=9606 GN=MYL6 PE=1 SV=1
B7Z6Z4	1.44788	UP_PMHV	0.0128578	4794	0.000271929	0.000393721	cDNA FLJ56329, highly similar to Myosin light polypeptide 6	cDNA FLJ56329, highly similar to Myosin light polypeptide 6 OS=Homo sapiens OX=9606 GN=MYL6 PE=1 SV=1; Additional IDs concatenated into MaxParsimony group: G3V1V0, J3KND3, G8JLA2, P60660, F8W1R7, F8VPF3, Q6IBG5, G3V1Y7, F8W180, F8VZU9, H0YI43, B4E368, P14649, A0A024RB31, F8W1I5, F8VXL3
F8W1R7	1.44788	UP_PMHV	0.0128578	4799	0.000446339	0.000646246	Myosin light polypeptide 6	Myosin light polypeptide 6 OS=Homo sapiens OX=9606 GN=MYL6 PE=1 SV=1
J3KND3	1.44788	UP_PMHV	0.0128578	4796	0.000425783	0.000616484	Myosin light polypeptide 6	Myosin light polypeptide 6 OS=Homo sapiens OX=9606 GN=MYL6 PE=1 SV=1
G8JLA2	1.44788	UP_PMHV	0.0128578	4800	0.000425783	0.000616484	Myosin light polypeptide 6	Myosin light polypeptide 6 OS=Homo sapiens OX=9606 GN=MYL6 PE=1 SV=1
P60660	1.44788	UP_PMHV	0.0128578	4801	0.000428603	0.000620567	Myosin light polypeptide 6	Myosin light polypeptide 6 OS=Homo sapiens OX=9606 GN=MYL6 PE=1 SV=2
Q59EB5	1.32713	UP_PMHV	0.0128918	716	0.000114107	0.000151435	CSDA protein variant (Fragment)	CSDA protein variant (Fragment) OS=Homo sapiens OX=9606 PE=2 SV=1
Q96C61	1.19982	UP_PMHV	0.0129709	5389	0.000250239	0.00030024	FLNA protein	FLNA protein OS=Homo sapiens OX=9606 PE=2 SV=1
B4DKM5	1.48062	UP_PMHV	0.0129947	3596	0.000187837	0.000278114	cDNA FLJ60120, highly similar to Voltage-dependent anion-selective channel protein 2	cDNA FLJ60120, highly similar to Voltage-dependent anion-selective channel protein 2 OS=Homo sapiens OX=9606 PE=2 SV=1
Q53G83	1.27389	UP_PMU	0.0132282	4681	0.000325812	0.000255762	Ribosomal protein S3 variant (Fragment)	Ribosomal protein S3 variant (Fragment) OS=Homo sapiens OX=9606 PE=2 SV=1
P29401	1.36251	UP_PMU	0.0132749	3535	0.000164433	0.000120683	Transketolase	Transketolase OS=Homo sapiens OX=9606 GN=TKT PE=1 SV=3
V9HWD9	1.36251	UP_PMU	0.0132749	3533	0.000164433	0.000120683	Epididymis luminal protein 107	Epididymis luminal protein 107 OS=Homo sapiens OX=9606 GN=HEL107 PE=2 SV=1
Q53EM5	1.36251	UP_PMU	0.0132749	3531	0.000164433	0.000120683	Transketolase variant (Fragment)	Transketolase variant (Fragment) OS=Homo sapiens OX=9606 PE=2 SV=1; Additional IDs concatenated into MaxParsimony group: V9HWD9, P29401, B4E022, B3KSI4, A0A0B4J1R6, A0A0K0K1H9, B4DVU1, B3KPZ8, E9PFF2, A0A0S2Z5C0, F8W888, Q6MZE3
B4E022	1.36251	UP_PMU	0.0132749	3532	0.00017785	0.000130531	cDNA FLJ56274, highly similar to Transketolase	cDNA FLJ56274, highly similar to Transketolase OS=Homo sapiens OX=9606 PE=2 SV=1
O75322	1.34061	UP_PMU	0.0133122	3370	0.000188805	0.000140835	Hsp89-alpha-delta-N	Hsp89-alpha-delta-N OS=Homo sapiens OX=9606 PE=2 SV=1
B4DL99	1.56513	UP_PMHV	0.0133166	4085	9.4019e-05	0.000147152	Dolichyl-diphosphooligosaccharide--protein glycosyltransferase subunit 1	Dolichyl-diphosphooligosaccharide--protein glycosyltransferase subunit 1 OS=Homo sapiens OX=9606 PE=2 SV=1
D6RD66	1.46559	UP_PMU	0.0133646	5336	0.000193333	0.000131915	WD repeat-containing protein 1 (Fragment)	WD repeat-containing protein 1 (Fragment) OS=Homo sapiens OX=9606 GN=WDR1 PE=1 SV=1
P18085	1.36332	UP_PMU	0.0136604	3862	0.000122935	9.01735e-05	ADP-ribosylation factor 4	ADP-ribosylation factor 4 OS=Homo sapiens OX=9606 GN=ARF4 PE=1 SV=3; Additional IDs concatenated into MaxParsimony group: P61204, P84077, A0A024R0Y6, B4DN70, C9JAK5, B4E190, C9JPM4, Reverse_Q59FT7, Reverse_Q15750, Reverse_A8K6K3, Reverse_B7Z9N9, Reverse_B7Z3S5, B4DLJ3, F5H423, P84085, A4D0Z3, B4DEB9, B4DJC8, C9J1Z8, F5H0C7, U3KQF2, H0YGG7, F8WDB3, F5H6T5, F5H1V1
Q6ZQN2	1.29689	UP_PMHV	0.013858	5373	0.000101464	0.000131588	cDNA FLJ46846 fis, clone UTERU3004635, moderately similar to Neuroblast differentiation associated protein AHNAK (Fragment)	cDNA FLJ46846 fis, clone UTERU3004635, moderately similar to Neuroblast differentiation associated protein AHNAK (Fragment) OS=Homo sapiens OX=9606 PE=2 SV=1
E9PL09	1.29377	UP_PMU	0.0140046	4672	0.000316752	0.000244828	40S ribosomal protein S3	40S ribosomal protein S3 OS=Homo sapiens OX=9606 GN=RPS3 PE=1 SV=1
H0YN52	1.40043	UP_PMU	0.0141407	3418	0.00105771	0.000755274	Annexin (Fragment)	Annexin (Fragment) OS=Homo sapiens OX=9606 GN=ANXA2 PE=1 SV=1
Q03252	1.52541	UP_PMHV	0.0142622	4749	0.000115452	0.000176112	Lamin-B2	Lamin-B2 OS=Homo sapiens OX=9606 GN=LMNB2 PE=1 SV=4
A0A384NPH0	1.52541	UP_PMHV	0.0142622	4751	0.000119301	0.000181982	Epididymis secretory sperm binding protein	Epididymis secretory sperm binding protein OS=Homo sapiens OX=9606 PE=2 SV=1
E5RGV0	1.65785	UP_PMHV	0.0144798	4700	0.000106537	0.000176622	Heterogeneous nuclear ribonucleoprotein H (Fragment)	Heterogeneous nuclear ribonucleoprotein H (Fragment) OS=Homo sapiens OX=9606 GN=HNRNPH1 PE=1 SV=1
A0A024RC46	1.70163	UP_PMHV	0.0146105	5227	0.000159209	0.000270914	HCG2020860, isoform CRA_b	HCG2020860, isoform CRA_b OS=Homo sapiens OX=9606 GN=hCG_2020860 PE=4 SV=1
Q7KYM9	1.77588	UP_PMHV	0.014611	4952	0.000103153	0.000183186	ORF protein	ORF protein OS=Homo sapiens OX=9606 GN=ORF PE=2 SV=1
V9GYG0	2.37551	UP_PMU	0.0146275	530	0.000176313	7.42209e-05	ADP/ATP translocase 1	ADP/ATP translocase 1 OS=Homo sapiens OX=9606 GN=SLC25A4 PE=1 SV=1
P52272	1.77394	UP_PMHV	0.0148523	4953	9.56136e-05	0.000169613	Heterogeneous nuclear ribonucleoprotein M	Heterogeneous nuclear ribonucleoprotein M OS=Homo sapiens OX=9606 GN=HNRNPM PE=1 SV=3; Additional IDs concatenated into MaxParsimony group: A0A087X0X3, Q59ES8, Q7KYM9, M0QZM1, M0R2T0, B4DEG4, M0R019, Q6P2D7, M0R2I7, M0R0N3, M0QYQ7, M0QY96, M0R0Y6, M0QYL3, Q8TCM5
F8W646	1.74842	UP_PMHV	0.015095	5218	0.000198254	0.000346633	Heterogeneous nuclear ribonucleoprotein A1 (Fragment)	Heterogeneous nuclear ribonucleoprotein A1 (Fragment) OS=Homo sapiens OX=9606 GN=HNRNPA1 PE=1 SV=1
B3KVX6	1.47908	UP_PMHV	0.0151017	4400	0.000158825	0.000234914	cDNA FLJ41699 fis, clone HCHON2004776, highly similar to Homo sapiens cytoskeleton-associated protein 4 (CKAP4), mRNA	cDNA FLJ41699 fis, clone HCHON2004776, highly similar to Homo sapiens cytoskeleton-associated protein 4 (CKAP4), mRNA OS=Homo sapiens OX=9606 PE=2 SV=1
A0A024R7P5	2.96696	UP_PMU	0.0151216	2863	0.000152845	5.15157e-05	Similar to Laminin receptor 1, isoform CRA_a	Similar to Laminin receptor 1, isoform CRA_a OS=Homo sapiens OX=9606 GN=LOC388524 PE=3 SV=1
C9J9K3	2.96696	UP_PMU	0.0151216	2865	0.000115651	3.89796e-05	40S ribosomal protein SA (Fragment)	40S ribosomal protein SA (Fragment) OS=Homo sapiens OX=9606 GN=RPSA PE=1 SV=8
Q13727	1.27078	UP_PMHV	0.0151693	5372	0.000176406	0.000224173	AHNAK-related protein (Fragment)	AHNAK-related protein (Fragment) OS=Homo sapiens OX=9606 PE=2 SV=1
Q2VP91	1.23013	UP_PMHV	0.0154096	5383	0.000241883	0.000297547	FLNA protein (Fragment)	FLNA protein (Fragment) OS=Homo sapiens OX=9606 GN=FLNA PE=2 SV=3
B3KPZ8	1.36778	UP_PMU	0.015501	3538	0.000204048	0.000149182	cDNA FLJ32530 fis, clone SMINT2000185, highly similar to TRANSKETOLASE	cDNA FLJ32530 fis, clone SMINT2000185, highly similar to TRANSKETOLASE OS=Homo sapiens OX=9606 PE=2 SV=1
A4ZU86	1.81423	UP_PMHV	0.0156105	845	0.000130199	0.00023621	Truncated nucleolar phosphoprotein B23	Truncated nucleolar phosphoprotein B23 OS=Homo sapiens OX=9606 GN=NPM1 PE=2 SV=1
A0A140VJQ2	1.81423	UP_PMHV	0.0156105	846	0.000137739	0.00024989	Testicular tissue protein Li 128	Testicular tissue protein Li 128 OS=Homo sapiens OX=9606 PE=2 SV=1
A0A0A0MR02	1.43993	UP_PMHV	0.0157687	3591	0.000192784	0.000277596	Voltage-dependent anion-selective channel protein 2 (Fragment)	Voltage-dependent anion-selective channel protein 2 (Fragment) OS=Homo sapiens OX=9606 GN=VDAC2 PE=1 SV=1
P45880	1.43993	UP_PMHV	0.0157687	3594	0.000184915	0.000266266	Voltage-dependent anion-selective channel protein 2	Voltage-dependent anion-selective channel protein 2 OS=Homo sapiens OX=9606 GN=VDAC2 PE=1 SV=2
A0A024QZT0	1.43993	UP_PMHV	0.0157687	3592	0.000184915	0.000266266	Epididymis secretory sperm binding protein	Epididymis secretory sperm binding protein OS=Homo sapiens OX=9606 GN=VDAC2 PE=2 SV=1
F8VZU9	1.42372	UP_PMHV	0.0157727	4804	0.000176531	0.000251331	Myosin light polypeptide 6	Myosin light polypeptide 6 OS=Homo sapiens OX=9606 GN=MYL6 PE=1 SV=1
F8W180	1.42372	UP_PMHV	0.0157727	4797	9.27688e-05	0.000132077	Myosin light polypeptide 6	Myosin light polypeptide 6 OS=Homo sapiens OX=9606 GN=MYL6 PE=1 SV=1
B4DTN7	1.31172	UP_PMU	0.0159573	391	0.000157245	0.000119877	cDNA FLJ57198, highly similar to Protein-glutamine gamma-glutamyltransferase 2	cDNA FLJ57198, highly similar to Protein-glutamine gamma-glutamyltransferase 2 OS=Homo sapiens OX=9606 PE=2 SV=1
Q58I23	1.44954	UP_PMHV	0.0160081	4076	0.000146161	0.000211867	Na+/K+ transporting ATPase alpha 1 polypeptide (Fragment)	Na+/K+ transporting ATPase alpha 1 polypeptide (Fragment) OS=Homo sapiens OX=9606 GN=ATP1A1 PE=2 SV=1
C9JPM4	1.34533	UP_PMU	0.0163171	3859	0.000147344	0.000109522	ADP-ribosylation factor 4 (Fragment)	ADP-ribosylation factor 4 (Fragment) OS=Homo sapiens OX=9606 GN=ARF4 PE=1 SV=1
B7Z8Y6	1.5618	UP_PMHV	0.0165782	3405	9.32432e-05	0.000145627	cDNA FLJ58394, highly similar to Platelet endothelial cell adhesion molecule	cDNA FLJ58394, highly similar to Platelet endothelial cell adhesion molecule OS=Homo sapiens OX=9606 PE=2 SV=1
M0QZM1	1.8174	UP_PMHV	0.0166018	4960	0.000109348	0.000198729	Heterogeneous nuclear ribonucleoprotein M (Fragment)	Heterogeneous nuclear ribonucleoprotein M (Fragment) OS=Homo sapiens OX=9606 GN=HNRNPM PE=1 SV=1
B4DSM6	1.62236	UP_PMHV	0.0166952	319	9.1133e-05	0.00014785	cDNA FLJ54057, highly similar to Neutral alpha-glucosidase AB	cDNA FLJ54057, highly similar to Neutral alpha-glucosidase AB OS=Homo sapiens OX=9606 PE=2 SV=1
F5H6X6	1.62236	UP_PMHV	0.0166952	316	9.1133e-05	0.00014785	Neutral alpha-glucosidase AB	Neutral alpha-glucosidase AB OS=Homo sapiens OX=9606 GN=GANAB PE=1 SV=1
A0A0K0K1H9	1.34565	UP_PMU	0.0168448	3534	0.000209397	0.00015561	Epididymis secretory protein Li 48 (Fragment)	Epididymis secretory protein Li 48 (Fragment) OS=Homo sapiens OX=9606 GN=HEL-S-48 PE=2 SV=1
E9PND2	1.82826	UP_PMU	0.0170043	1217	0.00014154	7.7418e-05	Cysteine and glycine-rich protein 1 (Fragment)	Cysteine and glycine-rich protein 1 (Fragment) OS=Homo sapiens OX=9606 GN=CSRP1 PE=1 SV=1
A0A2R8YGX3	1.52155	UP_PMHV	0.0171084	4772	8.2816e-05	0.000126009	Tropomyosin alpha-4 chain	Tropomyosin alpha-4 chain OS=Homo sapiens OX=9606 GN=TPM4 PE=1 SV=1
A0A024R321	1.26551	UP_PMHV	0.0172211	5398	0.000406136	0.000513971	Filamin B, beta (Actin binding protein 278), isoform CRA_a	Filamin B, beta (Actin binding protein 278), isoform CRA_a OS=Homo sapiens OX=9606 GN=FLNB PE=4 SV=1
O75369	1.26389	UP_PMHV	0.0172977	5384	0.000421534	0.000532775	Filamin-B	Filamin-B OS=Homo sapiens OX=9606 GN=FLNB PE=1 SV=2; Additional IDs concatenated into MaxParsimony group: A0A024R321, E7EN95, Q68CT4, Q60FE5, Q60FE6, A0A087WWY3, A6NDY9, Q8TES4, Q6NXF2, Q96C61, B4E2F9, F8WE98, B4DTD5, Q2VP91, H0Y5C6, Q59H94, A0A0A0MT44, Q86TQ3, H0Y5F3, H7C5L4, A0A0C4DGA1, A0A0C4DFM7, Q5TAX3, E9PKY2, Q9UQ52, A0A024R2C7, Q8IWV2, A0A024R2E5, B4DGV0, E9PKX1, B3KUN6, B3KQ34, A4D1J9, B…
A0A024R592	1.60888	UP_PMHV	0.0175207	315	9.01539e-05	0.000145047	Glucosidase, alpha neutral AB, isoform CRA_b	Glucosidase, alpha neutral AB, isoform CRA_b OS=Homo sapiens OX=9606 GN=GANAB PE=3 SV=1
K9JA46	1.22518	UP_PMU	0.0179413	3378	0.00026896	0.000219526	Epididymis luminal secretory protein 52	Epididymis luminal secretory protein 52 OS=Homo sapiens OX=9606 GN=EL52 PE=2 SV=1
P07900	1.22518	UP_PMU	0.0179413	3383	0.00026896	0.000219526	Heat shock protein HSP 90-alpha	Heat shock protein HSP 90-alpha OS=Homo sapiens OX=9606 GN=HSP90AA1 PE=1 SV=5
D6RBD0	1.41392	UP_PMU	0.0180721	3588	0.000119409	8.44527e-05	Receptor of-activated protein C kinase 1 (Fragment)	Receptor of-activated protein C kinase 1 (Fragment) OS=Homo sapiens OX=9606 GN=RACK1 PE=1 SV=1
A0A087X0X3	1.73011	UP_PMHV	0.0183642	4950	9.20706e-05	0.000159292	Heterogeneous nuclear ribonucleoprotein M	Heterogeneous nuclear ribonucleoprotein M OS=Homo sapiens OX=9606 GN=HNRNPM PE=1 SV=1
B4E0W4	1.3049	UP_PMHV	0.018453	961	9.52898e-05	0.000124343	cDNA FLJ61020, highly similar to Heterogeneous nuclear ribonucleoprotein D0	cDNA FLJ61020, highly similar to Heterogeneous nuclear ribonucleoprotein D0 OS=Homo sapiens OX=9606 PE=2 SV=1
A0A0A7M1X5	1.53845	UP_PMHV	0.0186619	4744	0.000110138	0.000169441	Lamin B2, isoform CRA_b	Lamin B2, isoform CRA_b OS=Homo sapiens OX=9606 GN=LMNB2 PE=2 SV=1
P16284	1.55045	UP_PMHV	0.0186743	3402	9.38888e-05	0.00014557	Platelet endothelial cell adhesion molecule	Platelet endothelial cell adhesion molecule OS=Homo sapiens OX=9606 GN=PECAM1 PE=1 SV=2; Additional IDs concatenated into MaxParsimony group: B7Z8Y6, B7Z8U8, A0A075B727, A0A075B728, A0A075B737
E7EN95	1.27195	UP_PMHV	0.0187564	5377	0.000415296	0.000528238	Filamin-B	Filamin-B OS=Homo sapiens OX=9606 GN=FLNB PE=1 SV=1
Q68CT4	1.27195	UP_PMHV	0.0187564	5385	0.000415296	0.000528238	Uncharacterized protein DKFZp686A1668	Uncharacterized protein DKFZp686A1668 OS=Homo sapiens OX=9606 GN=DKFZp686A1668 PE=2 SV=1
F8WCJ1	1.87424	UP_PMU	0.0189519	1578	0.000212473	0.000113365	Eukaryotic translation initiation factor 5A	Eukaryotic translation initiation factor 5A OS=Homo sapiens OX=9606 GN=EIF5A2 PE=1 SV=1
C9J4W5	1.87424	UP_PMU	0.0189519	1577	0.000193997	0.000103507	Eukaryotic translation initiation factor 5A (Fragment)	Eukaryotic translation initiation factor 5A (Fragment) OS=Homo sapiens OX=9606 GN=EIF5A2 PE=1 SV=1
C9J7B5	1.87424	UP_PMU	0.0189519	1575	0.000204676	0.000109204	Eukaryotic translation initiation factor 5A	Eukaryotic translation initiation factor 5A OS=Homo sapiens OX=9606 GN=EIF5A2 PE=1 SV=1
Q9GZV4	1.87424	UP_PMU	0.0189519	1573	0.000145815	7.77993e-05	Eukaryotic translation initiation factor 5A-2	Eukaryotic translation initiation factor 5A-2 OS=Homo sapiens OX=9606 GN=EIF5A2 PE=1 SV=3
Q6DC98	1.59848	UP_PMHV	0.0190137	4733	0.000104647	0.000167276	LMNB1 protein (Fragment)	LMNB1 protein (Fragment) OS=Homo sapiens OX=9606 GN=LMNB1 PE=2 SV=1
D6RFL1	1.95652	UP_PMHV	0.0193723	3456	0.000155397	0.000304038	Calnexin (Fragment)	Calnexin (Fragment) OS=Homo sapiens OX=9606 GN=CANX PE=1 SV=1
H0Y9H1	1.95652	UP_PMHV	0.0193723	3463	0.000107709	0.000210736	Calnexin (Fragment)	Calnexin (Fragment) OS=Homo sapiens OX=9606 GN=CANX PE=1 SV=8
Q6ZNL4	1.28988	UP_PMHV	0.019574	4940	0.000660136	0.000851498	FLJ00279 protein (Fragment)	FLJ00279 protein (Fragment) OS=Homo sapiens OX=9606 GN=FLJ00279 PE=2 SV=1
P06748	1.91508	UP_PMHV	0.0196349	851	0.00013261	0.000253959	Nucleophosmin	Nucleophosmin OS=Homo sapiens OX=9606 GN=NPM1 PE=1 SV=2
A0A0S2Z491	1.91508	UP_PMHV	0.0196349	847	0.00013261	0.000253959	Nucleophosmin isoform 2 (Fragment)	Nucleophosmin isoform 2 (Fragment) OS=Homo sapiens OX=9606 GN=NPM1 PE=2 SV=1; Additional IDs concatenated into MaxParsimony group: P06748, A0A0S2Z4G7, A4ZU86, A0A140VJQ2, Q9BTI9, A0A024RAP1, V9HVU7, E5RGW4, Reverse_D9N004, Reverse_C9D603, Reverse_Q4GW05, Reverse_V5L8C9, Reverse_A6Z5B5, Reverse_A0A068BY57, Reverse_A0A343HA63, Reverse_R9Y968, Q9NX34, E5RI98, A0A024R3V9
A0A0S2Z4G7	1.91508	UP_PMHV	0.0196349	850	0.000147122	0.000281751	Nucleophosmin (Nucleolar phosphoprotein B23, numatrin), isoform CRA_f (Fragment)	Nucleophosmin (Nucleolar phosphoprotein B23, numatrin), isoform CRA_f (Fragment) OS=Homo sapiens OX=9606 GN=NPM1 PE=2 SV=1
B4DIT7	1.29673	UP_PMU	0.0198058	390	0.00016321	0.000125863	cDNA FLJ58187, highly similar to Protein-glutamine gamma-glutamyltransferase 2	cDNA FLJ58187, highly similar to Protein-glutamine gamma-glutamyltransferase 2 OS=Homo sapiens OX=9606 PE=2 SV=1
P21980	1.29673	UP_PMU	0.0198058	392	0.000143967	0.000111023	Protein-glutamine gamma-glutamyltransferase 2	Protein-glutamine gamma-glutamyltransferase 2 OS=Homo sapiens OX=9606 GN=TGM2 PE=1 SV=2; Additional IDs concatenated into MaxParsimony group: V9HWG3, B4DTN7, B4DIT7, Q6DKH2, B4YUQ1, P49221, B2R7D1, B4YUQ2, B4YUQ3, B4DU73, A2A299
V9HWG3	1.29673	UP_PMU	0.0198058	393	0.000143967	0.000111023	Epididymis secretory protein Li 45	Epididymis secretory protein Li 45 OS=Homo sapiens OX=9606 GN=HEL-S-45 PE=2 SV=1
Q2PS10	1.40852	UP_PMHV	0.0201919	4944	0.000781299	0.00110048	Non-muscle myosin heavy chain (Fragment)	Non-muscle myosin heavy chain (Fragment) OS=Homo sapiens OX=9606 GN=MYH9 PE=4 SV=1
H7BZJ3	1.4714	UP_PMHV	0.0204326	209	0.000576585	0.000848387	Protein disulfide-isomerase A3 (Fragment)	Protein disulfide-isomerase A3 (Fragment) OS=Homo sapiens OX=9606 GN=PDIA3 PE=1 SV=1
E9PFF2	1.41519	UP_PMU	0.020643	3540	0.000116509	8.23273e-05	Transketolase	Transketolase OS=Homo sapiens OX=9606 GN=TKT PE=1 SV=1
Q2VPJ6	1.20755	UP_PMU	0.0211758	3359	0.000324325	0.000268581	HSP90AA1 protein (Fragment)	HSP90AA1 protein (Fragment) OS=Homo sapiens OX=9606 GN=HSP90AA1 PE=2 SV=1
B4DIW2	1.57476	UP_PMHV	0.0213468	313	8.18904e-05	0.000128958	cDNA FLJ54035, highly similar to Neutral alpha-glucosidase AB	cDNA FLJ54035, highly similar to Neutral alpha-glucosidase AB OS=Homo sapiens OX=9606 PE=2 SV=1
I3L0S0	1.45437	UP_PMHV	0.0214538	160	0.000411009	0.00059776	Protein disulfide-isomerase (Fragment)	Protein disulfide-isomerase (Fragment) OS=Homo sapiens OX=9606 GN=P4HB PE=1 SV=1
Q96HX7	1.41104	UP_PMU	0.0214937	3371	0.000157951	0.000111939	HSP90AA1 protein (Fragment)	HSP90AA1 protein (Fragment) OS=Homo sapiens OX=9606 GN=HSP90AA1 PE=1 SV=2
B4DKN9	1.3016	UP_PMU	0.0220018	1069	0.000131284	0.000100864	cDNA FLJ57740, highly similar to Transforming protein RhoA	cDNA FLJ57740, highly similar to Transforming protein RhoA OS=Homo sapiens OX=9606 PE=2 SV=1
K7EJ64	1.26827	UP_PMU	0.0221098	5274	0.000125511	9.89629e-05	Tubulin beta-6 chain	Tubulin beta-6 chain OS=Homo sapiens OX=9606 GN=TUBB6 PE=1 SV=1
K7EQT3	1.26827	UP_PMU	0.0221098	5318	0.000125511	9.89629e-05	Tubulin beta-6 chain	Tubulin beta-6 chain OS=Homo sapiens OX=9606 GN=TUBB6 PE=1 SV=1
K7ERA8	1.26827	UP_PMU	0.0221098	5294	0.000118665	9.35649e-05	Tubulin beta-6 chain	Tubulin beta-6 chain OS=Homo sapiens OX=9606 GN=TUBB6 PE=1 SV=1
K7EJZ4	1.26827	UP_PMU	0.0221098	5271	0.000113506	8.94968e-05	Tubulin beta-6 chain	Tubulin beta-6 chain OS=Homo sapiens OX=9606 GN=TUBB6 PE=1 SV=1
K7ESQ3	1.26827	UP_PMU	0.0221098	5256	0.000135971	0.00010721	Tubulin beta-6 chain	Tubulin beta-6 chain OS=Homo sapiens OX=9606 GN=TUBB6 PE=1 SV=1
P35579	1.27672	UP_PMHV	0.0222297	4948	0.000611562	0.000780792	Myosin-9	Myosin-9 OS=Homo sapiens OX=9606 GN=MYH9 PE=1 SV=4
A0A024R1N1	1.27672	UP_PMHV	0.0222297	4933	0.000611562	0.000780792	Myosin, heavy polypeptide 9, non-muscle, isoform CRA_a	Myosin, heavy polypeptide 9, non-muscle, isoform CRA_a OS=Homo sapiens OX=9606 GN=MYH9 PE=3 SV=1; Additional IDs concatenated into MaxParsimony group: P35579, A0A0U4BW16, Q86XU5, B4E3S1, Q6ZNL4, B1PS43, P35749, A0A024QZJ4, A0A024QZJ6, Q5BKV1, Q99529, Q7Z406, Q7Z7R0, B1AH99, M0QY43, O14794, O14729, A0A0C4DFM8, B3KWH4, Q68D89, Q2PS10, B4E177, A1L2Z2, Q66K75, E7ERA5, A7E2Y1, A0A087X0T3, Q9UKX2, P110…
H0Y5C6	1.23814	UP_PMHV	0.0222972	5382	0.000216998	0.000268673	Filamin-A (Fragment)	Filamin-A (Fragment) OS=Homo sapiens OX=9606 GN=FLNA PE=1 SV=1
E9PLJ3	2.17742	UP_PMU	0.022988	3011	0.000163313	7.5003e-05	Cofilin-1 (Fragment)	Cofilin-1 (Fragment) OS=Homo sapiens OX=9606 GN=CFL1 PE=1 SV=1
M0R2I7	1.65459	UP_PMHV	0.0232692	4957	0.000113709	0.000188143	Heterogeneous nuclear ribonucleoprotein M (Fragment)	Heterogeneous nuclear ribonucleoprotein M (Fragment) OS=Homo sapiens OX=9606 GN=HNRNPM PE=1 SV=1
E9PQB7	2.25838	UP_PMU	0.0233402	3006	0.000109684	4.85675e-05	Cofilin-1 (Fragment)	Cofilin-1 (Fragment) OS=Homo sapiens OX=9606 GN=CFL1 PE=1 SV=1
A0A1L1UHR1	1.32886	UP_PMHV	0.0238603	759	0.000144623	0.000192184	Sperm binding protein 1a	Sperm binding protein 1a OS=Homo sapiens OX=9606 PE=2 SV=1
P21796	1.32886	UP_PMHV	0.0238603	757	0.000144623	0.000192184	Voltage-dependent anion-selective channel protein 1	Voltage-dependent anion-selective channel protein 1 OS=Homo sapiens OX=9606 GN=VDAC1 PE=1 SV=2; Additional IDs concatenated into MaxParsimony group: A0A1L1UHR1, B3KTS5, C9JI87, B4DEI3
D6RBM0	1.71265	UP_PMHV	0.0239264	4723	0.000106076	0.000181671	Heterogeneous nuclear ribonucleoprotein H (Fragment)	Heterogeneous nuclear ribonucleoprotein H (Fragment) OS=Homo sapiens OX=9606 GN=HNRNPH1 PE=1 SV=1
B4DEG4	1.66909	UP_PMHV	0.0242069	4951	7.65059e-05	0.000127695	cDNA FLJ60435, highly similar to Heterogeneous nuclear ribonucleoprotein M	cDNA FLJ60435, highly similar to Heterogeneous nuclear ribonucleoprotein M OS=Homo sapiens OX=9606 PE=2 SV=1
M0R019	1.66909	UP_PMHV	0.0242069	4961	7.95487e-05	0.000132774	Heterogeneous nuclear ribonucleoprotein M (Fragment)	Heterogeneous nuclear ribonucleoprotein M (Fragment) OS=Homo sapiens OX=9606 GN=HNRNPM PE=1 SV=8
A0A0U4BW16	1.27307	UP_PMHV	0.024389	4931	0.000575559	0.000732727	Non-muscle myosin heavy chain 9	Non-muscle myosin heavy chain 9 OS=Homo sapiens OX=9606 GN=MYH9 PE=2 SV=1
O00177	3.19515	UP_PMHV	0.0256853	5017	3.50138e-05	0.000111874	Intercelular adhesion molecule 1 (Fragment)	Intercelular adhesion molecule 1 (Fragment) OS=Homo sapiens OX=9606 GN=ICAM-1 PE=4 SV=1
G3V2D6	2.11179	UP_PMHV	0.0258155	601	8.06933e-05	0.000170407	Heterogeneous nuclear ribonucleoproteins C1/C2 (Fragment)	Heterogeneous nuclear ribonucleoproteins C1/C2 (Fragment) OS=Homo sapiens OX=9606 GN=HNRNPC PE=1 SV=1
B4DQQ2	2.11179	UP_PMHV	0.0258155	624	8.81039e-05	0.000186057	cDNA FLJ54127, highly similar to Heterogeneous nuclear ribonucleoproteins C	cDNA FLJ54127, highly similar to Heterogeneous nuclear ribonucleoproteins C OS=Homo sapiens OX=9606 PE=2 SV=1
G3V5V7	2.11179	UP_PMHV	0.0258155	621	9.59354e-05	0.000202595	Heterogeneous nuclear ribonucleoproteins C1/C2 (Fragment)	Heterogeneous nuclear ribonucleoproteins C1/C2 (Fragment) OS=Homo sapiens OX=9606 GN=HNRNPC PE=1 SV=1
B4DLN6	1.34936	UP_PMHV	0.0258787	173	0.000398101	0.000537183	cDNA FLJ59033, highly similar to Protein disulfide-isomerase	cDNA FLJ59033, highly similar to Protein disulfide-isomerase OS=Homo sapiens OX=9606 PE=2 SV=1
Q6P2D7	1.6077	UP_PMHV	0.0258905	4955	0.000106098	0.000170573	HNRPM protein (Fragment)	HNRPM protein (Fragment) OS=Homo sapiens OX=9606 GN=HNRPM PE=2 SV=1
E9PCY7	1.64413	UP_PMHV	0.0261248	4701	6.94626e-05	0.000114206	Heterogeneous nuclear ribonucleoprotein H	Heterogeneous nuclear ribonucleoprotein H OS=Homo sapiens OX=9606 GN=HNRNPH1 PE=1 SV=1
P31943	1.64413	UP_PMHV	0.0261248	4727	6.63685e-05	0.000109119	Heterogeneous nuclear ribonucleoprotein H	Heterogeneous nuclear ribonucleoprotein H OS=Homo sapiens OX=9606 GN=HNRNPH1 PE=1 SV=4
A0A384MEJ3	1.64413	UP_PMHV	0.0261248	4715	6.63685e-05	0.000109119	Epididymis secretory sperm binding protein	Epididymis secretory sperm binding protein OS=Homo sapiens OX=9606 PE=2 SV=1
E7EX29	1.63226	UP_PMU	0.0270447	4827	0.000261559	0.000160244	14-3-3 protein zeta/delta (Fragment)	14-3-3 protein zeta/delta (Fragment) OS=Homo sapiens OX=9606 GN=YWHAZ PE=1 SV=1; Additional IDs concatenated into MaxParsimony group: D0PNI1, P63104, B3KNB4, B4DHC4, B0AZS6, B4DE78, E7ESK7, G9K388, P62258, V9HW98, B7ZA86, H0YB80, B7Z2E6, V9HWD6, B5BU24, P31947, A0A024R1K7, B2R6N6, Q04917, Q59EQ2, Q9H4N8, A0A0J9YWE8, K7EM20, Q2F831, Q4VY19, E7EVZ2, E9PD24, E5RIR4, Q4VY20, Q6LD62, E5RGE1, B4DMT8, A…
D0PNI1	1.63226	UP_PMU	0.0270447	4852	0.000262627	0.000160898	Epididymis luminal protein 4	Epididymis luminal protein 4 OS=Homo sapiens OX=9606 GN=YWHAZ PE=2 SV=1
P63104	1.63226	UP_PMU	0.0270447	4866	0.000262627	0.000160898	14-3-3 protein zeta/delta	14-3-3 protein zeta/delta OS=Homo sapiens OX=9606 GN=YWHAZ PE=1 SV=1
Q86TQ3	1.2314	UP_PMHV	0.0275932	5395	0.000412005	0.000507341	Similar to filamin C, gamma (Actin binding protein 280) (Fragment)	Similar to filamin C, gamma (Actin binding protein 280) (Fragment) OS=Homo sapiens OX=9606 PE=2 SV=1
V9HW65	1.19273	UP_PMU	0.0276298	3412	0.000759635	0.00063689	Annexin	Annexin OS=Homo sapiens OX=9606 GN=HEL-S-270 PE=2 SV=1
P07355	1.19273	UP_PMU	0.0276298	3429	0.000759635	0.00063689	Annexin A2	Annexin A2 OS=Homo sapiens OX=9606 GN=ANXA2 PE=1 SV=2; Additional IDs concatenated into MaxParsimony group: A0A024R5Z7, V9HW65, H0YN42, A6NMY6, H0YMU9, H0YMD0, B4DNH8, H0YM50, H0YKS4, B3KRQ1, H0YNP5, H0YMM1, H0YL33, H0YN28, H0YMW4, H0YKX9, H0YMT9, H0YLV6, H0YKZ7, H0YKL9, H0YKV8, H0YNA0, H0YMD9, H0YKN4, H0YN52, H0YNB8, H0YLE2
A0A024R5Z7	1.19273	UP_PMU	0.0276298	3428	0.000759635	0.00063689	Annexin	Annexin OS=Homo sapiens OX=9606 GN=ANXA2 PE=2 SV=1
Q15670	1.70858	UP_PMU	0.0276805	451	0.00037402	0.000218907	Alpha-tubulin isotype H2-alpha (Fragment)	Alpha-tubulin isotype H2-alpha (Fragment) OS=Homo sapiens OX=9606 PE=4 SV=1
A0A024R6W0	1.42349	UP_PMHV	0.0277086	3558	0.000101519	0.000144511	Aspartate aminotransferase	Aspartate aminotransferase OS=Homo sapiens OX=9606 GN=GOT2 PE=4 SV=1
P00505	1.42349	UP_PMHV	0.0277086	3555	0.000101519	0.000144511	Aspartate aminotransferase, mitochondrial	Aspartate aminotransferase, mitochondrial OS=Homo sapiens OX=9606 GN=GOT2 PE=1 SV=3; Additional IDs concatenated into MaxParsimony group: A0A024R6W0, B3KUZ8, A8K482, B4DY39
E9PNJ1	1.38317	UP_PMHV	0.0277443	4464	9.424e-05	0.00013035	Lysosomal Pro-X carboxypeptidase (Fragment)	Lysosomal Pro-X carboxypeptidase (Fragment) OS=Homo sapiens OX=9606 GN=PRCP PE=1 SV=8
E9PNF7	1.38317	UP_PMHV	0.0277443	4461	0.000132423	0.000183165	Lysosomal Pro-X carboxypeptidase (Fragment)	Lysosomal Pro-X carboxypeptidase (Fragment) OS=Homo sapiens OX=9606 GN=PRCP PE=1 SV=1
A0A0D9SFE5	1.52679	UP_PMHV	0.0280087	4743	9.48187e-05	0.000144768	Lamin B1, isoform CRA_a	Lamin B1, isoform CRA_a OS=Homo sapiens OX=9606 GN=LMNB1 PE=1 SV=1
B4E3S1	1.26717	UP_PMHV	0.0282952	4937	0.000497561	0.000630497	cDNA FLJ57040, highly similar to Myosin-9	cDNA FLJ57040, highly similar to Myosin-9 OS=Homo sapiens OX=9606 PE=2 SV=1
E9PLA2	1.41102	UP_PMU	0.0287499	1085	0.00011482	8.13737e-05	Rho-related GTP-binding protein RhoC	Rho-related GTP-binding protein RhoC OS=Homo sapiens OX=9606 GN=RHOC PE=4 SV=1
A0A2R8Y4L2	1.61534	UP_PMHV	0.0288128	5228	8.35552e-05	0.00013497	Heterogeneous nuclear ribonucleoprotein A1 pseudogene 48	Heterogeneous nuclear ribonucleoprotein A1 pseudogene 48 OS=Homo sapiens OX=9606 GN=HNRNPA1P48 PE=4 SV=1
H0YMD0	1.17846	UP_PMU	0.0289663	3420	0.000949582	0.000805782	Annexin (Fragment)	Annexin (Fragment) OS=Homo sapiens OX=9606 GN=ANXA2 PE=1 SV=1
H0YMU9	1.17846	UP_PMU	0.0289663	3422	0.000937196	0.000795271	Annexin	Annexin OS=Homo sapiens OX=9606 GN=ANXA2 PE=1 SV=1
Q6PK50	1.24764	UP_PMU	0.0290523	3380	0.000626375	0.000502048	HSP90AB1 protein (Fragment)	HSP90AB1 protein (Fragment) OS=Homo sapiens OX=9606 GN=HSP90AB1 PE=1 SV=1
A8K482	1.43309	UP_PMHV	0.0297111	3556	8.80327e-05	0.000126159	Aspartate aminotransferase	Aspartate aminotransferase OS=Homo sapiens OX=9606 PE=2 SV=1
Q86XU5	1.26096	UP_PMHV	0.0297397	4930	0.000509318	0.000642228	MYH9 protein (Fragment)	MYH9 protein (Fragment) OS=Homo sapiens OX=9606 GN=MYH9 PE=2 SV=1
P07237	1.3413	UP_PMHV	0.0300641	159	0.000398705	0.000534784	Protein disulfide-isomerase	Protein disulfide-isomerase OS=Homo sapiens OX=9606 GN=P4HB PE=1 SV=3; Additional IDs concatenated into MaxParsimony group: A0A024R8S5, H7BZ94, B4DUA5, B4DNL5, B4DLN6, H0Y3Z3, Q96C96, B4DJS0, I3L398, I3L312, B3KTQ9, I3NI03, I3L0S0, I3L3U6, I3L3P5, B4DNP9, I3L4M2, I3L514, I3L1Y5
A0A024R8S5	1.3413	UP_PMHV	0.0300641	161	0.000398705	0.000534784	Protein disulfide-isomerase	Protein disulfide-isomerase OS=Homo sapiens OX=9606 GN=P4HB PE=2 SV=1
E9PP21	1.60096	UP_PMU	0.0305107	1223	0.000143259	8.94832e-05	Cysteine and glycine-rich protein 1	Cysteine and glycine-rich protein 1 OS=Homo sapiens OX=9606 GN=CSRP1 PE=1 SV=1
B3KUJ8	1.57149	UP_PMHV	0.0309213	5504	0.000156585	0.000246072	cDNA FLJ40065 fis, clone TESOP2000400, highly similar to CATHEPSIN B	cDNA FLJ40065 fis, clone TESOP2000400, highly similar to CATHEPSIN B OS=Homo sapiens OX=9606 PE=2 SV=1
B4DMY4	1.57149	UP_PMHV	0.0309213	5515	0.000176398	0.000277207	cDNA FLJ59133, highly similar to Cathepsin B	cDNA FLJ59133, highly similar to Cathepsin B OS=Homo sapiens OX=9606 PE=2 SV=1
B4DUA5	1.33191	UP_PMHV	0.0312016	157	0.000414168	0.000551635	cDNA FLJ59430, highly similar to Protein disulfide-isomerase	cDNA FLJ59430, highly similar to Protein disulfide-isomerase OS=Homo sapiens OX=9606 PE=2 SV=1
H7BZ94	1.33191	UP_PMHV	0.0312016	163	0.000403457	0.000537368	Protein disulfide-isomerase	Protein disulfide-isomerase OS=Homo sapiens OX=9606 GN=P4HB PE=1 SV=2
B4DNL5	1.33592	UP_PMHV	0.0312385	172	0.000385771	0.00051536	Protein disulfide-isomerase	Protein disulfide-isomerase OS=Homo sapiens OX=9606 PE=2 SV=1
H0YN42	1.19355	UP_PMU	0.0319037	3427	0.000897586	0.000752028	Annexin (Fragment)	Annexin (Fragment) OS=Homo sapiens OX=9606 GN=ANXA2 PE=1 SV=1
B3KTS5	1.34368	UP_PMHV	0.0319253	756	0.000118367	0.000159047	cDNA FLJ38670 fis, clone HSYRA2000190, highly similar to Voltage-dependent anion-selective channel protein 1	cDNA FLJ38670 fis, clone HSYRA2000190, highly similar to Voltage-dependent anion-selective channel protein 1 OS=Homo sapiens OX=9606 PE=2 SV=1
I3L1Y5	1.42147	UP_PMHV	0.032343	171	0.000235977	0.000335432	Protein disulfide-isomerase	Protein disulfide-isomerase OS=Homo sapiens OX=9606 GN=P4HB PE=1 SV=1
Q5JSD2	1.37284	UP_PMHV	0.0326692	3593	0.000134291	0.00018436	Voltage-dependent anion-selective channel protein 2 (Fragment)	Voltage-dependent anion-selective channel protein 2 (Fragment) OS=Homo sapiens OX=9606 GN=VDAC2 PE=1 SV=8
Q5JSD1	1.37284	UP_PMHV	0.0326692	3595	0.000127708	0.000175323	Voltage-dependent anion-selective channel protein 2 (Fragment)	Voltage-dependent anion-selective channel protein 2 (Fragment) OS=Homo sapiens OX=9606 GN=VDAC2 PE=1 SV=1
H0YBG6	1.50894	UP_PMHV	0.0333041	5071	0.000157646	0.000237878	Stress-70 protein, mitochondrial (Fragment)	Stress-70 protein, mitochondrial (Fragment) OS=Homo sapiens OX=9606 GN=HSPA9 PE=1 SV=1
B2RBS8	1.63327	UP_PMHV	0.0337974	5411	0.000130544	0.000213214	cDNA, FLJ95666, highly similar to Homo sapiens albumin (ALB), mRNA	cDNA, FLJ95666, highly similar to Homo sapiens albumin (ALB), mRNA OS=Homo sapiens OX=9606 PE=2 SV=1
A0A0A0MT44	1.29885	UP_PMHV	0.0350298	5387	0.00035178	0.000456911	Filamin-B	Filamin-B OS=Homo sapiens OX=9606 GN=FLNB PE=1 SV=1
B3KUZ8	1.36865	UP_PMHV	0.0351936	3557	0.000117664	0.00016104	Aspartate aminotransferase	Aspartate aminotransferase OS=Homo sapiens OX=9606 PE=2 SV=1
C9J0S9	2.71015	UP_PMU	0.0355964	188	0.000139735	5.15598e-05	60 kDa heat shock protein, mitochondrial (Fragment)	60 kDa heat shock protein, mitochondrial (Fragment) OS=Homo sapiens OX=9606 GN=HSPD1 PE=1 SV=1
Q9BTI9	1.80335	UP_PMHV	0.0362063	844	0.000142163	0.00025637	NPM1 protein (Fragment)	NPM1 protein (Fragment) OS=Homo sapiens OX=9606 GN=NPM1 PE=2 SV=2
B4DEF7	1.44831	UP_PMHV	0.0366952	5052	0.00161876	0.00234446	cDNA FLJ60062, highly similar to 78 kDa glucose-regulated protein	cDNA FLJ60062, highly similar to 78 kDa glucose-regulated protein OS=Homo sapiens OX=9606 PE=2 SV=1
D6RIU0	1.58936	UP_PMHV	0.0379993	4718	0.000133858	0.000212749	Heterogeneous nuclear ribonucleoprotein H (Fragment)	Heterogeneous nuclear ribonucleoprotein H (Fragment) OS=Homo sapiens OX=9606 GN=HNRNPH1 PE=1 SV=1
D6RF44	1.55808	UP_PMHV	0.0382126	963	0.000185763	0.000289434	Heterogeneous nuclear ribonucleoprotein D0 (Fragment)	Heterogeneous nuclear ribonucleoprotein D0 (Fragment) OS=Homo sapiens OX=9606 GN=HNRNPD PE=1 SV=8
B7Z602	1.39064	UP_PMHV	0.0384848	223	0.000101729	0.000141468	cDNA FLJ59408, highly similar to 150 kDa oxygen-regulated protein (Orp150)	cDNA FLJ59408, highly similar to 150 kDa oxygen-regulated protein (Orp150) OS=Homo sapiens OX=9606 PE=2 SV=1
