# Supplementary material for: Proangiogenic Properties of Extracellular Vesicles Secreted by Endothelial Cells Reversibly Primed for Anoikis: A Possible Autocrine Mechanism Induced by Astrocytoma Extracellular Matrix
Source: Int J Mol Sci. 2026 Mar 11;27(6):2574. doi: 10.3390/ijms27062574 (PMC13026904; doi:10.3390/ijms27062574)
Supplement: Supplementary file 1 [file ijms-27-02574-s001.zip › Table S2 - STRING analysis_UP_U251 ECM.xlsx]

## Sheet: Legend PMU
Your Input:
LGALS1	Galectin-1; Lectin that binds beta-galactoside and a wide array of complex carbohydrates. Plays a role in regulating apoptosis, cell proliferation and cell differentiation. Inhibits CD45 protein phosphatase activity and therefore the dephosphorylation of Lyn kinase. Strong inducer of T-cell apoptosis. (135 aa)
TUBB1	Tubulin beta-1 chain; Tubulin is the major constituent of microtubules. It binds two moles of GTP, one at an exchangeable site on the beta chain and one at a non-exchangeable site on the alpha chain (By similarity). Belongs to the tubulin family. (451 aa)
EEF1A2	Elongation factor 1-alpha 2; This protein promotes the GTP-dependent binding of aminoacyl- tRNA to the A-site of ribosomes during protein biosynthesis; Belongs to the TRAFAC class translation factor GTPase superfamily. Classic translation factor GTPase family. EF-Tu/EF-1A subfamily. (463 aa)
GAPDHS	Glyceraldehyde-3-phosphate dehydrogenase, testis-specific; May play an important role in regulating the switch between different pathways for energy production during spermiogenesis and in the spermatozoon. Required for sperm motility and male fertility (By similarity). (408 aa)
PFN1	Profilin-1; Binds to actin and affects the structure of the cytoskeleton. At high concentrations, profilin prevents the polymerization of actin, whereas it enhances it at low concentrations. By binding to PIP2, it inhibits the formation of IP3 and DG. Inhibits androgen receptor (AR) and HTT aggregation and binding of G-actin is essential for its inhibition of AR. (140 aa)
ARHGDIB	Rho GDP-dissociation inhibitor 2; Regulates the GDP/GTP exchange reaction of the Rho proteins by inhibiting the dissociation of GDP from them, and the subsequent binding of GTP to them. Regulates reorganization of the actin cytoskeleton mediated by Rho family members. (201 aa)
TPI1	Triosephosphate isomerase; Triosephosphate isomerase is an extremely efficient metabolic enzyme that catalyzes the interconversion between dihydroxyacetone phosphate (DHAP) and D-glyceraldehyde-3-phosphate (G3P) in glycolysis and gluconeogenesis. (286 aa)
MT2A	Metallothionein-2; Metallothioneins have a high content of cysteine residues that bind various heavy metals; these proteins are transcriptionally regulated by both heavy metals and glucocorticoids; Belongs to the metallothionein superfamily. Type 1 family. (61 aa)
TUBA4A	Tubulin alpha-4A chain; Tubulin is the major constituent of microtubules. It binds two moles of GTP, one at an exchangeable site on the beta chain and one at a non-exchangeable site on the alpha chain. (448 aa)
ARF3	ADP-ribosylation factor 3; GTP-binding protein that functions as an allosteric activator of the cholera toxin catalytic subunit, an ADP-ribosyltransferase. Involved in protein trafficking; may modulate vesicle budding and uncoating within the Golgi apparatus; Belongs to the small GTPase superfamily. Arf family. (181 aa)
TUBB2B	Tubulin beta-2B chain; Tubulin is the major constituent of microtubules. It binds two moles of GTP, one at an exchangeable site on the beta chain and one at a non- exchangeable site on the alpha chain (By similarity). Plays a critical role in proper axon guidance in both central and peripheral axon tracts. Implicated in neuronal migration. Belongs to the tubulin family. (445 aa)
PRDX1	Peroxiredoxin-1; Thiol-specific peroxidase that catalyzes the reduction of hydrogen peroxide and organic hydroperoxides to water and alcohols, respectively. Plays a role in cell protection against oxidative stress by detoxifying peroxides and as sensor of hydrogen peroxide-mediated signaling events. Might participate in the signaling cascades of growth factors and tumor necrosis factor-alpha by r…
TUBB4A	Tubulin beta-4A chain; Tubulin is the major constituent of microtubules. It binds two moles of GTP, one at an exchangeable site on the beta chain and one at a non-exchangeable site on the alpha chain. (444 aa)
YWHAE	14-3-3 protein epsilon; Adapter protein implicated in the regulation of a large spectrum of both general and specialized signaling pathways. Binds to a large number of partners, usually by recognition of a phosphoserine or phosphothreonine motif. Binding generally results in the modulation of the activity of the binding partner (By similarity). Positively regulates phosphorylated protein HSF1 nuc…
PGD	6-phosphogluconate dehydrogenase, decarboxylating; Catalyzes the oxidative decarboxylation of 6-phosphogluconate to ribulose 5-phosphate and CO(2), with concomitant reduction of NADP to NADPH. (483 aa)
RPS27A	Ubiquitin-40S ribosomal protein S27a; [Ubiquitin]: Exists either covalently attached to another protein, or free (unanchored). When covalently bound, it is conjugated to target proteins via an isopeptide bond either as a monomer (monoubiquitin), a polymer linked via different Lys residues of the ubiquitin (polyubiquitin chains) or a linear polymer linked via the initiator Met of the ubiquitin (li…
RPS3	40S ribosomal protein S3; Involved in translation as a component of the 40S small ribosomal subunit. Has endonuclease activity and plays a role in repair of damaged DNA. Cleaves phosphodiester bonds of DNAs containing altered bases with broad specificity and cleaves supercoiled DNA more efficiently than relaxed DNA. Displays high binding affinity for 7,8-dihydro- 8-oxoguanine (8-oxoG), a common D…
SLC25A4	ADP/ATP translocase 1; Involved in mitochondrial ADP/ATP transport. Catalyzes the exchange of cytoplasmic ADP with mitochondrial ATP across the mitochondrial inner membrane. (298 aa)
RHOC	Rho-related GTP-binding protein RhoC; Regulates a signal transduction pathway linking plasma membrane receptors to the assembly of focal adhesions and actin stress fibers. Serves as a microtubule-dependent signal that is required for the myosin contractile ring formation during cell cycle cytokinesis. Regulates apical junction formation in bronchial epithelial cells. (193 aa)
EIF4A1	Eukaryotic initiation factor 4A-I; ATP-dependent RNA helicase which is a subunit of the eIF4F complex involved in cap recognition and is required for mRNA binding to ribosome. In the current model of translation initiation, eIF4A unwinds RNA secondary structures in the 5'-UTR of mRNAs which is necessary to allow efficient binding of the small ribosomal subunit, and subsequent scanning for the ini…
EIF5A2	Eukaryotic translation initiation factor 5A-2; mRNA-binding protein involved in translation elongation. Has an important function at the level of mRNA turnover, probably acting downstream of decapping. Involved in actin dynamics and cell cycle progression, mRNA decay and probably in a pathway involved in stress response and maintenance of cell wall integrity. Functions as a regulator of apoptosis…
ANXA5	Annexin A5; This protein is an anticoagulant protein that acts as an indirect inhibitor of the thromboplastin-specific complex, which is involved in the blood coagulation cascade. (320 aa)
PRDX2	Peroxiredoxin-2; Thiol-specific peroxidase that catalyzes the reduction of hydrogen peroxide and organic hydroperoxides to water and alcohols, respectively. Plays a role in cell protection against oxidative stress by detoxifying peroxides and as sensor of hydrogen peroxide-mediated signaling events. Might participate in the signaling cascades of growth factors and tumor necrosis factor-alpha by r…
RAC3	Ras-related C3 botulinum toxin substrate 3; Plasma membrane-associated small GTPase which cycles between an active GTP-bound and inactive GDP-bound state. In active state binds to a variety of effector proteins to regulate cellular responses, such as cell spreading and the formation of actin-based protusions including lamellipodia and membrane ruffles. Promotes cell adhesion and spreading on fibr…
PCBP1	Poly(rC)-binding protein 1; Single-stranded nucleic acid binding protein that binds preferentially to oligo dC. In case of infection by poliovirus, plays a role in initiation of viral RNA replication in concert with the viral protein 3CD. (356 aa)
ARF4	ADP-ribosylation factor 4; GTP-binding protein that functions as an allosteric activator of the cholera toxin catalytic subunit, an ADP-ribosyltransferase. Involved in protein trafficking; may modulate vesicle budding and uncoating within the Golgi apparatus. (180 aa)
EEF2	Elongation factor 2; Catalyzes the GTP-dependent ribosomal translocation step during translation elongation. During this step, the ribosome changes from the pre-translocational (PRE) to the post-translocational (POST) state as the newly formed A-site-bound peptidyl-tRNA and P-site-bound deacylated tRNA move to the P and E sites, respectively. Catalyzes the coordinated movement of the two tRNA mol…
TUBA3E	Detyrosinated tubulin alpha-3E chain; Tubulin is the major constituent of microtubules. It binds two moles of GTP, one at an exchangeable site on the beta chain and one at a non-exchangeable site on the alpha chain (By similarity). Belongs to the tubulin family. (450 aa)
TUBB6	Tubulin beta-6 chain; Tubulin is the major constituent of microtubules. It binds two moles of GTP, one at an exchangeable site on the beta chain and one at a non-exchangeable site on the alpha chain. Belongs to the tubulin family. (446 aa)
PKM	Pyruvate kinase PKM; Glycolytic enzyme that catalyzes the transfer of a phosphoryl group from phosphoenolpyruvate (PEP) to ADP, generating ATP. Stimulates POU5F1-mediated transcriptional activation. Plays a general role in caspase independent cell death of tumor cells. The ratio between the highly active tetrameric form and nearly inactive dimeric form determines whether glucose carbons are chann…
TUBB3	Tubulin beta-3 chain; Tubulin is the major constituent of microtubules. It binds two moles of GTP, one at an exchangeable site on the beta chain and one at a non-exchangeable site on the alpha chain. TUBB3 plays a critical role in proper axon guidance and mantainance. Binding of NTN1/Netrin-1 to its receptor UNC5C might cause dissociation of UNC5C from polymerized TUBB3 in microtubules and thereb…
TUBA3D	Detyrosinated tubulin alpha-3C chain; Tubulin is the major constituent of microtubules. It binds two moles of GTP, one at an exchangeable site on the beta chain and one at a non-exchangeable site on the alpha chain. (450 aa)
MT1E	Metallothionein; Metallothioneins have a high content of cysteine residues that bind various heavy metals. (127 aa)
RPS27L	Ribosomal protein S27 like; Belongs to the eukaryotic ribosomal protein eS27 family. (84 aa)
TUBA8	Tubulin alpha-8 chain; Tubulin is the major constituent of microtubules. It binds two moles of GTP, one at an exchangeable site on the beta chain and one at a non-exchangeable site on the alpha chain. (449 aa)
HSP90AA1	Heat shock protein HSP 90-alpha; Molecular chaperone that promotes the maturation, structural maintenance and proper regulation of specific target proteins involved for instance in cell cycle control and signal transduction. Undergoes a functional cycle that is linked to its ATPase activity which is essential for its chaperone activity. This cycle probably induces conformational changes in the cl…
EIF5A	Eukaryotic translation initiation factor 5A-1; mRNA-binding protein involved in translation elongation. Has an important function at the level of mRNA turnover, probably acting downstream of decapping. Involved in actin dynamics and cell cycle progression, mRNA decay and probably in a pathway involved in stress response and maintenance of cell wall integrity. With syntenin SDCBP, functions as a r…
TUBA1B	Detyrosinated tubulin alpha-1B chain; Tubulin is the major constituent of microtubules. It binds two moles of GTP, one at an exchangeable site on the beta chain and one at a non-exchangeable site on the alpha chain. (451 aa)
NME1	Nucleoside diphosphate kinase A; Major role in the synthesis of nucleoside triphosphates other than ATP. The ATP gamma phosphate is transferred to the NDP beta phosphate via a ping-pong mechanism, using a phosphorylated active-site intermediate. Possesses nucleoside-diphosphate kinase, serine/threonine-specific protein kinase, geranyl and farnesyl pyrophosphate kinase, histidine protein kinase an…
TUBB	Tubulin beta chain; Tubulin is the major constituent of microtubules. It binds two moles of GTP, one at an exchangeable site on the beta chain and one at a non-exchangeable site on the alpha chain. (444 aa)
EEF1A1	Elongation factor 1-alpha 1; This protein promotes the GTP-dependent binding of aminoacyl- tRNA to the A-site of ribosomes during protein biosynthesis. With PARP1 and TXK, forms a complex that acts as a T helper 1 (Th1) cell-specific transcription factor and binds the promoter of IFN-gamma to directly regulate its transcription, and is thus involved importantly in Th1 cytokine production; Belongs…
HSPD1	60 kDa heat shock protein, mitochondrial; Chaperonin implicated in mitochondrial protein import and macromolecular assembly. Together with Hsp10, facilitates the correct folding of imported proteins. May also prevent misfolding and promote the refolding and proper assembly of unfolded polypeptides generated under stress conditions in the mitochondrial matrix. The functional units of these chapero…
TUBB4B	Tubulin beta-4B chain; Tubulin is the major constituent of microtubules. It binds two moles of GTP, one at an exchangeable site on the beta chain and one at a non-exchangeable site on the alpha chain; Belongs to the tubulin family. (445 aa)
ANXA2	Annexin A2; Calcium-regulated membrane-binding protein whose affinity for calcium is greatly enhanced by anionic phospholipids. It binds two calcium ions with high affinity. May be involved in heat-stress response. Inhibits PCSK9-enhanced LDLR degradation, probably reduces PCSK9 protein levels via a translational mechanism but also competes with LDLR for binding with PCSK9 ; Belongs to the annexi…
RAC1	Ras-related C3 botulinum toxin substrate 1; Plasma membrane-associated small GTPase which cycles between active GTP-bound and inactive GDP-bound states. In its active state, binds to a variety of effector proteins to regulate cellular responses such as secretory processes, phagocytosis of apoptotic cells, epithelial cell polarization, neurons adhesion, migration and differentiation, and growth-fa…
PCBP2	Poly(rC)-binding protein 2; Single-stranded nucleic acid binding protein that binds preferentially to oligo dC. Major cellular poly(rC)-binding protein. Binds also poly(rU). Negatively regulates cellular antiviral responses mediated by MAVS signaling. It acts as an adapter between MAVS and the E3 ubiquitin ligase ITCH, therefore triggering MAVS ubiquitination and degradation. (366 aa)
MSN	Moesin; Ezrin-radixin-moesin (ERM) family protein that connects the actin cytoskeleton to the plasma membrane and thereby regulates the structure and function of specific domains of the cell cortex. Tethers actin filaments by oscillating between a resting and an activated state providing transient interactions between moesin and the actin cytoskeleton. Once phosphorylated on its C-terminal threon…
TGM2	Protein-glutamine gamma-glutamyltransferase 2; Catalyzes the cross-linking of proteins, such as WDR54, and the conjugation of polyamines to proteins. (687 aa)
CSRP1	Cysteine and glycine-rich protein 1; Could play a role in neuronal development. (193 aa)
HSP90AB1	Heat shock protein HSP 90-beta; Molecular chaperone that promotes the maturation, structural maintenance and proper regulation of specific target proteins involved for instance in cell cycle control and signal transduction. Undergoes a functional cycle that is linked to its ATPase activity. This cycle probably induces conformational changes in the client proteins, thereby causing their activation…
CAP1	Adenylyl cyclase-associated protein 1; Directly regulates filament dynamics and has been implicated in a number of complex developmental and morphological processes, including mRNA localization and the establishment of cell polarity; Belongs to the CAP family. (475 aa)
PGK1	Phosphoglycerate kinase 1; Catalyzes one of the two ATP producing reactions in the glycolytic pathway via the reversible conversion of 1,3- diphosphoglycerate to 3-phosphoglycerate. In addition to its role as a glycolytic enzyme, it seems that PGK-1 acts as a polymerase alpha cofactor protein (primer recognition protein). May play a role in sperm motility. (417 aa)
TXN	Thioredoxin; Participates in various redox reactions through the reversible oxidation of its active center dithiol to a disulfide and catalyzes dithiol-disulfide exchange reactions. Plays a role in the reversible S- nitrosylation of cysteine residues in target proteins, and thereby contributes to the response to intracellular nitric oxide. Nitrosylates the active site Cys of CASP3 in response to …
MT1G	Metallothionein-1G; Metallothioneins have a high content of cysteine residues that bind various heavy metals; these proteins are transcriptionally regulated by both heavy metals and glucocorticoids. (62 aa)
MT1M	Metallothionein-1M; Metallothioneins have a high content of cysteine residues that bind various heavy metals; these proteins are transcriptionally regulated by both heavy metals and glucocorticoids. (61 aa)
TUBB2A	Tubulin beta-2A chain; Tubulin is the major constituent of microtubules. It binds two moles of GTP, one at an exchangeable site on the beta chain and one at a non-exchangeable site on the alpha chain (By similarity). (445 aa)
TUBAL3	Tubulin alpha chain-like 3; Tubulin is the major constituent of microtubules. It binds two moles of GTP, one at an exchangeable site on the beta chain and one at a non-exchangeable site on the alpha chain (By similarity). Belongs to the tubulin family. (446 aa)
PFKP	ATP-dependent 6-phosphofructokinase, platelet type; Catalyzes the phosphorylation of D-fructose 6-phosphate to fructose 1,6-bisphosphate by ATP, the first committing step of glycolysis; Belongs to the phosphofructokinase type A (PFKA) family. ATP-dependent PFK group I subfamily. Eukaryotic two domain clade 'E' sub-subfamily. (784 aa)
FSCN1	Fascin; Actin-binding protein that contains 2 major actin binding sites. Organizes filamentous actin into parallel bundles. Plays a role in the organization of actin filament bundles and the formation of microspikes, membrane ruffles, and stress fibers. Important for the formation of a diverse set of cell protrusions, such as filopodia, and for cell motility and migration. Mediates reorganization…
NME2	Nucleoside diphosphate kinase B; Major role in the synthesis of nucleoside triphosphates other than ATP. The ATP gamma phosphate is transferred to the NDP beta phosphate via a ping-pong mechanism, using a phosphorylated active-site intermediate (By similarity). Negatively regulates Rho activity by interacting with AKAP13/LBC. Acts as a transcriptional activator of the MYC gene; binds DNA non-spec…
MT1X	Metallothionein-1X; Metallothioneins have a high content of cysteine residues that bind various heavy metals; these proteins are transcriptionally regulated by both heavy metals and glucocorticoids. May be involved in FAM168A anti-apoptotic signaling. (61 aa)
YWHAZ	14-3-3 protein zeta/delta; Adapter protein implicated in the regulation of a large spectrum of both general and specialized signaling pathways. Binds to a large number of partners, usually by recognition of a phosphoserine or phosphothreonine motif. Binding generally results in the modulation of the activity of the binding partner. Induces ARHGEF7 activity on RAC1 as well as lamellipodia and memb…
GAPDH	Glyceraldehyde-3-phosphate dehydrogenase; Has both glyceraldehyde-3-phosphate dehydrogenase and nitrosylase activities, thereby playing a role in glycolysis and nuclear functions, respectively. Participates in nuclear events including transcription, RNA transport, DNA replication and apoptosis. Nuclear functions are probably due to the nitrosylase activity that mediates cysteine S-nitrosylation o…
UBA52	Ubiquitin-60S ribosomal protein L40; [Ubiquitin]: Exists either covalently attached to another protein, or free (unanchored). When covalently bound, it is conjugated to target proteins via an isopeptide bond either as a monomer (monoubiquitin), a polymer linked via different Lys residues of the ubiquitin (polyubiquitin chains) or a linear polymer linked via the initiator Met of the ubiquitin (lin…
RPSA	40S ribosomal protein SA; Required for the assembly and/or stability of the 40S ribosomal subunit. Required for the processing of the 20S rRNA- precursor to mature 18S rRNA in a late step of the maturation of 40S ribosomal subunits. Also functions as a cell surface receptor for laminin. Plays a role in cell adhesion to the basement membrane and in the consequent activation of signaling transducti…
TKT	Transketolase; Catalyzes the transfer of a two-carbon ketol group from a ketose donor to an aldose acceptor, via a covalent intermediate with the cofactor thiamine pyrophosphate; Belongs to the transketolase family. (631 aa)
RHOA	Transforming protein RhoA; Small GTPase which cycles between an active GTP-bound and an inactive GDP-bound state. Mainly associated with cytoskeleton organization, in active state binds to a variety of effector proteins to regulate cellular responses such cytoskeletal dynamics, cell migration and cell cycle. Regulates a signal transduction pathway linking plasma membrane receptors to the assembly…
PPIA	Peptidyl-prolyl cis-trans isomerase A, N-terminally processed; PPIases accelerate the folding of proteins. It catalyzes the cis-trans isomerization of proline imidic peptide bonds in oligopeptides. (165 aa)
RACK1	Receptor of activated protein C kinase 1, N-terminally processed; Scaffolding protein involved in the recruitment, assembly and/or regulation of a variety of signaling molecules. Interacts with a wide variety of proteins and plays a role in many cellular processes. Component of the 40S ribosomal subunit involved in translational repression. Involved in the initiation of the ribosome quality contr…
WDR1	WD repeat-containing protein 1; Induces disassembly of actin filaments in conjunction with ADF/cofilin family proteins. Enhances cofilin- mediated actin severing (By similarity). Involved in cytokinesis. Involved in chemotactic cell migration by restricting lamellipodial membrane protrusions. Involved in myocardium sarcomere organization. Required for cardiomyocyte growth and maintenance (By simi…
CFL1	Cofilin-1; Binds to F-actin and exhibits pH-sensitive F-actin depolymerizing activity. Regulates actin cytoskeleton dynamics. Important for normal progress through mitosis and normal cytokinesis. Plays a role in the regulation of cell morphology and cytoskeletal organization. Required for the up-regulation of atypical chemokine receptor ACKR2 from endosomal compartment to cell membrane, increasin…
TUBA1A	Detyrosinated tubulin alpha-1A chain; Tubulin is the major constituent of microtubules. It binds two moles of GTP, one at an exchangeable site on the beta chain and one at a non-exchangeable site on the alpha chain. (451 aa)
PPIAL4D	Peptidyl-prolyl cis-trans isomerase A-like 4D; PPIases accelerate the folding of proteins. It catalyzes the cis-trans isomerization of proline imidic peptide bonds in oligopeptides (By similarity); Belongs to the cyclophilin-type PPIase family. PPIase A subfamily. (164 aa)
ARF1	ADP-ribosylation factor 1; GTP-binding protein involved in protein trafficking among different compartments. Modulates vesicle budding and uncoating within the Golgi complex. Deactivation induces the redistribution of the entire Golgi complex to the endoplasmic reticulum, suggesting a crucial role in protein trafficking. In its GTP-bound form, its triggers the association with coat proteins with …
UBC	Polyubiquitin-C; [Ubiquitin]: Exists either covalently attached to another protein, or free (unanchored). When covalently bound, it is conjugated to target proteins via an isopeptide bond either as a monomer (monoubiquitin), a polymer linked via different Lys residues of the ubiquitin (polyubiquitin chains) or a linear polymer linked via the initiator Met of the ubiquitin (linear polyubiquitin ch…
TUBA1C	Detyrosinated tubulin alpha-1C chain; Tubulin is the major constituent of microtubules. It binds two moles of GTP, one at an exchangeable site on the beta chain and one at a non-exchangeable site on the alpha chain; Belongs to the tubulin family. (519 aa)
LDHA	Lactate dehydrogenase A; Belongs to the LDH/MDH superfamily. LDH family. (361 aa)
RAN	GTP-binding nuclear protein Ran; GTPase involved in nucleocytoplasmic transport, participating both to the import and the export from the nucleus of proteins and RNAs. Switches between a cytoplasmic GDP- and a nuclear GTP-bound state by nucleotide exchange and GTP hydrolysis. Nuclear import receptors such as importin beta bind their substrates only in the absence of GTP-bound RAN and release them…
ENSP00000451560	G_PROTEIN_RECEP_F1_2 domain-containing protein; Belongs to the tubulin family. (797 aa)
TUBB8	Tubulin beta-8 chain; Tubulin is the major constituent of microtubules. It binds two moles of GTP, one at an exchangeable site on the beta chain and one at a non-exchangeable site on the alpha chain (By similarity). TUBB8 has a key role in meiotic spindle assembly and oocyte maturation ; Belongs to the tubulin family. (444 aa)
PPIAL4C	Peptidyl-prolyl cis-trans isomerase A-like 4C; PPIases accelerate the folding of proteins. It catalyzes the cis-trans isomerization of proline imidic peptide bonds in oligopeptides (By similarity); Belongs to the cyclophilin-type PPIase family. PPIase A subfamily. (164 aa)
PPIAL4E	Peptidyl-prolyl cis-trans isomerase A-like 4E; PPIases accelerate the folding of proteins. It catalyzes the cis-trans isomerization of proline imidic peptide bonds in oligopeptides (By similarity); Belongs to the cyclophilin-type PPIase family. PPIase A subfamily. (164 aa)
ARHGDIA	Rho GDP-dissociation inhibitor 1; Controls Rho proteins homeostasis. Regulates the GDP/GTP exchange reaction of the Rho proteins by inhibiting the dissociation of GDP from them, and the subsequent binding of GTP to them. Retains Rho proteins such as CDC42, RAC1 and RHOA in an inactive cytosolic pool, regulating their stability and protecting them from degradation. Actively involved in the recycli…
PPIAL4H	Peptidyl-prolyl cis-trans isomerase A-like 4H; PPIases accelerate the folding of proteins. It catalyzes the cis-trans isomerization of proline imidic peptide bonds in oligopeptides; Belongs to the cyclophilin-type PPIase family. PPIase A subfamily. (164 aa)
UBB	Polyubiquitin-B; [Ubiquitin]: Exists either covalently attached to another protein, or free (unanchored). When covalently bound, it is conjugated to target proteins via an isopeptide bond either as a monomer (monoubiquitin), a polymer linked via different Lys residues of the ubiquitin (polyubiquitin chains) or a linear polymer linked via the initiator Met of the ubiquitin (linear polyubiquitin ch…
PPIAL4A	Peptidyl-prolyl cis-trans isomerase A-like 4A; PPIases accelerate the folding of proteins. It catalyzes the cis-trans isomerization of proline imidic peptide bonds in oligopeptides (By similarity). (164 aa)
PPIAL4F	Peptidylprolyl isomerase A like 4F. (164 aa)
LOC112694756	Fructose-bisphosphate aldolase; Belongs to the class I fructose-bisphosphate aldolase family. (368 aa)
ENSP00000493701	Ubiquitin-like domain-containing protein. (156 aa)
ENO1	Alpha-enolase; Glycolytic enzyme the catalyzes the conversion of 2- phosphoglycerate to phosphoenolpyruvate. In addition to glycolysis, involved in various processes such as growth control, hypoxia tolerance and allergic responses. May also function in the intravascular and pericellular fibrinolytic system due to its ability to serve as a receptor and activator of plasminogen on the cell surface …
ALDOA	Fructose-bisphosphate aldolase A; Plays a key role in glycolysis and gluconeogenesis. In addition, may also function as scaffolding protein (By similarity). Belongs to the class I fructose-bisphosphate aldolase family. (418 aa)
RDX	Radixin; Probably plays a crucial role in the binding of the barbed end of actin filaments to the plasma membrane. (604 aa)
TUBB8B	Tubulin beta 8B; Tubulin is the major constituent of microtubules. It binds two moles of GTP, one at an exchangeable site on the beta chain and one at a non-exchangeable site on the alpha chain (By similarity). Belongs to the tubulin family. (444 aa)
RPS27	40S ribosomal protein S27; Component of the small ribosomal subunit. Required for proper rRNA processing and maturation of 18S rRNAs ; Belongs to the eukaryotic ribosomal protein eS27 family. (84 aa)

## Sheet: Enrichment all
#category	term ID	term description	observed gene count	background gene count	strength	signal	false discovery rate	matching proteins in your network (IDs)	matching proteins in your network (labels)
GO Process	GO:0007010	Cytoskeleton organization	34	1229	0.76	1.46	2.52e-13	9606.ENSP00000217133,9606.ENSP00000225655,9606.ENSP00000248437,9606.ENSP00000259818,9606.ENSP00000264071,9606.ENSP00000278572,9606.ENSP00000285735,9606.ENSP00000304283,9606.ENSP00000318197,9606.ENSP00000318697,9606.ENSP00000320295,9606.ENSP00000326042,9606.ENSP00000333326,9606.ENSP00000336799,9606.ENSP00000339001,9606.ENSP00000341289,9606.ENSP00000348461,9606.ENSP00000353408,9606.ENSP00000356275,…	TUBB1,PFN1,TUBA4A,TUBB2B,TUBB4A,RPS3,RHOC,RAC3,TUBA3E,TUBB6,TUBB3,TUBA3D,TUBA8,TUBA1B,TUBB,TUBB4B,RAC1,MSN,CSRP1,CAP1,TUBB2A,TUBAL3,FSCN1,GAPDH,RHOA,WDR1,CFL1,TUBA1A,TUBA1C,RAN,ENSP00000451560,TUBB8,ALDOA,TUBB8B
GO Process	GO:0000226	Microtubule cytoskeleton organization	23	542	0.95	1.74	1.02e-11	9606.ENSP00000217133,9606.ENSP00000248437,9606.ENSP00000259818,9606.ENSP00000264071,9606.ENSP00000278572,9606.ENSP00000318197,9606.ENSP00000318697,9606.ENSP00000320295,9606.ENSP00000326042,9606.ENSP00000333326,9606.ENSP00000336799,9606.ENSP00000339001,9606.ENSP00000341289,9606.ENSP00000369703,9606.ENSP00000369784,9606.ENSP00000380070,9606.ENSP00000400175,9606.ENSP00000432660,9606.ENSP00000439020,…	TUBB1,TUBA4A,TUBB2B,TUBB4A,RPS3,TUBA3E,TUBB6,TUBB3,TUBA3D,TUBA8,TUBA1B,TUBB,TUBB4B,TUBB2A,TUBAL3,GAPDH,RHOA,CFL1,TUBA1A,TUBA1C,RAN,TUBB8,TUBB8B
GO Process	GO:0000278	Mitotic cell cycle	24	631	0.9	1.65	1.02e-11	9606.ENSP00000217133,9606.ENSP00000248437,9606.ENSP00000259818,9606.ENSP00000264071,9606.ENSP00000285735,9606.ENSP00000318197,9606.ENSP00000318697,9606.ENSP00000320295,9606.ENSP00000326042,9606.ENSP00000331019,9606.ENSP00000333326,9606.ENSP00000336799,9606.ENSP00000339001,9606.ENSP00000341289,9606.ENSP00000369703,9606.ENSP00000369784,9606.ENSP00000400175,9606.ENSP00000432660,9606.ENSP00000439020,…	TUBB1,TUBA4A,TUBB2B,TUBB4A,RHOC,TUBA3E,TUBB6,TUBB3,TUBA3D,RPS27L,TUBA8,TUBA1B,TUBB,TUBB4B,TUBB2A,TUBAL3,RHOA,CFL1,TUBA1A,ARF1,TUBA1C,RAN,TUBB8,TUBB8B
GO Process	GO:0006165	Nucleoside diphosphate phosphorylation	12	63	2025-06-01	2.78	1.02e-11	9606.ENSP00000222286,9606.ENSP00000229270,9606.ENSP00000320171,9606.ENSP00000337060,9606.ENSP00000362413,9606.ENSP00000370517,9606.ENSP00000376886,9606.ENSP00000380070,9606.ENSP00000445175,9606.ENSP00000485952,9606.ENSP00000495530,9606.ENSP00000496166	GAPDHS,TPI1,PKM,NME1,PGK1,PFKP,NME2,GAPDH,LDHA,LOC112694756,ENO1,ALDOA
GO Process	GO:0007017	Microtubule-based process	26	803	0.83	2025-05-01	1.92e-11	9606.ENSP00000217133,9606.ENSP00000222286,9606.ENSP00000248437,9606.ENSP00000259818,9606.ENSP00000264071,9606.ENSP00000278572,9606.ENSP00000318197,9606.ENSP00000318697,9606.ENSP00000320295,9606.ENSP00000326042,9606.ENSP00000333326,9606.ENSP00000336799,9606.ENSP00000339001,9606.ENSP00000341289,9606.ENSP00000369703,9606.ENSP00000369784,9606.ENSP00000380070,9606.ENSP00000400175,9606.ENSP00000432660,…	TUBB1,GAPDHS,TUBA4A,TUBB2B,TUBB4A,RPS3,TUBA3E,TUBB6,TUBB3,TUBA3D,TUBA8,TUBA1B,TUBB,TUBB4B,TUBB2A,TUBAL3,GAPDH,RHOA,CFL1,TUBA1A,TUBA1C,RAN,ENSP00000451560,TUBB8,UBB,TUBB8B
GO Process	GO:0006096	Glycolytic process	10	46	1.66	2.54	2.38e-10	9606.ENSP00000222286,9606.ENSP00000229270,9606.ENSP00000320171,9606.ENSP00000362413,9606.ENSP00000370517,9606.ENSP00000380070,9606.ENSP00000445175,9606.ENSP00000485952,9606.ENSP00000495530,9606.ENSP00000496166	GAPDHS,TPI1,PKM,PGK1,PFKP,GAPDH,LDHA,LOC112694756,ENO1,ALDOA
GO Process	GO:0009205	Purine ribonucleoside triphosphate metabolic process	14	188	1.19	1.92	1.03e-09	9606.ENSP00000222286,9606.ENSP00000229270,9606.ENSP00000320171,9606.ENSP00000337060,9606.ENSP00000362413,9606.ENSP00000370517,9606.ENSP00000376886,9606.ENSP00000380070,9606.ENSP00000400175,9606.ENSP00000445175,9606.ENSP00000446215,9606.ENSP00000485952,9606.ENSP00000495530,9606.ENSP00000496166	GAPDHS,TPI1,PKM,NME1,PGK1,PFKP,NME2,GAPDH,RHOA,LDHA,RAN,LOC112694756,ENO1,ALDOA
GO Process	GO:0006996	Organelle organization	46	3470	0.44	0.79	3.86e-09	9606.ENSP00000217133,9606.ENSP00000225655,9606.ENSP00000248437,9606.ENSP00000259818,9606.ENSP00000264071,9606.ENSP00000278572,9606.ENSP00000281456,9606.ENSP00000285735,9606.ENSP00000304283,9606.ENSP00000306010,9606.ENSP00000318197,9606.ENSP00000318697,9606.ENSP00000320295,9606.ENSP00000326042,9606.ENSP00000331019,9606.ENSP00000333326,9606.ENSP00000335153,9606.ENSP00000336799,9606.ENSP00000339001,…	TUBB1,PFN1,TUBA4A,TUBB2B,TUBB4A,RPS3,SLC25A4,RHOC,RAC3,ARF4,TUBA3E,TUBB6,TUBB3,TUBA3D,RPS27L,TUBA8,HSP90AA1,TUBA1B,TUBB,HSPD1,TUBB4B,ANXA2,RAC1,MSN,CSRP1,HSP90AB1,CAP1,TUBB2A,TUBAL3,FSCN1,YWHAZ,GAPDH,RPSA,RHOA,PPIA,WDR1,CFL1,TUBA1A,TUBA1C,RAN,ENSP00000451560,TUBB8,UBB,ALDOA,TUBB8B,RPS27
GO Process	GO:0016052	Carbohydrate catabolic process	11	113	1.31	1.87	1.30e-08	9606.ENSP00000222286,9606.ENSP00000229270,9606.ENSP00000270776,9606.ENSP00000320171,9606.ENSP00000362413,9606.ENSP00000370517,9606.ENSP00000380070,9606.ENSP00000445175,9606.ENSP00000485952,9606.ENSP00000495530,9606.ENSP00000496166	GAPDHS,TPI1,PGD,PKM,PGK1,PFKP,GAPDH,LDHA,LOC112694756,ENO1,ALDOA
GO Process	GO:0007049	Cell cycle	27	1246	0.66	2025-04-01	1.59e-08	9606.ENSP00000217133,9606.ENSP00000248437,9606.ENSP00000259818,9606.ENSP00000264071,9606.ENSP00000278572,9606.ENSP00000285735,9606.ENSP00000318197,9606.ENSP00000318697,9606.ENSP00000320295,9606.ENSP00000326042,9606.ENSP00000331019,9606.ENSP00000333326,9606.ENSP00000336799,9606.ENSP00000339001,9606.ENSP00000341289,9606.ENSP00000369703,9606.ENSP00000369784,9606.ENSP00000400175,9606.ENSP00000426909,…	TUBB1,TUBA4A,TUBB2B,TUBB4A,RPS3,RHOC,TUBA3E,TUBB6,TUBB3,TUBA3D,RPS27L,TUBA8,TUBA1B,TUBB,TUBB4B,TUBB2A,TUBAL3,RHOA,RACK1,CFL1,TUBA1A,ARF1,TUBA1C,RAN,TUBB8,UBB,TUBB8B
GO Process	GO:0009987	Cellular process	93	14826	0.12	0.43	6.09e-08	9606.ENSP00000215909,9606.ENSP00000217133,9606.ENSP00000217182,9606.ENSP00000222286,9606.ENSP00000225655,9606.ENSP00000228945,9606.ENSP00000229270,9606.ENSP00000245185,9606.ENSP00000248437,9606.ENSP00000256682,9606.ENSP00000259818,9606.ENSP00000262746,9606.ENSP00000264071,9606.ENSP00000264335,9606.ENSP00000270776,9606.ENSP00000272317,9606.ENSP00000278572,9606.ENSP00000281456,9606.ENSP00000285735,…	LGALS1,TUBB1,EEF1A2,GAPDHS,PFN1,ARHGDIB,TPI1,MT2A,TUBA4A,ARF3,TUBB2B,PRDX1,TUBB4A,YWHAE,PGD,RPS27A,RPS3,SLC25A4,RHOC,EIF4A1,EIF5A2,ANXA5,PRDX2,RAC3,ARF4,EEF2,TUBA3E,TUBB6,PKM,TUBB3,TUBA3D,MT1E,RPS27L,TUBA8,HSP90AA1,EIF5A,TUBA1B,NME1,TUBB,EEF1A1,HSPD1,TUBB4B,ANXA2,RAC1,PCBP2,MSN,TGM2,CSRP1,HSP90AB1,CAP1,PGK1,TXN,MT1G,MT1M,TUBB2A,TUBAL3,PFKP,FSCN1,NME2,MT1X,YWHAZ,GAPDH,UBA52,RPSA,TKT,RHOA,PPIA,RACK…
GO Process	GO:0000413	Protein peptidyl-prolyl isomerization	7	33	1.65	1.74	4.86e-07	9606.ENSP00000419425,9606.ENSP00000439444,9606.ENSP00000463057,9606.ENSP00000463419,9606.ENSP00000464619,9606.ENSP00000485206,9606.ENSP00000485638	PPIA,PPIAL4D,PPIAL4C,PPIAL4E,PPIAL4H,PPIAL4A,PPIAL4F
GO Process	GO:0019693	Ribose phosphate metabolic process	15	419	0.88	1.13	1.28e-06	9606.ENSP00000222286,9606.ENSP00000229270,9606.ENSP00000320171,9606.ENSP00000337060,9606.ENSP00000362413,9606.ENSP00000370517,9606.ENSP00000376886,9606.ENSP00000380070,9606.ENSP00000391481,9606.ENSP00000400175,9606.ENSP00000445175,9606.ENSP00000446215,9606.ENSP00000485952,9606.ENSP00000495530,9606.ENSP00000496166	GAPDHS,TPI1,PKM,NME1,PGK1,PFKP,NME2,GAPDH,TKT,RHOA,LDHA,RAN,LOC112694756,ENO1,ALDOA
GO Process	GO:0006412	Translation	14	389	0.88	2025-07-01	4.19e-06	9606.ENSP00000217182,9606.ENSP00000272317,9606.ENSP00000278572,9606.ENSP00000293831,9606.ENSP00000295822,9606.ENSP00000307940,9606.ENSP00000331019,9606.ENSP00000336702,9606.ENSP00000339063,9606.ENSP00000388107,9606.ENSP00000389351,9606.ENSP00000426909,9606.ENSP00000493701,9606.ENSP00000499044	EEF1A2,RPS27A,RPS3,EIF4A1,EIF5A2,EEF2,RPS27L,EIF5A,EEF1A1,UBA52,RPSA,RACK1,ENSP00000493701,RPS27
GO Process	GO:0009150	Purine ribonucleotide metabolic process	14	390	0.88	2025-07-01	4.19e-06	9606.ENSP00000222286,9606.ENSP00000229270,9606.ENSP00000320171,9606.ENSP00000337060,9606.ENSP00000362413,9606.ENSP00000370517,9606.ENSP00000376886,9606.ENSP00000380070,9606.ENSP00000400175,9606.ENSP00000445175,9606.ENSP00000446215,9606.ENSP00000485952,9606.ENSP00000495530,9606.ENSP00000496166	GAPDHS,TPI1,PKM,NME1,PGK1,PFKP,NME2,GAPDH,RHOA,LDHA,RAN,LOC112694756,ENO1,ALDOA
GO Process	GO:0007163	Establishment or maintenance of cell polarity	11	212	2025-04-01	1.18	5.13e-06	9606.ENSP00000285735,9606.ENSP00000304283,9606.ENSP00000306010,9606.ENSP00000335153,9606.ENSP00000348461,9606.ENSP00000353408,9606.ENSP00000360609,9606.ENSP00000361883,9606.ENSP00000371798,9606.ENSP00000400175,9606.ENSP00000427687	RHOC,RAC3,ARF4,HSP90AA1,RAC1,MSN,HSP90AB1,CAP1,FSCN1,RHOA,WDR1
GO Process	GO:0010273	Detoxification of copper ion	5	14	1.87	1.44	1.10e-05	9606.ENSP00000245185,9606.ENSP00000328137,9606.ENSP00000369139,9606.ENSP00000369146,9606.ENSP00000377995	MT2A,MT1E,MT1G,MT1M,MT1X
GO Process	GO:0061621	Canonical glycolysis	5	16	1.82	1.37	1.81e-05	9606.ENSP00000229270,9606.ENSP00000320171,9606.ENSP00000362413,9606.ENSP00000370517,9606.ENSP00000495530	TPI1,PKM,PGK1,PFKP,ENO1
GO Process	GO:0006091	Generation of precursor metabolites and energy	13	411	0.82	0.9	3.80e-05	9606.ENSP00000222286,9606.ENSP00000229270,9606.ENSP00000270776,9606.ENSP00000281456,9606.ENSP00000320171,9606.ENSP00000362413,9606.ENSP00000370517,9606.ENSP00000380070,9606.ENSP00000391481,9606.ENSP00000445175,9606.ENSP00000485952,9606.ENSP00000495530,9606.ENSP00000496166	GAPDHS,TPI1,PGD,SLC25A4,PKM,PGK1,PFKP,GAPDH,TKT,LDHA,LOC112694756,ENO1,ALDOA
GO Process	GO:0006457	Protein folding	10	215	0.99	1.0	4.13e-05	9606.ENSP00000335153,9606.ENSP00000340019,9606.ENSP00000360609,9606.ENSP00000419425,9606.ENSP00000439444,9606.ENSP00000463057,9606.ENSP00000463419,9606.ENSP00000464619,9606.ENSP00000485206,9606.ENSP00000485638	HSP90AA1,HSPD1,HSP90AB1,PPIA,PPIAL4D,PPIAL4C,PPIAL4E,PPIAL4H,PPIAL4A,PPIAL4F
GO Process	GO:0006414	Translational elongation	6	47	1.43	1.15	6.12e-05	9606.ENSP00000217182,9606.ENSP00000295822,9606.ENSP00000307940,9606.ENSP00000336702,9606.ENSP00000339063,9606.ENSP00000426909	EEF1A2,EIF5A2,EEF2,EIF5A,EEF1A1,RACK1
GO Process	GO:0071294	Cellular response to zinc ion	5	23	1.66	2025-02-01	6.26e-05	9606.ENSP00000245185,9606.ENSP00000328137,9606.ENSP00000369139,9606.ENSP00000369146,9606.ENSP00000377995	MT2A,MT1E,MT1G,MT1M,MT1X
GO Process	GO:0005996	Monosaccharide metabolic process	9	179	2025-02-01	0.96	8.65e-05	9606.ENSP00000222286,9606.ENSP00000229270,9606.ENSP00000270776,9606.ENSP00000320171,9606.ENSP00000362413,9606.ENSP00000370517,9606.ENSP00000380070,9606.ENSP00000495530,9606.ENSP00000496166	GAPDHS,TPI1,PGD,PKM,PGK1,PFKP,GAPDH,ENO1,ALDOA
GO Process	GO:0071280	Cellular response to copper ion	5	26	1.61	1.14	10	9606.ENSP00000245185,9606.ENSP00000328137,9606.ENSP00000369139,9606.ENSP00000369146,9606.ENSP00000377995	MT2A,MT1E,MT1G,MT1M,MT1X
GO Process	GO:0098754	Detoxification	8	132	2025-01-01	0.99	10	9606.ENSP00000245185,9606.ENSP00000262746,9606.ENSP00000301522,9606.ENSP00000328137,9606.ENSP00000363641,9606.ENSP00000369139,9606.ENSP00000369146,9606.ENSP00000377995	MT2A,PRDX1,PRDX2,MT1E,TXN,MT1G,MT1M,MT1X
GO Process	GO:0016043	Cellular component organization	49	5436	0.28	0.47	13	9606.ENSP00000217133,9606.ENSP00000225655,9606.ENSP00000248437,9606.ENSP00000259818,9606.ENSP00000264071,9606.ENSP00000278572,9606.ENSP00000281456,9606.ENSP00000285735,9606.ENSP00000304283,9606.ENSP00000306010,9606.ENSP00000318197,9606.ENSP00000318697,9606.ENSP00000320295,9606.ENSP00000326042,9606.ENSP00000331019,9606.ENSP00000333326,9606.ENSP00000335153,9606.ENSP00000336799,9606.ENSP00000339001,…	TUBB1,PFN1,TUBA4A,TUBB2B,TUBB4A,RPS3,SLC25A4,RHOC,RAC3,ARF4,TUBA3E,TUBB6,TUBB3,TUBA3D,RPS27L,TUBA8,HSP90AA1,TUBA1B,TUBB,HSPD1,TUBB4B,ANXA2,RAC1,MSN,TGM2,CSRP1,HSP90AB1,CAP1,TUBB2A,TUBAL3,FSCN1,YWHAZ,GAPDH,RPSA,RHOA,PPIA,WDR1,CFL1,TUBA1A,ARF1,TUBA1C,RAN,ENSP00000451560,TUBB8,UBB,ALDOA,RDX,TUBB8B,RPS27
GO Process	GO:0031334	Positive regulation of protein-containing complex assembly	9	193	0.99	0.91	14	9606.ENSP00000225655,9606.ENSP00000278572,9606.ENSP00000285735,9606.ENSP00000335153,9606.ENSP00000348461,9606.ENSP00000353408,9606.ENSP00000371798,9606.ENSP00000400175,9606.ENSP00000426909	PFN1,RPS3,RHOC,HSP90AA1,RAC1,MSN,FSCN1,RHOA,RACK1
GO Process	GO:0006882	Cellular zinc ion homeostasis	5	34	1.49	0.99	29	9606.ENSP00000245185,9606.ENSP00000328137,9606.ENSP00000369139,9606.ENSP00000369146,9606.ENSP00000377995	MT2A,MT1E,MT1G,MT1M,MT1X
GO Process	GO:0008360	Regulation of cell shape	8	155	2025-03-01	0.87	29	9606.ENSP00000285735,9606.ENSP00000304283,9606.ENSP00000348461,9606.ENSP00000353408,9606.ENSP00000400175,9606.ENSP00000427687,9606.ENSP00000496166,9606.ENSP00000496414	RHOC,RAC3,RAC1,MSN,RHOA,WDR1,ALDOA,RDX
GO Process	GO:0019318	Hexose metabolic process	8	159	2025-02-01	0.85	32	9606.ENSP00000222286,9606.ENSP00000229270,9606.ENSP00000320171,9606.ENSP00000362413,9606.ENSP00000370517,9606.ENSP00000380070,9606.ENSP00000495530,9606.ENSP00000496166	GAPDHS,TPI1,PKM,PGK1,PFKP,GAPDH,ENO1,ALDOA
GO Process	GO:0042981	Regulation of apoptotic process	22	1462	0.5	0.58	32	9606.ENSP00000215909,9606.ENSP00000217182,9606.ENSP00000278572,9606.ENSP00000281456,9606.ENSP00000296511,9606.ENSP00000301522,9606.ENSP00000306010,9606.ENSP00000335153,9606.ENSP00000336702,9606.ENSP00000337060,9606.ENSP00000340019,9606.ENSP00000355330,9606.ENSP00000360609,9606.ENSP00000376886,9606.ENSP00000379287,9606.ENSP00000400175,9606.ENSP00000419425,9606.ENSP00000426909,9606.ENSP00000432660,…	LGALS1,EEF1A2,RPS3,SLC25A4,ANXA5,PRDX2,ARF4,HSP90AA1,EIF5A,NME1,HSPD1,TGM2,HSP90AB1,NME2,YWHAZ,RHOA,PPIA,RACK1,CFL1,ARHGDIA,UBB,ENO1
GO Process	GO:0071276	Cellular response to cadmium ion	5	36	1.46	0.97	35	9606.ENSP00000245185,9606.ENSP00000328137,9606.ENSP00000369139,9606.ENSP00000369146,9606.ENSP00000377995	MT2A,MT1E,MT1G,MT1M,MT1X
GO Process	GO:0032956	Regulation of actin cytoskeleton organization	11	365	0.8	0.74	40	9606.ENSP00000225655,9606.ENSP00000228945,9606.ENSP00000285735,9606.ENSP00000304283,9606.ENSP00000348461,9606.ENSP00000371798,9606.ENSP00000400175,9606.ENSP00000427687,9606.ENSP00000440005,9606.ENSP00000463939,9606.ENSP00000496414	PFN1,ARHGDIB,RHOC,RAC3,RAC1,FSCN1,RHOA,WDR1,ARF1,ARHGDIA,RDX
GO Process	GO:0006006	Glucose metabolic process	7	116	2025-01-01	0.85	45	9606.ENSP00000222286,9606.ENSP00000229270,9606.ENSP00000320171,9606.ENSP00000362413,9606.ENSP00000370517,9606.ENSP00000380070,9606.ENSP00000495530	GAPDHS,TPI1,PKM,PGK1,PFKP,GAPDH,ENO1
GO Process	GO:0006417	Regulation of translation	12	456	0.74	0.7	48	9606.ENSP00000217182,9606.ENSP00000278572,9606.ENSP00000293831,9606.ENSP00000295822,9606.ENSP00000307940,9606.ENSP00000320171,9606.ENSP00000331019,9606.ENSP00000336702,9606.ENSP00000339063,9606.ENSP00000380070,9606.ENSP00000400175,9606.ENSP00000426909	EEF1A2,RPS3,EIF4A1,EIF5A2,EEF2,PKM,RPS27L,EIF5A,EEF1A1,GAPDH,RHOA,RACK1
GO Process	GO:0051493	Regulation of cytoskeleton organization	13	541	0.7	0.68	48	9606.ENSP00000225655,9606.ENSP00000228945,9606.ENSP00000264071,9606.ENSP00000278572,9606.ENSP00000285735,9606.ENSP00000304283,9606.ENSP00000348461,9606.ENSP00000371798,9606.ENSP00000400175,9606.ENSP00000427687,9606.ENSP00000440005,9606.ENSP00000463939,9606.ENSP00000496414	PFN1,ARHGDIB,TUBB4A,RPS3,RHOC,RAC3,RAC1,FSCN1,RHOA,WDR1,ARF1,ARHGDIA,RDX
GO Process	GO:0065008	Regulation of biological quality	37	3654	0.33	0.47	48	9606.ENSP00000225655,9606.ENSP00000245185,9606.ENSP00000262746,9606.ENSP00000264335,9606.ENSP00000281456,9606.ENSP00000295822,9606.ENSP00000296511,9606.ENSP00000301522,9606.ENSP00000304283,9606.ENSP00000306010,9606.ENSP00000328137,9606.ENSP00000335153,9606.ENSP00000337060,9606.ENSP00000339001,9606.ENSP00000340019,9606.ENSP00000346032,9606.ENSP00000348461,9606.ENSP00000353408,9606.ENSP00000355330,…	PFN1,MT2A,PRDX1,YWHAE,SLC25A4,EIF5A2,ANXA5,PRDX2,RAC3,ARF4,MT1E,HSP90AA1,NME1,TUBB,HSPD1,ANXA2,RAC1,MSN,TGM2,CSRP1,HSP90AB1,TXN,MT1G,MT1M,MT1X,YWHAZ,GAPDH,RHOA,PPIA,RACK1,WDR1,CFL1,TUBA1A,ARF1,UBB,ALDOA,RDX
GO Process	GO:0010608	Post-transcriptional regulation of gene expression	13	546	0.7	0.67	49	9606.ENSP00000217182,9606.ENSP00000278572,9606.ENSP00000293831,9606.ENSP00000295822,9606.ENSP00000307940,9606.ENSP00000320171,9606.ENSP00000331019,9606.ENSP00000336702,9606.ENSP00000339063,9606.ENSP00000380070,9606.ENSP00000400175,9606.ENSP00000426909,9606.ENSP00000446215	EEF1A2,RPS3,EIF4A1,EIF5A2,EEF2,PKM,RPS27L,EIF5A,EEF1A1,GAPDH,RHOA,RACK1,RAN
GO Process	GO:0010941	Regulation of cell death	23	1651	0.47	0.54	52	9606.ENSP00000215909,9606.ENSP00000217182,9606.ENSP00000278572,9606.ENSP00000281456,9606.ENSP00000296511,9606.ENSP00000301522,9606.ENSP00000306010,9606.ENSP00000335153,9606.ENSP00000336702,9606.ENSP00000337060,9606.ENSP00000340019,9606.ENSP00000355330,9606.ENSP00000360609,9606.ENSP00000363641,9606.ENSP00000376886,9606.ENSP00000379287,9606.ENSP00000400175,9606.ENSP00000419425,9606.ENSP00000426909,…	LGALS1,EEF1A2,RPS3,SLC25A4,ANXA5,PRDX2,ARF4,HSP90AA1,EIF5A,NME1,HSPD1,TGM2,HSP90AB1,TXN,NME2,YWHAZ,RHOA,PPIA,RACK1,CFL1,ARHGDIA,UBB,ENO1
GO Process	GO:0002181	Cytoplasmic translation	7	123	2025-08-01	0.82	58	9606.ENSP00000272317,9606.ENSP00000278572,9606.ENSP00000293831,9606.ENSP00000388107,9606.ENSP00000389351,9606.ENSP00000426909,9606.ENSP00000499044	RPS27A,RPS3,EIF4A1,UBA52,RPSA,RACK1,RPS27
GO Process	GO:0140694	Non-membrane-bounded organelle assembly	10	314	0.82	0.72	65	9606.ENSP00000217133,9606.ENSP00000278572,9606.ENSP00000331019,9606.ENSP00000339001,9606.ENSP00000356275,9606.ENSP00000389351,9606.ENSP00000400175,9606.ENSP00000427687,9606.ENSP00000456206,9606.ENSP00000499044	TUBB1,RPS3,RPS27L,TUBB,CSRP1,RPSA,RHOA,WDR1,TUBB8,RPS27
GO Process	GO:0043254	Regulation of protein-containing complex assembly	11	413	0.75	0.65	10	9606.ENSP00000225655,9606.ENSP00000264071,9606.ENSP00000278572,9606.ENSP00000285735,9606.ENSP00000335153,9606.ENSP00000348461,9606.ENSP00000353408,9606.ENSP00000371798,9606.ENSP00000400175,9606.ENSP00000426909,9606.ENSP00000496414	PFN1,TUBB4A,RPS3,RHOC,HSP90AA1,RAC1,MSN,FSCN1,RHOA,RACK1,RDX
GO Process	GO:0019637	Organophosphate metabolic process	16	914	0.56	0.55	14	9606.ENSP00000222286,9606.ENSP00000229270,9606.ENSP00000270776,9606.ENSP00000320171,9606.ENSP00000337060,9606.ENSP00000362413,9606.ENSP00000370517,9606.ENSP00000376886,9606.ENSP00000380070,9606.ENSP00000391481,9606.ENSP00000400175,9606.ENSP00000445175,9606.ENSP00000446215,9606.ENSP00000485952,9606.ENSP00000495530,9606.ENSP00000496166	GAPDHS,TPI1,PGD,PKM,NME1,PGK1,PFKP,NME2,GAPDH,TKT,RHOA,LDHA,RAN,LOC112694756,ENO1,ALDOA
GO Process	GO:0019725	Cellular homeostasis	13	628	0.64	0.56	19	9606.ENSP00000245185,9606.ENSP00000262746,9606.ENSP00000264335,9606.ENSP00000301522,9606.ENSP00000328137,9606.ENSP00000355330,9606.ENSP00000363641,9606.ENSP00000369139,9606.ENSP00000369146,9606.ENSP00000377995,9606.ENSP00000426909,9606.ENSP00000440005,9606.ENSP00000496166	MT2A,PRDX1,YWHAE,PRDX2,MT1E,TGM2,TXN,MT1G,MT1M,MT1X,RACK1,ARF1,ALDOA
GO Process	GO:0035088	Establishment or maintenance of apical/basal cell polarity	5	56	1.27	0.75	19	9606.ENSP00000306010,9606.ENSP00000353408,9606.ENSP00000371798,9606.ENSP00000400175,9606.ENSP00000427687	ARF4,MSN,FSCN1,RHOA,WDR1
GO Process	GO:0046039	GTP metabolic process	4	25	1.53	0.78	19	9606.ENSP00000337060,9606.ENSP00000376886,9606.ENSP00000400175,9606.ENSP00000446215	NME1,NME2,RHOA,RAN
GO Process	GO:0051128	Regulation of cellular component organization	27	2365	0.38	0.45	20	9606.ENSP00000225655,9606.ENSP00000228945,9606.ENSP00000259818,9606.ENSP00000264071,9606.ENSP00000278572,9606.ENSP00000281456,9606.ENSP00000285735,9606.ENSP00000295822,9606.ENSP00000304283,9606.ENSP00000306010,9606.ENSP00000335153,9606.ENSP00000336702,9606.ENSP00000339001,9606.ENSP00000346032,9606.ENSP00000348461,9606.ENSP00000353408,9606.ENSP00000371798,9606.ENSP00000379287,9606.ENSP00000400175,…	PFN1,ARHGDIB,TUBB2B,TUBB4A,RPS3,SLC25A4,RHOC,EIF5A2,RAC3,ARF4,HSP90AA1,EIF5A,TUBB,ANXA2,RAC1,MSN,FSCN1,YWHAZ,RHOA,RACK1,WDR1,CFL1,TUBA1A,ARF1,ARHGDIA,ENO1,RDX
GO Process	GO:0030036	Actin cytoskeleton organization	12	547	0.66	0.56	23	9606.ENSP00000225655,9606.ENSP00000285735,9606.ENSP00000304283,9606.ENSP00000348461,9606.ENSP00000356275,9606.ENSP00000361883,9606.ENSP00000371798,9606.ENSP00000400175,9606.ENSP00000427687,9606.ENSP00000432660,9606.ENSP00000446215,9606.ENSP00000496166	PFN1,RHOC,RAC3,RAC1,CSRP1,CAP1,FSCN1,RHOA,WDR1,CFL1,RAN,ALDOA
GO Process	GO:1901564	Organonitrogen compound metabolic process	43	4981	0.26	0.38	25	9606.ENSP00000217182,9606.ENSP00000222286,9606.ENSP00000229270,9606.ENSP00000272317,9606.ENSP00000278572,9606.ENSP00000293831,9606.ENSP00000295822,9606.ENSP00000306010,9606.ENSP00000307940,9606.ENSP00000320171,9606.ENSP00000331019,9606.ENSP00000335153,9606.ENSP00000336702,9606.ENSP00000337060,9606.ENSP00000339063,9606.ENSP00000340019,9606.ENSP00000352438,9606.ENSP00000355330,9606.ENSP00000362413,…	EEF1A2,GAPDHS,TPI1,RPS27A,RPS3,EIF4A1,EIF5A2,ARF4,EEF2,PKM,RPS27L,HSP90AA1,EIF5A,NME1,EEF1A1,HSPD1,PCBP2,TGM2,PGK1,PFKP,NME2,YWHAZ,GAPDH,UBA52,RPSA,RHOA,PPIA,RACK1,PPIAL4D,UBC,LDHA,RAN,PPIAL4C,PPIAL4E,PPIAL4H,UBB,PPIAL4A,PPIAL4F,LOC112694756,ENSP00000493701,ENO1,ALDOA,RPS27
GO Process	GO:0030865	Cortical cytoskeleton organization	5	62	1.23	0.7	28	9606.ENSP00000285735,9606.ENSP00000304283,9606.ENSP00000348461,9606.ENSP00000400175,9606.ENSP00000427687	RHOC,RAC3,RAC1,RHOA,WDR1
GO Process	GO:0046916	Cellular transition metal ion homeostasis	6	108	2025-07-01	0.67	28	9606.ENSP00000245185,9606.ENSP00000328137,9606.ENSP00000369139,9606.ENSP00000369146,9606.ENSP00000377995,9606.ENSP00000440005	MT2A,MT1E,MT1G,MT1M,MT1X,ARF1
GO Process	GO:0022604	Regulation of cell morphogenesis	9	311	0.78	0.58	34	9606.ENSP00000285735,9606.ENSP00000304283,9606.ENSP00000348461,9606.ENSP00000353408,9606.ENSP00000400175,9606.ENSP00000427687,9606.ENSP00000432660,9606.ENSP00000496166,9606.ENSP00000496414	RHOC,RAC3,RAC1,MSN,RHOA,WDR1,CFL1,ALDOA,RDX
GO Process	GO:1901135	Carbohydrate derivative metabolic process	16	998	0.53	0.49	34	9606.ENSP00000222286,9606.ENSP00000229270,9606.ENSP00000270776,9606.ENSP00000320171,9606.ENSP00000337060,9606.ENSP00000362413,9606.ENSP00000370517,9606.ENSP00000376886,9606.ENSP00000380070,9606.ENSP00000391481,9606.ENSP00000400175,9606.ENSP00000445175,9606.ENSP00000446215,9606.ENSP00000485952,9606.ENSP00000495530,9606.ENSP00000496166	GAPDHS,TPI1,PGD,PKM,NME1,PGK1,PFKP,NME2,GAPDH,TKT,RHOA,LDHA,RAN,LOC112694756,ENO1,ALDOA
GO Process	GO:0044271	Cellular nitrogen compound biosynthetic process	20	1494	0.45	0.45	36	9606.ENSP00000217182,9606.ENSP00000272317,9606.ENSP00000278572,9606.ENSP00000293831,9606.ENSP00000295822,9606.ENSP00000307940,9606.ENSP00000331019,9606.ENSP00000335153,9606.ENSP00000336702,9606.ENSP00000337060,9606.ENSP00000339063,9606.ENSP00000346032,9606.ENSP00000360609,9606.ENSP00000376886,9606.ENSP00000388107,9606.ENSP00000389351,9606.ENSP00000426909,9606.ENSP00000493701,9606.ENSP00000496166,…	EEF1A2,RPS27A,RPS3,EIF4A1,EIF5A2,EEF2,RPS27L,HSP90AA1,EIF5A,NME1,EEF1A1,ANXA2,HSP90AB1,NME2,UBA52,RPSA,RACK1,ENSP00000493701,ALDOA,RPS27
GO Process	GO:0032787	Monocarboxylic acid metabolic process	11	502	0.66	0.51	49	9606.ENSP00000222286,9606.ENSP00000229270,9606.ENSP00000270776,9606.ENSP00000320171,9606.ENSP00000362413,9606.ENSP00000370517,9606.ENSP00000380070,9606.ENSP00000445175,9606.ENSP00000485952,9606.ENSP00000495530,9606.ENSP00000496166	GAPDHS,TPI1,PGD,PKM,PGK1,PFKP,GAPDH,LDHA,LOC112694756,ENO1,ALDOA
GO Process	GO:0071803	Positive regulation of podosome assembly	3	11	1.76	0.67	55	9606.ENSP00000353408,9606.ENSP00000371798,9606.ENSP00000400175	MSN,FSCN1,RHOA
GO Process	GO:0034641	Cellular nitrogen compound metabolic process	33	3463	0.3	0.37	56	9606.ENSP00000217182,9606.ENSP00000222286,9606.ENSP00000229270,9606.ENSP00000272317,9606.ENSP00000278572,9606.ENSP00000293831,9606.ENSP00000295822,9606.ENSP00000307940,9606.ENSP00000320171,9606.ENSP00000331019,9606.ENSP00000335153,9606.ENSP00000336702,9606.ENSP00000337060,9606.ENSP00000339063,9606.ENSP00000340019,9606.ENSP00000346032,9606.ENSP00000352438,9606.ENSP00000360609,9606.ENSP00000362413,…	EEF1A2,GAPDHS,TPI1,RPS27A,RPS3,EIF4A1,EIF5A2,EEF2,PKM,RPS27L,HSP90AA1,EIF5A,NME1,EEF1A1,HSPD1,ANXA2,PCBP2,HSP90AB1,PGK1,PFKP,NME2,GAPDH,UBA52,RPSA,RHOA,RACK1,LDHA,RAN,LOC112694756,ENSP00000493701,ENO1,ALDOA,RPS27
GO Process	GO:1902531	Regulation of intracellular signal transduction	21	1726	0.41	0.39	83	9606.ENSP00000215909,9606.ENSP00000228945,9606.ENSP00000262746,9606.ENSP00000278572,9606.ENSP00000285735,9606.ENSP00000301522,9606.ENSP00000335153,9606.ENSP00000336702,9606.ENSP00000348461,9606.ENSP00000355330,9606.ENSP00000360609,9606.ENSP00000363641,9606.ENSP00000379287,9606.ENSP00000380070,9606.ENSP00000400175,9606.ENSP00000419425,9606.ENSP00000426909,9606.ENSP00000463939,9606.ENSP00000478771,…	LGALS1,ARHGDIB,PRDX1,RPS3,RHOC,PRDX2,HSP90AA1,EIF5A,RAC1,TGM2,HSP90AB1,TXN,YWHAZ,GAPDH,RHOA,PPIA,RACK1,ARHGDIA,UBB,ENO1,RDX
GO Process	GO:0007015	Actin filament organization	8	274	0.79	0.5	86	9606.ENSP00000285735,9606.ENSP00000304283,9606.ENSP00000348461,9606.ENSP00000371798,9606.ENSP00000400175,9606.ENSP00000427687,9606.ENSP00000432660,9606.ENSP00000496166	RHOC,RAC3,RAC1,FSCN1,RHOA,WDR1,CFL1,ALDOA
GO Process	GO:0001764	Neuron migration	6	138	0.96	0.53	92	9606.ENSP00000259818,9606.ENSP00000264335,9606.ENSP00000335153,9606.ENSP00000348461,9606.ENSP00000369703,9606.ENSP00000400175	TUBB2B,YWHAE,HSP90AA1,RAC1,TUBB2A,RHOA
GO Process	GO:0032388	Positive regulation of intracellular transport	7	203	0.86	0.51	92	9606.ENSP00000264335,9606.ENSP00000335153,9606.ENSP00000346032,9606.ENSP00000353408,9606.ENSP00000360609,9606.ENSP00000446215,9606.ENSP00000496414	YWHAE,HSP90AA1,ANXA2,MSN,HSP90AB1,RAN,RDX
GO Process	GO:0032271	Regulation of protein polymerization	7	204	0.86	0.51	93	9606.ENSP00000225655,9606.ENSP00000264071,9606.ENSP00000278572,9606.ENSP00000335153,9606.ENSP00000348461,9606.ENSP00000400175,9606.ENSP00000496414	PFN1,TUBB4A,RPS3,HSP90AA1,RAC1,RHOA,RDX
GO Process	GO:0042176	Regulation of protein catabolic process	9	367	0.71	0.47	103	9606.ENSP00000217182,9606.ENSP00000335153,9606.ENSP00000339063,9606.ENSP00000346032,9606.ENSP00000353408,9606.ENSP00000360609,9606.ENSP00000426909,9606.ENSP00000478771,9606.ENSP00000496414	EEF1A2,HSP90AA1,EEF1A1,ANXA2,MSN,HSP90AB1,RACK1,UBB,RDX
GO Process	GO:0045727	Positive regulation of translation	6	144	0.94	0.51	110	9606.ENSP00000295822,9606.ENSP00000307940,9606.ENSP00000320171,9606.ENSP00000331019,9606.ENSP00000336702,9606.ENSP00000400175	EIF5A2,EEF2,PKM,RPS27L,EIF5A,RHOA
GO Process	GO:1902533	Positive regulation of intracellular signal transduction	15	997	0.5	0.41	110	9606.ENSP00000215909,9606.ENSP00000278572,9606.ENSP00000285735,9606.ENSP00000301522,9606.ENSP00000335153,9606.ENSP00000336702,9606.ENSP00000348461,9606.ENSP00000355330,9606.ENSP00000360609,9606.ENSP00000363641,9606.ENSP00000380070,9606.ENSP00000400175,9606.ENSP00000419425,9606.ENSP00000426909,9606.ENSP00000478771	LGALS1,RPS3,RHOC,PRDX2,HSP90AA1,EIF5A,RAC1,TGM2,HSP90AB1,TXN,GAPDH,RHOA,PPIA,RACK1,UBB
GO Process	GO:0051247	Positive regulation of protein metabolic process	19	1512	0.42	0.38	121	9606.ENSP00000278572,9606.ENSP00000295822,9606.ENSP00000307940,9606.ENSP00000320171,9606.ENSP00000331019,9606.ENSP00000335153,9606.ENSP00000336702,9606.ENSP00000340019,9606.ENSP00000346032,9606.ENSP00000348461,9606.ENSP00000353408,9606.ENSP00000360609,9606.ENSP00000363641,9606.ENSP00000400175,9606.ENSP00000419425,9606.ENSP00000426909,9606.ENSP00000478771,9606.ENSP00000495530,9606.ENSP00000496414	RPS3,EIF5A2,EEF2,PKM,RPS27L,HSP90AA1,EIF5A,HSPD1,ANXA2,RAC1,MSN,HSP90AB1,TXN,RHOA,PPIA,RACK1,UBB,ENO1,RDX
GO Process	GO:0097435	Supramolecular fiber organization	11	570	0.61	0.43	128	9606.ENSP00000285735,9606.ENSP00000304283,9606.ENSP00000346032,9606.ENSP00000348461,9606.ENSP00000356275,9606.ENSP00000360609,9606.ENSP00000371798,9606.ENSP00000400175,9606.ENSP00000427687,9606.ENSP00000432660,9606.ENSP00000496166	RHOC,RAC3,ANXA2,RAC1,CSRP1,HSP90AB1,FSCN1,RHOA,WDR1,CFL1,ALDOA
GO Process	GO:0032273	Positive regulation of protein polymerization	5	92	2025-06-01	0.51	131	9606.ENSP00000225655,9606.ENSP00000278572,9606.ENSP00000335153,9606.ENSP00000348461,9606.ENSP00000400175	PFN1,RPS3,HSP90AA1,RAC1,RHOA
GO Process	GO:0060548	Negative regulation of cell death	15	1016	0.49	0.39	131	9606.ENSP00000281456,9606.ENSP00000296511,9606.ENSP00000301522,9606.ENSP00000306010,9606.ENSP00000340019,9606.ENSP00000360609,9606.ENSP00000363641,9606.ENSP00000376886,9606.ENSP00000379287,9606.ENSP00000400175,9606.ENSP00000419425,9606.ENSP00000426909,9606.ENSP00000432660,9606.ENSP00000463939,9606.ENSP00000495530	SLC25A4,ANXA5,PRDX2,ARF4,HSPD1,HSP90AB1,TXN,NME2,YWHAZ,RHOA,PPIA,RACK1,CFL1,ARHGDIA,ENO1
GO Process	GO:1902903	Regulation of supramolecular fiber organization	9	382	0.69	0.45	131	9606.ENSP00000225655,9606.ENSP00000264071,9606.ENSP00000278572,9606.ENSP00000285735,9606.ENSP00000348461,9606.ENSP00000400175,9606.ENSP00000427687,9606.ENSP00000440005,9606.ENSP00000496414	PFN1,TUBB4A,RPS3,RHOC,RAC1,RHOA,WDR1,ARF1,RDX
GO Process	GO:0051225	Spindle assembly	5	96	2025-04-01	0.49	154	9606.ENSP00000217133,9606.ENSP00000278572,9606.ENSP00000339001,9606.ENSP00000400175,9606.ENSP00000456206	TUBB1,RPS3,TUBB,RHOA,TUBB8
GO Process	GO:0072503	Cellular divalent inorganic cation homeostasis	7	227	0.81	0.45	161	9606.ENSP00000245185,9606.ENSP00000264335,9606.ENSP00000328137,9606.ENSP00000355330,9606.ENSP00000369139,9606.ENSP00000369146,9606.ENSP00000377995	MT2A,YWHAE,MT1E,TGM2,MT1G,MT1M,MT1X
GO Process	GO:0045197	Establishment or maintenance of epithelial cell apical/basal polarity	4	51	1.22	0.5	168	9606.ENSP00000306010,9606.ENSP00000353408,9606.ENSP00000400175,9606.ENSP00000427687	ARF4,MSN,RHOA,WDR1
GO Process	GO:0046166	glyceraldehyde-3-phosphate biosynthetic process	2	2	2.32	0.54	168	9606.ENSP00000229270,9606.ENSP00000391481	TPI1,TKT
GO Process	GO:1902766	Skeletal muscle satellite cell migration	2	2	2.32	0.54	168	9606.ENSP00000285735,9606.ENSP00000400175	RHOC,RHOA
GO Process	GO:0007051	Spindle organization	6	160	0.9	0.46	173	9606.ENSP00000217133,9606.ENSP00000278572,9606.ENSP00000339001,9606.ENSP00000400175,9606.ENSP00000446215,9606.ENSP00000456206	TUBB1,RPS3,TUBB,RHOA,RAN,TUBB8
GO Process	GO:0051130	Positive regulation of cellular component organization	15	1049	0.48	0.37	173	9606.ENSP00000225655,9606.ENSP00000259818,9606.ENSP00000278572,9606.ENSP00000281456,9606.ENSP00000285735,9606.ENSP00000295822,9606.ENSP00000335153,9606.ENSP00000336702,9606.ENSP00000346032,9606.ENSP00000348461,9606.ENSP00000353408,9606.ENSP00000371798,9606.ENSP00000400175,9606.ENSP00000426909,9606.ENSP00000427687	PFN1,TUBB2B,RPS3,SLC25A4,RHOC,EIF5A2,HSP90AA1,EIF5A,ANXA2,RAC1,MSN,FSCN1,RHOA,RACK1,WDR1
GO Process	GO:0000028	Ribosomal small subunit assembly	3	19	1.52	0.51	182	9606.ENSP00000331019,9606.ENSP00000389351,9606.ENSP00000499044	RPS27L,RPSA,RPS27
GO Process	GO:0033043	Regulation of organelle organization	16	1190	0.45	0.36	200	9606.ENSP00000225655,9606.ENSP00000228945,9606.ENSP00000264071,9606.ENSP00000278572,9606.ENSP00000281456,9606.ENSP00000285735,9606.ENSP00000304283,9606.ENSP00000346032,9606.ENSP00000348461,9606.ENSP00000353408,9606.ENSP00000371798,9606.ENSP00000400175,9606.ENSP00000427687,9606.ENSP00000440005,9606.ENSP00000463939,9606.ENSP00000496414	PFN1,ARHGDIB,TUBB4A,RPS3,SLC25A4,RHOC,RAC3,ANXA2,RAC1,MSN,FSCN1,RHOA,WDR1,ARF1,ARHGDIA,RDX
GO Process	GO:0010638	Positive regulation of organelle organization	10	508	0.62	0.39	209	9606.ENSP00000225655,9606.ENSP00000278572,9606.ENSP00000281456,9606.ENSP00000285735,9606.ENSP00000346032,9606.ENSP00000348461,9606.ENSP00000353408,9606.ENSP00000371798,9606.ENSP00000400175,9606.ENSP00000427687	PFN1,RPS3,SLC25A4,RHOC,ANXA2,RAC1,MSN,FSCN1,RHOA,WDR1
GO Process	GO:0006875	Cellular metal ion homeostasis	8	323	0.72	0.41	213	9606.ENSP00000245185,9606.ENSP00000264335,9606.ENSP00000328137,9606.ENSP00000355330,9606.ENSP00000369139,9606.ENSP00000369146,9606.ENSP00000377995,9606.ENSP00000440005	MT2A,YWHAE,MT1E,TGM2,MT1G,MT1M,MT1X,ARF1
GO Process	GO:0032231	Regulation of actin filament bundle assembly	5	105	1.0	0.45	213	9606.ENSP00000225655,9606.ENSP00000285735,9606.ENSP00000348461,9606.ENSP00000400175,9606.ENSP00000496414	PFN1,RHOC,RAC1,RHOA,RDX
GO Process	GO:2001242	Regulation of intrinsic apoptotic signaling pathway	6	169	0.87	0.43	220	9606.ENSP00000278572,9606.ENSP00000336702,9606.ENSP00000419425,9606.ENSP00000426909,9606.ENSP00000478771,9606.ENSP00000495530	RPS3,EIF5A,PPIA,RACK1,UBB,ENO1
GO Process	GO:1901566	Organonitrogen compound biosynthetic process	17	1338	0.43	0.34	229	9606.ENSP00000217182,9606.ENSP00000272317,9606.ENSP00000278572,9606.ENSP00000293831,9606.ENSP00000295822,9606.ENSP00000307940,9606.ENSP00000331019,9606.ENSP00000336702,9606.ENSP00000337060,9606.ENSP00000339063,9606.ENSP00000376886,9606.ENSP00000388107,9606.ENSP00000389351,9606.ENSP00000426909,9606.ENSP00000493701,9606.ENSP00000496166,9606.ENSP00000499044	EEF1A2,RPS27A,RPS3,EIF4A1,EIF5A2,EEF2,RPS27L,EIF5A,NME1,EEF1A1,NME2,UBA52,RPSA,RACK1,ENSP00000493701,ALDOA,RPS27
GO Process	GO:0045926	Negative regulation of growth	7	247	0.77	0.41	239	9606.ENSP00000245185,9606.ENSP00000328137,9606.ENSP00000369139,9606.ENSP00000369146,9606.ENSP00000377995,9606.ENSP00000426909,9606.ENSP00000495530	MT2A,MT1E,MT1G,MT1M,MT1X,RACK1,ENO1
GO Process	GO:0035089	Establishment of apical/basal cell polarity	3	22	1.46	0.47	251	9606.ENSP00000353408,9606.ENSP00000371798,9606.ENSP00000400175	MSN,FSCN1,RHOA
GO Process	GO:1902905	Positive regulation of supramolecular fiber organization	6	175	0.86	0.42	254	9606.ENSP00000225655,9606.ENSP00000278572,9606.ENSP00000285735,9606.ENSP00000348461,9606.ENSP00000400175,9606.ENSP00000427687	PFN1,RPS3,RHOC,RAC1,RHOA,WDR1
GO Process	GO:0051301	Cell division	10	527	0.6	0.37	261	9606.ENSP00000278572,9606.ENSP00000285735,9606.ENSP00000336799,9606.ENSP00000339001,9606.ENSP00000400175,9606.ENSP00000432660,9606.ENSP00000439020,9606.ENSP00000440005,9606.ENSP00000443475,9606.ENSP00000446215	RPS3,RHOC,TUBA1B,TUBB,RHOA,CFL1,TUBA1A,ARF1,TUBA1C,RAN
GO Process	GO:0046822	Regulation of nucleocytoplasmic transport	5	112	0.97	0.43	266	9606.ENSP00000264335,9606.ENSP00000335153,9606.ENSP00000360609,9606.ENSP00000363641,9606.ENSP00000446215	YWHAE,HSP90AA1,HSP90AB1,TXN,RAN
GO Process	GO:0045730	Respiratory burst	3	23	1.44	0.46	275	9606.ENSP00000301522,9606.ENSP00000304283,9606.ENSP00000348461	PRDX2,RAC3,RAC1
GO Process	GO:0051131	Chaperone-mediated protein complex assembly	3	23	1.44	0.46	275	9606.ENSP00000335153,9606.ENSP00000340019,9606.ENSP00000360609	HSP90AA1,HSPD1,HSP90AB1
GO Process	GO:0032386	Regulation of intracellular transport	8	341	0.69	0.38	280	9606.ENSP00000264335,9606.ENSP00000335153,9606.ENSP00000346032,9606.ENSP00000353408,9606.ENSP00000360609,9606.ENSP00000363641,9606.ENSP00000446215,9606.ENSP00000496414	YWHAE,HSP90AA1,ANXA2,MSN,HSP90AB1,TXN,RAN,RDX
GO Process	GO:2001244	Positive regulation of intrinsic apoptotic signaling pathway	4	61	1.14	0.44	280	9606.ENSP00000278572,9606.ENSP00000336702,9606.ENSP00000426909,9606.ENSP00000478771	RPS3,EIF5A,RACK1,UBB
GO Process	GO:0008361	Regulation of cell size	6	184	0.83	0.4	310	9606.ENSP00000335153,9606.ENSP00000348461,9606.ENSP00000353408,9606.ENSP00000360609,9606.ENSP00000400175,9606.ENSP00000496414	HSP90AA1,RAC1,MSN,HSP90AB1,RHOA,RDX
GO Process	GO:0032233	Positive regulation of actin filament bundle assembly	4	63	2025-12-01	0.42	310	9606.ENSP00000225655,9606.ENSP00000285735,9606.ENSP00000348461,9606.ENSP00000400175	PFN1,RHOC,RAC1,RHOA
GO Process	GO:0046824	Positive regulation of nucleocytoplasmic transport	4	64	2025-12-01	0.42	322	9606.ENSP00000264335,9606.ENSP00000335153,9606.ENSP00000360609,9606.ENSP00000446215	YWHAE,HSP90AA1,HSP90AB1,RAN
GO Process	GO:0009059	Macromolecule biosynthetic process	17	1394	0.41	0.32	327	9606.ENSP00000217182,9606.ENSP00000272317,9606.ENSP00000278572,9606.ENSP00000293831,9606.ENSP00000295822,9606.ENSP00000307940,9606.ENSP00000331019,9606.ENSP00000335153,9606.ENSP00000336702,9606.ENSP00000339063,9606.ENSP00000346032,9606.ENSP00000360609,9606.ENSP00000388107,9606.ENSP00000389351,9606.ENSP00000426909,9606.ENSP00000493701,9606.ENSP00000499044	EEF1A2,RPS27A,RPS3,EIF4A1,EIF5A2,EEF2,RPS27L,HSP90AA1,EIF5A,EEF1A1,ANXA2,HSP90AB1,UBA52,RPSA,RACK1,ENSP00000493701,RPS27
GO Process	GO:0007266	Rho protein signal transduction	4	65	2025-11-01	0.42	334	9606.ENSP00000228945,9606.ENSP00000400175,9606.ENSP00000432660,9606.ENSP00000463939	ARHGDIB,RHOA,CFL1,ARHGDIA
GO Process	GO:0030043	Actin filament fragmentation	2	4	2025-02-02	0.44	337	9606.ENSP00000427687,9606.ENSP00000432660	WDR1,CFL1
GO Process	GO:0043066	Negative regulation of apoptotic process	13	891	0.49	0.33	337	9606.ENSP00000281456,9606.ENSP00000296511,9606.ENSP00000301522,9606.ENSP00000306010,9606.ENSP00000340019,9606.ENSP00000360609,9606.ENSP00000376886,9606.ENSP00000379287,9606.ENSP00000400175,9606.ENSP00000419425,9606.ENSP00000432660,9606.ENSP00000463939,9606.ENSP00000495530	SLC25A4,ANXA5,PRDX2,ARF4,HSPD1,HSP90AB1,NME2,YWHAZ,RHOA,PPIA,CFL1,ARHGDIA,ENO1
GO Process	GO:0045901	Positive regulation of translational elongation	2	4	2025-02-02	0.44	337	9606.ENSP00000295822,9606.ENSP00000336702	EIF5A2,EIF5A
GO Process	GO:0045905	Positive regulation of translational termination	2	4	2025-02-02	0.44	337	9606.ENSP00000295822,9606.ENSP00000336702	EIF5A2,EIF5A
GO Process	GO:1905323	Telomerase holoenzyme complex assembly	2	4	2025-02-02	0.44	337	9606.ENSP00000335153,9606.ENSP00000360609	HSP90AA1,HSP90AB1
GO Process	GO:0007264	Small GTPase mediated signal transduction	7	273	0.73	0.36	372	9606.ENSP00000228945,9606.ENSP00000285735,9606.ENSP00000304283,9606.ENSP00000348461,9606.ENSP00000400175,9606.ENSP00000432660,9606.ENSP00000463939	ARHGDIB,RHOC,RAC3,RAC1,RHOA,CFL1,ARHGDIA
GO Process	GO:0016477	Cell migration	13	903	0.48	0.32	375	9606.ENSP00000259818,9606.ENSP00000264335,9606.ENSP00000285735,9606.ENSP00000306010,9606.ENSP00000335153,9606.ENSP00000348461,9606.ENSP00000353408,9606.ENSP00000361883,9606.ENSP00000369703,9606.ENSP00000371798,9606.ENSP00000400175,9606.ENSP00000419425,9606.ENSP00000427687	TUBB2B,YWHAE,RHOC,ARF4,HSP90AA1,RAC1,MSN,CAP1,TUBB2A,FSCN1,RHOA,PPIA,WDR1
GO Process	GO:0051495	Positive regulation of cytoskeleton organization	6	195	0.81	0.37	384	9606.ENSP00000225655,9606.ENSP00000278572,9606.ENSP00000285735,9606.ENSP00000348461,9606.ENSP00000400175,9606.ENSP00000427687	PFN1,RPS3,RHOC,RAC1,RHOA,WDR1
GO Process	GO:1901576	Organic substance biosynthetic process	24	2438	0.31	0.29	384	9606.ENSP00000217182,9606.ENSP00000229270,9606.ENSP00000270776,9606.ENSP00000272317,9606.ENSP00000278572,9606.ENSP00000293831,9606.ENSP00000295822,9606.ENSP00000307940,9606.ENSP00000331019,9606.ENSP00000335153,9606.ENSP00000336702,9606.ENSP00000337060,9606.ENSP00000339063,9606.ENSP00000346032,9606.ENSP00000360609,9606.ENSP00000362413,9606.ENSP00000376886,9606.ENSP00000388107,9606.ENSP00000389351,…	EEF1A2,TPI1,PGD,RPS27A,RPS3,EIF4A1,EIF5A2,EEF2,RPS27L,HSP90AA1,EIF5A,NME1,EEF1A1,ANXA2,HSP90AB1,PGK1,NME2,UBA52,RPSA,TKT,RACK1,ENSP00000493701,ALDOA,RPS27
GO Process	GO:0110053	Regulation of actin filament organization	7	276	0.73	0.36	386	9606.ENSP00000225655,9606.ENSP00000285735,9606.ENSP00000348461,9606.ENSP00000400175,9606.ENSP00000427687,9606.ENSP00000440005,9606.ENSP00000496414	PFN1,RHOC,RAC1,RHOA,WDR1,ARF1,RDX
GO Process	GO:2001233	Regulation of apoptotic signaling pathway	8	365	0.66	0.35	386	9606.ENSP00000278572,9606.ENSP00000281456,9606.ENSP00000301522,9606.ENSP00000336702,9606.ENSP00000419425,9606.ENSP00000426909,9606.ENSP00000478771,9606.ENSP00000495530	RPS3,SLC25A4,PRDX2,EIF5A,PPIA,RACK1,UBB,ENO1
GO Process	GO:0019538	Protein metabolic process	33	3910	0.25	0.27	393	9606.ENSP00000217182,9606.ENSP00000272317,9606.ENSP00000278572,9606.ENSP00000293831,9606.ENSP00000295822,9606.ENSP00000306010,9606.ENSP00000307940,9606.ENSP00000320171,9606.ENSP00000331019,9606.ENSP00000335153,9606.ENSP00000336702,9606.ENSP00000339063,9606.ENSP00000340019,9606.ENSP00000352438,9606.ENSP00000355330,9606.ENSP00000362413,9606.ENSP00000376886,9606.ENSP00000379287,9606.ENSP00000380070,…	EEF1A2,RPS27A,RPS3,EIF4A1,EIF5A2,ARF4,EEF2,PKM,RPS27L,HSP90AA1,EIF5A,EEF1A1,HSPD1,PCBP2,TGM2,PGK1,NME2,YWHAZ,GAPDH,UBA52,RPSA,PPIA,RACK1,PPIAL4D,UBC,PPIAL4C,PPIAL4E,PPIAL4H,UBB,PPIAL4A,PPIAL4F,ENSP00000493701,RPS27
GO Process	GO:0030010	Establishment of cell polarity	5	127	0.92	0.38	393	9606.ENSP00000335153,9606.ENSP00000353408,9606.ENSP00000360609,9606.ENSP00000371798,9606.ENSP00000400175	HSP90AA1,MSN,HSP90AB1,FSCN1,RHOA
GO Process	GO:0032535	Regulation of cellular component size	8	370	0.66	0.34	409	9606.ENSP00000225655,9606.ENSP00000335153,9606.ENSP00000348461,9606.ENSP00000353408,9606.ENSP00000360609,9606.ENSP00000400175,9606.ENSP00000427687,9606.ENSP00000496414	PFN1,HSP90AA1,RAC1,MSN,HSP90AB1,RHOA,WDR1,RDX
GO Process	GO:0043280	Positive regulation of cysteine-type endopeptidase activity involved in apoptotic process	5	129	0.91	0.37	415	9606.ENSP00000278572,9606.ENSP00000331019,9606.ENSP00000340019,9606.ENSP00000400175,9606.ENSP00000426909	RPS3,RPS27L,HSPD1,RHOA,RACK1
GO Process	GO:0010592	Positive regulation of lamellipodium assembly	3	29	1.34	0.4	430	9606.ENSP00000335153,9606.ENSP00000348461,9606.ENSP00000371798	HSP90AA1,RAC1,FSCN1
GO Process	GO:0044093	Positive regulation of molecular function	18	1587	0.38	0.29	451	9606.ENSP00000217182,9606.ENSP00000225655,9606.ENSP00000278572,9606.ENSP00000285735,9606.ENSP00000306010,9606.ENSP00000331019,9606.ENSP00000335153,9606.ENSP00000337060,9606.ENSP00000340019,9606.ENSP00000346032,9606.ENSP00000355330,9606.ENSP00000360609,9606.ENSP00000361883,9606.ENSP00000363641,9606.ENSP00000400175,9606.ENSP00000419425,9606.ENSP00000426909,9606.ENSP00000446215	EEF1A2,PFN1,RPS3,RHOC,ARF4,RPS27L,HSP90AA1,NME1,HSPD1,ANXA2,TGM2,HSP90AB1,CAP1,TXN,RHOA,PPIA,RACK1,RAN
GO Process	GO:0048870	Cell motility	14	1061	0.44	0.3	486	9606.ENSP00000222286,9606.ENSP00000259818,9606.ENSP00000264335,9606.ENSP00000285735,9606.ENSP00000306010,9606.ENSP00000335153,9606.ENSP00000348461,9606.ENSP00000353408,9606.ENSP00000361883,9606.ENSP00000369703,9606.ENSP00000371798,9606.ENSP00000400175,9606.ENSP00000419425,9606.ENSP00000427687	GAPDHS,TUBB2B,YWHAE,RHOC,ARF4,HSP90AA1,RAC1,MSN,CAP1,TUBB2A,FSCN1,RHOA,PPIA,WDR1
GO Function	GO:0032561	Guanyl ribonucleotide binding	35	403	1.26	2025-06-04	3.47e-30	9606.ENSP00000217133,9606.ENSP00000217182,9606.ENSP00000248437,9606.ENSP00000256682,9606.ENSP00000259818,9606.ENSP00000264071,9606.ENSP00000285735,9606.ENSP00000304283,9606.ENSP00000306010,9606.ENSP00000307940,9606.ENSP00000318197,9606.ENSP00000318697,9606.ENSP00000320295,9606.ENSP00000326042,9606.ENSP00000333326,9606.ENSP00000335153,9606.ENSP00000336799,9606.ENSP00000337060,9606.ENSP00000339001,…	TUBB1,EEF1A2,TUBA4A,ARF3,TUBB2B,TUBB4A,RHOC,RAC3,ARF4,EEF2,TUBA3E,TUBB6,TUBB3,TUBA3D,TUBA8,HSP90AA1,TUBA1B,NME1,TUBB,EEF1A1,TUBB4B,RAC1,TGM2,HSP90AB1,TUBB2A,TUBAL3,NME2,RHOA,TUBA1A,ARF1,TUBA1C,RAN,ENSP00000451560,TUBB8,TUBB8B
GO Function	GO:0005525	GTP binding	34	381	1.27	2025-11-04	5.13e-30	9606.ENSP00000217133,9606.ENSP00000217182,9606.ENSP00000248437,9606.ENSP00000256682,9606.ENSP00000259818,9606.ENSP00000264071,9606.ENSP00000285735,9606.ENSP00000304283,9606.ENSP00000306010,9606.ENSP00000307940,9606.ENSP00000318197,9606.ENSP00000318697,9606.ENSP00000320295,9606.ENSP00000326042,9606.ENSP00000333326,9606.ENSP00000335153,9606.ENSP00000336799,9606.ENSP00000337060,9606.ENSP00000339001,…	TUBB1,EEF1A2,TUBA4A,ARF3,TUBB2B,TUBB4A,RHOC,RAC3,ARF4,EEF2,TUBA3E,TUBB6,TUBB3,TUBA3D,TUBA8,HSP90AA1,TUBA1B,NME1,TUBB,EEF1A1,TUBB4B,RAC1,TGM2,HSP90AB1,TUBB2A,TUBAL3,RHOA,TUBA1A,ARF1,TUBA1C,RAN,ENSP00000451560,TUBB8,TUBB8B
GO Function	GO:0005200	Structural constituent of cytoskeleton	20	107	1.59	4.65	3.31e-22	9606.ENSP00000217133,9606.ENSP00000248437,9606.ENSP00000259818,9606.ENSP00000264071,9606.ENSP00000318197,9606.ENSP00000318697,9606.ENSP00000320295,9606.ENSP00000326042,9606.ENSP00000333326,9606.ENSP00000336799,9606.ENSP00000339001,9606.ENSP00000341289,9606.ENSP00000353408,9606.ENSP00000369703,9606.ENSP00000369784,9606.ENSP00000439020,9606.ENSP00000443475,9606.ENSP00000451560,9606.ENSP00000456206,…	TUBB1,TUBA4A,TUBB2B,TUBB4A,TUBA3E,TUBB6,TUBB3,TUBA3D,TUBA8,TUBA1B,TUBB,TUBB4B,MSN,TUBB2A,TUBAL3,TUBA1A,TUBA1C,ENSP00000451560,TUBB8,TUBB8B
GO Function	GO:0000166	Nucleotide binding	44	2168	0.63	1.24	4.13e-15	9606.ENSP00000217133,9606.ENSP00000217182,9606.ENSP00000222286,9606.ENSP00000225655,9606.ENSP00000248437,9606.ENSP00000256682,9606.ENSP00000259818,9606.ENSP00000264071,9606.ENSP00000270776,9606.ENSP00000285735,9606.ENSP00000293831,9606.ENSP00000304283,9606.ENSP00000306010,9606.ENSP00000307940,9606.ENSP00000318197,9606.ENSP00000318697,9606.ENSP00000320171,9606.ENSP00000320295,9606.ENSP00000326042,…	TUBB1,EEF1A2,GAPDHS,PFN1,TUBA4A,ARF3,TUBB2B,TUBB4A,PGD,RHOC,EIF4A1,RAC3,ARF4,EEF2,TUBA3E,TUBB6,PKM,TUBB3,TUBA3D,TUBA8,HSP90AA1,TUBA1B,NME1,TUBB,EEF1A1,HSPD1,TUBB4B,RAC1,TGM2,HSP90AB1,PGK1,TUBB2A,TUBAL3,PFKP,NME2,GAPDH,RHOA,TUBA1A,ARF1,TUBA1C,RAN,ENSP00000451560,TUBB8,TUBB8B
GO Function	GO:1901363	Heterocyclic compound binding	69	5977	0.38	0.8	9.01e-15	9606.ENSP00000215909,9606.ENSP00000217133,9606.ENSP00000217182,9606.ENSP00000222286,9606.ENSP00000225655,9606.ENSP00000248437,9606.ENSP00000256682,9606.ENSP00000259818,9606.ENSP00000262746,9606.ENSP00000264071,9606.ENSP00000264335,9606.ENSP00000270776,9606.ENSP00000272317,9606.ENSP00000278572,9606.ENSP00000285735,9606.ENSP00000293831,9606.ENSP00000295822,9606.ENSP00000304283,9606.ENSP00000305556,…	LGALS1,TUBB1,EEF1A2,GAPDHS,PFN1,TUBA4A,ARF3,TUBB2B,PRDX1,TUBB4A,YWHAE,PGD,RPS27A,RPS3,RHOC,EIF4A1,EIF5A2,RAC3,PCBP1,ARF4,EEF2,TUBA3E,TUBB6,PKM,TUBB3,TUBA3D,RPS27L,TUBA8,HSP90AA1,EIF5A,TUBA1B,NME1,TUBB,EEF1A1,HSPD1,TUBB4B,ANXA2,RAC1,PCBP2,MSN,TGM2,CSRP1,HSP90AB1,PGK1,TXN,TUBB2A,TUBAL3,PFKP,FSCN1,NME2,YWHAZ,GAPDH,RPSA,TKT,RHOA,PPIA,RACK1,TUBA1A,ARF1,UBC,TUBA1C,RAN,ENSP00000451560,TUBB8,ENO1,ALDOA,R…
GO Function	GO:0017076	Purine nucleotide binding	41	1917	0.65	1.28	1.05e-14	9606.ENSP00000217133,9606.ENSP00000217182,9606.ENSP00000225655,9606.ENSP00000248437,9606.ENSP00000256682,9606.ENSP00000259818,9606.ENSP00000264071,9606.ENSP00000285735,9606.ENSP00000293831,9606.ENSP00000304283,9606.ENSP00000306010,9606.ENSP00000307940,9606.ENSP00000318197,9606.ENSP00000318697,9606.ENSP00000320171,9606.ENSP00000320295,9606.ENSP00000326042,9606.ENSP00000333326,9606.ENSP00000335153,…	TUBB1,EEF1A2,PFN1,TUBA4A,ARF3,TUBB2B,TUBB4A,RHOC,EIF4A1,RAC3,ARF4,EEF2,TUBA3E,TUBB6,PKM,TUBB3,TUBA3D,TUBA8,HSP90AA1,TUBA1B,NME1,TUBB,EEF1A1,HSPD1,TUBB4B,RAC1,TGM2,HSP90AB1,PGK1,TUBB2A,TUBAL3,PFKP,NME2,RHOA,TUBA1A,ARF1,TUBA1C,RAN,ENSP00000451560,TUBB8,TUBB8B
GO Function	GO:0035639	Purine ribonucleoside triphosphate binding	40	1834	0.66	1.29	1.28e-14	9606.ENSP00000217133,9606.ENSP00000217182,9606.ENSP00000248437,9606.ENSP00000256682,9606.ENSP00000259818,9606.ENSP00000264071,9606.ENSP00000285735,9606.ENSP00000293831,9606.ENSP00000304283,9606.ENSP00000306010,9606.ENSP00000307940,9606.ENSP00000318197,9606.ENSP00000318697,9606.ENSP00000320171,9606.ENSP00000320295,9606.ENSP00000326042,9606.ENSP00000333326,9606.ENSP00000335153,9606.ENSP00000336799,…	TUBB1,EEF1A2,TUBA4A,ARF3,TUBB2B,TUBB4A,RHOC,EIF4A1,RAC3,ARF4,EEF2,TUBA3E,TUBB6,PKM,TUBB3,TUBA3D,TUBA8,HSP90AA1,TUBA1B,NME1,TUBB,EEF1A1,HSPD1,TUBB4B,RAC1,TGM2,HSP90AB1,PGK1,TUBB2A,TUBAL3,PFKP,NME2,RHOA,TUBA1A,ARF1,TUBA1C,RAN,ENSP00000451560,TUBB8,TUBB8B
GO Function	GO:0036094	Small molecule binding	46	2507	0.58	1.14	1.28e-14	9606.ENSP00000217133,9606.ENSP00000217182,9606.ENSP00000222286,9606.ENSP00000225655,9606.ENSP00000248437,9606.ENSP00000256682,9606.ENSP00000259818,9606.ENSP00000264071,9606.ENSP00000270776,9606.ENSP00000285735,9606.ENSP00000293831,9606.ENSP00000304283,9606.ENSP00000306010,9606.ENSP00000307940,9606.ENSP00000318197,9606.ENSP00000318697,9606.ENSP00000320171,9606.ENSP00000320295,9606.ENSP00000326042,…	TUBB1,EEF1A2,GAPDHS,PFN1,TUBA4A,ARF3,TUBB2B,TUBB4A,PGD,RHOC,EIF4A1,RAC3,ARF4,EEF2,TUBA3E,TUBB6,PKM,TUBB3,TUBA3D,TUBA8,HSP90AA1,TUBA1B,NME1,TUBB,EEF1A1,HSPD1,TUBB4B,RAC1,TGM2,HSP90AB1,PGK1,TUBB2A,TUBAL3,PFKP,NME2,GAPDH,TKT,RHOA,TUBA1A,ARF1,TUBA1C,RAN,ENSP00000451560,TUBB8,ALDOA,TUBB8B
GO Function	GO:0097159	Organic cyclic compound binding	69	6050	0.38	0.79	1.28e-14	9606.ENSP00000215909,9606.ENSP00000217133,9606.ENSP00000217182,9606.ENSP00000222286,9606.ENSP00000225655,9606.ENSP00000248437,9606.ENSP00000256682,9606.ENSP00000259818,9606.ENSP00000262746,9606.ENSP00000264071,9606.ENSP00000264335,9606.ENSP00000270776,9606.ENSP00000272317,9606.ENSP00000278572,9606.ENSP00000285735,9606.ENSP00000293831,9606.ENSP00000295822,9606.ENSP00000304283,9606.ENSP00000305556,…	LGALS1,TUBB1,EEF1A2,GAPDHS,PFN1,TUBA4A,ARF3,TUBB2B,PRDX1,TUBB4A,YWHAE,PGD,RPS27A,RPS3,RHOC,EIF4A1,EIF5A2,RAC3,PCBP1,ARF4,EEF2,TUBA3E,TUBB6,PKM,TUBB3,TUBA3D,RPS27L,TUBA8,HSP90AA1,EIF5A,TUBA1B,NME1,TUBB,EEF1A1,HSPD1,TUBB4B,ANXA2,RAC1,PCBP2,MSN,TGM2,CSRP1,HSP90AB1,PGK1,TXN,TUBB2A,TUBAL3,PFKP,FSCN1,NME2,YWHAZ,GAPDH,RPSA,TKT,RHOA,PPIA,RACK1,TUBA1A,ARF1,UBC,TUBA1C,RAN,ENSP00000451560,TUBB8,ENO1,ALDOA,R…
GO Function	GO:0005198	Structural molecule activity	28	776	0.88	1.78	1.48e-14	9606.ENSP00000217133,9606.ENSP00000248437,9606.ENSP00000259818,9606.ENSP00000264071,9606.ENSP00000272317,9606.ENSP00000278572,9606.ENSP00000318197,9606.ENSP00000318697,9606.ENSP00000320295,9606.ENSP00000326042,9606.ENSP00000331019,9606.ENSP00000333326,9606.ENSP00000336799,9606.ENSP00000339001,9606.ENSP00000341289,9606.ENSP00000353408,9606.ENSP00000356275,9606.ENSP00000369703,9606.ENSP00000369784,…	TUBB1,TUBA4A,TUBB2B,TUBB4A,RPS27A,RPS3,TUBA3E,TUBB6,TUBB3,TUBA3D,RPS27L,TUBA8,TUBA1B,TUBB,TUBB4B,MSN,CSRP1,TUBB2A,TUBAL3,UBA52,RPSA,TUBA1A,TUBA1C,ENSP00000451560,TUBB8,ENSP00000493701,TUBB8B,RPS27
GO Function	GO:0032555	Purine ribonucleotide binding	40	1903	0.64	1.25	3.52e-14	9606.ENSP00000217133,9606.ENSP00000217182,9606.ENSP00000248437,9606.ENSP00000256682,9606.ENSP00000259818,9606.ENSP00000264071,9606.ENSP00000285735,9606.ENSP00000293831,9606.ENSP00000304283,9606.ENSP00000306010,9606.ENSP00000307940,9606.ENSP00000318197,9606.ENSP00000318697,9606.ENSP00000320171,9606.ENSP00000320295,9606.ENSP00000326042,9606.ENSP00000333326,9606.ENSP00000335153,9606.ENSP00000336799,…	TUBB1,EEF1A2,TUBA4A,ARF3,TUBB2B,TUBB4A,RHOC,EIF4A1,RAC3,ARF4,EEF2,TUBA3E,TUBB6,PKM,TUBB3,TUBA3D,TUBA8,HSP90AA1,TUBA1B,NME1,TUBB,EEF1A1,HSPD1,TUBB4B,RAC1,TGM2,HSP90AB1,PGK1,TUBB2A,TUBAL3,PFKP,NME2,RHOA,TUBA1A,ARF1,TUBA1C,RAN,ENSP00000451560,TUBB8,TUBB8B
GO Function	GO:0003723	RNA binding	37	1672	0.67	1.27	1.46e-13	9606.ENSP00000215909,9606.ENSP00000225655,9606.ENSP00000262746,9606.ENSP00000264335,9606.ENSP00000272317,9606.ENSP00000278572,9606.ENSP00000293831,9606.ENSP00000295822,9606.ENSP00000305556,9606.ENSP00000307940,9606.ENSP00000320171,9606.ENSP00000331019,9606.ENSP00000335153,9606.ENSP00000336702,9606.ENSP00000336799,9606.ENSP00000337060,9606.ENSP00000339063,9606.ENSP00000340019,9606.ENSP00000341289,…	LGALS1,PFN1,PRDX1,YWHAE,RPS27A,RPS3,EIF4A1,EIF5A2,PCBP1,EEF2,PKM,RPS27L,HSP90AA1,EIF5A,TUBA1B,NME1,EEF1A1,HSPD1,TUBB4B,ANXA2,PCBP2,MSN,CSRP1,HSP90AB1,TXN,FSCN1,YWHAZ,RPSA,PPIA,RACK1,ARF1,UBC,RAN,ENO1,ALDOA,RDX,RPS27
GO Function	GO:0043168	Anion binding	43	2404	0.57	2025-09-01	3.72e-13	9606.ENSP00000217133,9606.ENSP00000217182,9606.ENSP00000225655,9606.ENSP00000248437,9606.ENSP00000256682,9606.ENSP00000259818,9606.ENSP00000264071,9606.ENSP00000285735,9606.ENSP00000293831,9606.ENSP00000304283,9606.ENSP00000306010,9606.ENSP00000307940,9606.ENSP00000318197,9606.ENSP00000318697,9606.ENSP00000320171,9606.ENSP00000320295,9606.ENSP00000326042,9606.ENSP00000333326,9606.ENSP00000335153,…	TUBB1,EEF1A2,PFN1,TUBA4A,ARF3,TUBB2B,TUBB4A,RHOC,EIF4A1,RAC3,ARF4,EEF2,TUBA3E,TUBB6,PKM,TUBB3,TUBA3D,TUBA8,HSP90AA1,TUBA1B,NME1,TUBB,EEF1A1,HSPD1,TUBB4B,ANXA2,RAC1,TGM2,HSP90AB1,PGK1,TUBB2A,TUBAL3,PFKP,NME2,TKT,RHOA,TUBA1A,ARF1,TUBA1C,RAN,ENSP00000451560,TUBB8,TUBB8B
GO Function	GO:0097367	Carbohydrate derivative binding	41	2278	0.58	2025-07-01	1.91e-12	9606.ENSP00000217133,9606.ENSP00000217182,9606.ENSP00000248437,9606.ENSP00000256682,9606.ENSP00000259818,9606.ENSP00000264071,9606.ENSP00000285735,9606.ENSP00000293831,9606.ENSP00000304283,9606.ENSP00000306010,9606.ENSP00000307940,9606.ENSP00000318197,9606.ENSP00000318697,9606.ENSP00000320171,9606.ENSP00000320295,9606.ENSP00000326042,9606.ENSP00000333326,9606.ENSP00000335153,9606.ENSP00000336799,…	TUBB1,EEF1A2,TUBA4A,ARF3,TUBB2B,TUBB4A,RHOC,EIF4A1,RAC3,ARF4,EEF2,TUBA3E,TUBB6,PKM,TUBB3,TUBA3D,TUBA8,HSP90AA1,TUBA1B,NME1,TUBB,EEF1A1,HSPD1,TUBB4B,RAC1,TGM2,HSP90AB1,PGK1,TUBB2A,TUBAL3,PFKP,NME2,RHOA,PPIA,TUBA1A,ARF1,TUBA1C,RAN,ENSP00000451560,TUBB8,TUBB8B
GO Function	GO:0045296	Cadherin binding	17	334	2025-03-01	1.76	1.93e-10	9606.ENSP00000225655,9606.ENSP00000262746,9606.ENSP00000264335,9606.ENSP00000305556,9606.ENSP00000307940,9606.ENSP00000320171,9606.ENSP00000346032,9606.ENSP00000360609,9606.ENSP00000370517,9606.ENSP00000371798,9606.ENSP00000379287,9606.ENSP00000426909,9606.ENSP00000445175,9606.ENSP00000446215,9606.ENSP00000495530,9606.ENSP00000496166,9606.ENSP00000496414	PFN1,PRDX1,YWHAE,PCBP1,EEF2,PKM,ANXA2,HSP90AB1,PFKP,FSCN1,YWHAZ,RACK1,LDHA,RAN,ENO1,ALDOA,RDX
GO Function	GO:0005488	Binding	90	12838	0.17	0.5	2.56e-10	9606.ENSP00000215909,9606.ENSP00000217133,9606.ENSP00000217182,9606.ENSP00000222286,9606.ENSP00000225655,9606.ENSP00000228945,9606.ENSP00000229270,9606.ENSP00000245185,9606.ENSP00000248437,9606.ENSP00000256682,9606.ENSP00000259818,9606.ENSP00000262746,9606.ENSP00000264071,9606.ENSP00000264335,9606.ENSP00000270776,9606.ENSP00000272317,9606.ENSP00000278572,9606.ENSP00000285735,9606.ENSP00000293831,…	LGALS1,TUBB1,EEF1A2,GAPDHS,PFN1,ARHGDIB,TPI1,MT2A,TUBA4A,ARF3,TUBB2B,PRDX1,TUBB4A,YWHAE,PGD,RPS27A,RPS3,RHOC,EIF4A1,EIF5A2,ANXA5,RAC3,PCBP1,ARF4,EEF2,TUBA3E,TUBB6,PKM,TUBB3,TUBA3D,MT1E,RPS27L,TUBA8,HSP90AA1,EIF5A,TUBA1B,NME1,TUBB,EEF1A1,HSPD1,TUBB4B,ANXA2,RAC1,PCBP2,MSN,TGM2,CSRP1,HSP90AB1,CAP1,PGK1,TXN,MT1G,MT1M,TUBB2A,TUBAL3,PFKP,FSCN1,NME2,MT1X,YWHAZ,GAPDH,UBA52,RPSA,TKT,RHOA,PPIA,RACK1,WDR1,C…
GO Function	GO:0050839	Cell adhesion molecule binding	20	560	0.87	1.46	6.97e-10	9606.ENSP00000225655,9606.ENSP00000262746,9606.ENSP00000264335,9606.ENSP00000305556,9606.ENSP00000307940,9606.ENSP00000320171,9606.ENSP00000346032,9606.ENSP00000353408,9606.ENSP00000360609,9606.ENSP00000370517,9606.ENSP00000371798,9606.ENSP00000379287,9606.ENSP00000389351,9606.ENSP00000419425,9606.ENSP00000426909,9606.ENSP00000445175,9606.ENSP00000446215,9606.ENSP00000495530,9606.ENSP00000496166,…	PFN1,PRDX1,YWHAE,PCBP1,EEF2,PKM,ANXA2,MSN,HSP90AB1,PFKP,FSCN1,YWHAZ,RPSA,PPIA,RACK1,LDHA,RAN,ENO1,ALDOA,RDX
GO Function	GO:0016018	Cyclosporin A binding	7	20	1.87	2.28	8.38e-09	9606.ENSP00000419425,9606.ENSP00000439444,9606.ENSP00000463057,9606.ENSP00000463419,9606.ENSP00000464619,9606.ENSP00000485206,9606.ENSP00000485638	PPIA,PPIAL4D,PPIAL4C,PPIAL4E,PPIAL4H,PPIAL4A,PPIAL4F
GO Function	GO:0031625	Ubiquitin protein ligase binding	14	299	0.99	1.42	5.74e-08	9606.ENSP00000229270,9606.ENSP00000264335,9606.ENSP00000272317,9606.ENSP00000335153,9606.ENSP00000336799,9606.ENSP00000339001,9606.ENSP00000340019,9606.ENSP00000352438,9606.ENSP00000360609,9606.ENSP00000379287,9606.ENSP00000388107,9606.ENSP00000441543,9606.ENSP00000478771,9606.ENSP00000493701	TPI1,YWHAE,RPS27A,HSP90AA1,TUBA1B,TUBB,HSPD1,PCBP2,HSP90AB1,YWHAZ,UBA52,UBC,UBB,ENSP00000493701
GO Function	GO:0003755	Peptidyl-prolyl cis-trans isomerase activity	7	44	1.52	1.63	8.71e-07	9606.ENSP00000419425,9606.ENSP00000439444,9606.ENSP00000463057,9606.ENSP00000463419,9606.ENSP00000464619,9606.ENSP00000485206,9606.ENSP00000485638	PPIA,PPIAL4D,PPIAL4C,PPIAL4E,PPIAL4H,PPIAL4A,PPIAL4F
GO Function	GO:0019899	Enzyme binding	31	2084	0.49	0.75	9.67e-07	9606.ENSP00000217182,9606.ENSP00000225655,9606.ENSP00000228945,9606.ENSP00000229270,9606.ENSP00000248437,9606.ENSP00000264335,9606.ENSP00000272317,9606.ENSP00000278572,9606.ENSP00000285735,9606.ENSP00000304283,9606.ENSP00000307940,9606.ENSP00000335153,9606.ENSP00000336799,9606.ENSP00000339001,9606.ENSP00000339063,9606.ENSP00000340019,9606.ENSP00000346032,9606.ENSP00000348461,9606.ENSP00000352438,…	EEF1A2,PFN1,ARHGDIB,TPI1,TUBA4A,YWHAE,RPS27A,RPS3,RHOC,RAC3,EEF2,HSP90AA1,TUBA1B,TUBB,EEF1A1,HSPD1,ANXA2,RAC1,PCBP2,MSN,HSP90AB1,CAP1,YWHAZ,UBA52,RHOA,RACK1,UBC,UBB,ENSP00000493701,ENO1,RDX
GO Function	GO:0031386	Protein tag	5	13	1.91	1.59	3.23e-06	9606.ENSP00000272317,9606.ENSP00000388107,9606.ENSP00000441543,9606.ENSP00000478771,9606.ENSP00000493701	RPS27A,UBA52,UBC,UBB,ENSP00000493701
GO Function	GO:0043167	Ion binding	55	6033	0.28	0.53	4.01e-06	9606.ENSP00000217133,9606.ENSP00000217182,9606.ENSP00000225655,9606.ENSP00000245185,9606.ENSP00000248437,9606.ENSP00000256682,9606.ENSP00000259818,9606.ENSP00000264071,9606.ENSP00000272317,9606.ENSP00000285735,9606.ENSP00000293831,9606.ENSP00000296511,9606.ENSP00000304283,9606.ENSP00000306010,9606.ENSP00000307940,9606.ENSP00000318197,9606.ENSP00000318697,9606.ENSP00000320171,9606.ENSP00000320295,…	TUBB1,EEF1A2,PFN1,MT2A,TUBA4A,ARF3,TUBB2B,TUBB4A,RPS27A,RHOC,EIF4A1,ANXA5,RAC3,ARF4,EEF2,TUBA3E,TUBB6,PKM,TUBB3,TUBA3D,MT1E,RPS27L,TUBA8,HSP90AA1,TUBA1B,NME1,TUBB,EEF1A1,HSPD1,TUBB4B,ANXA2,RAC1,TGM2,CSRP1,HSP90AB1,PGK1,MT1G,MT1M,TUBB2A,TUBAL3,PFKP,NME2,MT1X,TKT,RHOA,TUBA1A,ARF1,TUBA1C,RAN,ENSP00000451560,TUBB8,ENSP00000493701,ENO1,TUBB8B,RPS27
GO Function	GO:0003924	GTPase activity	12	317	0.9	2025-04-01	8.74e-06	9606.ENSP00000217182,9606.ENSP00000228945,9606.ENSP00000256682,9606.ENSP00000285735,9606.ENSP00000304283,9606.ENSP00000306010,9606.ENSP00000307940,9606.ENSP00000339063,9606.ENSP00000348461,9606.ENSP00000400175,9606.ENSP00000440005,9606.ENSP00000446215	EEF1A2,ARHGDIB,ARF3,RHOC,RAC3,ARF4,EEF2,EEF1A1,RAC1,RHOA,ARF1,RAN
GO Function	GO:0017111	Nucleoside-triphosphatase activity	16	650	0.71	0.87	1.48e-05	9606.ENSP00000217182,9606.ENSP00000228945,9606.ENSP00000256682,9606.ENSP00000285735,9606.ENSP00000293831,9606.ENSP00000304283,9606.ENSP00000306010,9606.ENSP00000307940,9606.ENSP00000335153,9606.ENSP00000339063,9606.ENSP00000340019,9606.ENSP00000348461,9606.ENSP00000360609,9606.ENSP00000400175,9606.ENSP00000440005,9606.ENSP00000446215	EEF1A2,ARHGDIB,ARF3,RHOC,EIF4A1,RAC3,ARF4,EEF2,HSP90AA1,EEF1A1,HSPD1,RAC1,HSP90AB1,RHOA,ARF1,RAN
GO Function	GO:0016853	Isomerase activity	9	168	2025-05-01	2025-07-01	2.63e-05	9606.ENSP00000229270,9606.ENSP00000340019,9606.ENSP00000419425,9606.ENSP00000439444,9606.ENSP00000463057,9606.ENSP00000463419,9606.ENSP00000464619,9606.ENSP00000485206,9606.ENSP00000485638	TPI1,HSPD1,PPIA,PPIAL4D,PPIAL4C,PPIAL4E,PPIAL4H,PPIAL4A,PPIAL4F
GO Function	GO:0003746	Translation elongation factor activity	5	27	1.59	2025-02-01	5.56e-05	9606.ENSP00000217182,9606.ENSP00000295822,9606.ENSP00000307940,9606.ENSP00000336702,9606.ENSP00000339063	EEF1A2,EIF5A2,EEF2,EIF5A,EEF1A1
GO Function	GO:0003676	Nucleic acid binding	39	4003	0.31	0.46	35	9606.ENSP00000215909,9606.ENSP00000217182,9606.ENSP00000225655,9606.ENSP00000262746,9606.ENSP00000264335,9606.ENSP00000272317,9606.ENSP00000278572,9606.ENSP00000293831,9606.ENSP00000295822,9606.ENSP00000305556,9606.ENSP00000307940,9606.ENSP00000320171,9606.ENSP00000331019,9606.ENSP00000335153,9606.ENSP00000336702,9606.ENSP00000336799,9606.ENSP00000337060,9606.ENSP00000339063,9606.ENSP00000340019,…	LGALS1,EEF1A2,PFN1,PRDX1,YWHAE,RPS27A,RPS3,EIF4A1,EIF5A2,PCBP1,EEF2,PKM,RPS27L,HSP90AA1,EIF5A,TUBA1B,NME1,EEF1A1,HSPD1,TUBB4B,ANXA2,PCBP2,MSN,CSRP1,HSP90AB1,TXN,FSCN1,NME2,YWHAZ,RPSA,PPIA,RACK1,ARF1,UBC,RAN,ENO1,ALDOA,RDX,RPS27
GO Function	GO:0003725	Double-stranded RNA binding	6	76	1.22	0.91	35	9606.ENSP00000293831,9606.ENSP00000336799,9606.ENSP00000340019,9606.ENSP00000341289,9606.ENSP00000353408,9606.ENSP00000360609	EIF4A1,TUBA1B,HSPD1,TUBB4B,MSN,HSP90AB1
GO Function	GO:0090079	Translation regulator activity, nucleic acid binding	7	121	2025-08-01	0.87	35	9606.ENSP00000217182,9606.ENSP00000293831,9606.ENSP00000295822,9606.ENSP00000307940,9606.ENSP00000331019,9606.ENSP00000336702,9606.ENSP00000339063	EEF1A2,EIF4A1,EIF5A2,EEF2,RPS27L,EIF5A,EEF1A1
GO Function	GO:0051022	Rho GDP-dissociation inhibitor binding	3	4	2025-02-02	2025-01-01	45	9606.ENSP00000335153,9606.ENSP00000348461,9606.ENSP00000400175	HSP90AA1,RAC1,RHOA
GO Function	GO:0005515	Protein binding	56	7242	0.21	0.39	75	9606.ENSP00000215909,9606.ENSP00000217182,9606.ENSP00000225655,9606.ENSP00000228945,9606.ENSP00000229270,9606.ENSP00000248437,9606.ENSP00000259818,9606.ENSP00000262746,9606.ENSP00000264335,9606.ENSP00000272317,9606.ENSP00000278572,9606.ENSP00000285735,9606.ENSP00000304283,9606.ENSP00000305556,9606.ENSP00000306010,9606.ENSP00000307940,9606.ENSP00000320171,9606.ENSP00000320295,9606.ENSP00000335153,…	LGALS1,EEF1A2,PFN1,ARHGDIB,TPI1,TUBA4A,TUBB2B,PRDX1,YWHAE,RPS27A,RPS3,RHOC,RAC3,PCBP1,ARF4,EEF2,PKM,TUBB3,HSP90AA1,EIF5A,TUBA1B,NME1,TUBB,EEF1A1,HSPD1,TUBB4B,ANXA2,RAC1,PCBP2,MSN,CSRP1,HSP90AB1,CAP1,TXN,PFKP,FSCN1,YWHAZ,GAPDH,UBA52,RPSA,TKT,RHOA,PPIA,RACK1,WDR1,CFL1,TUBA1A,ARF1,UBC,LDHA,RAN,UBB,ENSP00000493701,ENO1,ALDOA,RDX
GO Function	GO:0019901	Protein kinase binding	14	702	0.62	0.61	81	9606.ENSP00000217182,9606.ENSP00000248437,9606.ENSP00000278572,9606.ENSP00000285735,9606.ENSP00000304283,9606.ENSP00000307940,9606.ENSP00000335153,9606.ENSP00000339063,9606.ENSP00000348461,9606.ENSP00000353408,9606.ENSP00000360609,9606.ENSP00000379287,9606.ENSP00000400175,9606.ENSP00000426909	EEF1A2,TUBA4A,RPS3,RHOC,RAC3,EEF2,HSP90AA1,EEF1A1,RAC1,MSN,HSP90AB1,YWHAZ,RHOA,RACK1
GO Function	GO:0044877	Protein-containing complex binding	19	1261	0.5	0.54	87	9606.ENSP00000264335,9606.ENSP00000278572,9606.ENSP00000295822,9606.ENSP00000307940,9606.ENSP00000320171,9606.ENSP00000335153,9606.ENSP00000336702,9606.ENSP00000337060,9606.ENSP00000339001,9606.ENSP00000340019,9606.ENSP00000348461,9606.ENSP00000360609,9606.ENSP00000370517,9606.ENSP00000371798,9606.ENSP00000389351,9606.ENSP00000419425,9606.ENSP00000426909,9606.ENSP00000427687,9606.ENSP00000432660	YWHAE,RPS3,EIF5A2,EEF2,PKM,HSP90AA1,EIF5A,NME1,TUBB,HSPD1,RAC1,HSP90AB1,PFKP,FSCN1,RPSA,PPIA,RACK1,WDR1,CFL1
GO Function	GO:0008135	Translation factor activity, RNA binding	6	98	2025-11-01	0.77	11	9606.ENSP00000217182,9606.ENSP00000293831,9606.ENSP00000295822,9606.ENSP00000307940,9606.ENSP00000336702,9606.ENSP00000339063	EEF1A2,EIF4A1,EIF5A2,EEF2,EIF5A,EEF1A1
GO Function	GO:0023026	MHC class II protein complex binding	4	26	1.51	0.83	13	9606.ENSP00000264335,9606.ENSP00000320171,9606.ENSP00000335153,9606.ENSP00000360609	YWHAE,PKM,HSP90AA1,HSP90AB1
GO Function	GO:0003735	Structural constituent of ribosome	7	169	0.94	0.66	22	9606.ENSP00000272317,9606.ENSP00000278572,9606.ENSP00000331019,9606.ENSP00000388107,9606.ENSP00000389351,9606.ENSP00000493701,9606.ENSP00000499044	RPS27A,RPS3,RPS27L,UBA52,RPSA,ENSP00000493701,RPS27
GO Function	GO:0042277	Peptide binding	9	314	0.78	0.6	24	9606.ENSP00000320295,9606.ENSP00000360609,9606.ENSP00000419425,9606.ENSP00000439444,9606.ENSP00000463057,9606.ENSP00000463419,9606.ENSP00000464619,9606.ENSP00000485206,9606.ENSP00000485638	TUBB3,HSP90AB1,PPIA,PPIAL4D,PPIAL4C,PPIAL4E,PPIAL4H,PPIAL4A,PPIAL4F
GO Function	GO:0043022	Ribosome binding	5	68	1.19	0.71	25	9606.ENSP00000295822,9606.ENSP00000307940,9606.ENSP00000336702,9606.ENSP00000389351,9606.ENSP00000426909	EIF5A2,EEF2,EIF5A,RPSA,RACK1
GO Function	GO:0008092	Cytoskeletal protein binding	15	1002	0.5	0.43	81	9606.ENSP00000225655,9606.ENSP00000278572,9606.ENSP00000335153,9606.ENSP00000346032,9606.ENSP00000353408,9606.ENSP00000356275,9606.ENSP00000360609,9606.ENSP00000361883,9606.ENSP00000371798,9606.ENSP00000380070,9606.ENSP00000400175,9606.ENSP00000427687,9606.ENSP00000432660,9606.ENSP00000496166,9606.ENSP00000496414	PFN1,RPS3,HSP90AA1,ANXA2,MSN,CSRP1,HSP90AB1,CAP1,FSCN1,GAPDH,RHOA,WDR1,CFL1,ALDOA,RDX
GO Function	GO:0043021	Ribonucleoprotein complex binding	6	152	0.92	0.52	100	9606.ENSP00000295822,9606.ENSP00000307940,9606.ENSP00000336702,9606.ENSP00000337060,9606.ENSP00000389351,9606.ENSP00000426909	EIF5A2,EEF2,EIF5A,NME1,RPSA,RACK1
GO Function	GO:0002135	CTP binding	2	2	2.32	0.58	119	9606.ENSP00000335153,9606.ENSP00000360609	HSP90AA1,HSP90AB1
GO Function	GO:0032564	dATP binding	2	2	2.32	0.58	119	9606.ENSP00000335153,9606.ENSP00000360609	HSP90AA1,HSP90AB1
GO Function	GO:0003824	Catalytic activity	43	5522	0.21	0.3	170	9606.ENSP00000217182,9606.ENSP00000222286,9606.ENSP00000228945,9606.ENSP00000229270,9606.ENSP00000256682,9606.ENSP00000262746,9606.ENSP00000270776,9606.ENSP00000278572,9606.ENSP00000285735,9606.ENSP00000293831,9606.ENSP00000301522,9606.ENSP00000304283,9606.ENSP00000306010,9606.ENSP00000307940,9606.ENSP00000320171,9606.ENSP00000335153,9606.ENSP00000337060,9606.ENSP00000339063,9606.ENSP00000340019,…	EEF1A2,GAPDHS,ARHGDIB,TPI1,ARF3,PRDX1,PGD,RPS3,RHOC,EIF4A1,PRDX2,RAC3,ARF4,EEF2,PKM,HSP90AA1,NME1,EEF1A1,HSPD1,RAC1,TGM2,HSP90AB1,PGK1,TXN,PFKP,NME2,YWHAZ,GAPDH,TKT,RHOA,PPIA,PPIAL4D,ARF1,LDHA,RAN,PPIAL4C,PPIAL4E,PPIAL4H,PPIAL4A,PPIAL4F,LOC112694756,ENO1,ALDOA
GO Function	GO:0002134	UTP binding	2	3	2.15	0.52	188	9606.ENSP00000335153,9606.ENSP00000360609	HSP90AA1,HSP90AB1
GO Function	GO:0005094	Rho GDP-dissociation inhibitor activity	2	3	2.15	0.52	188	9606.ENSP00000228945,9606.ENSP00000463939	ARHGDIB,ARHGDIA
GO Function	GO:0017098	Sulfonylurea receptor binding	2	3	2.15	0.52	188	9606.ENSP00000335153,9606.ENSP00000360609	HSP90AA1,HSP90AB1
GO Function	GO:0051082	Unfolded protein binding	5	115	0.96	0.45	214	9606.ENSP00000335153,9606.ENSP00000340019,9606.ENSP00000341289,9606.ENSP00000360609,9606.ENSP00000419425	HSP90AA1,HSPD1,TUBB4B,HSP90AB1,PPIA
GO Function	GO:0004332	Fructose-bisphosphate aldolase activity	2	4	2025-02-02	0.48	259	9606.ENSP00000485952,9606.ENSP00000496166	LOC112694756,ALDOA
GO Function	GO:0004365	glyceraldehyde-3-phosphate dehydrogenase (NAD+) (phosphorylating) activity	2	5	1.92	0.44	345	9606.ENSP00000222286,9606.ENSP00000380070	GAPDHS,GAPDH
GO Function	GO:0030911	TPR domain binding	2	6	1.84	0.41	438	9606.ENSP00000335153,9606.ENSP00000360609	HSP90AA1,HSP90AB1
GO Component	GO:0070062	Extracellular exosome	67	2096	0.83	2.22	4.30e-40	9606.ENSP00000215909,9606.ENSP00000217133,9606.ENSP00000225655,9606.ENSP00000228945,9606.ENSP00000229270,9606.ENSP00000248437,9606.ENSP00000256682,9606.ENSP00000262746,9606.ENSP00000264071,9606.ENSP00000264335,9606.ENSP00000270776,9606.ENSP00000272317,9606.ENSP00000278572,9606.ENSP00000285735,9606.ENSP00000293831,9606.ENSP00000296511,9606.ENSP00000301522,9606.ENSP00000304283,9606.ENSP00000305556,…	LGALS1,TUBB1,PFN1,ARHGDIB,TPI1,TUBA4A,ARF3,PRDX1,TUBB4A,YWHAE,PGD,RPS27A,RPS3,RHOC,EIF4A1,ANXA5,PRDX2,RAC3,PCBP1,ARF4,EEF2,TUBB6,PKM,TUBB3,HSP90AA1,NME1,TUBB,EEF1A1,HSPD1,TUBB4B,ANXA2,RAC1,PCBP2,MSN,TGM2,CSRP1,HSP90AB1,CAP1,PGK1,TXN,TUBB2A,PFKP,FSCN1,NME2,YWHAZ,GAPDH,UBA52,RPSA,TKT,RHOA,PPIA,RACK1,WDR1,CFL1,TUBA1A,ARF1,UBC,LDHA,RAN,TUBB8,ARHGDIA,UBB,PPIAL4A,ENO1,ALDOA,RDX,TUBB8B
GO Component	GO:0031982	Vesicle	68	3957	0.56	1.22	7.02e-25	9606.ENSP00000215909,9606.ENSP00000217133,9606.ENSP00000225655,9606.ENSP00000228945,9606.ENSP00000229270,9606.ENSP00000248437,9606.ENSP00000256682,9606.ENSP00000262746,9606.ENSP00000264071,9606.ENSP00000264335,9606.ENSP00000270776,9606.ENSP00000272317,9606.ENSP00000278572,9606.ENSP00000285735,9606.ENSP00000293831,9606.ENSP00000296511,9606.ENSP00000301522,9606.ENSP00000304283,9606.ENSP00000305556,…	LGALS1,TUBB1,PFN1,ARHGDIB,TPI1,TUBA4A,ARF3,PRDX1,TUBB4A,YWHAE,PGD,RPS27A,RPS3,RHOC,EIF4A1,ANXA5,PRDX2,RAC3,PCBP1,ARF4,EEF2,TUBB6,PKM,TUBB3,HSP90AA1,NME1,TUBB,EEF1A1,HSPD1,TUBB4B,ANXA2,RAC1,PCBP2,MSN,TGM2,CSRP1,HSP90AB1,CAP1,PGK1,TXN,TUBB2A,PFKP,FSCN1,NME2,YWHAZ,GAPDH,UBA52,RPSA,TKT,RHOA,PPIA,RACK1,WDR1,CFL1,TUBA1A,ARF1,UBC,TUBA1C,LDHA,RAN,TUBB8,ARHGDIA,UBB,PPIAL4A,ENO1,ALDOA,RDX,TUBB8B
GO Component	GO:0005576	Extracellular region	69	4175	0.54	1.18	1.60e-24	9606.ENSP00000215909,9606.ENSP00000217133,9606.ENSP00000225655,9606.ENSP00000228945,9606.ENSP00000229270,9606.ENSP00000248437,9606.ENSP00000256682,9606.ENSP00000259818,9606.ENSP00000262746,9606.ENSP00000264071,9606.ENSP00000264335,9606.ENSP00000270776,9606.ENSP00000272317,9606.ENSP00000278572,9606.ENSP00000285735,9606.ENSP00000293831,9606.ENSP00000296511,9606.ENSP00000301522,9606.ENSP00000304283,…	LGALS1,TUBB1,PFN1,ARHGDIB,TPI1,TUBA4A,ARF3,TUBB2B,PRDX1,TUBB4A,YWHAE,PGD,RPS27A,RPS3,RHOC,EIF4A1,ANXA5,PRDX2,RAC3,PCBP1,ARF4,EEF2,TUBB6,PKM,TUBB3,HSP90AA1,NME1,TUBB,EEF1A1,HSPD1,TUBB4B,ANXA2,RAC1,PCBP2,MSN,TGM2,CSRP1,HSP90AB1,CAP1,PGK1,TXN,TUBB2A,PFKP,FSCN1,NME2,YWHAZ,GAPDH,UBA52,RPSA,TKT,RHOA,PPIA,RACK1,WDR1,CFL1,TUBA1A,ARF1,UBC,LDHA,RAN,ENSP00000451560,TUBB8,ARHGDIA,UBB,PPIAL4A,ENO1,ALDOA,RDX,T…
GO Component	GO:0005737	Cytoplasm	94	12056	0.21	0.59	2.66e-18	9606.ENSP00000215909,9606.ENSP00000217133,9606.ENSP00000217182,9606.ENSP00000222286,9606.ENSP00000225655,9606.ENSP00000228945,9606.ENSP00000229270,9606.ENSP00000245185,9606.ENSP00000248437,9606.ENSP00000256682,9606.ENSP00000259818,9606.ENSP00000262746,9606.ENSP00000264071,9606.ENSP00000264335,9606.ENSP00000270776,9606.ENSP00000272317,9606.ENSP00000278572,9606.ENSP00000281456,9606.ENSP00000285735,…	LGALS1,TUBB1,EEF1A2,GAPDHS,PFN1,ARHGDIB,TPI1,MT2A,TUBA4A,ARF3,TUBB2B,PRDX1,TUBB4A,YWHAE,PGD,RPS27A,RPS3,SLC25A4,RHOC,EIF4A1,EIF5A2,ANXA5,PRDX2,RAC3,PCBP1,ARF4,EEF2,TUBA3E,TUBB6,PKM,TUBB3,TUBA3D,MT1E,RPS27L,TUBA8,HSP90AA1,EIF5A,TUBA1B,NME1,TUBB,EEF1A1,HSPD1,TUBB4B,ANXA2,RAC1,PCBP2,MSN,TGM2,CSRP1,HSP90AB1,CAP1,PGK1,TXN,MT1G,MT1M,TUBB2A,TUBAL3,PFKP,FSCN1,NME2,MT1X,YWHAZ,GAPDH,UBA52,RPSA,TKT,RHOA,PPI…
GO Component	GO:0005829	Cytosol	62	5438	0.38	0.76	3.11e-12	9606.ENSP00000222286,9606.ENSP00000225655,9606.ENSP00000228945,9606.ENSP00000229270,9606.ENSP00000245185,9606.ENSP00000248437,9606.ENSP00000262746,9606.ENSP00000264071,9606.ENSP00000264335,9606.ENSP00000270776,9606.ENSP00000272317,9606.ENSP00000278572,9606.ENSP00000285735,9606.ENSP00000293831,9606.ENSP00000295822,9606.ENSP00000296511,9606.ENSP00000301522,9606.ENSP00000304283,9606.ENSP00000305556,…	GAPDHS,PFN1,ARHGDIB,TPI1,MT2A,TUBA4A,PRDX1,TUBB4A,YWHAE,PGD,RPS27A,RPS3,RHOC,EIF4A1,EIF5A2,ANXA5,PRDX2,RAC3,PCBP1,ARF4,EEF2,PKM,RPS27L,HSP90AA1,EIF5A,NME1,TUBB,EEF1A1,HSPD1,TUBB4B,ANXA2,RAC1,PCBP2,MSN,TGM2,HSP90AB1,PGK1,TXN,PFKP,FSCN1,NME2,YWHAZ,GAPDH,UBA52,RPSA,TKT,RHOA,PPIA,RACK1,WDR1,CFL1,TUBA1A,ARF1,UBC,LDHA,RAN,ARHGDIA,UBB,LOC112694756,ENO1,ALDOA,RPS27
GO Component	GO:0043226	Organelle	93	14017	0.14	0.48	1.12e-10	9606.ENSP00000215909,9606.ENSP00000217133,9606.ENSP00000217182,9606.ENSP00000222286,9606.ENSP00000225655,9606.ENSP00000228945,9606.ENSP00000229270,9606.ENSP00000245185,9606.ENSP00000248437,9606.ENSP00000256682,9606.ENSP00000259818,9606.ENSP00000262746,9606.ENSP00000264071,9606.ENSP00000264335,9606.ENSP00000270776,9606.ENSP00000272317,9606.ENSP00000278572,9606.ENSP00000281456,9606.ENSP00000285735,…	LGALS1,TUBB1,EEF1A2,GAPDHS,PFN1,ARHGDIB,TPI1,MT2A,TUBA4A,ARF3,TUBB2B,PRDX1,TUBB4A,YWHAE,PGD,RPS27A,RPS3,SLC25A4,RHOC,EIF4A1,EIF5A2,ANXA5,PRDX2,RAC3,PCBP1,ARF4,EEF2,TUBA3E,TUBB6,PKM,TUBB3,TUBA3D,MT1E,RPS27L,TUBA8,HSP90AA1,EIF5A,TUBA1B,NME1,TUBB,EEF1A1,HSPD1,TUBB4B,ANXA2,RAC1,PCBP2,MSN,TGM2,CSRP1,HSP90AB1,CAP1,PGK1,TXN,MT1G,MT1M,TUBB2A,TUBAL3,PFKP,FSCN1,NME2,MT1X,YWHAZ,GAPDH,UBA52,RPSA,TKT,RHOA,PPI…
GO Component	GO:0005874	Microtubule	19	453	0.94	1.64	1.33e-10	9606.ENSP00000217133,9606.ENSP00000248437,9606.ENSP00000259818,9606.ENSP00000264071,9606.ENSP00000318197,9606.ENSP00000318697,9606.ENSP00000320295,9606.ENSP00000326042,9606.ENSP00000333326,9606.ENSP00000336799,9606.ENSP00000339001,9606.ENSP00000341289,9606.ENSP00000369703,9606.ENSP00000369784,9606.ENSP00000439020,9606.ENSP00000443475,9606.ENSP00000451560,9606.ENSP00000456206,9606.ENSP00000496713	TUBB1,TUBA4A,TUBB2B,TUBB4A,TUBA3E,TUBB6,TUBB3,TUBA3D,TUBA8,TUBA1B,TUBB,TUBB4B,TUBB2A,TUBAL3,TUBA1A,TUBA1C,ENSP00000451560,TUBB8,TUBB8B
GO Component	GO:0045171	Intercellular bridge	11	91	2025-04-01	2.26	3.24e-10	9606.ENSP00000217133,9606.ENSP00000259818,9606.ENSP00000264071,9606.ENSP00000318697,9606.ENSP00000320295,9606.ENSP00000339001,9606.ENSP00000341289,9606.ENSP00000369703,9606.ENSP00000451560,9606.ENSP00000456206,9606.ENSP00000496713	TUBB1,TUBB2B,TUBB4A,TUBB6,TUBB3,TUBB,TUBB4B,TUBB2A,ENSP00000451560,TUBB8,TUBB8B
GO Component	GO:0005856	Cytoskeleton	37	2369	0.51	0.88	2.61e-09	9606.ENSP00000217133,9606.ENSP00000225655,9606.ENSP00000228945,9606.ENSP00000248437,9606.ENSP00000259818,9606.ENSP00000264071,9606.ENSP00000278572,9606.ENSP00000285735,9606.ENSP00000304283,9606.ENSP00000318197,9606.ENSP00000318697,9606.ENSP00000320295,9606.ENSP00000326042,9606.ENSP00000333326,9606.ENSP00000336799,9606.ENSP00000339001,9606.ENSP00000339063,9606.ENSP00000341289,9606.ENSP00000348461,…	TUBB1,PFN1,ARHGDIB,TUBA4A,TUBB2B,TUBB4A,RPS3,RHOC,RAC3,TUBA3E,TUBB6,TUBB3,TUBA3D,TUBA8,TUBA1B,TUBB,EEF1A1,TUBB4B,RAC1,MSN,CAP1,TUBB2A,TUBAL3,FSCN1,GAPDH,RHOA,WDR1,CFL1,TUBA1A,TUBA1C,RAN,ENSP00000451560,TUBB8,ARHGDIA,ALDOA,RDX,TUBB8B
GO Component	GO:0099512	Supramolecular fiber	24	1000	0.7	1.13	6.43e-09	9606.ENSP00000217133,9606.ENSP00000248437,9606.ENSP00000259818,9606.ENSP00000264071,9606.ENSP00000304283,9606.ENSP00000318197,9606.ENSP00000318697,9606.ENSP00000320295,9606.ENSP00000326042,9606.ENSP00000333326,9606.ENSP00000336799,9606.ENSP00000339001,9606.ENSP00000341289,9606.ENSP00000356275,9606.ENSP00000369703,9606.ENSP00000369784,9606.ENSP00000439020,9606.ENSP00000440005,9606.ENSP00000443475,…	TUBB1,TUBA4A,TUBB2B,TUBB4A,RAC3,TUBA3E,TUBB6,TUBB3,TUBA3D,TUBA8,TUBA1B,TUBB,TUBB4B,CSRP1,TUBB2A,TUBAL3,TUBA1A,ARF1,TUBA1C,ENSP00000451560,TUBB8,ENO1,ALDOA,TUBB8B
GO Component	GO:0043227	Membrane-bounded organelle	89	13188	0.15	0.47	9.80e-09	9606.ENSP00000215909,9606.ENSP00000217133,9606.ENSP00000217182,9606.ENSP00000222286,9606.ENSP00000225655,9606.ENSP00000228945,9606.ENSP00000229270,9606.ENSP00000245185,9606.ENSP00000248437,9606.ENSP00000256682,9606.ENSP00000259818,9606.ENSP00000262746,9606.ENSP00000264071,9606.ENSP00000264335,9606.ENSP00000270776,9606.ENSP00000272317,9606.ENSP00000278572,9606.ENSP00000281456,9606.ENSP00000285735,…	LGALS1,TUBB1,EEF1A2,GAPDHS,PFN1,ARHGDIB,TPI1,MT2A,TUBA4A,ARF3,TUBB2B,PRDX1,TUBB4A,YWHAE,PGD,RPS27A,RPS3,SLC25A4,RHOC,EIF4A1,EIF5A2,ANXA5,PRDX2,RAC3,PCBP1,ARF4,EEF2,TUBA3E,TUBB6,PKM,TUBB3,TUBA3D,MT1E,RPS27L,HSP90AA1,EIF5A,NME1,TUBB,EEF1A1,HSPD1,TUBB4B,ANXA2,RAC1,PCBP2,MSN,TGM2,CSRP1,HSP90AB1,CAP1,PGK1,TXN,MT1G,MT1M,TUBB2A,PFKP,FSCN1,NME2,MT1X,YWHAZ,GAPDH,UBA52,RPSA,TKT,RHOA,PPIA,RACK1,WDR1,CFL1,TU…
GO Component	GO:0043229	Intracellular organelle	89	13231	0.15	0.46	1.20e-08	9606.ENSP00000215909,9606.ENSP00000217133,9606.ENSP00000217182,9606.ENSP00000222286,9606.ENSP00000225655,9606.ENSP00000228945,9606.ENSP00000229270,9606.ENSP00000245185,9606.ENSP00000248437,9606.ENSP00000256682,9606.ENSP00000259818,9606.ENSP00000262746,9606.ENSP00000264071,9606.ENSP00000264335,9606.ENSP00000270776,9606.ENSP00000272317,9606.ENSP00000278572,9606.ENSP00000281456,9606.ENSP00000285735,…	LGALS1,TUBB1,EEF1A2,GAPDHS,PFN1,ARHGDIB,TPI1,MT2A,TUBA4A,ARF3,TUBB2B,PRDX1,TUBB4A,YWHAE,PGD,RPS27A,RPS3,SLC25A4,RHOC,EIF5A2,RAC3,PCBP1,ARF4,EEF2,TUBA3E,TUBB6,PKM,TUBB3,TUBA3D,MT1E,RPS27L,TUBA8,HSP90AA1,EIF5A,TUBA1B,NME1,TUBB,EEF1A1,HSPD1,TUBB4B,ANXA2,RAC1,PCBP2,MSN,TGM2,CSRP1,HSP90AB1,CAP1,TXN,MT1G,MT1M,TUBB2A,TUBAL3,PFKP,FSCN1,NME2,MT1X,YWHAZ,GAPDH,UBA52,RPSA,TKT,RHOA,PPIA,RACK1,WDR1,CFL1,TUBA1A…
GO Component	GO:0072686	Mitotic spindle	12	180	1.15	1.69	1.26e-08	9606.ENSP00000217133,9606.ENSP00000259818,9606.ENSP00000264071,9606.ENSP00000278572,9606.ENSP00000318697,9606.ENSP00000320295,9606.ENSP00000339001,9606.ENSP00000341289,9606.ENSP00000369703,9606.ENSP00000451560,9606.ENSP00000456206,9606.ENSP00000496713	TUBB1,TUBB2B,TUBB4A,RPS3,TUBB6,TUBB3,TUBB,TUBB4B,TUBB2A,ENSP00000451560,TUBB8,TUBB8B
GO Component	GO:0005925	Focal adhesion	16	416	0.91	1.37	1.99e-08	9606.ENSP00000225655,9606.ENSP00000264335,9606.ENSP00000278572,9606.ENSP00000296511,9606.ENSP00000348461,9606.ENSP00000352438,9606.ENSP00000353408,9606.ENSP00000355330,9606.ENSP00000356275,9606.ENSP00000361883,9606.ENSP00000379287,9606.ENSP00000400175,9606.ENSP00000419425,9606.ENSP00000432660,9606.ENSP00000440005,9606.ENSP00000496414	PFN1,YWHAE,RPS3,ANXA5,RAC1,PCBP2,MSN,TGM2,CSRP1,CAP1,YWHAZ,RHOA,PPIA,CFL1,ARF1,RDX
GO Component	GO:0099513	Polymeric cytoskeletal fiber	20	757	0.74	2025-12-01	4.82e-08	9606.ENSP00000217133,9606.ENSP00000248437,9606.ENSP00000259818,9606.ENSP00000264071,9606.ENSP00000304283,9606.ENSP00000318197,9606.ENSP00000318697,9606.ENSP00000320295,9606.ENSP00000326042,9606.ENSP00000333326,9606.ENSP00000336799,9606.ENSP00000339001,9606.ENSP00000341289,9606.ENSP00000369703,9606.ENSP00000369784,9606.ENSP00000439020,9606.ENSP00000443475,9606.ENSP00000451560,9606.ENSP00000456206,…	TUBB1,TUBA4A,TUBB2B,TUBB4A,RAC3,TUBA3E,TUBB6,TUBB3,TUBA3D,TUBA8,TUBA1B,TUBB,TUBB4B,TUBB2A,TUBAL3,TUBA1A,TUBA1C,ENSP00000451560,TUBB8,TUBB8B
GO Component	GO:0099080	Supramolecular complex	26	1366	0.6	0.93	7.70e-08	9606.ENSP00000217133,9606.ENSP00000248437,9606.ENSP00000259818,9606.ENSP00000264071,9606.ENSP00000304283,9606.ENSP00000305556,9606.ENSP00000318197,9606.ENSP00000318697,9606.ENSP00000320295,9606.ENSP00000326042,9606.ENSP00000333326,9606.ENSP00000336799,9606.ENSP00000339001,9606.ENSP00000341289,9606.ENSP00000348461,9606.ENSP00000356275,9606.ENSP00000369703,9606.ENSP00000369784,9606.ENSP00000439020,…	TUBB1,TUBA4A,TUBB2B,TUBB4A,RAC3,PCBP1,TUBA3E,TUBB6,TUBB3,TUBA3D,TUBA8,TUBA1B,TUBB,TUBB4B,RAC1,CSRP1,TUBB2A,TUBAL3,TUBA1A,ARF1,TUBA1C,ENSP00000451560,TUBB8,ENO1,ALDOA,TUBB8B
GO Component	GO:0022627	Cytosolic small ribosomal subunit	7	44	1.52	1.72	3.62e-07	9606.ENSP00000272317,9606.ENSP00000278572,9606.ENSP00000331019,9606.ENSP00000388107,9606.ENSP00000389351,9606.ENSP00000426909,9606.ENSP00000499044	RPS27A,RPS3,RPS27L,UBA52,RPSA,RACK1,RPS27
GO Component	GO:0043232	Intracellular non-membrane-bounded organelle	51	5191	0.31	0.58	8.26e-07	9606.ENSP00000217133,9606.ENSP00000225655,9606.ENSP00000228945,9606.ENSP00000248437,9606.ENSP00000259818,9606.ENSP00000264071,9606.ENSP00000272317,9606.ENSP00000278572,9606.ENSP00000285735,9606.ENSP00000304283,9606.ENSP00000305556,9606.ENSP00000318197,9606.ENSP00000318697,9606.ENSP00000320295,9606.ENSP00000326042,9606.ENSP00000331019,9606.ENSP00000333326,9606.ENSP00000336799,9606.ENSP00000339001,…	TUBB1,PFN1,ARHGDIB,TUBA4A,TUBB2B,TUBB4A,RPS27A,RPS3,RHOC,RAC3,PCBP1,TUBA3E,TUBB6,TUBB3,TUBA3D,RPS27L,TUBA8,TUBA1B,TUBB,EEF1A1,TUBB4B,ANXA2,RAC1,MSN,TGM2,CSRP1,HSP90AB1,CAP1,TUBB2A,TUBAL3,FSCN1,GAPDH,UBA52,RPSA,RHOA,RACK1,WDR1,CFL1,TUBA1A,ARF1,TUBA1C,RAN,ENSP00000451560,TUBB8,ARHGDIA,ENSP00000493701,ENO1,ALDOA,RDX,TUBB8B,RPS27
GO Component	GO:0101002	ficolin-1-rich granule	10	185	2025-05-01	1.25	2.29e-06	9606.ENSP00000307940,9606.ENSP00000320171,9606.ENSP00000335153,9606.ENSP00000339063,9606.ENSP00000348461,9606.ENSP00000360609,9606.ENSP00000376886,9606.ENSP00000400175,9606.ENSP00000419425,9606.ENSP00000496166	EEF2,PKM,HSP90AA1,EEF1A1,RAC1,HSP90AB1,NME2,RHOA,PPIA,ALDOA
GO Component	GO:0034774	Secretory granule lumen	12	321	0.89	2025-08-01	4.29e-06	9606.ENSP00000307940,9606.ENSP00000320171,9606.ENSP00000335153,9606.ENSP00000339001,9606.ENSP00000339063,9606.ENSP00000341289,9606.ENSP00000346032,9606.ENSP00000360609,9606.ENSP00000361883,9606.ENSP00000376886,9606.ENSP00000419425,9606.ENSP00000496166	EEF2,PKM,HSP90AA1,TUBB,EEF1A1,TUBB4B,ANXA2,HSP90AB1,CAP1,NME2,PPIA,ALDOA
GO Component	GO:0042470	Melanosome	8	109	1.19	1.28	5.63e-06	9606.ENSP00000262746,9606.ENSP00000264335,9606.ENSP00000335153,9606.ENSP00000346032,9606.ENSP00000348461,9606.ENSP00000360609,9606.ENSP00000379287,9606.ENSP00000446215	PRDX1,YWHAE,HSP90AA1,ANXA2,RAC1,HSP90AB1,YWHAZ,RAN
GO Component	GO:0005634	Nucleus	62	7672	0.23	0.48	7.23e-06	9606.ENSP00000222286,9606.ENSP00000225655,9606.ENSP00000229270,9606.ENSP00000245185,9606.ENSP00000259818,9606.ENSP00000262746,9606.ENSP00000264071,9606.ENSP00000264335,9606.ENSP00000270776,9606.ENSP00000272317,9606.ENSP00000278572,9606.ENSP00000285735,9606.ENSP00000295822,9606.ENSP00000305556,9606.ENSP00000307940,9606.ENSP00000318197,9606.ENSP00000318697,9606.ENSP00000320171,9606.ENSP00000320295,…	GAPDHS,PFN1,TPI1,MT2A,TUBB2B,PRDX1,TUBB4A,YWHAE,PGD,RPS27A,RPS3,RHOC,EIF5A2,PCBP1,EEF2,TUBA3E,TUBB6,PKM,TUBB3,TUBA3D,MT1E,RPS27L,HSP90AA1,EIF5A,NME1,TUBB,EEF1A1,TUBB4B,ANXA2,RAC1,PCBP2,MSN,TGM2,CSRP1,HSP90AB1,TXN,MT1G,MT1M,TUBB2A,PFKP,NME2,MT1X,YWHAZ,GAPDH,UBA52,RPSA,TKT,RHOA,PPIA,RACK1,CFL1,TUBA1A,UBC,TUBA1C,LDHA,RAN,ARHGDIA,UBB,ENSP00000493701,ENO1,ALDOA,RPS27
GO Component	GO:0031252	Cell leading edge	13	422	0.81	0.97	8.42e-06	9606.ENSP00000278572,9606.ENSP00000304283,9606.ENSP00000306010,9606.ENSP00000320295,9606.ENSP00000337060,9606.ENSP00000339063,9606.ENSP00000348461,9606.ENSP00000371798,9606.ENSP00000376886,9606.ENSP00000400175,9606.ENSP00000432660,9606.ENSP00000440005,9606.ENSP00000496414	RPS3,RAC3,ARF4,TUBB3,NME1,EEF1A1,RAC1,FSCN1,NME2,RHOA,CFL1,ARF1,RDX
GO Component	GO:1904813	ficolin-1-rich granule lumen	8	124	1.13	1.18	1.24e-05	9606.ENSP00000307940,9606.ENSP00000320171,9606.ENSP00000335153,9606.ENSP00000339063,9606.ENSP00000360609,9606.ENSP00000376886,9606.ENSP00000419425,9606.ENSP00000496166	EEF2,PKM,HSP90AA1,EEF1A1,HSP90AB1,NME2,PPIA,ALDOA
GO Component	GO:0001726	Ruffle	9	179	2025-02-01	2025-09-01	1.53e-05	9606.ENSP00000278572,9606.ENSP00000306010,9606.ENSP00000337060,9606.ENSP00000339063,9606.ENSP00000348461,9606.ENSP00000371798,9606.ENSP00000376886,9606.ENSP00000400175,9606.ENSP00000432660	RPS3,ARF4,NME1,EEF1A1,RAC1,FSCN1,NME2,RHOA,CFL1
GO Component	GO:0005938	Cell cortex	11	304	0.88	0.99	1.60e-05	9606.ENSP00000225655,9606.ENSP00000285735,9606.ENSP00000304283,9606.ENSP00000339063,9606.ENSP00000348461,9606.ENSP00000361883,9606.ENSP00000371798,9606.ENSP00000400175,9606.ENSP00000427687,9606.ENSP00000495530,9606.ENSP00000496414	PFN1,RHOC,RAC3,EEF1A1,RAC1,CAP1,FSCN1,RHOA,WDR1,ENO1,RDX
GO Component	GO:0015630	Microtubule cytoskeleton	22	1355	0.53	0.71	1.87e-05	9606.ENSP00000217133,9606.ENSP00000248437,9606.ENSP00000259818,9606.ENSP00000264071,9606.ENSP00000278572,9606.ENSP00000318197,9606.ENSP00000318697,9606.ENSP00000320295,9606.ENSP00000326042,9606.ENSP00000333326,9606.ENSP00000336799,9606.ENSP00000339001,9606.ENSP00000341289,9606.ENSP00000369703,9606.ENSP00000369784,9606.ENSP00000380070,9606.ENSP00000439020,9606.ENSP00000443475,9606.ENSP00000446215,…	TUBB1,TUBA4A,TUBB2B,TUBB4A,RPS3,TUBA3E,TUBB6,TUBB3,TUBA3D,TUBA8,TUBA1B,TUBB,TUBB4B,TUBB2A,TUBAL3,GAPDH,TUBA1A,TUBA1C,RAN,ENSP00000451560,TUBB8,TUBB8B
GO Component	GO:0032587	Ruffle membrane	7	94	1.19	1.14	2.66e-05	9606.ENSP00000278572,9606.ENSP00000306010,9606.ENSP00000337060,9606.ENSP00000339063,9606.ENSP00000348461,9606.ENSP00000400175,9606.ENSP00000432660	RPS3,ARF4,NME1,EEF1A1,RAC1,RHOA,CFL1
GO Component	GO:0031253	Cell projection membrane	11	342	0.83	0.89	4.46e-05	9606.ENSP00000278572,9606.ENSP00000306010,9606.ENSP00000335153,9606.ENSP00000337060,9606.ENSP00000339063,9606.ENSP00000348461,9606.ENSP00000353408,9606.ENSP00000360609,9606.ENSP00000371798,9606.ENSP00000400175,9606.ENSP00000432660	RPS3,ARF4,HSP90AA1,NME1,EEF1A1,RAC1,MSN,HSP90AB1,FSCN1,RHOA,CFL1
GO Component	GO:0030054	Cell junction	26	2115	0.41	0.54	22	9606.ENSP00000217182,9606.ENSP00000225655,9606.ENSP00000259818,9606.ENSP00000264335,9606.ENSP00000278572,9606.ENSP00000296511,9606.ENSP00000304283,9606.ENSP00000306010,9606.ENSP00000307940,9606.ENSP00000346032,9606.ENSP00000348461,9606.ENSP00000352438,9606.ENSP00000353408,9606.ENSP00000355330,9606.ENSP00000356275,9606.ENSP00000361883,9606.ENSP00000371798,9606.ENSP00000379287,9606.ENSP00000400175,…	EEF1A2,PFN1,TUBB2B,YWHAE,RPS3,ANXA5,RAC3,ARF4,EEF2,ANXA2,RAC1,PCBP2,MSN,TGM2,CSRP1,CAP1,FSCN1,YWHAZ,RHOA,PPIA,WDR1,CFL1,TUBA1A,ARF1,RDX,RPS27
GO Component	GO:0043231	Intracellular membrane-bounded organelle	78	12149	0.13	0.36	29	9606.ENSP00000215909,9606.ENSP00000217182,9606.ENSP00000222286,9606.ENSP00000225655,9606.ENSP00000228945,9606.ENSP00000229270,9606.ENSP00000245185,9606.ENSP00000256682,9606.ENSP00000259818,9606.ENSP00000262746,9606.ENSP00000264071,9606.ENSP00000264335,9606.ENSP00000270776,9606.ENSP00000272317,9606.ENSP00000278572,9606.ENSP00000281456,9606.ENSP00000285735,9606.ENSP00000295822,9606.ENSP00000304283,…	LGALS1,EEF1A2,GAPDHS,PFN1,ARHGDIB,TPI1,MT2A,ARF3,TUBB2B,PRDX1,TUBB4A,YWHAE,PGD,RPS27A,RPS3,SLC25A4,RHOC,EIF5A2,RAC3,PCBP1,ARF4,EEF2,TUBA3E,TUBB6,PKM,TUBB3,TUBA3D,MT1E,RPS27L,HSP90AA1,EIF5A,NME1,TUBB,EEF1A1,HSPD1,TUBB4B,ANXA2,RAC1,PCBP2,MSN,TGM2,CSRP1,HSP90AB1,CAP1,TXN,MT1G,MT1M,TUBB2A,PFKP,NME2,MT1X,YWHAZ,GAPDH,UBA52,RPSA,TKT,RHOA,PPIA,RACK1,CFL1,TUBA1A,PPIAL4D,ARF1,UBC,TUBA1C,LDHA,RAN,PPIAL4C,PP…
GO Component	GO:0030027	Lamellipodium	8	203	0.92	0.81	33	9606.ENSP00000304283,9606.ENSP00000320295,9606.ENSP00000348461,9606.ENSP00000371798,9606.ENSP00000376886,9606.ENSP00000400175,9606.ENSP00000432660,9606.ENSP00000496414	RAC3,TUBB3,RAC1,FSCN1,NME2,RHOA,CFL1,RDX
GO Component	GO:0070161	Anchoring junction	19	1325	0.48	0.54	66	9606.ENSP00000225655,9606.ENSP00000264335,9606.ENSP00000278572,9606.ENSP00000296511,9606.ENSP00000346032,9606.ENSP00000348461,9606.ENSP00000352438,9606.ENSP00000353408,9606.ENSP00000355330,9606.ENSP00000356275,9606.ENSP00000361883,9606.ENSP00000371798,9606.ENSP00000379287,9606.ENSP00000400175,9606.ENSP00000419425,9606.ENSP00000427687,9606.ENSP00000432660,9606.ENSP00000440005,9606.ENSP00000496414	PFN1,YWHAE,RPS3,ANXA5,ANXA2,RAC1,PCBP2,MSN,TGM2,CSRP1,CAP1,FSCN1,YWHAZ,RHOA,PPIA,WDR1,CFL1,ARF1,RDX
GO Component	GO:0005840	Ribosome	8	228	0.87	0.73	71	9606.ENSP00000272317,9606.ENSP00000278572,9606.ENSP00000331019,9606.ENSP00000388107,9606.ENSP00000389351,9606.ENSP00000426909,9606.ENSP00000493701,9606.ENSP00000499044	RPS27A,RPS3,RPS27L,UBA52,RPSA,RACK1,ENSP00000493701,RPS27
GO Component	GO:0030141	Secretory granule	15	873	0.56	0.58	75	9606.ENSP00000307940,9606.ENSP00000320171,9606.ENSP00000335153,9606.ENSP00000339001,9606.ENSP00000339063,9606.ENSP00000340019,9606.ENSP00000341289,9606.ENSP00000346032,9606.ENSP00000348461,9606.ENSP00000360609,9606.ENSP00000361883,9606.ENSP00000376886,9606.ENSP00000400175,9606.ENSP00000419425,9606.ENSP00000496166	EEF2,PKM,HSP90AA1,TUBB,EEF1A1,HSPD1,TUBB4B,ANXA2,RAC1,HSP90AB1,CAP1,NME2,RHOA,PPIA,ALDOA
GO Component	GO:0031410	Cytoplasmic vesicle	27	2482	0.36	0.46	11	9606.ENSP00000228945,9606.ENSP00000262746,9606.ENSP00000264335,9606.ENSP00000272317,9606.ENSP00000285735,9606.ENSP00000304283,9606.ENSP00000307940,9606.ENSP00000320171,9606.ENSP00000335153,9606.ENSP00000339001,9606.ENSP00000339063,9606.ENSP00000340019,9606.ENSP00000341289,9606.ENSP00000346032,9606.ENSP00000348461,9606.ENSP00000360609,9606.ENSP00000361883,9606.ENSP00000376886,9606.ENSP00000379287,…	ARHGDIB,PRDX1,YWHAE,RPS27A,RHOC,RAC3,EEF2,PKM,HSP90AA1,TUBB,EEF1A1,HSPD1,TUBB4B,ANXA2,RAC1,HSP90AB1,CAP1,NME2,YWHAZ,UBA52,RHOA,PPIA,TUBA1A,UBC,RAN,UBB,ALDOA
GO Component	GO:0030426	Growth cone	6	171	0.87	0.53	74	9606.ENSP00000304283,9606.ENSP00000320295,9606.ENSP00000335153,9606.ENSP00000360609,9606.ENSP00000371798,9606.ENSP00000432660	RAC3,TUBB3,HSP90AA1,HSP90AB1,FSCN1,CFL1
GO Component	GO:0005853	Eukaryotic translation elongation factor 1 complex	2	4	2025-02-02	0.58	119	9606.ENSP00000217182,9606.ENSP00000339063	EEF1A2,EEF1A1
GO Component	GO:0031315	Extrinsic component of mitochondrial outer membrane	2	4	2025-02-02	0.58	119	9606.ENSP00000441543,9606.ENSP00000478771	UBC,UBB
GO Component	GO:0030864	Cortical actin cytoskeleton	4	73	2025-06-01	0.48	172	9606.ENSP00000339063,9606.ENSP00000361883,9606.ENSP00000427687,9606.ENSP00000496414	EEF1A1,CAP1,WDR1,RDX
GO Component	GO:0042995	Cell projection	23	2379	0.31	0.31	238	9606.ENSP00000264071,9606.ENSP00000278572,9606.ENSP00000285735,9606.ENSP00000304283,9606.ENSP00000306010,9606.ENSP00000320171,9606.ENSP00000320295,9606.ENSP00000335153,9606.ENSP00000337060,9606.ENSP00000339063,9606.ENSP00000340019,9606.ENSP00000348461,9606.ENSP00000353408,9606.ENSP00000360609,9606.ENSP00000371798,9606.ENSP00000376886,9606.ENSP00000400175,9606.ENSP00000426909,9606.ENSP00000427687,…	TUBB4A,RPS3,RHOC,RAC3,ARF4,PKM,TUBB3,HSP90AA1,NME1,EEF1A1,HSPD1,RAC1,MSN,HSP90AB1,FSCN1,NME2,RHOA,RACK1,WDR1,CFL1,ARF1,UBB,RDX
GO Component	GO:0098590	Plasma membrane region	15	1237	0.41	0.33	265	9606.ENSP00000278572,9606.ENSP00000285735,9606.ENSP00000306010,9606.ENSP00000335153,9606.ENSP00000337060,9606.ENSP00000339063,9606.ENSP00000340019,9606.ENSP00000346032,9606.ENSP00000348461,9606.ENSP00000353408,9606.ENSP00000360609,9606.ENSP00000371798,9606.ENSP00000400175,9606.ENSP00000432660,9606.ENSP00000496414	RPS3,RHOC,ARF4,HSP90AA1,NME1,EEF1A1,HSPD1,ANXA2,RAC1,MSN,HSP90AB1,FSCN1,RHOA,CFL1,RDX
GO Component	GO:0120025	Plasma membrane bounded cell projection	22	2268	0.31	0.3	296	9606.ENSP00000264071,9606.ENSP00000278572,9606.ENSP00000285735,9606.ENSP00000304283,9606.ENSP00000306010,9606.ENSP00000320171,9606.ENSP00000320295,9606.ENSP00000335153,9606.ENSP00000337060,9606.ENSP00000339063,9606.ENSP00000340019,9606.ENSP00000348461,9606.ENSP00000353408,9606.ENSP00000360609,9606.ENSP00000371798,9606.ENSP00000376886,9606.ENSP00000400175,9606.ENSP00000426909,9606.ENSP00000432660,…	TUBB4A,RPS3,RHOC,RAC3,ARF4,PKM,TUBB3,HSP90AA1,NME1,EEF1A1,HSPD1,RAC1,MSN,HSP90AB1,FSCN1,NME2,RHOA,RACK1,CFL1,ARF1,UBB,RDX
GO Component	GO:0035578	Azurophil granule lumen	4	91	0.96	0.4	349	9606.ENSP00000339001,9606.ENSP00000341289,9606.ENSP00000346032,9606.ENSP00000361883	TUBB,TUBB4B,ANXA2,CAP1
GO Component	GO:0044294	Dendritic growth cone	2	9	1.67	0.43	376	9606.ENSP00000335153,9606.ENSP00000360609	HSP90AA1,HSP90AB1
GO Component	GO:0043209	Myelin sheath	3	45	1.15	0.38	477	9606.ENSP00000264071,9606.ENSP00000335153,9606.ENSP00000346032	TUBB4A,HSP90AA1,ANXA2
STRING clusters	CL:26385	Tubulin/FtsZ-like, C-terminal domain	17	18	2025-03-02	7.45	1.33e-27	9606.ENSP00000217133,9606.ENSP00000248437,9606.ENSP00000259818,9606.ENSP00000264071,9606.ENSP00000318197,9606.ENSP00000318697,9606.ENSP00000320295,9606.ENSP00000326042,9606.ENSP00000333326,9606.ENSP00000336799,9606.ENSP00000339001,9606.ENSP00000341289,9606.ENSP00000369703,9606.ENSP00000369784,9606.ENSP00000439020,9606.ENSP00000443475,9606.ENSP00000456206	TUBB1,TUBA4A,TUBB2B,TUBB4A,TUBA3E,TUBB6,TUBB3,TUBA3D,TUBA8,TUBA1B,TUBB,TUBB4B,TUBB2A,TUBAL3,TUBA1A,TUBA1C,TUBB8
STRING clusters	CL:26380	Post-chaperonin tubulin folding pathway, and Calponin repeat	19	39	2025-01-02	6.82	1.93e-27	9606.ENSP00000217133,9606.ENSP00000248437,9606.ENSP00000259818,9606.ENSP00000264071,9606.ENSP00000318197,9606.ENSP00000318697,9606.ENSP00000320295,9606.ENSP00000326042,9606.ENSP00000333326,9606.ENSP00000336799,9606.ENSP00000339001,9606.ENSP00000341289,9606.ENSP00000369703,9606.ENSP00000369784,9606.ENSP00000439020,9606.ENSP00000443475,9606.ENSP00000451560,9606.ENSP00000456206,9606.ENSP00000496713	TUBB1,TUBA4A,TUBB2B,TUBB4A,TUBA3E,TUBB6,TUBB3,TUBA3D,TUBA8,TUBA1B,TUBB,TUBB4B,TUBB2A,TUBAL3,TUBA1A,TUBA1C,ENSP00000451560,TUBB8,TUBB8B
STRING clusters	CL:26381	Post-chaperonin tubulin folding pathway, and Vasohibin	18	31	2025-09-02	6.93	4.21e-27	9606.ENSP00000217133,9606.ENSP00000248437,9606.ENSP00000259818,9606.ENSP00000264071,9606.ENSP00000318197,9606.ENSP00000318697,9606.ENSP00000320295,9606.ENSP00000326042,9606.ENSP00000333326,9606.ENSP00000336799,9606.ENSP00000339001,9606.ENSP00000341289,9606.ENSP00000369703,9606.ENSP00000369784,9606.ENSP00000439020,9606.ENSP00000443475,9606.ENSP00000456206,9606.ENSP00000496713	TUBB1,TUBA4A,TUBB2B,TUBB4A,TUBA3E,TUBB6,TUBB3,TUBA3D,TUBA8,TUBA1B,TUBB,TUBB4B,TUBB2A,TUBAL3,TUBA1A,TUBA1C,TUBB8,TUBB8B
STRING clusters	CL:26388	Tubulin/FtsZ-like, C-terminal domain	11	12	2.28	4.85	1.12e-17	9606.ENSP00000248437,9606.ENSP00000259818,9606.ENSP00000264071,9606.ENSP00000318197,9606.ENSP00000320295,9606.ENSP00000336799,9606.ENSP00000339001,9606.ENSP00000341289,9606.ENSP00000369703,9606.ENSP00000439020,9606.ENSP00000443475	TUBA4A,TUBB2B,TUBB4A,TUBA3E,TUBB3,TUBA1B,TUBB,TUBB4B,TUBB2A,TUBA1A,TUBA1C
STRING clusters	CL:8577	Glycolysis, and Pentose-phosphate shunt	9	44	1.63	2.34	1.42e-09	9606.ENSP00000222286,9606.ENSP00000229270,9606.ENSP00000270776,9606.ENSP00000362413,9606.ENSP00000370517,9606.ENSP00000380070,9606.ENSP00000391481,9606.ENSP00000495530,9606.ENSP00000496166	GAPDHS,TPI1,PGD,PGK1,PFKP,GAPDH,TKT,ENO1,ALDOA
STRING clusters	CL:8465	Carbon metabolism, and Pyruvate metabolism	11	100	1.36	2025-07-02	2.02e-09	9606.ENSP00000222286,9606.ENSP00000229270,9606.ENSP00000270776,9606.ENSP00000320171,9606.ENSP00000362413,9606.ENSP00000370517,9606.ENSP00000380070,9606.ENSP00000391481,9606.ENSP00000445175,9606.ENSP00000495530,9606.ENSP00000496166	GAPDHS,TPI1,PGD,PKM,PGK1,PFKP,GAPDH,TKT,LDHA,ENO1,ALDOA
STRING clusters	CL:12956	Metallothionein	6	12	2025-02-02	2025-01-02	5.65e-08	9606.ENSP00000245185,9606.ENSP00000328137,9606.ENSP00000356275,9606.ENSP00000369139,9606.ENSP00000369146,9606.ENSP00000377995	MT2A,MT1E,CSRP1,MT1G,MT1M,MT1X
STRING clusters	CL:8578	Glycolysis, and Sugar-phosphatase activity	7	33	1.65	1.83	2.17e-07	9606.ENSP00000222286,9606.ENSP00000229270,9606.ENSP00000362413,9606.ENSP00000370517,9606.ENSP00000380070,9606.ENSP00000495530,9606.ENSP00000496166	GAPDHS,TPI1,PGK1,PFKP,GAPDH,ENO1,ALDOA
STRING clusters	CL:26390	Microtubule-dependent trafficking of connexons from Golgi to the plasma membrane	5	6	2.24	1.95	2.80e-07	9606.ENSP00000248437,9606.ENSP00000259818,9606.ENSP00000320295,9606.ENSP00000369703,9606.ENSP00000443475	TUBA4A,TUBB2B,TUBB3,TUBB2A,TUBA1C
STRING clusters	CL:17811	Mixed, incl. Regulation of actin dynamics for phagocytic cup formation, and CDC42 GTPase cycle	9	155	2025-09-01	2025-01-01	2.32e-05	9606.ENSP00000225655,9606.ENSP00000228945,9606.ENSP00000285735,9606.ENSP00000348461,9606.ENSP00000371798,9606.ENSP00000400175,9606.ENSP00000427687,9606.ENSP00000432660,9606.ENSP00000463939	PFN1,ARHGDIB,RHOC,RAC1,FSCN1,RHOA,WDR1,CFL1,ARHGDIA
STRING clusters	CL:12960	Cadmium	4	6	2.15	1.37	2.49e-05	9606.ENSP00000328137,9606.ENSP00000369139,9606.ENSP00000369146,9606.ENSP00000377995	MT1E,MT1G,MT1M,MT1X
STRING clusters	CL:8619	Phosphoglycerate kinase, and Aerobic glycolysis	4	6	2.15	1.37	2.49e-05	9606.ENSP00000229270,9606.ENSP00000362413,9606.ENSP00000380070,9606.ENSP00000495530	TPI1,PGK1,GAPDH,ENO1
STRING clusters	CL:114	Mixed, incl. Eukaryotic Translation Elongation, and This family consists of several GAGE and XAGE proteins which are found exclusively in humans. The function of this family is unknown although they have been implicated in human cancers (PMID:11992404)	9	163	2025-06-01	2025-07-01	2.82e-05	9606.ENSP00000217182,9606.ENSP00000272317,9606.ENSP00000278572,9606.ENSP00000331019,9606.ENSP00000339063,9606.ENSP00000389351,9606.ENSP00000426909,9606.ENSP00000493701,9606.ENSP00000499044	EEF1A2,RPS27A,RPS3,RPS27L,EEF1A1,RPSA,RACK1,ENSP00000493701,RPS27
STRING clusters	CL:140	Eukaryotic Translation Elongation, and Sec61 translocon complex	8	116	1.16	2025-12-01	2.82e-05	9606.ENSP00000217182,9606.ENSP00000272317,9606.ENSP00000278572,9606.ENSP00000331019,9606.ENSP00000339063,9606.ENSP00000389351,9606.ENSP00000426909,9606.ENSP00000499044	EEF1A2,RPS27A,RPS3,RPS27L,EEF1A1,RPSA,RACK1,RPS27
STRING clusters	CL:1486	Mixed, incl. Cyclophilin-type peptidyl-prolyl cis-trans isomerase, and GCC2, Rab binding domain	5	21	2025-07-01	2025-03-01	2.82e-05	9606.ENSP00000419425,9606.ENSP00000463057,9606.ENSP00000463419,9606.ENSP00000464619,9606.ENSP00000485206	PPIA,PPIAL4C,PPIAL4E,PPIAL4H,PPIAL4A
STRING clusters	CL:17972	Mixed, incl. Rho protein signal transduction, and p21 activated kinase binding domain	6	53	1.38	1.14	5.67e-05	9606.ENSP00000228945,9606.ENSP00000285735,9606.ENSP00000348461,9606.ENSP00000400175,9606.ENSP00000432660,9606.ENSP00000463939	ARHGDIB,RHOC,RAC1,RHOA,CFL1,ARHGDIA
STRING clusters	CL:1488	Cyclophilin-type peptidyl-prolyl cis-trans isomerase, and GCC2, Rab binding domain	4	11	1.88	1.19	8.94e-05	9606.ENSP00000419425,9606.ENSP00000463057,9606.ENSP00000463419,9606.ENSP00000485206	PPIA,PPIAL4C,PPIAL4E,PPIAL4A
STRING clusters	CL:17973	Mixed, incl. Sema4D in semaphorin signaling, and ARHGEF1-like, PH domain	5	31	1.53	1.13	9.52e-05	9606.ENSP00000228945,9606.ENSP00000285735,9606.ENSP00000400175,9606.ENSP00000432660,9606.ENSP00000463939	ARHGDIB,RHOC,RHOA,CFL1,ARHGDIA
STRING clusters	CL:17976	Mixed, incl. ARHGEF1-like, PH domain, and Rho protein GDP-dissociation inhibitor	4	17	1.69	2025-02-01	31	9606.ENSP00000228945,9606.ENSP00000285735,9606.ENSP00000400175,9606.ENSP00000463939	ARHGDIB,RHOC,RHOA,ARHGDIA
STRING clusters	CL:17997	Rho protein GDP-dissociation inhibitor, and Skeletal muscle satellite cell migration	3	6	2025-02-02	0.9	95	9606.ENSP00000228945,9606.ENSP00000285735,9606.ENSP00000463939	ARHGDIB,RHOC,ARHGDIA
STRING clusters	CL:143	Viral mRNA Translation, and Sec61 translocon complex	6	108	2025-07-01	0.71	19	9606.ENSP00000272317,9606.ENSP00000278572,9606.ENSP00000331019,9606.ENSP00000389351,9606.ENSP00000426909,9606.ENSP00000499044	RPS27A,RPS3,RPS27L,RPSA,RACK1,RPS27
STRING clusters	CL:152	Viral mRNA Translation	5	81	2025-11-01	0.6	59	9606.ENSP00000272317,9606.ENSP00000331019,9606.ENSP00000389351,9606.ENSP00000426909,9606.ENSP00000499044	RPS27A,RPS27L,RPSA,RACK1,RPS27
STRING clusters	CL:9664	Glutathione peroxidase, and Thioredoxin peroxidase activity	3	17	1.57	0.57	113	9606.ENSP00000262746,9606.ENSP00000301522,9606.ENSP00000363641	PRDX1,PRDX2,TXN
STRING clusters	CL:17883	Mixed, incl. Actin-depolymerising factor homology domain, and Sequestering of actin monomers	3	20	2025-05-01	0.52	171	9606.ENSP00000225655,9606.ENSP00000371798,9606.ENSP00000427687	PFN1,FSCN1,WDR1
STRING clusters	CL:13939	Mixed, incl. Sec7, C-terminal domain superfamily, and ADP-ribosylation factor 1-5	3	21	1.48	0.5	190	9606.ENSP00000256682,9606.ENSP00000306010,9606.ENSP00000440005	ARF3,ARF4,ARF1
STRING clusters	CL:159	Viral mRNA Translation	4	71	2025-07-01	0.39	402	9606.ENSP00000272317,9606.ENSP00000389351,9606.ENSP00000426909,9606.ENSP00000499044	RPS27A,RPSA,RACK1,RPS27
STRING clusters	CL:10688	Nucleoside diphosphate kinase, active site	2	5	1.92	0.42	406	9606.ENSP00000337060,9606.ENSP00000376886	NME1,NME2
STRING clusters	CL:1491	Cyclophilin-type peptidyl-prolyl cis-trans isomerase, and GCC2, Rab binding domain	2	5	1.92	0.42	406	9606.ENSP00000463419,9606.ENSP00000485206	PPIAL4E,PPIAL4A
STRING clusters	CL:1998	Hypusine synthesis from eIF5A-lysine	2	5	1.92	0.42	406	9606.ENSP00000295822,9606.ENSP00000336702	EIF5A2,EIF5A
STRING clusters	CL:2450	Viral RNA replication, and C-rich single-stranded DNA binding	2	5	1.92	0.42	406	9606.ENSP00000305556,9606.ENSP00000352438	PCBP1,PCBP2
STRING clusters	CL:361	Eukaryotic translation elongation factor 1 complex	2	5	1.92	0.42	406	9606.ENSP00000217182,9606.ENSP00000339063	EEF1A2,EEF1A1
STRING clusters	CL:3883	Maturation of protein E, and Chondromalacia	2	5	1.92	0.42	406	9606.ENSP00000388107,9606.ENSP00000478771	UBA52,UBB
STRING clusters	CL:8541	L-lactate dehydrogenase, and Pyruvate kinase	2	5	1.92	0.42	406	9606.ENSP00000320171,9606.ENSP00000445175	PKM,LDHA
STRING clusters	CL:9688	Thioredoxin peroxidase activity	2	5	1.92	0.42	406	9606.ENSP00000262746,9606.ENSP00000301522	PRDX1,PRDX2
STRING clusters	CL:12565	Ezrin/radixin/moesin, and EBP50, C-terminal	2	6	1.84	0.4	453	9606.ENSP00000353408,9606.ENSP00000496414	MSN,RDX
STRING clusters	CL:18598	14-3-3 domain, and M-phase inducer phosphatase	2	6	1.84	0.4	453	9606.ENSP00000264335,9606.ENSP00000379287	YWHAE,YWHAZ
KEGG	hsa05012	Parkinson disease	23	236	1.31	3.51	1.32e-20	9606.ENSP00000217133,9606.ENSP00000248437,9606.ENSP00000259818,9606.ENSP00000264071,9606.ENSP00000272317,9606.ENSP00000281456,9606.ENSP00000318197,9606.ENSP00000318697,9606.ENSP00000320295,9606.ENSP00000326042,9606.ENSP00000333326,9606.ENSP00000336799,9606.ENSP00000339001,9606.ENSP00000341289,9606.ENSP00000363641,9606.ENSP00000369703,9606.ENSP00000369784,9606.ENSP00000388107,9606.ENSP00000439020,…	TUBB1,TUBA4A,TUBB2B,TUBB4A,RPS27A,SLC25A4,TUBA3E,TUBB6,TUBB3,TUBA3D,TUBA8,TUBA1B,TUBB,TUBB4B,TXN,TUBB2A,TUBAL3,UBA52,TUBA1A,UBC,TUBA1C,TUBB8,UBB
KEGG	hsa04540	Gap junction	17	87	1.61	4.29	1.15e-19	9606.ENSP00000217133,9606.ENSP00000248437,9606.ENSP00000259818,9606.ENSP00000264071,9606.ENSP00000318197,9606.ENSP00000318697,9606.ENSP00000320295,9606.ENSP00000326042,9606.ENSP00000333326,9606.ENSP00000336799,9606.ENSP00000339001,9606.ENSP00000341289,9606.ENSP00000369703,9606.ENSP00000369784,9606.ENSP00000439020,9606.ENSP00000443475,9606.ENSP00000456206	TUBB1,TUBA4A,TUBB2B,TUBB4A,TUBA3E,TUBB6,TUBB3,TUBA3D,TUBA8,TUBA1B,TUBB,TUBB4B,TUBB2A,TUBAL3,TUBA1A,TUBA1C,TUBB8
KEGG	hsa05130	Pathogenic Escherichia coli infection	20	187	1.35	3.44	7.42e-19	9606.ENSP00000217133,9606.ENSP00000248437,9606.ENSP00000259818,9606.ENSP00000264071,9606.ENSP00000318197,9606.ENSP00000318697,9606.ENSP00000320295,9606.ENSP00000326042,9606.ENSP00000333326,9606.ENSP00000336799,9606.ENSP00000339001,9606.ENSP00000341289,9606.ENSP00000369703,9606.ENSP00000369784,9606.ENSP00000380070,9606.ENSP00000400175,9606.ENSP00000439020,9606.ENSP00000440005,9606.ENSP00000443475,…	TUBB1,TUBA4A,TUBB2B,TUBB4A,TUBA3E,TUBB6,TUBB3,TUBA3D,TUBA8,TUBA1B,TUBB,TUBB4B,TUBB2A,TUBAL3,GAPDH,RHOA,TUBA1A,ARF1,TUBA1C,TUBB8
KEGG	hsa04145	Phagosome	17	141	2025-04-01	3.32	9.41e-17	9606.ENSP00000217133,9606.ENSP00000248437,9606.ENSP00000259818,9606.ENSP00000264071,9606.ENSP00000318197,9606.ENSP00000318697,9606.ENSP00000320295,9606.ENSP00000326042,9606.ENSP00000333326,9606.ENSP00000336799,9606.ENSP00000339001,9606.ENSP00000341289,9606.ENSP00000369703,9606.ENSP00000369784,9606.ENSP00000439020,9606.ENSP00000443475,9606.ENSP00000456206	TUBB1,TUBA4A,TUBB2B,TUBB4A,TUBA3E,TUBB6,TUBB3,TUBA3D,TUBA8,TUBA1B,TUBB,TUBB4B,TUBB2A,TUBAL3,TUBA1A,TUBA1C,TUBB8
KEGG	hsa05016	Huntington disease	19	295	1.13	2.36	3.09e-14	9606.ENSP00000217133,9606.ENSP00000248437,9606.ENSP00000259818,9606.ENSP00000264071,9606.ENSP00000281456,9606.ENSP00000318197,9606.ENSP00000318697,9606.ENSP00000320295,9606.ENSP00000326042,9606.ENSP00000333326,9606.ENSP00000336799,9606.ENSP00000339001,9606.ENSP00000341289,9606.ENSP00000355330,9606.ENSP00000369703,9606.ENSP00000369784,9606.ENSP00000439020,9606.ENSP00000443475,9606.ENSP00000456206	TUBB1,TUBA4A,TUBB2B,TUBB4A,SLC25A4,TUBA3E,TUBB6,TUBB3,TUBA3D,TUBA8,TUBA1B,TUBB,TUBB4B,TGM2,TUBB2A,TUBAL3,TUBA1A,TUBA1C,TUBB8
KEGG	hsa05020	Prion disease	18	263	1.16	2.39	6.10e-14	9606.ENSP00000217133,9606.ENSP00000248437,9606.ENSP00000259818,9606.ENSP00000264071,9606.ENSP00000281456,9606.ENSP00000318197,9606.ENSP00000318697,9606.ENSP00000320295,9606.ENSP00000326042,9606.ENSP00000333326,9606.ENSP00000336799,9606.ENSP00000339001,9606.ENSP00000341289,9606.ENSP00000369703,9606.ENSP00000369784,9606.ENSP00000439020,9606.ENSP00000443475,9606.ENSP00000456206	TUBB1,TUBA4A,TUBB2B,TUBB4A,SLC25A4,TUBA3E,TUBB6,TUBB3,TUBA3D,TUBA8,TUBA1B,TUBB,TUBB4B,TUBB2A,TUBAL3,TUBA1A,TUBA1C,TUBB8
KEGG	hsa05010	Alzheimer disease	19	354	2025-05-01	2025-06-02	5.12e-13	9606.ENSP00000217133,9606.ENSP00000248437,9606.ENSP00000259818,9606.ENSP00000264071,9606.ENSP00000281456,9606.ENSP00000318197,9606.ENSP00000318697,9606.ENSP00000320295,9606.ENSP00000326042,9606.ENSP00000333326,9606.ENSP00000336799,9606.ENSP00000339001,9606.ENSP00000341289,9606.ENSP00000369703,9606.ENSP00000369784,9606.ENSP00000380070,9606.ENSP00000439020,9606.ENSP00000443475,9606.ENSP00000456206	TUBB1,TUBA4A,TUBB2B,TUBB4A,SLC25A4,TUBA3E,TUBB6,TUBB3,TUBA3D,TUBA8,TUBA1B,TUBB,TUBB4B,TUBB2A,TUBAL3,GAPDH,TUBA1A,TUBA1C,TUBB8
KEGG	hsa05014	Amyotrophic lateral sclerosis	18	350	2025-03-01	1.93	4.87e-12	9606.ENSP00000217133,9606.ENSP00000225655,9606.ENSP00000248437,9606.ENSP00000259818,9606.ENSP00000264071,9606.ENSP00000318197,9606.ENSP00000318697,9606.ENSP00000320295,9606.ENSP00000326042,9606.ENSP00000333326,9606.ENSP00000336799,9606.ENSP00000339001,9606.ENSP00000341289,9606.ENSP00000369703,9606.ENSP00000369784,9606.ENSP00000439020,9606.ENSP00000443475,9606.ENSP00000456206	TUBB1,PFN1,TUBA4A,TUBB2B,TUBB4A,TUBA3E,TUBB6,TUBB3,TUBA3D,TUBA8,TUBA1B,TUBB,TUBB4B,TUBB2A,TUBAL3,TUBA1A,TUBA1C,TUBB8
KEGG	hsa00010	Glycolysis / Gluconeogenesis	9	64	1.47	2.16	2.35e-09	9606.ENSP00000222286,9606.ENSP00000229270,9606.ENSP00000320171,9606.ENSP00000362413,9606.ENSP00000370517,9606.ENSP00000380070,9606.ENSP00000445175,9606.ENSP00000495530,9606.ENSP00000496166	GAPDHS,TPI1,PKM,PGK1,PFKP,GAPDH,LDHA,ENO1,ALDOA
KEGG	hsa04530	Tight junction	11	157	1.17	1.71	1.50e-08	9606.ENSP00000248437,9606.ENSP00000318197,9606.ENSP00000326042,9606.ENSP00000333326,9606.ENSP00000336799,9606.ENSP00000353408,9606.ENSP00000369784,9606.ENSP00000400175,9606.ENSP00000439020,9606.ENSP00000443475,9606.ENSP00000496414	TUBA4A,TUBA3E,TUBA3D,TUBA8,TUBA1B,MSN,TUBAL3,RHOA,TUBA1A,TUBA1C,RDX
KEGG	hsa01230	Biosynthesis of amino acids	8	73	1.36	1.71	1.41e-07	9606.ENSP00000229270,9606.ENSP00000320171,9606.ENSP00000362413,9606.ENSP00000370517,9606.ENSP00000380070,9606.ENSP00000391481,9606.ENSP00000495530,9606.ENSP00000496166	TPI1,PKM,PGK1,PFKP,GAPDH,TKT,ENO1,ALDOA
KEGG	hsa01200	Carbon metabolism	9	116	1.21	1.55	2.27e-07	9606.ENSP00000229270,9606.ENSP00000270776,9606.ENSP00000320171,9606.ENSP00000362413,9606.ENSP00000370517,9606.ENSP00000380070,9606.ENSP00000391481,9606.ENSP00000495530,9606.ENSP00000496166	TPI1,PGD,PKM,PGK1,PFKP,GAPDH,TKT,ENO1,ALDOA
KEGG	hsa04210	Apoptosis	8	131	2025-11-01	1.19	8.36e-06	9606.ENSP00000248437,9606.ENSP00000318197,9606.ENSP00000326042,9606.ENSP00000333326,9606.ENSP00000336799,9606.ENSP00000369784,9606.ENSP00000439020,9606.ENSP00000443475	TUBA4A,TUBA3E,TUBA3D,TUBA8,TUBA1B,TUBAL3,TUBA1A,TUBA1C
KEGG	hsa05132	Salmonella infection	8	209	0.9	0.83	22	9606.ENSP00000225655,9606.ENSP00000335153,9606.ENSP00000346032,9606.ENSP00000360609,9606.ENSP00000363641,9606.ENSP00000380070,9606.ENSP00000400175,9606.ENSP00000440005	PFN1,HSP90AA1,ANXA2,HSP90AB1,TXN,GAPDH,RHOA,ARF1
KEGG	hsa04066	HIF-1 signaling pathway	6	102	2025-09-01	0.89	28	9606.ENSP00000362413,9606.ENSP00000370517,9606.ENSP00000380070,9606.ENSP00000445175,9606.ENSP00000495530,9606.ENSP00000496166	PGK1,PFKP,GAPDH,LDHA,ENO1,ALDOA
KEGG	hsa00030	Pentose phosphate pathway	4	29	1.46	0.96	37	9606.ENSP00000270776,9606.ENSP00000370517,9606.ENSP00000391481,9606.ENSP00000496166	PGD,PFKP,TKT,ALDOA
KEGG	hsa05131	Shigellosis	7	218	0.83	0.63	20	9606.ENSP00000225655,9606.ENSP00000272317,9606.ENSP00000388107,9606.ENSP00000400175,9606.ENSP00000440005,9606.ENSP00000441543,9606.ENSP00000478771	PFN1,RPS27A,UBA52,RHOA,ARF1,UBC,UBB
KEGG	hsa05134	Legionellosis	4	55	1.18	0.68	33	9606.ENSP00000217182,9606.ENSP00000339063,9606.ENSP00000340019,9606.ENSP00000440005	EEF1A2,EEF1A1,HSPD1,ARF1
KEGG	hsa04978	Mineral absorption	4	57	1.17	0.66	36	9606.ENSP00000245185,9606.ENSP00000369139,9606.ENSP00000369146,9606.ENSP00000377995	MT2A,MT1G,MT1M,MT1X
KEGG	hsa04137	Mitophagy - animal	4	64	2025-12-01	0.62	52	9606.ENSP00000272317,9606.ENSP00000388107,9606.ENSP00000441543,9606.ENSP00000478771	RPS27A,UBA52,UBC,UBB
KEGG	hsa05418	Fluid shear stress and atherosclerosis	5	129	0.91	0.55	72	9606.ENSP00000304283,9606.ENSP00000335153,9606.ENSP00000360609,9606.ENSP00000363641,9606.ENSP00000400175	RAC3,HSP90AA1,HSP90AB1,TXN,RHOA
KEGG	hsa03010	Ribosome	5	131	0.9	0.54	73	9606.ENSP00000272317,9606.ENSP00000331019,9606.ENSP00000388107,9606.ENSP00000389351,9606.ENSP00000499044	RPS27A,RPS27L,UBA52,RPSA,RPS27
KEGG	hsa04810	Regulation of actin cytoskeleton	6	209	0.78	0.51	82	9606.ENSP00000225655,9606.ENSP00000304283,9606.ENSP00000353408,9606.ENSP00000400175,9606.ENSP00000432660,9606.ENSP00000496414	PFN1,RAC3,MSN,RHOA,CFL1,RDX
KEGG	hsa00051	Fructose and mannose metabolism	3	32	1.29	0.59	85	9606.ENSP00000229270,9606.ENSP00000370517,9606.ENSP00000496166	TPI1,PFKP,ALDOA
KEGG	hsa04621	NOD-like receptor signaling pathway	5	173	0.78	0.42	215	9606.ENSP00000264335,9606.ENSP00000335153,9606.ENSP00000360609,9606.ENSP00000363641,9606.ENSP00000400175	YWHAE,HSP90AA1,HSP90AB1,TXN,RHOA
KEGG	hsa04722	Neurotrophin signaling pathway	4	112	0.87	0.41	294	9606.ENSP00000228945,9606.ENSP00000264335,9606.ENSP00000400175,9606.ENSP00000463939	ARHGDIB,YWHAE,RHOA,ARHGDIA
Reactome	HSA-9646399	Aggrephagy	22	42	2025-04-02	2025-03-08	8.53e-33	9606.ENSP00000217133,9606.ENSP00000248437,9606.ENSP00000259818,9606.ENSP00000264071,9606.ENSP00000272317,9606.ENSP00000318197,9606.ENSP00000318697,9606.ENSP00000320295,9606.ENSP00000326042,9606.ENSP00000333326,9606.ENSP00000335153,9606.ENSP00000336799,9606.ENSP00000341289,9606.ENSP00000369703,9606.ENSP00000369784,9606.ENSP00000388107,9606.ENSP00000439020,9606.ENSP00000441543,9606.ENSP00000443475,…	TUBB1,TUBA4A,TUBB2B,TUBB4A,RPS27A,TUBA3E,TUBB6,TUBB3,TUBA3D,TUBA8,HSP90AA1,TUBA1B,TUBB4B,TUBB2A,TUBAL3,UBA52,TUBA1A,UBC,TUBA1C,TUBB8,UBB,TUBB8B
Reactome	HSA-8852276	The role of GTSE1 in G2/M progression after G2 checkpoint	23	77	2025-08-01	6.63	4.27e-30	9606.ENSP00000217133,9606.ENSP00000248437,9606.ENSP00000259818,9606.ENSP00000264071,9606.ENSP00000272317,9606.ENSP00000318197,9606.ENSP00000318697,9606.ENSP00000320295,9606.ENSP00000326042,9606.ENSP00000333326,9606.ENSP00000335153,9606.ENSP00000336799,9606.ENSP00000341289,9606.ENSP00000360609,9606.ENSP00000369703,9606.ENSP00000369784,9606.ENSP00000388107,9606.ENSP00000439020,9606.ENSP00000441543,…	TUBB1,TUBA4A,TUBB2B,TUBB4A,RPS27A,TUBA3E,TUBB6,TUBB3,TUBA3D,TUBA8,HSP90AA1,TUBA1B,TUBB4B,HSP90AB1,TUBB2A,TUBAL3,UBA52,TUBA1A,UBC,TUBA1C,TUBB8,UBB,TUBB8B
Reactome	HSA-190840	Microtubule-dependent trafficking of connexons from Golgi to the plasma membrane	17	19	2.27	7.55	3.70e-28	9606.ENSP00000217133,9606.ENSP00000248437,9606.ENSP00000259818,9606.ENSP00000264071,9606.ENSP00000318197,9606.ENSP00000318697,9606.ENSP00000320295,9606.ENSP00000326042,9606.ENSP00000333326,9606.ENSP00000336799,9606.ENSP00000341289,9606.ENSP00000369703,9606.ENSP00000369784,9606.ENSP00000439020,9606.ENSP00000443475,9606.ENSP00000456206,9606.ENSP00000496713	TUBB1,TUBA4A,TUBB2B,TUBB4A,TUBA3E,TUBB6,TUBB3,TUBA3D,TUBA8,TUBA1B,TUBB4B,TUBB2A,TUBAL3,TUBA1A,TUBA1C,TUBB8,TUBB8B
Reactome	HSA-5626467	RHO GTPases activate IQGAPs	18	31	2025-09-02	2025-06-07	1.05e-27	9606.ENSP00000217133,9606.ENSP00000248437,9606.ENSP00000259818,9606.ENSP00000264071,9606.ENSP00000318197,9606.ENSP00000318697,9606.ENSP00000320295,9606.ENSP00000326042,9606.ENSP00000333326,9606.ENSP00000336799,9606.ENSP00000341289,9606.ENSP00000348461,9606.ENSP00000369703,9606.ENSP00000369784,9606.ENSP00000439020,9606.ENSP00000443475,9606.ENSP00000456206,9606.ENSP00000496713	TUBB1,TUBA4A,TUBB2B,TUBB4A,TUBA3E,TUBB6,TUBB3,TUBA3D,TUBA8,TUBA1B,TUBB4B,RAC1,TUBB2A,TUBAL3,TUBA1A,TUBA1C,TUBB8,TUBB8B
Reactome	HSA-8953897	Cellular responses to stimuli	39	760	2025-03-01	2.84	2.92e-27	9606.ENSP00000217133,9606.ENSP00000245185,9606.ENSP00000248437,9606.ENSP00000259818,9606.ENSP00000262746,9606.ENSP00000264071,9606.ENSP00000264335,9606.ENSP00000270776,9606.ENSP00000272317,9606.ENSP00000278572,9606.ENSP00000301522,9606.ENSP00000318197,9606.ENSP00000318697,9606.ENSP00000320295,9606.ENSP00000326042,9606.ENSP00000331019,9606.ENSP00000333326,9606.ENSP00000335153,9606.ENSP00000336799,…	TUBB1,MT2A,TUBA4A,TUBB2B,PRDX1,TUBB4A,YWHAE,PGD,RPS27A,RPS3,PRDX2,TUBA3E,TUBB6,TUBB3,TUBA3D,RPS27L,TUBA8,HSP90AA1,TUBA1B,EEF1A1,TUBB4B,CSRP1,HSP90AB1,TXN,MT1G,MT1M,TUBB2A,TUBAL3,MT1X,UBA52,RPSA,TKT,TUBA1A,UBC,TUBA1C,TUBB8,UBB,TUBB8B,RPS27
Reactome	HSA-422475	Axon guidance	35	551	2025-12-01	3.24	4.92e-27	9606.ENSP00000217133,9606.ENSP00000225655,9606.ENSP00000248437,9606.ENSP00000259818,9606.ENSP00000264071,9606.ENSP00000272317,9606.ENSP00000278572,9606.ENSP00000285735,9606.ENSP00000318197,9606.ENSP00000318697,9606.ENSP00000320295,9606.ENSP00000326042,9606.ENSP00000331019,9606.ENSP00000333326,9606.ENSP00000335153,9606.ENSP00000336799,9606.ENSP00000341289,9606.ENSP00000348461,9606.ENSP00000353408,…	TUBB1,PFN1,TUBA4A,TUBB2B,TUBB4A,RPS27A,RPS3,RHOC,TUBA3E,TUBB6,TUBB3,TUBA3D,RPS27L,TUBA8,HSP90AA1,TUBA1B,TUBB4B,RAC1,MSN,HSP90AB1,CAP1,TUBB2A,TUBAL3,UBA52,RPSA,RHOA,CFL1,TUBA1A,UBC,TUBA1C,TUBB8,UBB,RDX,TUBB8B,RPS27
Reactome	HSA-437239	Recycling pathway of L1	19	48	1.92	6.48	5.29e-27	9606.ENSP00000217133,9606.ENSP00000248437,9606.ENSP00000259818,9606.ENSP00000264071,9606.ENSP00000318197,9606.ENSP00000318697,9606.ENSP00000320295,9606.ENSP00000326042,9606.ENSP00000333326,9606.ENSP00000336799,9606.ENSP00000341289,9606.ENSP00000353408,9606.ENSP00000369703,9606.ENSP00000369784,9606.ENSP00000439020,9606.ENSP00000443475,9606.ENSP00000456206,9606.ENSP00000496414,9606.ENSP00000496713	TUBB1,TUBA4A,TUBB2B,TUBB4A,TUBA3E,TUBB6,TUBB3,TUBA3D,TUBA8,TUBA1B,TUBB4B,MSN,TUBB2A,TUBAL3,TUBA1A,TUBA1C,TUBB8,RDX,TUBB8B
Reactome	HSA-5663205	Infectious disease	41	917	0.97	2.58	7.79e-27	9606.ENSP00000217133,9606.ENSP00000248437,9606.ENSP00000259818,9606.ENSP00000264071,9606.ENSP00000264335,9606.ENSP00000272317,9606.ENSP00000278572,9606.ENSP00000281456,9606.ENSP00000307940,9606.ENSP00000318197,9606.ENSP00000318697,9606.ENSP00000320295,9606.ENSP00000326042,9606.ENSP00000331019,9606.ENSP00000333326,9606.ENSP00000335153,9606.ENSP00000336799,9606.ENSP00000339001,9606.ENSP00000339063,…	TUBB1,TUBA4A,TUBB2B,TUBB4A,YWHAE,RPS27A,RPS3,SLC25A4,EEF2,TUBA3E,TUBB6,TUBB3,TUBA3D,RPS27L,TUBA8,HSP90AA1,TUBA1B,TUBB,EEF1A1,TUBB4B,RAC1,PCBP2,HSP90AB1,PGK1,TXN,TUBB2A,TUBAL3,YWHAZ,UBA52,RPSA,PPIA,TUBA1A,ARF1,UBC,TUBA1C,RAN,TUBB8,UBB,ENO1,TUBB8B,RPS27
Reactome	HSA-9612973	Autophagy	24	148	1.53	2025-03-05	1.19e-26	9606.ENSP00000217133,9606.ENSP00000248437,9606.ENSP00000259818,9606.ENSP00000264071,9606.ENSP00000272317,9606.ENSP00000318197,9606.ENSP00000318697,9606.ENSP00000320295,9606.ENSP00000326042,9606.ENSP00000333326,9606.ENSP00000335153,9606.ENSP00000336799,9606.ENSP00000339063,9606.ENSP00000341289,9606.ENSP00000360609,9606.ENSP00000369703,9606.ENSP00000369784,9606.ENSP00000388107,9606.ENSP00000439020,…	TUBB1,TUBA4A,TUBB2B,TUBB4A,RPS27A,TUBA3E,TUBB6,TUBB3,TUBA3D,TUBA8,HSP90AA1,TUBA1B,EEF1A1,TUBB4B,HSP90AB1,TUBB2A,TUBAL3,UBA52,TUBA1A,UBC,TUBA1C,TUBB8,UBB,TUBB8B
Reactome	HSA-9619483	Activation of AMPK downstream of NMDARs	17	28	2025-01-02	6.86	1.30e-26	9606.ENSP00000217133,9606.ENSP00000248437,9606.ENSP00000259818,9606.ENSP00000264071,9606.ENSP00000318197,9606.ENSP00000318697,9606.ENSP00000320295,9606.ENSP00000326042,9606.ENSP00000333326,9606.ENSP00000336799,9606.ENSP00000341289,9606.ENSP00000369703,9606.ENSP00000369784,9606.ENSP00000439020,9606.ENSP00000443475,9606.ENSP00000456206,9606.ENSP00000496713	TUBB1,TUBA4A,TUBB2B,TUBB4A,TUBA3E,TUBB6,TUBB3,TUBA3D,TUBA8,TUBA1B,TUBB4B,TUBB2A,TUBAL3,TUBA1A,TUBA1C,TUBB8,TUBB8B
Reactome	HSA-3371497	HSP90 chaperone cycle for steroid hormone receptors (SHR) in the presence of ligand	19	55	1.86	6.16	2.94e-26	9606.ENSP00000217133,9606.ENSP00000248437,9606.ENSP00000259818,9606.ENSP00000264071,9606.ENSP00000318197,9606.ENSP00000318697,9606.ENSP00000320295,9606.ENSP00000326042,9606.ENSP00000333326,9606.ENSP00000335153,9606.ENSP00000336799,9606.ENSP00000341289,9606.ENSP00000360609,9606.ENSP00000369703,9606.ENSP00000369784,9606.ENSP00000439020,9606.ENSP00000443475,9606.ENSP00000456206,9606.ENSP00000496713	TUBB1,TUBA4A,TUBB2B,TUBB4A,TUBA3E,TUBB6,TUBB3,TUBA3D,TUBA8,HSP90AA1,TUBA1B,TUBB4B,HSP90AB1,TUBB2A,TUBAL3,TUBA1A,TUBA1C,TUBB8,TUBB8B
Reactome	HSA-1445148	Translocation of SLC2A4 (GLUT4) to the plasma membrane	20	71	1.77	5.88	3.01e-26	9606.ENSP00000217133,9606.ENSP00000248437,9606.ENSP00000259818,9606.ENSP00000264071,9606.ENSP00000264335,9606.ENSP00000318197,9606.ENSP00000318697,9606.ENSP00000320295,9606.ENSP00000326042,9606.ENSP00000333326,9606.ENSP00000336799,9606.ENSP00000341289,9606.ENSP00000348461,9606.ENSP00000369703,9606.ENSP00000369784,9606.ENSP00000379287,9606.ENSP00000439020,9606.ENSP00000443475,9606.ENSP00000456206,…	TUBB1,TUBA4A,TUBB2B,TUBB4A,YWHAE,TUBA3E,TUBB6,TUBB3,TUBA3D,TUBA8,TUBA1B,TUBB4B,RAC1,TUBB2A,TUBAL3,YWHAZ,TUBA1A,TUBA1C,TUBB8,TUBB8B
Reactome	HSA-9668328	Sealing of the nuclear envelope (NE) by ESCRT-III	17	31	2025-06-02	6.66	3.71e-26	9606.ENSP00000217133,9606.ENSP00000248437,9606.ENSP00000259818,9606.ENSP00000264071,9606.ENSP00000318197,9606.ENSP00000318697,9606.ENSP00000320295,9606.ENSP00000326042,9606.ENSP00000333326,9606.ENSP00000336799,9606.ENSP00000341289,9606.ENSP00000369703,9606.ENSP00000369784,9606.ENSP00000439020,9606.ENSP00000443475,9606.ENSP00000456206,9606.ENSP00000496713	TUBB1,TUBA4A,TUBB2B,TUBB4A,TUBA3E,TUBB6,TUBB3,TUBA3D,TUBA8,TUBA1B,TUBB4B,TUBB2A,TUBAL3,TUBA1A,TUBA1C,TUBB8,TUBB8B
Reactome	HSA-69275	G2/M Transition	25	195	1.43	2025-05-04	9.85e-26	9606.ENSP00000217133,9606.ENSP00000248437,9606.ENSP00000259818,9606.ENSP00000264071,9606.ENSP00000264335,9606.ENSP00000272317,9606.ENSP00000318197,9606.ENSP00000318697,9606.ENSP00000320295,9606.ENSP00000326042,9606.ENSP00000333326,9606.ENSP00000335153,9606.ENSP00000336799,9606.ENSP00000339001,9606.ENSP00000341289,9606.ENSP00000360609,9606.ENSP00000369703,9606.ENSP00000369784,9606.ENSP00000388107,…	TUBB1,TUBA4A,TUBB2B,TUBB4A,YWHAE,RPS27A,TUBA3E,TUBB6,TUBB3,TUBA3D,TUBA8,HSP90AA1,TUBA1B,TUBB,TUBB4B,HSP90AB1,TUBB2A,TUBAL3,UBA52,TUBA1A,UBC,TUBA1C,TUBB8,UBB,TUBB8B
Reactome	HSA-380320	Recruitment of NuMA to mitotic centrosomes	20	93	1.65	5.18	2.41e-24	9606.ENSP00000217133,9606.ENSP00000248437,9606.ENSP00000259818,9606.ENSP00000264071,9606.ENSP00000264335,9606.ENSP00000318197,9606.ENSP00000318697,9606.ENSP00000320295,9606.ENSP00000326042,9606.ENSP00000333326,9606.ENSP00000335153,9606.ENSP00000336799,9606.ENSP00000339001,9606.ENSP00000341289,9606.ENSP00000369703,9606.ENSP00000369784,9606.ENSP00000439020,9606.ENSP00000443475,9606.ENSP00000456206,…	TUBB1,TUBA4A,TUBB2B,TUBB4A,YWHAE,TUBA3E,TUBB6,TUBB3,TUBA3D,TUBA8,HSP90AA1,TUBA1B,TUBB,TUBB4B,TUBB2A,TUBAL3,TUBA1A,TUBA1C,TUBB8,TUBB8B
Reactome	HSA-5663220	RHO GTPases Activate Formins	22	139	1.52	2025-07-04	2.41e-24	9606.ENSP00000217133,9606.ENSP00000225655,9606.ENSP00000248437,9606.ENSP00000259818,9606.ENSP00000264071,9606.ENSP00000285735,9606.ENSP00000318197,9606.ENSP00000318697,9606.ENSP00000320295,9606.ENSP00000326042,9606.ENSP00000333326,9606.ENSP00000336799,9606.ENSP00000341289,9606.ENSP00000348461,9606.ENSP00000369703,9606.ENSP00000369784,9606.ENSP00000400175,9606.ENSP00000439020,9606.ENSP00000443475,…	TUBB1,PFN1,TUBA4A,TUBB2B,TUBB4A,RHOC,TUBA3E,TUBB6,TUBB3,TUBA3D,TUBA8,TUBA1B,TUBB4B,RAC1,TUBB2A,TUBAL3,RHOA,TUBA1A,TUBA1C,TUBB8,TUBB8B,RPS27
Reactome	HSA-9609736	Assembly and cell surface presentation of NMDA receptors	17	43	1.92	5.94	2.41e-24	9606.ENSP00000217133,9606.ENSP00000248437,9606.ENSP00000259818,9606.ENSP00000264071,9606.ENSP00000318197,9606.ENSP00000318697,9606.ENSP00000320295,9606.ENSP00000326042,9606.ENSP00000333326,9606.ENSP00000336799,9606.ENSP00000341289,9606.ENSP00000369703,9606.ENSP00000369784,9606.ENSP00000439020,9606.ENSP00000443475,9606.ENSP00000456206,9606.ENSP00000496713	TUBB1,TUBA4A,TUBB2B,TUBB4A,TUBA3E,TUBB6,TUBB3,TUBA3D,TUBA8,TUBA1B,TUBB4B,TUBB2A,TUBAL3,TUBA1A,TUBA1C,TUBB8,TUBB8B
Reactome	HSA-389977	Post-chaperonin tubulin folding pathway	15	22	2.15	6.37	3.57e-24	9606.ENSP00000217133,9606.ENSP00000248437,9606.ENSP00000259818,9606.ENSP00000264071,9606.ENSP00000318197,9606.ENSP00000318697,9606.ENSP00000320295,9606.ENSP00000326042,9606.ENSP00000333326,9606.ENSP00000336799,9606.ENSP00000341289,9606.ENSP00000369703,9606.ENSP00000369784,9606.ENSP00000439020,9606.ENSP00000443475	TUBB1,TUBA4A,TUBB2B,TUBB4A,TUBA3E,TUBB6,TUBB3,TUBA3D,TUBA8,TUBA1B,TUBB4B,TUBB2A,TUBAL3,TUBA1A,TUBA1C
Reactome	HSA-8955332	Carboxyterminal post-translational modifications of tubulin	17	45	2025-09-01	5.85	3.93e-24	9606.ENSP00000217133,9606.ENSP00000248437,9606.ENSP00000259818,9606.ENSP00000264071,9606.ENSP00000318197,9606.ENSP00000318697,9606.ENSP00000320295,9606.ENSP00000326042,9606.ENSP00000333326,9606.ENSP00000336799,9606.ENSP00000341289,9606.ENSP00000369703,9606.ENSP00000369784,9606.ENSP00000439020,9606.ENSP00000443475,9606.ENSP00000456206,9606.ENSP00000496713	TUBB1,TUBA4A,TUBB2B,TUBB4A,TUBA3E,TUBB6,TUBB3,TUBA3D,TUBA8,TUBA1B,TUBB4B,TUBB2A,TUBAL3,TUBA1A,TUBA1C,TUBB8,TUBB8B
Reactome	HSA-6811434	COPI-dependent Golgi-to-ER retrograde traffic	20	99	1.63	2025-02-05	5.90e-24	9606.ENSP00000217133,9606.ENSP00000248437,9606.ENSP00000256682,9606.ENSP00000259818,9606.ENSP00000264071,9606.ENSP00000306010,9606.ENSP00000318197,9606.ENSP00000318697,9606.ENSP00000320295,9606.ENSP00000326042,9606.ENSP00000333326,9606.ENSP00000336799,9606.ENSP00000341289,9606.ENSP00000369703,9606.ENSP00000369784,9606.ENSP00000439020,9606.ENSP00000440005,9606.ENSP00000443475,9606.ENSP00000456206,…	TUBB1,TUBA4A,ARF3,TUBB2B,TUBB4A,ARF4,TUBA3E,TUBB6,TUBB3,TUBA3D,TUBA8,TUBA1B,TUBB4B,TUBB2A,TUBAL3,TUBA1A,ARF1,TUBA1C,TUBB8,TUBB8B
Reactome	HSA-6807878	COPI-mediated anterograde transport	20	101	1.62	4.97	8.10e-24	9606.ENSP00000217133,9606.ENSP00000248437,9606.ENSP00000256682,9606.ENSP00000259818,9606.ENSP00000264071,9606.ENSP00000306010,9606.ENSP00000318197,9606.ENSP00000318697,9606.ENSP00000320295,9606.ENSP00000326042,9606.ENSP00000333326,9606.ENSP00000336799,9606.ENSP00000341289,9606.ENSP00000369703,9606.ENSP00000369784,9606.ENSP00000439020,9606.ENSP00000440005,9606.ENSP00000443475,9606.ENSP00000456206,…	TUBB1,TUBA4A,ARF3,TUBB2B,TUBB4A,ARF4,TUBA3E,TUBB6,TUBB3,TUBA3D,TUBA8,TUBA1B,TUBB4B,TUBB2A,TUBAL3,TUBA1A,ARF1,TUBA1C,TUBB8,TUBB8B
Reactome	HSA-389960	Formation of tubulin folding intermediates by CCT/TriC	15	25	2025-01-02	6.15	1.26e-23	9606.ENSP00000217133,9606.ENSP00000248437,9606.ENSP00000259818,9606.ENSP00000264071,9606.ENSP00000318197,9606.ENSP00000318697,9606.ENSP00000320295,9606.ENSP00000326042,9606.ENSP00000333326,9606.ENSP00000336799,9606.ENSP00000341289,9606.ENSP00000369703,9606.ENSP00000369784,9606.ENSP00000439020,9606.ENSP00000443475	TUBB1,TUBA4A,TUBB2B,TUBB4A,TUBA3E,TUBB6,TUBB3,TUBA3D,TUBA8,TUBA1B,TUBB4B,TUBB2A,TUBAL3,TUBA1A,TUBA1C
Reactome	HSA-6811436	COPI-independent Golgi-to-ER retrograde traffic	17	52	1.84	5.53	2.49e-23	9606.ENSP00000217133,9606.ENSP00000248437,9606.ENSP00000259818,9606.ENSP00000264071,9606.ENSP00000318197,9606.ENSP00000318697,9606.ENSP00000320295,9606.ENSP00000326042,9606.ENSP00000333326,9606.ENSP00000336799,9606.ENSP00000341289,9606.ENSP00000369703,9606.ENSP00000369784,9606.ENSP00000439020,9606.ENSP00000443475,9606.ENSP00000456206,9606.ENSP00000496713	TUBB1,TUBA4A,TUBB2B,TUBB4A,TUBA3E,TUBB6,TUBB3,TUBA3D,TUBA8,TUBA1B,TUBB4B,TUBB2A,TUBAL3,TUBA1A,TUBA1C,TUBB8,TUBB8B
Reactome	HSA-2995410	Nuclear Envelope (NE) Reassembly	18	74	1.71	2025-09-05	8.55e-23	9606.ENSP00000217133,9606.ENSP00000248437,9606.ENSP00000259818,9606.ENSP00000264071,9606.ENSP00000318197,9606.ENSP00000318697,9606.ENSP00000320295,9606.ENSP00000326042,9606.ENSP00000333326,9606.ENSP00000336799,9606.ENSP00000341289,9606.ENSP00000369703,9606.ENSP00000369784,9606.ENSP00000439020,9606.ENSP00000443475,9606.ENSP00000446215,9606.ENSP00000456206,9606.ENSP00000496713	TUBB1,TUBA4A,TUBB2B,TUBB4A,TUBA3E,TUBB6,TUBB3,TUBA3D,TUBA8,TUBA1B,TUBB4B,TUBB2A,TUBAL3,TUBA1A,TUBA1C,RAN,TUBB8,TUBB8B
Reactome	HSA-373760	L1CAM interactions	20	120	1.54	4.54	1.45e-22	9606.ENSP00000217133,9606.ENSP00000248437,9606.ENSP00000259818,9606.ENSP00000264071,9606.ENSP00000318197,9606.ENSP00000318697,9606.ENSP00000320295,9606.ENSP00000326042,9606.ENSP00000333326,9606.ENSP00000336799,9606.ENSP00000341289,9606.ENSP00000348461,9606.ENSP00000353408,9606.ENSP00000369703,9606.ENSP00000369784,9606.ENSP00000439020,9606.ENSP00000443475,9606.ENSP00000456206,9606.ENSP00000496414,…	TUBB1,TUBA4A,TUBB2B,TUBB4A,TUBA3E,TUBB6,TUBB3,TUBA3D,TUBA8,TUBA1B,TUBB4B,RAC1,MSN,TUBB2A,TUBAL3,TUBA1A,TUBA1C,TUBB8,RDX,TUBB8B
Reactome	HSA-983189	Kinesins	17	60	1.77	5.21	1.81e-22	9606.ENSP00000217133,9606.ENSP00000248437,9606.ENSP00000259818,9606.ENSP00000264071,9606.ENSP00000318197,9606.ENSP00000318697,9606.ENSP00000320295,9606.ENSP00000326042,9606.ENSP00000333326,9606.ENSP00000336799,9606.ENSP00000341289,9606.ENSP00000369703,9606.ENSP00000369784,9606.ENSP00000439020,9606.ENSP00000443475,9606.ENSP00000456206,9606.ENSP00000496713	TUBB1,TUBA4A,TUBB2B,TUBB4A,TUBA3E,TUBB6,TUBB3,TUBA3D,TUBA8,TUBA1B,TUBB4B,TUBB2A,TUBAL3,TUBA1A,TUBA1C,TUBB8,TUBB8B
Reactome	HSA-438064	Post NMDA receptor activation events	18	80	1.67	2025-09-04	2.60e-22	9606.ENSP00000217133,9606.ENSP00000248437,9606.ENSP00000259818,9606.ENSP00000264071,9606.ENSP00000318197,9606.ENSP00000318697,9606.ENSP00000320295,9606.ENSP00000326042,9606.ENSP00000333326,9606.ENSP00000336799,9606.ENSP00000341289,9606.ENSP00000348461,9606.ENSP00000369703,9606.ENSP00000369784,9606.ENSP00000439020,9606.ENSP00000443475,9606.ENSP00000456206,9606.ENSP00000496713	TUBB1,TUBA4A,TUBB2B,TUBB4A,TUBA3E,TUBB6,TUBB3,TUBA3D,TUBA8,TUBA1B,TUBB4B,RAC1,TUBB2A,TUBAL3,TUBA1A,TUBA1C,TUBB8,TUBB8B
Reactome	HSA-2262752	Cellular responses to stress	34	747	0.98	2.44	2.66e-22	9606.ENSP00000217133,9606.ENSP00000248437,9606.ENSP00000259818,9606.ENSP00000262746,9606.ENSP00000264071,9606.ENSP00000264335,9606.ENSP00000270776,9606.ENSP00000272317,9606.ENSP00000278572,9606.ENSP00000301522,9606.ENSP00000318197,9606.ENSP00000318697,9606.ENSP00000320295,9606.ENSP00000326042,9606.ENSP00000331019,9606.ENSP00000333326,9606.ENSP00000335153,9606.ENSP00000336799,9606.ENSP00000339063,…	TUBB1,TUBA4A,TUBB2B,PRDX1,TUBB4A,YWHAE,PGD,RPS27A,RPS3,PRDX2,TUBA3E,TUBB6,TUBB3,TUBA3D,RPS27L,TUBA8,HSP90AA1,TUBA1B,EEF1A1,TUBB4B,HSP90AB1,TXN,TUBB2A,TUBAL3,UBA52,RPSA,TKT,TUBA1A,UBC,TUBA1C,TUBB8,UBB,TUBB8B,RPS27
Reactome	HSA-195258	RHO GTPase Effectors	25	292	1.25	3.44	4.57e-22	9606.ENSP00000217133,9606.ENSP00000225655,9606.ENSP00000248437,9606.ENSP00000259818,9606.ENSP00000264071,9606.ENSP00000264335,9606.ENSP00000285735,9606.ENSP00000318197,9606.ENSP00000318697,9606.ENSP00000320295,9606.ENSP00000326042,9606.ENSP00000333326,9606.ENSP00000336799,9606.ENSP00000341289,9606.ENSP00000348461,9606.ENSP00000369703,9606.ENSP00000369784,9606.ENSP00000379287,9606.ENSP00000400175,…	TUBB1,PFN1,TUBA4A,TUBB2B,TUBB4A,YWHAE,RHOC,TUBA3E,TUBB6,TUBB3,TUBA3D,TUBA8,TUBA1B,TUBB4B,RAC1,TUBB2A,TUBAL3,YWHAZ,RHOA,CFL1,TUBA1A,TUBA1C,TUBB8,TUBB8B,RPS27
Reactome	HSA-2467813	Separation of Sister Chromatids	22	189	1.39	3.92	6.34e-22	9606.ENSP00000217133,9606.ENSP00000248437,9606.ENSP00000259818,9606.ENSP00000264071,9606.ENSP00000272317,9606.ENSP00000318197,9606.ENSP00000318697,9606.ENSP00000320295,9606.ENSP00000326042,9606.ENSP00000333326,9606.ENSP00000336799,9606.ENSP00000341289,9606.ENSP00000369703,9606.ENSP00000369784,9606.ENSP00000388107,9606.ENSP00000439020,9606.ENSP00000441543,9606.ENSP00000443475,9606.ENSP00000456206,…	TUBB1,TUBA4A,TUBB2B,TUBB4A,RPS27A,TUBA3E,TUBB6,TUBB3,TUBA3D,TUBA8,TUBA1B,TUBB4B,TUBB2A,TUBAL3,UBA52,TUBA1A,UBC,TUBA1C,TUBB8,UBB,TUBB8B,RPS27
Reactome	HSA-68882	Mitotic Anaphase	23	232	1.32	3.63	1.52e-21	9606.ENSP00000217133,9606.ENSP00000248437,9606.ENSP00000259818,9606.ENSP00000264071,9606.ENSP00000272317,9606.ENSP00000318197,9606.ENSP00000318697,9606.ENSP00000320295,9606.ENSP00000326042,9606.ENSP00000333326,9606.ENSP00000336799,9606.ENSP00000341289,9606.ENSP00000369703,9606.ENSP00000369784,9606.ENSP00000388107,9606.ENSP00000439020,9606.ENSP00000441543,9606.ENSP00000443475,9606.ENSP00000446215,…	TUBB1,TUBA4A,TUBB2B,TUBB4A,RPS27A,TUBA3E,TUBB6,TUBB3,TUBA3D,TUBA8,TUBA1B,TUBB4B,TUBB2A,TUBAL3,UBA52,TUBA1A,UBC,TUBA1C,RAN,TUBB8,UBB,TUBB8B,RPS27
Reactome	HSA-68886	M Phase	26	382	1.15	2.98	1.02e-20	9606.ENSP00000217133,9606.ENSP00000248437,9606.ENSP00000259818,9606.ENSP00000264071,9606.ENSP00000264335,9606.ENSP00000272317,9606.ENSP00000318197,9606.ENSP00000318697,9606.ENSP00000320295,9606.ENSP00000326042,9606.ENSP00000333326,9606.ENSP00000335153,9606.ENSP00000336799,9606.ENSP00000339001,9606.ENSP00000341289,9606.ENSP00000369703,9606.ENSP00000369784,9606.ENSP00000388107,9606.ENSP00000439020,…	TUBB1,TUBA4A,TUBB2B,TUBB4A,YWHAE,RPS27A,TUBA3E,TUBB6,TUBB3,TUBA3D,TUBA8,HSP90AA1,TUBA1B,TUBB,TUBB4B,TUBB2A,TUBAL3,UBA52,TUBA1A,UBC,TUBA1C,RAN,TUBB8,UBB,TUBB8B,RPS27
Reactome	HSA-1643685	Disease	44	1702	0.73	1.61	1.99e-20	9606.ENSP00000217133,9606.ENSP00000248437,9606.ENSP00000259818,9606.ENSP00000262746,9606.ENSP00000264071,9606.ENSP00000264335,9606.ENSP00000272317,9606.ENSP00000278572,9606.ENSP00000281456,9606.ENSP00000301522,9606.ENSP00000307940,9606.ENSP00000318197,9606.ENSP00000318697,9606.ENSP00000320295,9606.ENSP00000326042,9606.ENSP00000331019,9606.ENSP00000333326,9606.ENSP00000335153,9606.ENSP00000336799,…	TUBB1,TUBA4A,TUBB2B,PRDX1,TUBB4A,YWHAE,RPS27A,RPS3,SLC25A4,PRDX2,EEF2,TUBA3E,TUBB6,TUBB3,TUBA3D,RPS27L,TUBA8,HSP90AA1,TUBA1B,TUBB,EEF1A1,TUBB4B,RAC1,PCBP2,MSN,HSP90AB1,PGK1,TXN,TUBB2A,TUBAL3,YWHAZ,UBA52,RPSA,PPIA,TUBA1A,ARF1,UBC,TUBA1C,RAN,TUBB8,UBB,ENO1,TUBB8B,RPS27
Reactome	HSA-446203	Asparagine N-linked glycosylation	24	304	1.22	3.18	1.99e-20	9606.ENSP00000217133,9606.ENSP00000248437,9606.ENSP00000256682,9606.ENSP00000259818,9606.ENSP00000264071,9606.ENSP00000272317,9606.ENSP00000306010,9606.ENSP00000318197,9606.ENSP00000318697,9606.ENSP00000320295,9606.ENSP00000326042,9606.ENSP00000333326,9606.ENSP00000336799,9606.ENSP00000341289,9606.ENSP00000369703,9606.ENSP00000369784,9606.ENSP00000388107,9606.ENSP00000439020,9606.ENSP00000440005,…	TUBB1,TUBA4A,ARF3,TUBB2B,TUBB4A,RPS27A,ARF4,TUBA3E,TUBB6,TUBB3,TUBA3D,TUBA8,TUBA1B,TUBB4B,TUBB2A,TUBAL3,UBA52,TUBA1A,ARF1,UBC,TUBA1C,TUBB8,UBB,TUBB8B
Reactome	HSA-5617833	Cilium Assembly	21	200	1.34	3.56	4.28e-20	9606.ENSP00000217133,9606.ENSP00000248437,9606.ENSP00000259818,9606.ENSP00000264071,9606.ENSP00000264335,9606.ENSP00000306010,9606.ENSP00000318197,9606.ENSP00000318697,9606.ENSP00000320295,9606.ENSP00000326042,9606.ENSP00000333326,9606.ENSP00000335153,9606.ENSP00000336799,9606.ENSP00000339001,9606.ENSP00000341289,9606.ENSP00000369703,9606.ENSP00000369784,9606.ENSP00000439020,9606.ENSP00000443475,…	TUBB1,TUBA4A,TUBB2B,TUBB4A,YWHAE,ARF4,TUBA3E,TUBB6,TUBB3,TUBA3D,TUBA8,HSP90AA1,TUBA1B,TUBB,TUBB4B,TUBB2A,TUBAL3,TUBA1A,TUBA1C,TUBB8,TUBB8B
Reactome	HSA-68877	Mitotic Prometaphase	21	201	1.34	3.55	4.61e-20	9606.ENSP00000217133,9606.ENSP00000248437,9606.ENSP00000259818,9606.ENSP00000264071,9606.ENSP00000264335,9606.ENSP00000318197,9606.ENSP00000318697,9606.ENSP00000320295,9606.ENSP00000326042,9606.ENSP00000333326,9606.ENSP00000335153,9606.ENSP00000336799,9606.ENSP00000339001,9606.ENSP00000341289,9606.ENSP00000369703,9606.ENSP00000369784,9606.ENSP00000439020,9606.ENSP00000443475,9606.ENSP00000456206,…	TUBB1,TUBA4A,TUBB2B,TUBB4A,YWHAE,TUBA3E,TUBB6,TUBB3,TUBA3D,TUBA8,HSP90AA1,TUBA1B,TUBB,TUBB4B,TUBB2A,TUBAL3,TUBA1A,TUBA1C,TUBB8,TUBB8B,RPS27
Reactome	HSA-9648025	EML4 and NUDC in mitotic spindle formation	18	116	1.51	2025-05-04	7.33e-20	9606.ENSP00000217133,9606.ENSP00000248437,9606.ENSP00000259818,9606.ENSP00000264071,9606.ENSP00000318197,9606.ENSP00000318697,9606.ENSP00000320295,9606.ENSP00000326042,9606.ENSP00000333326,9606.ENSP00000336799,9606.ENSP00000341289,9606.ENSP00000369703,9606.ENSP00000369784,9606.ENSP00000439020,9606.ENSP00000443475,9606.ENSP00000456206,9606.ENSP00000496713,9606.ENSP00000499044	TUBB1,TUBA4A,TUBB2B,TUBB4A,TUBA3E,TUBB6,TUBB3,TUBA3D,TUBA8,TUBA1B,TUBB4B,TUBB2A,TUBAL3,TUBA1A,TUBA1C,TUBB8,TUBB8B,RPS27
Reactome	HSA-2132295	MHC class II antigen presentation	18	122	1.49	3.94	1.63e-19	9606.ENSP00000217133,9606.ENSP00000248437,9606.ENSP00000259818,9606.ENSP00000264071,9606.ENSP00000318197,9606.ENSP00000318697,9606.ENSP00000320295,9606.ENSP00000326042,9606.ENSP00000333326,9606.ENSP00000336799,9606.ENSP00000341289,9606.ENSP00000369703,9606.ENSP00000369784,9606.ENSP00000439020,9606.ENSP00000440005,9606.ENSP00000443475,9606.ENSP00000456206,9606.ENSP00000496713	TUBB1,TUBA4A,TUBB2B,TUBB4A,TUBA3E,TUBB6,TUBB3,TUBA3D,TUBA8,TUBA1B,TUBB4B,TUBB2A,TUBAL3,TUBA1A,ARF1,TUBA1C,TUBB8,TUBB8B
Reactome	HSA-2500257	Resolution of Sister Chromatid Cohesion	18	125	1.48	3.89	2.38e-19	9606.ENSP00000217133,9606.ENSP00000248437,9606.ENSP00000259818,9606.ENSP00000264071,9606.ENSP00000318197,9606.ENSP00000318697,9606.ENSP00000320295,9606.ENSP00000326042,9606.ENSP00000333326,9606.ENSP00000336799,9606.ENSP00000341289,9606.ENSP00000369703,9606.ENSP00000369784,9606.ENSP00000439020,9606.ENSP00000443475,9606.ENSP00000456206,9606.ENSP00000496713,9606.ENSP00000499044	TUBB1,TUBA4A,TUBB2B,TUBB4A,TUBA3E,TUBB6,TUBB3,TUBA3D,TUBA8,TUBA1B,TUBB4B,TUBB2A,TUBAL3,TUBA1A,TUBA1C,TUBB8,TUBB8B,RPS27
Reactome	HSA-194315	Signaling by Rho GTPases	30	672	0.97	2.28	2.73e-19	9606.ENSP00000217133,9606.ENSP00000225655,9606.ENSP00000228945,9606.ENSP00000248437,9606.ENSP00000259818,9606.ENSP00000264071,9606.ENSP00000264335,9606.ENSP00000285735,9606.ENSP00000304283,9606.ENSP00000318197,9606.ENSP00000318697,9606.ENSP00000320295,9606.ENSP00000326042,9606.ENSP00000333326,9606.ENSP00000335153,9606.ENSP00000336799,9606.ENSP00000341289,9606.ENSP00000348461,9606.ENSP00000360609,…	TUBB1,PFN1,ARHGDIB,TUBA4A,TUBB2B,TUBB4A,YWHAE,RHOC,RAC3,TUBA3E,TUBB6,TUBB3,TUBA3D,TUBA8,HSP90AA1,TUBA1B,TUBB4B,RAC1,HSP90AB1,TUBB2A,TUBAL3,YWHAZ,RHOA,CFL1,TUBA1A,TUBA1C,TUBB8,ARHGDIA,TUBB8B,RPS27
Reactome	HSA-9609690	HCMV Early Events	17	102	1.54	2025-04-04	3.19e-19	9606.ENSP00000217133,9606.ENSP00000248437,9606.ENSP00000259818,9606.ENSP00000264071,9606.ENSP00000318197,9606.ENSP00000318697,9606.ENSP00000320295,9606.ENSP00000326042,9606.ENSP00000333326,9606.ENSP00000336799,9606.ENSP00000341289,9606.ENSP00000369703,9606.ENSP00000369784,9606.ENSP00000439020,9606.ENSP00000443475,9606.ENSP00000456206,9606.ENSP00000496713	TUBB1,TUBA4A,TUBB2B,TUBB4A,TUBA3E,TUBB6,TUBB3,TUBA3D,TUBA8,TUBA1B,TUBB4B,TUBB2A,TUBAL3,TUBA1A,TUBA1C,TUBB8,TUBB8B
Reactome	HSA-69278	Cell Cycle, Mitotic	27	526	2025-03-01	2.43	1.12e-18	9606.ENSP00000217133,9606.ENSP00000248437,9606.ENSP00000259818,9606.ENSP00000264071,9606.ENSP00000264335,9606.ENSP00000272317,9606.ENSP00000318197,9606.ENSP00000318697,9606.ENSP00000320295,9606.ENSP00000326042,9606.ENSP00000333326,9606.ENSP00000335153,9606.ENSP00000336799,9606.ENSP00000339001,9606.ENSP00000341289,9606.ENSP00000360609,9606.ENSP00000369703,9606.ENSP00000369784,9606.ENSP00000388107,…	TUBB1,TUBA4A,TUBB2B,TUBB4A,YWHAE,RPS27A,TUBA3E,TUBB6,TUBB3,TUBA3D,TUBA8,HSP90AA1,TUBA1B,TUBB,TUBB4B,HSP90AB1,TUBB2A,TUBAL3,UBA52,TUBA1A,UBC,TUBA1C,RAN,TUBB8,UBB,TUBB8B,RPS27
Reactome	HSA-390466	Chaperonin-mediated protein folding	16	91	1.57	3.97	2.08e-18	9606.ENSP00000217133,9606.ENSP00000222286,9606.ENSP00000248437,9606.ENSP00000259818,9606.ENSP00000264071,9606.ENSP00000318197,9606.ENSP00000318697,9606.ENSP00000320295,9606.ENSP00000326042,9606.ENSP00000333326,9606.ENSP00000336799,9606.ENSP00000341289,9606.ENSP00000369703,9606.ENSP00000369784,9606.ENSP00000439020,9606.ENSP00000443475	TUBB1,GAPDHS,TUBA4A,TUBB2B,TUBB4A,TUBA3E,TUBB6,TUBB3,TUBA3D,TUBA8,TUBA1B,TUBB4B,TUBB2A,TUBAL3,TUBA1A,TUBA1C
Reactome	HSA-109582	Hemostasis	28	607	0.99	2.27	2.85e-18	9606.ENSP00000217133,9606.ENSP00000225655,9606.ENSP00000248437,9606.ENSP00000259818,9606.ENSP00000264071,9606.ENSP00000296511,9606.ENSP00000318197,9606.ENSP00000318697,9606.ENSP00000320295,9606.ENSP00000326042,9606.ENSP00000333326,9606.ENSP00000336799,9606.ENSP00000341289,9606.ENSP00000346032,9606.ENSP00000348461,9606.ENSP00000361883,9606.ENSP00000369703,9606.ENSP00000369784,9606.ENSP00000379287,…	TUBB1,PFN1,TUBA4A,TUBB2B,TUBB4A,ANXA5,TUBA3E,TUBB6,TUBB3,TUBA3D,TUBA8,TUBA1B,TUBB4B,ANXA2,RAC1,CAP1,TUBB2A,TUBAL3,YWHAZ,RHOA,PPIA,WDR1,CFL1,TUBA1A,TUBA1C,TUBB8,ALDOA,TUBB8B
Reactome	HSA-983231	Factors involved in megakaryocyte development and platelet production	18	155	1.39	3.43	6.62e-18	9606.ENSP00000217133,9606.ENSP00000248437,9606.ENSP00000259818,9606.ENSP00000264071,9606.ENSP00000318197,9606.ENSP00000318697,9606.ENSP00000320295,9606.ENSP00000326042,9606.ENSP00000333326,9606.ENSP00000336799,9606.ENSP00000341289,9606.ENSP00000348461,9606.ENSP00000369703,9606.ENSP00000369784,9606.ENSP00000439020,9606.ENSP00000443475,9606.ENSP00000456206,9606.ENSP00000496713	TUBB1,TUBA4A,TUBB2B,TUBB4A,TUBA3E,TUBB6,TUBB3,TUBA3D,TUBA8,TUBA1B,TUBB4B,RAC1,TUBB2A,TUBAL3,TUBA1A,TUBA1C,TUBB8,TUBB8B
Reactome	HSA-1640170	Cell Cycle	28	658	0.95	2025-12-02	2.02e-17	9606.ENSP00000217133,9606.ENSP00000248437,9606.ENSP00000259818,9606.ENSP00000264071,9606.ENSP00000264335,9606.ENSP00000272317,9606.ENSP00000318197,9606.ENSP00000318697,9606.ENSP00000320295,9606.ENSP00000326042,9606.ENSP00000333326,9606.ENSP00000335153,9606.ENSP00000336799,9606.ENSP00000339001,9606.ENSP00000341289,9606.ENSP00000360609,9606.ENSP00000369703,9606.ENSP00000369784,9606.ENSP00000379287,…	TUBB1,TUBA4A,TUBB2B,TUBB4A,YWHAE,RPS27A,TUBA3E,TUBB6,TUBB3,TUBA3D,TUBA8,HSP90AA1,TUBA1B,TUBB,TUBB4B,HSP90AB1,TUBB2A,TUBAL3,YWHAZ,UBA52,TUBA1A,UBC,TUBA1C,RAN,TUBB8,UBB,TUBB8B,RPS27
Reactome	HSA-5653656	Vesicle-mediated transport	28	666	0.95	2025-01-02	2.70e-17	9606.ENSP00000217133,9606.ENSP00000248437,9606.ENSP00000256682,9606.ENSP00000259818,9606.ENSP00000264071,9606.ENSP00000264335,9606.ENSP00000272317,9606.ENSP00000306010,9606.ENSP00000318197,9606.ENSP00000318697,9606.ENSP00000320295,9606.ENSP00000326042,9606.ENSP00000333326,9606.ENSP00000335153,9606.ENSP00000336799,9606.ENSP00000341289,9606.ENSP00000348461,9606.ENSP00000369703,9606.ENSP00000369784,…	TUBB1,TUBA4A,ARF3,TUBB2B,TUBB4A,YWHAE,RPS27A,ARF4,TUBA3E,TUBB6,TUBB3,TUBA3D,TUBA8,HSP90AA1,TUBA1B,TUBB4B,RAC1,TUBB2A,TUBAL3,YWHAZ,UBA52,TUBA1A,ARF1,UBC,TUBA1C,TUBB8,UBB,TUBB8B
Reactome	HSA-5610787	Hedgehog off state	16	111	1.48	3.57	3.20e-17	9606.ENSP00000217133,9606.ENSP00000248437,9606.ENSP00000259818,9606.ENSP00000264071,9606.ENSP00000272317,9606.ENSP00000318697,9606.ENSP00000320295,9606.ENSP00000326042,9606.ENSP00000336799,9606.ENSP00000341289,9606.ENSP00000369703,9606.ENSP00000388107,9606.ENSP00000439020,9606.ENSP00000441543,9606.ENSP00000443475,9606.ENSP00000478771	TUBB1,TUBA4A,TUBB2B,TUBB4A,RPS27A,TUBB6,TUBB3,TUBA3D,TUBA1B,TUBB4B,TUBB2A,UBA52,TUBA1A,UBC,TUBA1C,UBB
Reactome	HSA-168256	Immune System	43	1979	0.66	1.35	3.40e-17	9606.ENSP00000217133,9606.ENSP00000245185,9606.ENSP00000248437,9606.ENSP00000259818,9606.ENSP00000264071,9606.ENSP00000272317,9606.ENSP00000293831,9606.ENSP00000307940,9606.ENSP00000318197,9606.ENSP00000318697,9606.ENSP00000320171,9606.ENSP00000320295,9606.ENSP00000326042,9606.ENSP00000333326,9606.ENSP00000335153,9606.ENSP00000336799,9606.ENSP00000339001,9606.ENSP00000339063,9606.ENSP00000341289,…	TUBB1,MT2A,TUBA4A,TUBB2B,TUBB4A,RPS27A,EIF4A1,EEF2,TUBA3E,TUBB6,PKM,TUBB3,TUBA3D,TUBA8,HSP90AA1,TUBA1B,TUBB,EEF1A1,TUBB4B,ANXA2,RAC1,PCBP2,MSN,HSP90AB1,CAP1,TXN,TUBB2A,TUBAL3,FSCN1,NME2,YWHAZ,UBA52,RHOA,PPIA,CFL1,TUBA1A,ARF1,UBC,TUBA1C,TUBB8,UBB,ALDOA,TUBB8B
Reactome	HSA-199991	Membrane Trafficking	27	626	0.96	2025-11-02	6.55e-17	9606.ENSP00000217133,9606.ENSP00000248437,9606.ENSP00000256682,9606.ENSP00000259818,9606.ENSP00000264071,9606.ENSP00000264335,9606.ENSP00000272317,9606.ENSP00000306010,9606.ENSP00000318197,9606.ENSP00000318697,9606.ENSP00000320295,9606.ENSP00000326042,9606.ENSP00000333326,9606.ENSP00000336799,9606.ENSP00000341289,9606.ENSP00000348461,9606.ENSP00000369703,9606.ENSP00000369784,9606.ENSP00000379287,…	TUBB1,TUBA4A,ARF3,TUBB2B,TUBB4A,YWHAE,RPS27A,ARF4,TUBA3E,TUBB6,TUBB3,TUBA3D,TUBA8,TUBA1B,TUBB4B,RAC1,TUBB2A,TUBAL3,YWHAZ,UBA52,TUBA1A,ARF1,UBC,TUBA1C,TUBB8,UBB,TUBB8B
Reactome	HSA-389957	Prefoldin mediated transfer of substrate to CCT/TriC	11	27	1.93	2025-11-04	5.28e-16	9606.ENSP00000217133,9606.ENSP00000248437,9606.ENSP00000259818,9606.ENSP00000264071,9606.ENSP00000318697,9606.ENSP00000320295,9606.ENSP00000326042,9606.ENSP00000341289,9606.ENSP00000369703,9606.ENSP00000439020,9606.ENSP00000443475	TUBB1,TUBA4A,TUBB2B,TUBB4A,TUBB6,TUBB3,TUBA3D,TUBB4B,TUBB2A,TUBA1A,TUBA1C
Reactome	HSA-5620924	Intraflagellar transport	12	53	1.68	3.54	6.44e-15	9606.ENSP00000217133,9606.ENSP00000248437,9606.ENSP00000259818,9606.ENSP00000264071,9606.ENSP00000318697,9606.ENSP00000320295,9606.ENSP00000326042,9606.ENSP00000336799,9606.ENSP00000341289,9606.ENSP00000369703,9606.ENSP00000439020,9606.ENSP00000443475	TUBB1,TUBA4A,TUBB2B,TUBB4A,TUBB6,TUBB3,TUBA3D,TUBA1B,TUBB4B,TUBB2A,TUBA1A,TUBA1C
Reactome	HSA-9692914	SARS-CoV-1-host interactions	13	95	1.46	2.95	1.13e-13	9606.ENSP00000264335,9606.ENSP00000272317,9606.ENSP00000278572,9606.ENSP00000331019,9606.ENSP00000339063,9606.ENSP00000352438,9606.ENSP00000379287,9606.ENSP00000388107,9606.ENSP00000389351,9606.ENSP00000419425,9606.ENSP00000441543,9606.ENSP00000478771,9606.ENSP00000499044	YWHAE,RPS27A,RPS3,RPS27L,EEF1A1,PCBP2,YWHAZ,UBA52,RPSA,PPIA,UBC,UBB,RPS27
Reactome	HSA-392499	Metabolism of proteins	38	1917	0.62	1.18	1.51e-13	9606.ENSP00000215909,9606.ENSP00000217133,9606.ENSP00000217182,9606.ENSP00000222286,9606.ENSP00000248437,9606.ENSP00000256682,9606.ENSP00000259818,9606.ENSP00000264071,9606.ENSP00000272317,9606.ENSP00000278572,9606.ENSP00000293831,9606.ENSP00000295822,9606.ENSP00000306010,9606.ENSP00000307940,9606.ENSP00000318197,9606.ENSP00000318697,9606.ENSP00000320295,9606.ENSP00000326042,9606.ENSP00000331019,…	LGALS1,TUBB1,EEF1A2,GAPDHS,TUBA4A,ARF3,TUBB2B,TUBB4A,RPS27A,RPS3,EIF4A1,EIF5A2,ARF4,EEF2,TUBA3E,TUBB6,TUBB3,TUBA3D,RPS27L,TUBA8,EIF5A,TUBA1B,EEF1A1,TUBB4B,TXN,TUBB2A,TUBAL3,UBA52,RPSA,RHOA,TUBA1A,ARF1,UBC,TUBA1C,TUBB8,UBB,TUBB8B,RPS27
Reactome	HSA-1280218	Adaptive Immune System	25	758	0.84	1.61	5.29e-13	9606.ENSP00000217133,9606.ENSP00000248437,9606.ENSP00000259818,9606.ENSP00000264071,9606.ENSP00000272317,9606.ENSP00000318197,9606.ENSP00000318697,9606.ENSP00000320295,9606.ENSP00000326042,9606.ENSP00000333326,9606.ENSP00000336799,9606.ENSP00000341289,9606.ENSP00000348461,9606.ENSP00000369703,9606.ENSP00000369784,9606.ENSP00000379287,9606.ENSP00000388107,9606.ENSP00000419425,9606.ENSP00000439020,…	TUBB1,TUBA4A,TUBB2B,TUBB4A,RPS27A,TUBA3E,TUBB6,TUBB3,TUBA3D,TUBA8,TUBA1B,TUBB4B,RAC1,TUBB2A,TUBAL3,YWHAZ,UBA52,PPIA,TUBA1A,ARF1,UBC,TUBA1C,TUBB8,UBB,TUBB8B
Reactome	HSA-2565942	Regulation of PLK1 Activity at G2/M Transition	11	87	1.42	2.46	3.46e-11	9606.ENSP00000248437,9606.ENSP00000264071,9606.ENSP00000264335,9606.ENSP00000272317,9606.ENSP00000335153,9606.ENSP00000339001,9606.ENSP00000341289,9606.ENSP00000388107,9606.ENSP00000439020,9606.ENSP00000441543,9606.ENSP00000478771	TUBA4A,TUBB4A,YWHAE,RPS27A,HSP90AA1,TUBB,TUBB4B,UBA52,TUBA1A,UBC,UBB
Reactome	HSA-597592	Post-translational protein modification	30	1405	0.65	1.15	4.60e-11	9606.ENSP00000215909,9606.ENSP00000217133,9606.ENSP00000248437,9606.ENSP00000256682,9606.ENSP00000259818,9606.ENSP00000264071,9606.ENSP00000272317,9606.ENSP00000295822,9606.ENSP00000306010,9606.ENSP00000307940,9606.ENSP00000318197,9606.ENSP00000318697,9606.ENSP00000320295,9606.ENSP00000326042,9606.ENSP00000333326,9606.ENSP00000336702,9606.ENSP00000336799,9606.ENSP00000339063,9606.ENSP00000341289,…	LGALS1,TUBB1,TUBA4A,ARF3,TUBB2B,TUBB4A,RPS27A,EIF5A2,ARF4,EEF2,TUBA3E,TUBB6,TUBB3,TUBA3D,TUBA8,EIF5A,TUBA1B,EEF1A1,TUBB4B,TUBB2A,TUBAL3,UBA52,RHOA,TUBA1A,ARF1,UBC,TUBA1C,TUBB8,UBB,TUBB8B
Reactome	HSA-9613829	Chaperone Mediated Autophagy	7	22	1.82	2.44	1.71e-09	9606.ENSP00000272317,9606.ENSP00000335153,9606.ENSP00000339063,9606.ENSP00000360609,9606.ENSP00000388107,9606.ENSP00000441543,9606.ENSP00000478771	RPS27A,HSP90AA1,EEF1A1,HSP90AB1,UBA52,UBC,UBB
Reactome	HSA-9679506	SARS-CoV Infections	16	411	0.91	1.44	4.46e-09	9606.ENSP00000264335,9606.ENSP00000272317,9606.ENSP00000278572,9606.ENSP00000331019,9606.ENSP00000335153,9606.ENSP00000339001,9606.ENSP00000339063,9606.ENSP00000352438,9606.ENSP00000360609,9606.ENSP00000379287,9606.ENSP00000388107,9606.ENSP00000389351,9606.ENSP00000419425,9606.ENSP00000441543,9606.ENSP00000478771,9606.ENSP00000499044	YWHAE,RPS27A,RPS3,RPS27L,HSP90AA1,TUBB,EEF1A1,PCBP2,HSP90AB1,YWHAZ,UBA52,RPSA,PPIA,UBC,UBB,RPS27
Reactome	HSA-71387	Metabolism of carbohydrates	14	292	1.0	1.56	5.11e-09	9606.ENSP00000222286,9606.ENSP00000229270,9606.ENSP00000270776,9606.ENSP00000272317,9606.ENSP00000320171,9606.ENSP00000362413,9606.ENSP00000370517,9606.ENSP00000380070,9606.ENSP00000388107,9606.ENSP00000391481,9606.ENSP00000441543,9606.ENSP00000478771,9606.ENSP00000495530,9606.ENSP00000496166	GAPDHS,TPI1,PGD,RPS27A,PKM,PGK1,PFKP,GAPDH,UBA52,TKT,UBC,UBB,ENO1,ALDOA
Reactome	HSA-9705683	SARS-CoV-2-host interactions	12	199	2025-01-01	1.66	9.27e-09	9606.ENSP00000264335,9606.ENSP00000272317,9606.ENSP00000278572,9606.ENSP00000331019,9606.ENSP00000335153,9606.ENSP00000360609,9606.ENSP00000379287,9606.ENSP00000388107,9606.ENSP00000389351,9606.ENSP00000441543,9606.ENSP00000478771,9606.ENSP00000499044	YWHAE,RPS27A,RPS3,RPS27L,HSP90AA1,HSP90AB1,YWHAZ,UBA52,RPSA,UBC,UBB,RPS27
Reactome	HSA-376176	Signaling by ROBO receptors	12	215	2025-07-01	1.57	2.12e-08	9606.ENSP00000225655,9606.ENSP00000272317,9606.ENSP00000278572,9606.ENSP00000331019,9606.ENSP00000348461,9606.ENSP00000361883,9606.ENSP00000388107,9606.ENSP00000389351,9606.ENSP00000400175,9606.ENSP00000441543,9606.ENSP00000478771,9606.ENSP00000499044	PFN1,RPS27A,RPS3,RPS27L,RAC1,CAP1,UBA52,RPSA,RHOA,UBC,UBB,RPS27
Reactome	HSA-156842	Eukaryotic Translation Elongation	9	92	1.31	2025-08-01	3.15e-08	9606.ENSP00000217182,9606.ENSP00000272317,9606.ENSP00000278572,9606.ENSP00000307940,9606.ENSP00000331019,9606.ENSP00000339063,9606.ENSP00000388107,9606.ENSP00000389351,9606.ENSP00000499044	EEF1A2,RPS27A,RPS3,EEF2,RPS27L,EEF1A1,UBA52,RPSA,RPS27
Reactome	HSA-162582	Signal Transduction	35	2540	0.46	0.77	6.14e-08	9606.ENSP00000217133,9606.ENSP00000225655,9606.ENSP00000228945,9606.ENSP00000248437,9606.ENSP00000259818,9606.ENSP00000264071,9606.ENSP00000264335,9606.ENSP00000272317,9606.ENSP00000285735,9606.ENSP00000304283,9606.ENSP00000318197,9606.ENSP00000318697,9606.ENSP00000320295,9606.ENSP00000326042,9606.ENSP00000333326,9606.ENSP00000335153,9606.ENSP00000336799,9606.ENSP00000341289,9606.ENSP00000348461,…	TUBB1,PFN1,ARHGDIB,TUBA4A,TUBB2B,TUBB4A,YWHAE,RPS27A,RHOC,RAC3,TUBA3E,TUBB6,TUBB3,TUBA3D,TUBA8,HSP90AA1,TUBA1B,TUBB4B,RAC1,HSP90AB1,TUBB2A,TUBAL3,YWHAZ,UBA52,RHOA,RACK1,CFL1,TUBA1A,UBC,TUBA1C,TUBB8,ARHGDIA,UBB,TUBB8B,RPS27
Reactome	HSA-70171	Glycolysis	8	72	1.37	1.74	1.06e-07	9606.ENSP00000222286,9606.ENSP00000229270,9606.ENSP00000320171,9606.ENSP00000362413,9606.ENSP00000370517,9606.ENSP00000380070,9606.ENSP00000495530,9606.ENSP00000496166	GAPDHS,TPI1,PKM,PGK1,PFKP,GAPDH,ENO1,ALDOA
Reactome	HSA-9637690	Response of Mtb to phagocytosis	6	23	1.74	1.94	1.07e-07	9606.ENSP00000272317,9606.ENSP00000362413,9606.ENSP00000388107,9606.ENSP00000441543,9606.ENSP00000478771,9606.ENSP00000495530	RPS27A,PGK1,UBA52,UBC,UBB,ENO1
Reactome	HSA-5660526	Response to metal ions	5	13	1.91	1.83	4.35e-07	9606.ENSP00000245185,9606.ENSP00000356275,9606.ENSP00000369139,9606.ENSP00000369146,9606.ENSP00000377995	MT2A,CSRP1,MT1G,MT1M,MT1X
Reactome	HSA-156902	Peptide chain elongation	8	88	1.28	1.55	4.37e-07	9606.ENSP00000272317,9606.ENSP00000278572,9606.ENSP00000307940,9606.ENSP00000331019,9606.ENSP00000339063,9606.ENSP00000388107,9606.ENSP00000389351,9606.ENSP00000499044	RPS27A,RPS3,EEF2,RPS27L,EEF1A1,UBA52,RPSA,RPS27
Reactome	HSA-162909	Host Interactions of HIV factors	9	129	1.16	1.46	4.63e-07	9606.ENSP00000272317,9606.ENSP00000281456,9606.ENSP00000348461,9606.ENSP00000388107,9606.ENSP00000419425,9606.ENSP00000440005,9606.ENSP00000441543,9606.ENSP00000446215,9606.ENSP00000478771	RPS27A,SLC25A4,RAC1,UBA52,PPIA,ARF1,UBC,RAN,UBB
Reactome	HSA-168249	Innate Immune System	21	1041	0.63	0.91	4.63e-07	9606.ENSP00000272317,9606.ENSP00000307940,9606.ENSP00000320171,9606.ENSP00000335153,9606.ENSP00000339001,9606.ENSP00000339063,9606.ENSP00000341289,9606.ENSP00000346032,9606.ENSP00000348461,9606.ENSP00000352438,9606.ENSP00000360609,9606.ENSP00000361883,9606.ENSP00000363641,9606.ENSP00000376886,9606.ENSP00000388107,9606.ENSP00000400175,9606.ENSP00000419425,9606.ENSP00000432660,9606.ENSP00000441543,…	RPS27A,EEF2,PKM,HSP90AA1,TUBB,EEF1A1,TUBB4B,ANXA2,RAC1,PCBP2,HSP90AB1,CAP1,TXN,NME2,UBA52,RHOA,PPIA,CFL1,UBC,UBB,ALDOA
Reactome	HSA-4086400	PCP/CE pathway	8	91	1.27	1.52	5.41e-07	9606.ENSP00000225655,9606.ENSP00000272317,9606.ENSP00000304283,9606.ENSP00000348461,9606.ENSP00000388107,9606.ENSP00000400175,9606.ENSP00000441543,9606.ENSP00000478771	PFN1,RPS27A,RAC3,RAC1,UBA52,RHOA,UBC,UBB
Reactome	HSA-70263	Gluconeogenesis	6	33	1.58	1.69	6.41e-07	9606.ENSP00000222286,9606.ENSP00000229270,9606.ENSP00000362413,9606.ENSP00000380070,9606.ENSP00000495530,9606.ENSP00000496166	GAPDHS,TPI1,PGK1,GAPDH,ENO1,ALDOA
Reactome	HSA-9683683	Maturation of protein E	4	4	2.32	1.83	7.44e-07	9606.ENSP00000272317,9606.ENSP00000388107,9606.ENSP00000441543,9606.ENSP00000478771	RPS27A,UBA52,UBC,UBB
Reactome	HSA-9694493	Maturation of protein E	4	4	2.32	1.83	7.44e-07	9606.ENSP00000272317,9606.ENSP00000388107,9606.ENSP00000441543,9606.ENSP00000478771	RPS27A,UBA52,UBC,UBB
Reactome	HSA-193704	p75 NTR receptor-mediated signalling	8	97	1.24	1.47	8.10e-07	9606.ENSP00000264335,9606.ENSP00000272317,9606.ENSP00000348461,9606.ENSP00000388107,9606.ENSP00000400175,9606.ENSP00000441543,9606.ENSP00000463939,9606.ENSP00000478771	YWHAE,RPS27A,RAC1,UBA52,RHOA,UBC,ARHGDIA,UBB
Reactome	HSA-175474	Assembly Of The HIV Virion	5	16	1.82	1.72	9.13e-07	9606.ENSP00000272317,9606.ENSP00000388107,9606.ENSP00000419425,9606.ENSP00000441543,9606.ENSP00000478771	RPS27A,UBA52,PPIA,UBC,UBB
Reactome	HSA-2173791	TGF-beta receptor signaling in EMT (epithelial to mesenchymal transition)	5	16	1.82	1.72	9.13e-07	9606.ENSP00000272317,9606.ENSP00000388107,9606.ENSP00000400175,9606.ENSP00000441543,9606.ENSP00000478771	RPS27A,UBA52,RHOA,UBC,UBB
Reactome	HSA-9735869	SARS-CoV-1 modulates host translation machinery	6	36	1.54	1.63	9.61e-07	9606.ENSP00000272317,9606.ENSP00000278572,9606.ENSP00000331019,9606.ENSP00000339063,9606.ENSP00000389351,9606.ENSP00000499044	RPS27A,RPS3,RPS27L,EEF1A1,RPSA,RPS27
Reactome	HSA-76002	Platelet activation, signaling and aggregation	11	260	0.95	2025-02-01	1.40e-06	9606.ENSP00000225655,9606.ENSP00000248437,9606.ENSP00000296511,9606.ENSP00000348461,9606.ENSP00000361883,9606.ENSP00000379287,9606.ENSP00000400175,9606.ENSP00000419425,9606.ENSP00000427687,9606.ENSP00000432660,9606.ENSP00000496166	PFN1,TUBA4A,ANXA5,RAC1,CAP1,YWHAZ,RHOA,PPIA,WDR1,CFL1,ALDOA
Reactome	HSA-380259	Loss of Nlp from mitotic centrosomes	7	69	1.33	1.47	1.54e-06	9606.ENSP00000248437,9606.ENSP00000264071,9606.ENSP00000264335,9606.ENSP00000335153,9606.ENSP00000339001,9606.ENSP00000341289,9606.ENSP00000439020	TUBA4A,TUBB4A,YWHAE,HSP90AA1,TUBB,TUBB4B,TUBA1A
Reactome	HSA-73887	Death Receptor Signaling	9	152	2025-09-01	1.31	1.54e-06	9606.ENSP00000264335,9606.ENSP00000272317,9606.ENSP00000348461,9606.ENSP00000388107,9606.ENSP00000400175,9606.ENSP00000426909,9606.ENSP00000441543,9606.ENSP00000463939,9606.ENSP00000478771	YWHAE,RPS27A,RAC1,UBA52,RHOA,RACK1,UBC,ARHGDIA,UBB
Reactome	HSA-6798695	Neutrophil degranulation	14	476	0.79	2025-04-01	1.58e-06	9606.ENSP00000307940,9606.ENSP00000320171,9606.ENSP00000335153,9606.ENSP00000339001,9606.ENSP00000339063,9606.ENSP00000341289,9606.ENSP00000346032,9606.ENSP00000348461,9606.ENSP00000360609,9606.ENSP00000361883,9606.ENSP00000376886,9606.ENSP00000400175,9606.ENSP00000419425,9606.ENSP00000496166	EEF2,PKM,HSP90AA1,TUBB,EEF1A1,TUBB4B,ANXA2,RAC1,HSP90AB1,CAP1,NME2,RHOA,PPIA,ALDOA
Reactome	HSA-9692916	SARS-CoV-1 activates/modulates innate immune responses	6	40	2025-05-01	1.55	1.60e-06	9606.ENSP00000272317,9606.ENSP00000352438,9606.ENSP00000388107,9606.ENSP00000419425,9606.ENSP00000441543,9606.ENSP00000478771	RPS27A,PCBP2,UBA52,PPIA,UBC,UBB
Reactome	HSA-1236382	Constitutive Signaling by Ligand-Responsive EGFR Cancer Variants	5	19	1.74	1.63	1.73e-06	9606.ENSP00000272317,9606.ENSP00000335153,9606.ENSP00000388107,9606.ENSP00000441543,9606.ENSP00000478771	RPS27A,HSP90AA1,UBA52,UBC,UBB
Reactome	HSA-8854518	AURKA Activation by TPX2	7	72	1.31	1.44	1.89e-06	9606.ENSP00000248437,9606.ENSP00000264071,9606.ENSP00000264335,9606.ENSP00000335153,9606.ENSP00000339001,9606.ENSP00000341289,9606.ENSP00000439020	TUBA4A,TUBB4A,YWHAE,HSP90AA1,TUBB,TUBB4B,TUBA1A
Reactome	HSA-9759194	Nuclear events mediated by NFE2L2	7	77	1.28	1.39	2.88e-06	9606.ENSP00000262746,9606.ENSP00000270776,9606.ENSP00000272317,9606.ENSP00000388107,9606.ENSP00000391481,9606.ENSP00000441543,9606.ENSP00000478771	PRDX1,PGD,RPS27A,UBA52,TKT,UBC,UBB
Reactome	HSA-9637628	Modulation by Mtb of host immune system	4	7	2025-08-02	1.63	2.99e-06	9606.ENSP00000272317,9606.ENSP00000388107,9606.ENSP00000441543,9606.ENSP00000478771	RPS27A,UBA52,UBC,UBB
Reactome	HSA-9706377	FLT3 signaling by CBL mutants	4	7	2025-08-02	1.63	2.99e-06	9606.ENSP00000272317,9606.ENSP00000388107,9606.ENSP00000441543,9606.ENSP00000478771	RPS27A,UBA52,UBC,UBB
Reactome	HSA-168928	DDX58/IFIH1-mediated induction of interferon-alpha/beta	7	80	1.26	1.36	3.57e-06	9606.ENSP00000272317,9606.ENSP00000335153,9606.ENSP00000352438,9606.ENSP00000360609,9606.ENSP00000388107,9606.ENSP00000441543,9606.ENSP00000478771	RPS27A,HSP90AA1,PCBP2,HSP90AB1,UBA52,UBC,UBB
Reactome	HSA-380270	Recruitment of mitotic centrosome proteins and complexes	7	80	1.26	1.36	3.57e-06	9606.ENSP00000248437,9606.ENSP00000264071,9606.ENSP00000264335,9606.ENSP00000335153,9606.ENSP00000339001,9606.ENSP00000341289,9606.ENSP00000439020	TUBA4A,TUBB4A,YWHAE,HSP90AA1,TUBB,TUBB4B,TUBA1A
Reactome	HSA-114608	Platelet degranulation	8	126	2025-12-01	1.25	4.57e-06	9606.ENSP00000225655,9606.ENSP00000248437,9606.ENSP00000296511,9606.ENSP00000361883,9606.ENSP00000419425,9606.ENSP00000427687,9606.ENSP00000432660,9606.ENSP00000496166	PFN1,TUBA4A,ANXA5,CAP1,PPIA,WDR1,CFL1,ALDOA
Reactome	HSA-1227986	Signaling by ERBB2	6	50	2025-04-01	2025-04-01	4.86e-06	9606.ENSP00000272317,9606.ENSP00000335153,9606.ENSP00000388107,9606.ENSP00000400175,9606.ENSP00000441543,9606.ENSP00000478771	RPS27A,HSP90AA1,UBA52,RHOA,UBC,UBB
Reactome	HSA-1253288	Downregulation of ERBB4 signaling	4	9	1.97	1.53	5.98e-06	9606.ENSP00000272317,9606.ENSP00000388107,9606.ENSP00000441543,9606.ENSP00000478771	RPS27A,UBA52,UBC,UBB
Reactome	HSA-3785653	Myoclonic epilepsy of Lafora	4	9	1.97	1.53	5.98e-06	9606.ENSP00000272317,9606.ENSP00000388107,9606.ENSP00000441543,9606.ENSP00000478771	RPS27A,UBA52,UBC,UBB
Reactome	HSA-8849469	PTK6 Regulates RTKs and Their Effectors AKT1 and DOK1	4	9	1.97	1.53	5.98e-06	9606.ENSP00000272317,9606.ENSP00000388107,9606.ENSP00000441543,9606.ENSP00000478771	RPS27A,UBA52,UBC,UBB
Reactome	HSA-8876493	InlA-mediated entry of Listeria monocytogenes into host cells	4	9	1.97	1.53	5.98e-06	9606.ENSP00000272317,9606.ENSP00000388107,9606.ENSP00000441543,9606.ENSP00000478771	RPS27A,UBA52,UBC,UBB
Reactome	HSA-8948747	Regulation of PTEN localization	4	9	1.97	1.53	5.98e-06	9606.ENSP00000272317,9606.ENSP00000388107,9606.ENSP00000441543,9606.ENSP00000478771	RPS27A,UBA52,UBC,UBB
Reactome	HSA-9636383	Prevention of phagosomal-lysosomal fusion	4	9	1.97	1.53	5.98e-06	9606.ENSP00000272317,9606.ENSP00000388107,9606.ENSP00000441543,9606.ENSP00000478771	RPS27A,UBA52,UBC,UBB
Reactome	HSA-8848021	Signaling by PTK6	6	54	1.37	1.35	6.88e-06	9606.ENSP00000272317,9606.ENSP00000348461,9606.ENSP00000388107,9606.ENSP00000400175,9606.ENSP00000441543,9606.ENSP00000478771	RPS27A,RAC1,UBA52,RHOA,UBC,UBB
Reactome	HSA-168643	Nucleotide-binding domain, leucine rich repeat containing receptor (NLR) signaling pathways	6	55	1.36	1.34	7.48e-06	9606.ENSP00000272317,9606.ENSP00000360609,9606.ENSP00000363641,9606.ENSP00000388107,9606.ENSP00000441543,9606.ENSP00000478771	RPS27A,HSP90AB1,TXN,UBA52,UBC,UBB
Reactome	HSA-162588	Budding and maturation of HIV virion	5	28	1.57	1.41	7.79e-06	9606.ENSP00000272317,9606.ENSP00000388107,9606.ENSP00000419425,9606.ENSP00000441543,9606.ENSP00000478771	RPS27A,UBA52,PPIA,UBC,UBB
Reactome	HSA-5661231	Metallothioneins bind metals	4	10	1.92	1.49	7.79e-06	9606.ENSP00000245185,9606.ENSP00000369139,9606.ENSP00000369146,9606.ENSP00000377995	MT2A,MT1G,MT1M,MT1X
Reactome	HSA-937042	IRAK2 mediated activation of TAK1 complex	4	10	1.92	1.49	7.79e-06	9606.ENSP00000272317,9606.ENSP00000388107,9606.ENSP00000441543,9606.ENSP00000478771	RPS27A,UBA52,UBC,UBB
Reactome	HSA-8863795	Downregulation of ERBB2 signaling	5	29	1.56	1.39	8.96e-06	9606.ENSP00000272317,9606.ENSP00000335153,9606.ENSP00000388107,9606.ENSP00000441543,9606.ENSP00000478771	RPS27A,HSP90AA1,UBA52,UBC,UBB
Reactome	HSA-9711123	Cellular response to chemical stress	9	195	0.99	2025-11-01	9.02e-06	9606.ENSP00000262746,9606.ENSP00000270776,9606.ENSP00000272317,9606.ENSP00000301522,9606.ENSP00000363641,9606.ENSP00000388107,9606.ENSP00000391481,9606.ENSP00000441543,9606.ENSP00000478771	PRDX1,PGD,RPS27A,PRDX2,TXN,UBA52,TKT,UBC,UBB
Reactome	HSA-72649	Translation initiation complex formation	6	58	1.34	1.31	9.56e-06	9606.ENSP00000272317,9606.ENSP00000278572,9606.ENSP00000293831,9606.ENSP00000331019,9606.ENSP00000389351,9606.ENSP00000499044	RPS27A,RPS3,EIF4A1,RPS27L,RPSA,RPS27
Reactome	HSA-72702	Ribosomal scanning and start codon recognition	6	58	1.34	1.31	9.56e-06	9606.ENSP00000272317,9606.ENSP00000278572,9606.ENSP00000293831,9606.ENSP00000331019,9606.ENSP00000389351,9606.ENSP00000499044	RPS27A,RPS3,EIF4A1,RPS27L,RPSA,RPS27
Reactome	HSA-5620912	Anchoring of the basal body to the plasma membrane	7	97	1.18	1.22	9.99e-06	9606.ENSP00000248437,9606.ENSP00000264071,9606.ENSP00000264335,9606.ENSP00000335153,9606.ENSP00000339001,9606.ENSP00000341289,9606.ENSP00000439020	TUBA4A,TUBB4A,YWHAE,HSP90AA1,TUBB,TUBB4B,TUBA1A
Reactome	HSA-9014325	TICAM1,TRAF6-dependent induction of TAK1 complex	4	11	1.88	1.45	9.99e-06	9606.ENSP00000272317,9606.ENSP00000388107,9606.ENSP00000441543,9606.ENSP00000478771	RPS27A,UBA52,UBC,UBB
Reactome	HSA-9645460	Alpha-protein kinase 1 signaling pathway	4	11	1.88	1.45	9.99e-06	9606.ENSP00000272317,9606.ENSP00000388107,9606.ENSP00000441543,9606.ENSP00000478771	RPS27A,UBA52,UBC,UBB
Reactome	HSA-9664873	Pexophagy	4	11	1.88	1.45	9.99e-06	9606.ENSP00000272317,9606.ENSP00000388107,9606.ENSP00000441543,9606.ENSP00000478771	RPS27A,UBA52,UBC,UBB
Reactome	HSA-9708530	Regulation of BACH1 activity	4	11	1.88	1.45	9.99e-06	9606.ENSP00000272317,9606.ENSP00000388107,9606.ENSP00000441543,9606.ENSP00000478771	RPS27A,UBA52,UBC,UBB
Reactome	HSA-5675482	Regulation of necroptotic cell death	5	31	1.53	1.36	1.12e-05	9606.ENSP00000272317,9606.ENSP00000335153,9606.ENSP00000388107,9606.ENSP00000441543,9606.ENSP00000478771	RPS27A,HSP90AA1,UBA52,UBC,UBB
Reactome	HSA-3371511	HSF1 activation	4	12	1.84	1.42	1.26e-05	9606.ENSP00000264335,9606.ENSP00000335153,9606.ENSP00000339063,9606.ENSP00000360609	YWHAE,HSP90AA1,EEF1A1,HSP90AB1
Reactome	HSA-5689877	Josephin domain DUBs	4	12	1.84	1.42	1.26e-05	9606.ENSP00000272317,9606.ENSP00000388107,9606.ENSP00000441543,9606.ENSP00000478771	RPS27A,UBA52,UBC,UBB
Reactome	HSA-9013973	TICAM1-dependent activation of IRF3/IRF7	4	12	1.84	1.42	1.26e-05	9606.ENSP00000272317,9606.ENSP00000388107,9606.ENSP00000441543,9606.ENSP00000478771	RPS27A,UBA52,UBC,UBB
Reactome	HSA-975110	TRAF6 mediated IRF7 activation in TLR7/8 or 9 signaling	4	12	1.84	1.42	1.26e-05	9606.ENSP00000272317,9606.ENSP00000388107,9606.ENSP00000441543,9606.ENSP00000478771	RPS27A,UBA52,UBC,UBB
Reactome	HSA-5357956	TNFR1-induced NFkappaB signaling pathway	5	33	2025-05-01	1.33	1.42e-05	9606.ENSP00000272317,9606.ENSP00000388107,9606.ENSP00000426909,9606.ENSP00000441543,9606.ENSP00000478771	RPS27A,UBA52,RACK1,UBC,UBB
Reactome	HSA-373755	Semaphorin interactions	6	64	1.29	1.25	1.47e-05	9606.ENSP00000285735,9606.ENSP00000335153,9606.ENSP00000348461,9606.ENSP00000360609,9606.ENSP00000400175,9606.ENSP00000432660	RHOC,HSP90AA1,RAC1,HSP90AB1,RHOA,CFL1
Reactome	HSA-1358803	Downregulation of ERBB2:ERBB3 signaling	4	13	1.81	1.39	1.56e-05	9606.ENSP00000272317,9606.ENSP00000388107,9606.ENSP00000441543,9606.ENSP00000478771	RPS27A,UBA52,UBC,UBB
Reactome	HSA-1430728	Metabolism	27	2092	0.43	0.63	1.56e-05	9606.ENSP00000222286,9606.ENSP00000229270,9606.ENSP00000256682,9606.ENSP00000270776,9606.ENSP00000272317,9606.ENSP00000278572,9606.ENSP00000320171,9606.ENSP00000331019,9606.ENSP00000335153,9606.ENSP00000337060,9606.ENSP00000360609,9606.ENSP00000362413,9606.ENSP00000363641,9606.ENSP00000370517,9606.ENSP00000376886,9606.ENSP00000380070,9606.ENSP00000388107,9606.ENSP00000389351,9606.ENSP00000391481,…	GAPDHS,TPI1,ARF3,PGD,RPS27A,RPS3,PKM,RPS27L,HSP90AA1,NME1,HSP90AB1,PGK1,TXN,PFKP,NME2,GAPDH,UBA52,RPSA,TKT,ARF1,UBC,LDHA,RAN,UBB,ENO1,ALDOA,RPS27
Reactome	HSA-168255	Influenza Infection	8	155	2025-03-01	2025-01-01	1.56e-05	9606.ENSP00000272317,9606.ENSP00000278572,9606.ENSP00000331019,9606.ENSP00000335153,9606.ENSP00000388107,9606.ENSP00000389351,9606.ENSP00000446215,9606.ENSP00000499044	RPS27A,RPS3,RPS27L,HSP90AA1,UBA52,RPSA,RAN,RPS27
Reactome	HSA-209543	p75NTR recruits signalling complexes	4	13	1.81	1.39	1.56e-05	9606.ENSP00000272317,9606.ENSP00000388107,9606.ENSP00000441543,9606.ENSP00000478771	RPS27A,UBA52,UBC,UBB
Reactome	HSA-209560	NF-kB is activated and signals survival	4	13	1.81	1.39	1.56e-05	9606.ENSP00000272317,9606.ENSP00000388107,9606.ENSP00000441543,9606.ENSP00000478771	RPS27A,UBA52,UBC,UBB
Reactome	HSA-936440	Negative regulators of DDX58/IFIH1 signaling	5	34	1.49	1.31	1.56e-05	9606.ENSP00000272317,9606.ENSP00000352438,9606.ENSP00000388107,9606.ENSP00000441543,9606.ENSP00000478771	RPS27A,PCBP2,UBA52,UBC,UBB
Reactome	HSA-937039	IRAK1 recruits IKK complex	4	13	1.81	1.39	1.56e-05	9606.ENSP00000272317,9606.ENSP00000388107,9606.ENSP00000441543,9606.ENSP00000478771	RPS27A,UBA52,UBC,UBB
Reactome	HSA-975144	IRAK1 recruits IKK complex upon TLR7/8 or 9 stimulation	4	13	1.81	1.39	1.56e-05	9606.ENSP00000272317,9606.ENSP00000388107,9606.ENSP00000441543,9606.ENSP00000478771	RPS27A,UBA52,UBC,UBB
Reactome	HSA-156827	L13a-mediated translational silencing of Ceruloplasmin expression	7	110	1.13	1.14	1.90e-05	9606.ENSP00000272317,9606.ENSP00000278572,9606.ENSP00000293831,9606.ENSP00000331019,9606.ENSP00000388107,9606.ENSP00000389351,9606.ENSP00000499044	RPS27A,RPS3,EIF4A1,RPS27L,UBA52,RPSA,RPS27
Reactome	HSA-174490	Membrane binding and targetting of GAG proteins	4	14	1.78	1.36	1.90e-05	9606.ENSP00000272317,9606.ENSP00000388107,9606.ENSP00000441543,9606.ENSP00000478771	RPS27A,UBA52,UBC,UBB
Reactome	HSA-3322077	Glycogen synthesis	4	14	1.78	1.36	1.90e-05	9606.ENSP00000272317,9606.ENSP00000388107,9606.ENSP00000441543,9606.ENSP00000478771	RPS27A,UBA52,UBC,UBB
Reactome	HSA-72706	GTP hydrolysis and joining of the 60S ribosomal subunit	7	111	2025-12-01	1.13	1.99e-05	9606.ENSP00000272317,9606.ENSP00000278572,9606.ENSP00000293831,9606.ENSP00000331019,9606.ENSP00000388107,9606.ENSP00000389351,9606.ENSP00000499044	RPS27A,RPS3,EIF4A1,RPS27L,UBA52,RPSA,RPS27
Reactome	HSA-8950505	Gene and protein expression by JAK-STAT signaling after Interleukin-12 stimulation	5	37	1.45	1.27	2.13e-05	9606.ENSP00000346032,9606.ENSP00000353408,9606.ENSP00000419425,9606.ENSP00000432660,9606.ENSP00000440005	ANXA2,MSN,PPIA,CFL1,ARF1
Reactome	HSA-72766	Translation	10	290	0.86	0.96	2.14e-05	9606.ENSP00000217182,9606.ENSP00000272317,9606.ENSP00000278572,9606.ENSP00000293831,9606.ENSP00000307940,9606.ENSP00000331019,9606.ENSP00000339063,9606.ENSP00000388107,9606.ENSP00000389351,9606.ENSP00000499044	EEF1A2,RPS27A,RPS3,EIF4A1,EEF2,RPS27L,EEF1A1,UBA52,RPSA,RPS27
Reactome	HSA-2691232	Constitutive Signaling by NOTCH1 HD Domain Mutants	4	15	1.75	1.33	2.30e-05	9606.ENSP00000272317,9606.ENSP00000388107,9606.ENSP00000441543,9606.ENSP00000478771	RPS27A,UBA52,UBC,UBB
Reactome	HSA-3134975	Regulation of innate immune responses to cytosolic DNA	4	15	1.75	1.33	2.30e-05	9606.ENSP00000272317,9606.ENSP00000388107,9606.ENSP00000441543,9606.ENSP00000478771	RPS27A,UBA52,UBC,UBB
Reactome	HSA-8875360	InlB-mediated entry of Listeria monocytogenes into host cell	4	15	1.75	1.33	2.30e-05	9606.ENSP00000272317,9606.ENSP00000388107,9606.ENSP00000441543,9606.ENSP00000478771	RPS27A,UBA52,UBC,UBB
Reactome	HSA-9706369	Negative regulation of FLT3	4	15	1.75	1.33	2.30e-05	9606.ENSP00000272317,9606.ENSP00000388107,9606.ENSP00000441543,9606.ENSP00000478771	RPS27A,UBA52,UBC,UBB
Reactome	HSA-975163	IRAK2 mediated activation of TAK1 complex upon TLR7/8 or 9 stimulation	4	15	1.75	1.33	2.30e-05	9606.ENSP00000272317,9606.ENSP00000388107,9606.ENSP00000441543,9606.ENSP00000478771	RPS27A,UBA52,UBC,UBB
Reactome	HSA-5689896	Ovarian tumor domain proteases	5	39	1.43	1.24	2.55e-05	9606.ENSP00000272317,9606.ENSP00000388107,9606.ENSP00000400175,9606.ENSP00000441543,9606.ENSP00000478771	RPS27A,UBA52,RHOA,UBC,UBB
Reactome	HSA-9010553	Regulation of expression of SLITs and ROBOs	8	169	1.0	2025-04-01	2.55e-05	9606.ENSP00000272317,9606.ENSP00000278572,9606.ENSP00000331019,9606.ENSP00000388107,9606.ENSP00000389351,9606.ENSP00000441543,9606.ENSP00000478771,9606.ENSP00000499044	RPS27A,RPS3,RPS27L,UBA52,RPSA,UBC,UBB,RPS27
Reactome	HSA-449147	Signaling by Interleukins	12	453	0.74	0.87	2.56e-05	9606.ENSP00000272317,9606.ENSP00000335153,9606.ENSP00000346032,9606.ENSP00000353408,9606.ENSP00000371798,9606.ENSP00000379287,9606.ENSP00000388107,9606.ENSP00000419425,9606.ENSP00000432660,9606.ENSP00000440005,9606.ENSP00000441543,9606.ENSP00000478771	RPS27A,HSP90AA1,ANXA2,MSN,FSCN1,YWHAZ,UBA52,PPIA,CFL1,ARF1,UBC,UBB
Reactome	HSA-110312	Translesion synthesis by REV1	4	16	1.72	1.31	2.71e-05	9606.ENSP00000272317,9606.ENSP00000388107,9606.ENSP00000441543,9606.ENSP00000478771	RPS27A,UBA52,UBC,UBB
Reactome	HSA-1295596	Spry regulation of FGF signaling	4	16	1.72	1.31	2.71e-05	9606.ENSP00000272317,9606.ENSP00000388107,9606.ENSP00000441543,9606.ENSP00000478771	RPS27A,UBA52,UBC,UBB
Reactome	HSA-205043	NRIF signals cell death from the nucleus	4	16	1.72	1.31	2.71e-05	9606.ENSP00000272317,9606.ENSP00000388107,9606.ENSP00000441543,9606.ENSP00000478771	RPS27A,UBA52,UBC,UBB
Reactome	HSA-399954	Sema3A PAK dependent Axon repulsion	4	16	1.72	1.31	2.71e-05	9606.ENSP00000335153,9606.ENSP00000348461,9606.ENSP00000360609,9606.ENSP00000432660	HSP90AA1,RAC1,HSP90AB1,CFL1
Reactome	HSA-5684264	MAP3K8 (TPL2)-dependent MAPK1/3 activation	4	16	1.72	1.31	2.71e-05	9606.ENSP00000272317,9606.ENSP00000388107,9606.ENSP00000441543,9606.ENSP00000478771	RPS27A,UBA52,UBC,UBB
Reactome	HSA-8866427	VLDLR internalisation and degradation	4	16	1.72	1.31	2.71e-05	9606.ENSP00000272317,9606.ENSP00000388107,9606.ENSP00000441543,9606.ENSP00000478771	RPS27A,UBA52,UBC,UBB
Reactome	HSA-937072	TRAF6-mediated induction of TAK1 complex within TLR4 complex	4	16	1.72	1.31	2.71e-05	9606.ENSP00000272317,9606.ENSP00000388107,9606.ENSP00000441543,9606.ENSP00000478771	RPS27A,UBA52,UBC,UBB
Reactome	HSA-204998	Cell death signalling via NRAGE, NRIF and NADE	6	76	1.22	1.15	2.99e-05	9606.ENSP00000264335,9606.ENSP00000272317,9606.ENSP00000348461,9606.ENSP00000388107,9606.ENSP00000441543,9606.ENSP00000478771	YWHAE,RPS27A,RAC1,UBA52,UBC,UBB
Reactome	HSA-168927	TICAM1, RIP1-mediated IKK complex recruitment	4	17	1.69	1.29	3.13e-05	9606.ENSP00000272317,9606.ENSP00000388107,9606.ENSP00000441543,9606.ENSP00000478771	RPS27A,UBA52,UBC,UBB
Reactome	HSA-5655862	Translesion synthesis by POLK	4	17	1.69	1.29	3.13e-05	9606.ENSP00000272317,9606.ENSP00000388107,9606.ENSP00000441543,9606.ENSP00000478771	RPS27A,UBA52,UBC,UBB
Reactome	HSA-5656121	Translesion synthesis by POLI	4	17	1.69	1.29	3.13e-05	9606.ENSP00000272317,9606.ENSP00000388107,9606.ENSP00000441543,9606.ENSP00000478771	RPS27A,UBA52,UBC,UBB
Reactome	HSA-936964	Activation of IRF3/IRF7 mediated by TBK1/IKK epsilon	4	17	1.69	1.29	3.13e-05	9606.ENSP00000272317,9606.ENSP00000388107,9606.ENSP00000441543,9606.ENSP00000478771	RPS27A,UBA52,UBC,UBB
Reactome	HSA-9758274	Regulation of NF-kappa B signaling	4	17	1.69	1.29	3.13e-05	9606.ENSP00000272317,9606.ENSP00000388107,9606.ENSP00000441543,9606.ENSP00000478771	RPS27A,UBA52,UBC,UBB
Reactome	HSA-3769402	Deactivation of the beta-catenin transactivating complex	5	42	2025-04-01	1.21	3.23e-05	9606.ENSP00000272317,9606.ENSP00000379287,9606.ENSP00000388107,9606.ENSP00000441543,9606.ENSP00000478771	RPS27A,YWHAZ,UBA52,UBC,UBB
Reactome	HSA-110320	Translesion Synthesis by POLH	4	19	1.64	1.24	4.45e-05	9606.ENSP00000272317,9606.ENSP00000388107,9606.ENSP00000441543,9606.ENSP00000478771	RPS27A,UBA52,UBC,UBB
Reactome	HSA-6804760	Regulation of TP53 Activity through Methylation	4	19	1.64	1.24	4.45e-05	9606.ENSP00000272317,9606.ENSP00000388107,9606.ENSP00000441543,9606.ENSP00000478771	RPS27A,UBA52,UBC,UBB
Reactome	HSA-5357905	Regulation of TNFR1 signaling	5	46	1.36	1.15	4.80e-05	9606.ENSP00000272317,9606.ENSP00000388107,9606.ENSP00000426909,9606.ENSP00000441543,9606.ENSP00000478771	RPS27A,UBA52,RACK1,UBC,UBB
Reactome	HSA-450321	JNK (c-Jun kinases) phosphorylation and activation mediated by activated human TAK1	4	20	1.62	1.21	5.22e-05	9606.ENSP00000272317,9606.ENSP00000388107,9606.ENSP00000441543,9606.ENSP00000478771	RPS27A,UBA52,UBC,UBB
Reactome	HSA-168273	Influenza Viral RNA Transcription and Replication	7	135	2025-04-01	1.0	5.63e-05	9606.ENSP00000272317,9606.ENSP00000278572,9606.ENSP00000331019,9606.ENSP00000335153,9606.ENSP00000388107,9606.ENSP00000389351,9606.ENSP00000499044	RPS27A,RPS3,RPS27L,HSP90AA1,UBA52,RPSA,RPS27
Reactome	HSA-512988	Interleukin-3, Interleukin-5 and GM-CSF signaling	5	48	1.34	1.13	5.68e-05	9606.ENSP00000272317,9606.ENSP00000379287,9606.ENSP00000388107,9606.ENSP00000441543,9606.ENSP00000478771	RPS27A,YWHAZ,UBA52,UBC,UBB
Reactome	HSA-192823	Viral mRNA Translation	6	88	1.15	2025-05-01	6.08e-05	9606.ENSP00000272317,9606.ENSP00000278572,9606.ENSP00000331019,9606.ENSP00000388107,9606.ENSP00000389351,9606.ENSP00000499044	RPS27A,RPS3,RPS27L,UBA52,RPSA,RPS27
Reactome	HSA-4641263	Regulation of FZD by ubiquitination	4	21	2025-06-01	1.19	6.08e-05	9606.ENSP00000272317,9606.ENSP00000388107,9606.ENSP00000441543,9606.ENSP00000478771	RPS27A,UBA52,UBC,UBB
Reactome	HSA-6807004	Negative regulation of MET activity	4	21	2025-06-01	1.19	6.08e-05	9606.ENSP00000272317,9606.ENSP00000388107,9606.ENSP00000441543,9606.ENSP00000478771	RPS27A,UBA52,UBC,UBB
Reactome	HSA-901032	ER Quality Control Compartment (ERQC)	4	21	2025-06-01	1.19	6.08e-05	9606.ENSP00000272317,9606.ENSP00000388107,9606.ENSP00000441543,9606.ENSP00000478771	RPS27A,UBA52,UBC,UBB
Reactome	HSA-937041	IKK complex recruitment mediated by RIP1	4	21	2025-06-01	1.19	6.08e-05	9606.ENSP00000272317,9606.ENSP00000388107,9606.ENSP00000441543,9606.ENSP00000478771	RPS27A,UBA52,UBC,UBB
Reactome	HSA-9754678	SARS-CoV-2 modulates host translation machinery	5	49	1.33	2025-12-01	6.08e-05	9606.ENSP00000272317,9606.ENSP00000278572,9606.ENSP00000331019,9606.ENSP00000389351,9606.ENSP00000499044	RPS27A,RPS3,RPS27L,RPSA,RPS27
Reactome	HSA-2979096	NOTCH2 Activation and Transmission of Signal to the Nucleus	4	22	1.58	1.17	6.96e-05	9606.ENSP00000272317,9606.ENSP00000388107,9606.ENSP00000441543,9606.ENSP00000478771	RPS27A,UBA52,UBC,UBB
Reactome	HSA-450302	Activated TAK1 mediates p38 MAPK activation	4	22	1.58	1.17	6.96e-05	9606.ENSP00000272317,9606.ENSP00000388107,9606.ENSP00000441543,9606.ENSP00000478771	RPS27A,UBA52,UBC,UBB
Reactome	HSA-5205685	PINK1-PRKN Mediated Mitophagy	4	22	1.58	1.17	6.96e-05	9606.ENSP00000272317,9606.ENSP00000388107,9606.ENSP00000441543,9606.ENSP00000478771	RPS27A,UBA52,UBC,UBB
Reactome	HSA-912631	Regulation of signaling by CBL	4	22	1.58	1.17	6.96e-05	9606.ENSP00000272317,9606.ENSP00000388107,9606.ENSP00000441543,9606.ENSP00000478771	RPS27A,UBA52,UBC,UBB
Reactome	HSA-72695	Formation of the ternary complex, and subsequently, the 43S complex	5	51	1.31	2025-01-01	7.10e-05	9606.ENSP00000272317,9606.ENSP00000278572,9606.ENSP00000331019,9606.ENSP00000389351,9606.ENSP00000499044	RPS27A,RPS3,RPS27L,RPSA,RPS27
Reactome	HSA-2408557	Selenocysteine synthesis	6	92	1.14	2025-03-01	7.47e-05	9606.ENSP00000272317,9606.ENSP00000278572,9606.ENSP00000331019,9606.ENSP00000388107,9606.ENSP00000389351,9606.ENSP00000499044	RPS27A,RPS3,RPS27L,UBA52,RPSA,RPS27
Reactome	HSA-72764	Eukaryotic Translation Termination	6	92	1.14	2025-03-01	7.47e-05	9606.ENSP00000272317,9606.ENSP00000278572,9606.ENSP00000331019,9606.ENSP00000388107,9606.ENSP00000389351,9606.ENSP00000499044	RPS27A,RPS3,RPS27L,UBA52,RPSA,RPS27
Reactome	HSA-1280215	Cytokine Signaling in Immune system	14	706	0.62	0.72	7.56e-05	9606.ENSP00000245185,9606.ENSP00000272317,9606.ENSP00000293831,9606.ENSP00000335153,9606.ENSP00000346032,9606.ENSP00000353408,9606.ENSP00000371798,9606.ENSP00000379287,9606.ENSP00000388107,9606.ENSP00000419425,9606.ENSP00000432660,9606.ENSP00000440005,9606.ENSP00000441543,9606.ENSP00000478771	MT2A,RPS27A,EIF4A1,HSP90AA1,ANXA2,MSN,FSCN1,YWHAZ,UBA52,PPIA,CFL1,ARF1,UBC,UBB
Reactome	HSA-9604323	Negative regulation of NOTCH4 signaling	5	53	2025-03-01	2025-08-01	8.28e-05	9606.ENSP00000272317,9606.ENSP00000379287,9606.ENSP00000388107,9606.ENSP00000441543,9606.ENSP00000478771	RPS27A,YWHAZ,UBA52,UBC,UBB
Reactome	HSA-975956	Nonsense Mediated Decay (NMD) independent of the Exon Junction Complex (EJC)	6	94	1.13	2025-01-01	8.28e-05	9606.ENSP00000272317,9606.ENSP00000278572,9606.ENSP00000331019,9606.ENSP00000388107,9606.ENSP00000389351,9606.ENSP00000499044	RPS27A,RPS3,RPS27L,UBA52,RPSA,RPS27
Reactome	HSA-5336415	Uptake and function of diphtheria toxin	3	6	2025-02-02	1.21	8.62e-05	9606.ENSP00000307940,9606.ENSP00000335153,9606.ENSP00000360609	EEF2,HSP90AA1,HSP90AB1
Reactome	HSA-174048	APC/C:Cdc20 mediated degradation of Cyclin B	4	24	1.54	1.14	9.00e-05	9606.ENSP00000272317,9606.ENSP00000388107,9606.ENSP00000441543,9606.ENSP00000478771	RPS27A,UBA52,UBC,UBB
Reactome	HSA-9648002	RAS processing	4	24	1.54	1.14	9.00e-05	9606.ENSP00000272317,9606.ENSP00000388107,9606.ENSP00000441543,9606.ENSP00000478771	RPS27A,UBA52,UBC,UBB
Reactome	HSA-9705462	Inactivation of CSF3 (G-CSF) signaling	4	24	1.54	1.14	9.00e-05	9606.ENSP00000272317,9606.ENSP00000388107,9606.ENSP00000441543,9606.ENSP00000478771	RPS27A,UBA52,UBC,UBB
Reactome	HSA-5696397	Gap-filling DNA repair synthesis and ligation in GG-NER	4	25	1.53	2025-12-01	10	9606.ENSP00000272317,9606.ENSP00000388107,9606.ENSP00000441543,9606.ENSP00000478771	RPS27A,UBA52,UBC,UBB
Reactome	HSA-9013507	NOTCH3 Activation and Transmission of Signal to the Nucleus	4	25	1.53	2025-12-01	10	9606.ENSP00000272317,9606.ENSP00000388107,9606.ENSP00000441543,9606.ENSP00000478771	RPS27A,UBA52,UBC,UBB
Reactome	HSA-179409	APC-Cdc20 mediated degradation of Nek2A	4	26	1.51	2025-11-01	11	9606.ENSP00000272317,9606.ENSP00000388107,9606.ENSP00000441543,9606.ENSP00000478771	RPS27A,UBA52,UBC,UBB
Reactome	HSA-2173788	Downregulation of TGF-beta receptor signaling	4	26	1.51	2025-11-01	11	9606.ENSP00000272317,9606.ENSP00000388107,9606.ENSP00000441543,9606.ENSP00000478771	RPS27A,UBA52,UBC,UBB
Reactome	HSA-72689	Formation of a pool of free 40S subunits	6	100	2025-01-01	0.98	11	9606.ENSP00000272317,9606.ENSP00000278572,9606.ENSP00000331019,9606.ENSP00000388107,9606.ENSP00000389351,9606.ENSP00000499044	RPS27A,RPS3,RPS27L,UBA52,RPSA,RPS27
Reactome	HSA-9633012	Response of EIF2AK4 (GCN2) to amino acid deficiency	6	100	2025-01-01	0.98	11	9606.ENSP00000272317,9606.ENSP00000278572,9606.ENSP00000331019,9606.ENSP00000388107,9606.ENSP00000389351,9606.ENSP00000499044	RPS27A,RPS3,RPS27L,UBA52,RPSA,RPS27
Reactome	HSA-195721	Signaling by WNT	9	298	0.8	0.8	15	9606.ENSP00000225655,9606.ENSP00000272317,9606.ENSP00000304283,9606.ENSP00000348461,9606.ENSP00000379287,9606.ENSP00000388107,9606.ENSP00000400175,9606.ENSP00000441543,9606.ENSP00000478771	PFN1,RPS27A,RAC3,RAC1,YWHAZ,UBA52,RHOA,UBC,UBB
Reactome	HSA-1799339	SRP-dependent cotranslational protein targeting to membrane	6	110	2025-06-01	0.92	17	9606.ENSP00000272317,9606.ENSP00000278572,9606.ENSP00000331019,9606.ENSP00000388107,9606.ENSP00000389351,9606.ENSP00000499044	RPS27A,RPS3,RPS27L,UBA52,RPSA,RPS27
Reactome	HSA-2173795	Downregulation of SMAD2/3:SMAD4 transcriptional activity	4	29	1.46	2025-05-01	17	9606.ENSP00000272317,9606.ENSP00000388107,9606.ENSP00000441543,9606.ENSP00000478771	RPS27A,UBA52,UBC,UBB
Reactome	HSA-5625740	RHO GTPases activate PKNs	5	63	1.22	0.98	17	9606.ENSP00000264335,9606.ENSP00000285735,9606.ENSP00000348461,9606.ENSP00000379287,9606.ENSP00000400175	YWHAE,RHOC,RAC1,YWHAZ,RHOA
Reactome	HSA-8866652	Synthesis of active ubiquitin: roles of E1 and E2 enzymes	4	29	1.46	2025-05-01	17	9606.ENSP00000272317,9606.ENSP00000388107,9606.ENSP00000441543,9606.ENSP00000478771	RPS27A,UBA52,UBC,UBB
Reactome	HSA-110314	Recognition of DNA damage by PCNA-containing replication complex	4	30	1.45	2025-04-01	18	9606.ENSP00000272317,9606.ENSP00000388107,9606.ENSP00000441543,9606.ENSP00000478771	RPS27A,UBA52,UBC,UBB
Reactome	HSA-5689901	Metalloprotease DUBs	4	30	1.45	2025-04-01	18	9606.ENSP00000272317,9606.ENSP00000388107,9606.ENSP00000441543,9606.ENSP00000478771	RPS27A,UBA52,UBC,UBB
Reactome	HSA-182971	EGFR downregulation	4	31	1.43	2025-02-01	20	9606.ENSP00000272317,9606.ENSP00000388107,9606.ENSP00000441543,9606.ENSP00000478771	RPS27A,UBA52,UBC,UBB
Reactome	HSA-2122948	Activated NOTCH1 Transmits Signal to the Nucleus	4	31	1.43	2025-02-01	20	9606.ENSP00000272317,9606.ENSP00000388107,9606.ENSP00000441543,9606.ENSP00000478771	RPS27A,UBA52,UBC,UBB
Reactome	HSA-917729	Endosomal Sorting Complex Required For Transport (ESCRT)	4	31	1.43	2025-02-01	20	9606.ENSP00000272317,9606.ENSP00000388107,9606.ENSP00000441543,9606.ENSP00000478771	RPS27A,UBA52,UBC,UBB
Reactome	HSA-9680350	Signaling by CSF1 (M-CSF) in myeloid cells	4	31	1.43	2025-02-01	20	9606.ENSP00000272317,9606.ENSP00000388107,9606.ENSP00000441543,9606.ENSP00000478771	RPS27A,UBA52,UBC,UBB
Reactome	HSA-975957	Nonsense Mediated Decay (NMD) enhanced by the Exon Junction Complex (EJC)	6	114	2025-04-01	0.9	20	9606.ENSP00000272317,9606.ENSP00000278572,9606.ENSP00000331019,9606.ENSP00000388107,9606.ENSP00000389351,9606.ENSP00000499044	RPS27A,RPS3,RPS27L,UBA52,RPSA,RPS27
Reactome	HSA-5656169	Termination of translesion DNA synthesis	4	32	1.42	2025-01-01	22	9606.ENSP00000272317,9606.ENSP00000388107,9606.ENSP00000441543,9606.ENSP00000478771	RPS27A,UBA52,UBC,UBB
Reactome	HSA-2559585	Oncogene Induced Senescence	4	33	2025-04-01	1.0	24	9606.ENSP00000272317,9606.ENSP00000388107,9606.ENSP00000441543,9606.ENSP00000478771	RPS27A,UBA52,UBC,UBB
Reactome	HSA-9615710	Late endosomal microautophagy	4	34	1.39	0.98	27	9606.ENSP00000272317,9606.ENSP00000388107,9606.ENSP00000441543,9606.ENSP00000478771	RPS27A,UBA52,UBC,UBB
Reactome	HSA-168638	NOD1/2 Signaling Pathway	4	35	1.38	0.97	29	9606.ENSP00000272317,9606.ENSP00000388107,9606.ENSP00000441543,9606.ENSP00000478771	RPS27A,UBA52,UBC,UBB
Reactome	HSA-6804757	Regulation of TP53 Degradation	4	35	1.38	0.97	29	9606.ENSP00000272317,9606.ENSP00000388107,9606.ENSP00000441543,9606.ENSP00000478771	RPS27A,UBA52,UBC,UBB
Reactome	HSA-8953854	Metabolism of RNA	13	705	0.59	0.64	29	9606.ENSP00000272317,9606.ENSP00000278572,9606.ENSP00000293831,9606.ENSP00000305556,9606.ENSP00000331019,9606.ENSP00000352438,9606.ENSP00000379287,9606.ENSP00000388107,9606.ENSP00000389351,9606.ENSP00000441543,9606.ENSP00000446215,9606.ENSP00000478771,9606.ENSP00000499044	RPS27A,RPS3,EIF4A1,PCBP1,RPS27L,PCBP2,YWHAZ,UBA52,RPSA,UBC,RAN,UBB,RPS27
Reactome	HSA-9705671	SARS-CoV-2 activates/modulates innate and adaptive immune responses	6	123	2025-01-01	0.86	29	9606.ENSP00000272317,9606.ENSP00000335153,9606.ENSP00000360609,9606.ENSP00000388107,9606.ENSP00000441543,9606.ENSP00000478771	RPS27A,HSP90AA1,HSP90AB1,UBA52,UBC,UBB
Reactome	HSA-1169408	ISG15 antiviral mechanism	5	74	1.15	0.9	31	9606.ENSP00000272317,9606.ENSP00000293831,9606.ENSP00000388107,9606.ENSP00000441543,9606.ENSP00000478771	RPS27A,EIF4A1,UBA52,UBC,UBB
Reactome	HSA-2173796	SMAD2/SMAD3:SMAD4 heterotrimer regulates transcription	4	36	1.37	0.96	32	9606.ENSP00000272317,9606.ENSP00000388107,9606.ENSP00000441543,9606.ENSP00000478771	RPS27A,UBA52,UBC,UBB
Reactome	HSA-6783310	Fanconi Anemia Pathway	4	37	1.36	0.95	35	9606.ENSP00000272317,9606.ENSP00000388107,9606.ENSP00000441543,9606.ENSP00000478771	RPS27A,UBA52,UBC,UBB
Reactome	HSA-5696394	DNA Damage Recognition in GG-NER	4	38	1.34	0.94	38	9606.ENSP00000272317,9606.ENSP00000388107,9606.ENSP00000441543,9606.ENSP00000478771	RPS27A,UBA52,UBC,UBB
Reactome	HSA-6806834	Signaling by MET	5	79	2025-12-01	0.87	41	9606.ENSP00000272317,9606.ENSP00000348461,9606.ENSP00000388107,9606.ENSP00000441543,9606.ENSP00000478771	RPS27A,RAC1,UBA52,UBC,UBB
Reactome	HSA-1168372	Downstream signaling events of B Cell Receptor (BCR)	5	80	2025-12-01	0.86	43	9606.ENSP00000272317,9606.ENSP00000388107,9606.ENSP00000419425,9606.ENSP00000441543,9606.ENSP00000478771	RPS27A,UBA52,PPIA,UBC,UBB
Reactome	HSA-162599	Late Phase of HIV Life Cycle	6	136	0.97	0.8	47	9606.ENSP00000272317,9606.ENSP00000388107,9606.ENSP00000419425,9606.ENSP00000441543,9606.ENSP00000446215,9606.ENSP00000478771	RPS27A,UBA52,PPIA,UBC,RAN,UBB
Reactome	HSA-5696400	Dual Incision in GG-NER	4	41	1.31	0.9	49	9606.ENSP00000272317,9606.ENSP00000388107,9606.ENSP00000441543,9606.ENSP00000478771	RPS27A,UBA52,UBC,UBB
Reactome	HSA-3700989	Transcriptional Regulation by TP53	9	361	0.72	0.68	52	9606.ENSP00000262746,9606.ENSP00000264335,9606.ENSP00000272317,9606.ENSP00000301522,9606.ENSP00000363641,9606.ENSP00000379287,9606.ENSP00000388107,9606.ENSP00000441543,9606.ENSP00000478771	PRDX1,YWHAE,RPS27A,PRDX2,TXN,YWHAZ,UBA52,UBC,UBB
Reactome	HSA-5696395	Formation of Incision Complex in GG-NER	4	42	2025-03-01	0.89	53	9606.ENSP00000272317,9606.ENSP00000388107,9606.ENSP00000441543,9606.ENSP00000478771	RPS27A,UBA52,UBC,UBB
Reactome	HSA-5357801	Programmed Cell Death	7	206	0.85	0.74	55	9606.ENSP00000264335,9606.ENSP00000272317,9606.ENSP00000335153,9606.ENSP00000379287,9606.ENSP00000388107,9606.ENSP00000441543,9606.ENSP00000478771	YWHAE,RPS27A,HSP90AA1,YWHAZ,UBA52,UBC,UBB
Reactome	HSA-450531	Regulation of mRNA stability by proteins that bind AU-rich elements	5	86	2025-09-01	0.83	57	9606.ENSP00000272317,9606.ENSP00000379287,9606.ENSP00000388107,9606.ENSP00000441543,9606.ENSP00000478771	RPS27A,YWHAZ,UBA52,UBC,UBB
Reactome	HSA-5675221	Negative regulation of MAPK pathway	4	43	1.29	0.88	57	9606.ENSP00000272317,9606.ENSP00000388107,9606.ENSP00000441543,9606.ENSP00000478771	RPS27A,UBA52,UBC,UBB
Reactome	HSA-5628897	TP53 Regulates Metabolic Genes	5	87	2025-08-01	0.82	60	9606.ENSP00000262746,9606.ENSP00000264335,9606.ENSP00000301522,9606.ENSP00000363641,9606.ENSP00000379287	PRDX1,YWHAE,PRDX2,TXN,YWHAZ
Reactome	HSA-5687128	MAPK6/MAPK4 signaling	5	88	2025-08-01	0.81	63	9606.ENSP00000272317,9606.ENSP00000348461,9606.ENSP00000388107,9606.ENSP00000441543,9606.ENSP00000478771	RPS27A,RAC1,UBA52,UBC,UBB
Reactome	HSA-69481	G2/M Checkpoints	6	149	0.93	0.75	74	9606.ENSP00000264335,9606.ENSP00000272317,9606.ENSP00000379287,9606.ENSP00000388107,9606.ENSP00000441543,9606.ENSP00000478771	YWHAE,RPS27A,YWHAZ,UBA52,UBC,UBB
Reactome	HSA-2559580	Oxidative Stress Induced Senescence	5	92	2025-06-01	0.79	75	9606.ENSP00000272317,9606.ENSP00000363641,9606.ENSP00000388107,9606.ENSP00000441543,9606.ENSP00000478771	RPS27A,TXN,UBA52,UBC,UBB
Reactome	HSA-69231	Cyclin D associated events in G1	4	47	1.25	0.84	76	9606.ENSP00000272317,9606.ENSP00000388107,9606.ENSP00000441543,9606.ENSP00000478771	RPS27A,UBA52,UBC,UBB
Reactome	HSA-2122947	NOTCH1 Intracellular Domain Regulates Transcription	4	48	1.24	0.83	81	9606.ENSP00000272317,9606.ENSP00000388107,9606.ENSP00000441543,9606.ENSP00000478771	RPS27A,UBA52,UBC,UBB
Reactome	HSA-211733	Regulation of activated PAK-2p34 by proteasome mediated degradation	4	49	1.23	0.82	87	9606.ENSP00000272317,9606.ENSP00000388107,9606.ENSP00000441543,9606.ENSP00000478771	RPS27A,UBA52,UBC,UBB
Reactome	HSA-9636667	Manipulation of host energy metabolism	2	2	2.32	0.91	97	9606.ENSP00000362413,9606.ENSP00000495530	PGK1,ENO1
Reactome	HSA-180534	Vpu mediated degradation of CD4	4	51	1.22	0.81	99	9606.ENSP00000272317,9606.ENSP00000388107,9606.ENSP00000441543,9606.ENSP00000478771	RPS27A,UBA52,UBC,UBB
Reactome	HSA-349425	Autodegradation of the E3 ubiquitin ligase COP1	4	51	1.22	0.81	99	9606.ENSP00000272317,9606.ENSP00000388107,9606.ENSP00000441543,9606.ENSP00000478771	RPS27A,UBA52,UBC,UBB
Reactome	HSA-69601	Ubiquitin Mediated Degradation of Phosphorylated Cdc25A	4	51	1.22	0.81	99	9606.ENSP00000272317,9606.ENSP00000388107,9606.ENSP00000441543,9606.ENSP00000478771	RPS27A,UBA52,UBC,UBB
Reactome	HSA-75815	Ubiquitin-dependent degradation of Cyclin D	4	51	1.22	0.81	99	9606.ENSP00000272317,9606.ENSP00000388107,9606.ENSP00000441543,9606.ENSP00000478771	RPS27A,UBA52,UBC,UBB
Reactome	HSA-9762114	GSK3B and BTRC:CUL1-mediated-degradation of NFE2L2	4	51	1.22	0.81	99	9606.ENSP00000272317,9606.ENSP00000388107,9606.ENSP00000441543,9606.ENSP00000478771	RPS27A,UBA52,UBC,UBB
Reactome	HSA-180585	Vif-mediated degradation of APOBEC3G	4	53	2025-02-01	0.79	11	9606.ENSP00000272317,9606.ENSP00000388107,9606.ENSP00000441543,9606.ENSP00000478771	RPS27A,UBA52,UBC,UBB
Reactome	HSA-5625900	RHO GTPases activate CIT	3	19	1.52	0.85	11	9606.ENSP00000285735,9606.ENSP00000348461,9606.ENSP00000400175	RHOC,RAC1,RHOA
Reactome	HSA-5627117	RHO GTPases Activate ROCKs	3	19	1.52	0.85	11	9606.ENSP00000285735,9606.ENSP00000400175,9606.ENSP00000432660	RHOC,RHOA,CFL1
Reactome	HSA-6781823	Formation of TC-NER Pre-Incision Complex	4	53	2025-02-01	0.79	11	9606.ENSP00000272317,9606.ENSP00000388107,9606.ENSP00000441543,9606.ENSP00000478771	RPS27A,UBA52,UBC,UBB
Reactome	HSA-8866654	E3 ubiquitin ligases ubiquitinate target proteins	4	53	2025-02-01	0.79	11	9606.ENSP00000272317,9606.ENSP00000388107,9606.ENSP00000441543,9606.ENSP00000478771	RPS27A,UBA52,UBC,UBB
Reactome	HSA-8941858	Regulation of RUNX3 expression and activity	4	53	2025-02-01	0.79	11	9606.ENSP00000272317,9606.ENSP00000388107,9606.ENSP00000441543,9606.ENSP00000478771	RPS27A,UBA52,UBC,UBB
Reactome	HSA-9609507	Protein localization	6	163	0.89	0.7	11	9606.ENSP00000272317,9606.ENSP00000281456,9606.ENSP00000340019,9606.ENSP00000388107,9606.ENSP00000441543,9606.ENSP00000478771	RPS27A,SLC25A4,HSPD1,UBA52,UBC,UBB
Reactome	HSA-174113	SCF-beta-TrCP mediated degradation of Emi1	4	54	1.19	0.78	12	9606.ENSP00000272317,9606.ENSP00000388107,9606.ENSP00000441543,9606.ENSP00000478771	RPS27A,UBA52,UBC,UBB
Reactome	HSA-450408	AUF1 (hnRNP D0) binds and destabilizes mRNA	4	54	1.19	0.78	12	9606.ENSP00000272317,9606.ENSP00000388107,9606.ENSP00000441543,9606.ENSP00000478771	RPS27A,UBA52,UBC,UBB
Reactome	HSA-4641257	Degradation of AXIN	4	54	1.19	0.78	12	9606.ENSP00000272317,9606.ENSP00000388107,9606.ENSP00000441543,9606.ENSP00000478771	RPS27A,UBA52,UBC,UBB
Reactome	HSA-5362768	Hh mutants are degraded by ERAD	4	55	1.18	0.78	12	9606.ENSP00000272317,9606.ENSP00000388107,9606.ENSP00000441543,9606.ENSP00000478771	RPS27A,UBA52,UBC,UBB
Reactome	HSA-8854050	FBXL7 down-regulates AURKA during mitotic entry and in early mitosis	4	54	1.19	0.78	12	9606.ENSP00000272317,9606.ENSP00000388107,9606.ENSP00000441543,9606.ENSP00000478771	RPS27A,UBA52,UBC,UBB
Reactome	HSA-4641258	Degradation of DVL	4	56	1.18	0.77	13	9606.ENSP00000272317,9606.ENSP00000388107,9606.ENSP00000441543,9606.ENSP00000478771	RPS27A,UBA52,UBC,UBB
Reactome	HSA-109581	Apoptosis	6	175	0.86	0.67	15	9606.ENSP00000264335,9606.ENSP00000272317,9606.ENSP00000379287,9606.ENSP00000388107,9606.ENSP00000441543,9606.ENSP00000478771	YWHAE,RPS27A,YWHAZ,UBA52,UBC,UBB
Reactome	HSA-187577	SCF(Skp2)-mediated degradation of p27/p21	4	59	1.15	0.75	15	9606.ENSP00000272317,9606.ENSP00000388107,9606.ENSP00000441543,9606.ENSP00000478771	RPS27A,UBA52,UBC,UBB
Reactome	HSA-2644606	Constitutive Signaling by NOTCH1 PEST Domain Mutants	4	58	1.16	0.75	15	9606.ENSP00000272317,9606.ENSP00000388107,9606.ENSP00000441543,9606.ENSP00000478771	RPS27A,UBA52,UBC,UBB
Reactome	HSA-2894862	Constitutive Signaling by NOTCH1 HD+PEST Domain Mutants	4	58	1.16	0.75	15	9606.ENSP00000272317,9606.ENSP00000388107,9606.ENSP00000441543,9606.ENSP00000478771	RPS27A,UBA52,UBC,UBB
Reactome	HSA-5607761	Dectin-1 mediated noncanonical NF-kB signaling	4	59	1.15	0.75	15	9606.ENSP00000272317,9606.ENSP00000388107,9606.ENSP00000441543,9606.ENSP00000478771	RPS27A,UBA52,UBC,UBB
Reactome	HSA-5610780	Degradation of GLI1 by the proteasome	4	59	1.15	0.75	15	9606.ENSP00000272317,9606.ENSP00000388107,9606.ENSP00000441543,9606.ENSP00000478771	RPS27A,UBA52,UBC,UBB
Reactome	HSA-5610783	Degradation of GLI2 by the proteasome	4	59	1.15	0.75	15	9606.ENSP00000272317,9606.ENSP00000388107,9606.ENSP00000441543,9606.ENSP00000478771	RPS27A,UBA52,UBC,UBB
Reactome	HSA-5610785	GLI3 is processed to GLI3R by the proteasome	4	59	1.15	0.75	15	9606.ENSP00000272317,9606.ENSP00000388107,9606.ENSP00000441543,9606.ENSP00000478771	RPS27A,UBA52,UBC,UBB
Reactome	HSA-5676590	NIK-->noncanonical NF-kB signaling	4	58	1.16	0.75	15	9606.ENSP00000272317,9606.ENSP00000388107,9606.ENSP00000441543,9606.ENSP00000478771	RPS27A,UBA52,UBC,UBB
Reactome	HSA-8862803	Deregulated CDK5 triggers multiple neurodegenerative pathways in Alzheimers disease models	3	22	1.46	0.8	15	9606.ENSP00000262746,9606.ENSP00000264335,9606.ENSP00000301522	PRDX1,YWHAE,PRDX2
Reactome	HSA-917937	Iron uptake and transport	4	58	1.16	0.75	15	9606.ENSP00000272317,9606.ENSP00000388107,9606.ENSP00000441543,9606.ENSP00000478771	RPS27A,UBA52,UBC,UBB
Reactome	HSA-5678895	Defective CFTR causes cystic fibrosis	4	60	1.15	0.74	16	9606.ENSP00000272317,9606.ENSP00000388107,9606.ENSP00000441543,9606.ENSP00000478771	RPS27A,UBA52,UBC,UBB
Reactome	HSA-5693565	Recruitment and ATM-mediated phosphorylation of repair and signaling proteins at DNA double strand breaks	4	60	1.15	0.74	16	9606.ENSP00000272317,9606.ENSP00000388107,9606.ENSP00000441543,9606.ENSP00000478771	RPS27A,UBA52,UBC,UBB
Reactome	HSA-9748787	Azathioprine ADME	3	23	1.44	0.79	16	9606.ENSP00000337060,9606.ENSP00000348461,9606.ENSP00000376886	NME1,RAC1,NME2
Reactome	HSA-6791226	Major pathway of rRNA processing in the nucleolus and cytosol	6	181	0.84	0.65	17	9606.ENSP00000272317,9606.ENSP00000278572,9606.ENSP00000331019,9606.ENSP00000388107,9606.ENSP00000389351,9606.ENSP00000499044	RPS27A,RPS3,RPS27L,UBA52,RPSA,RPS27
Reactome	HSA-9033241	Peroxisomal protein import	4	62	1.13	0.73	17	9606.ENSP00000272317,9606.ENSP00000388107,9606.ENSP00000441543,9606.ENSP00000478771	RPS27A,UBA52,UBC,UBB
Reactome	HSA-174084	Autodegradation of Cdh1 by Cdh1:APC/C	4	63	2025-12-01	0.73	18	9606.ENSP00000272317,9606.ENSP00000388107,9606.ENSP00000441543,9606.ENSP00000478771	RPS27A,UBA52,UBC,UBB
Reactome	HSA-400685	Sema4D in semaphorin signaling	3	24	1.42	0.78	18	9606.ENSP00000285735,9606.ENSP00000348461,9606.ENSP00000400175	RHOC,RAC1,RHOA
Reactome	HSA-4608870	Asymmetric localization of PCP proteins	4	63	2025-12-01	0.73	18	9606.ENSP00000272317,9606.ENSP00000388107,9606.ENSP00000441543,9606.ENSP00000478771	RPS27A,UBA52,UBC,UBB
Reactome	HSA-1234176	Oxygen-dependent proline hydroxylation of Hypoxia-inducible Factor Alpha	4	64	2025-12-01	0.72	19	9606.ENSP00000272317,9606.ENSP00000388107,9606.ENSP00000441543,9606.ENSP00000478771	RPS27A,UBA52,UBC,UBB
Reactome	HSA-2029482	Regulation of actin dynamics for phagocytic cup formation	4	64	2025-12-01	0.72	19	9606.ENSP00000335153,9606.ENSP00000348461,9606.ENSP00000360609,9606.ENSP00000432660	HSP90AA1,RAC1,HSP90AB1,CFL1
Reactome	HSA-5358346	Hedgehog ligand biogenesis	4	64	2025-12-01	0.72	19	9606.ENSP00000272317,9606.ENSP00000388107,9606.ENSP00000441543,9606.ENSP00000478771	RPS27A,UBA52,UBC,UBB
Reactome	HSA-6782210	Gap-filling DNA repair synthesis and ligation in TC-NER	4	64	2025-12-01	0.72	19	9606.ENSP00000272317,9606.ENSP00000388107,9606.ENSP00000441543,9606.ENSP00000478771	RPS27A,UBA52,UBC,UBB
Reactome	HSA-204626	Hypusine synthesis from eIF5A-lysine	2	4	2025-02-02	0.81	20	9606.ENSP00000295822,9606.ENSP00000336702	EIF5A2,EIF5A
Reactome	HSA-209563	Axonal growth stimulation	2	4	2025-02-02	0.81	20	9606.ENSP00000400175,9606.ENSP00000463939	RHOA,ARHGDIA
Reactome	HSA-6782135	Dual incision in TC-NER	4	65	2025-11-01	0.71	20	9606.ENSP00000272317,9606.ENSP00000388107,9606.ENSP00000441543,9606.ENSP00000478771	RPS27A,UBA52,UBC,UBB
Reactome	HSA-9012999	RHO GTPase cycle	9	449	0.62	0.56	20	9606.ENSP00000228945,9606.ENSP00000285735,9606.ENSP00000304283,9606.ENSP00000335153,9606.ENSP00000336799,9606.ENSP00000348461,9606.ENSP00000360609,9606.ENSP00000400175,9606.ENSP00000463939	ARHGDIB,RHOC,RAC3,HSP90AA1,TUBA1B,RAC1,HSP90AB1,RHOA,ARHGDIA
Reactome	HSA-1169091	Activation of NF-kappaB in B cells	4	66	2025-01-01	0.71	21	9606.ENSP00000272317,9606.ENSP00000388107,9606.ENSP00000441543,9606.ENSP00000478771	RPS27A,UBA52,UBC,UBB
Reactome	HSA-5685942	HDR through Homologous Recombination (HRR)	4	66	2025-01-01	0.71	21	9606.ENSP00000272317,9606.ENSP00000388107,9606.ENSP00000441543,9606.ENSP00000478771	RPS27A,UBA52,UBC,UBB
Reactome	HSA-174154	APC/C:Cdc20 mediated degradation of Securin	4	67	2025-01-01	0.7	22	9606.ENSP00000272317,9606.ENSP00000388107,9606.ENSP00000441543,9606.ENSP00000478771	RPS27A,UBA52,UBC,UBB
Reactome	HSA-5658442	Regulation of RAS by GAPs	4	67	2025-01-01	0.7	22	9606.ENSP00000272317,9606.ENSP00000388107,9606.ENSP00000441543,9606.ENSP00000478771	RPS27A,UBA52,UBC,UBB
Reactome	HSA-69620	Cell Cycle Checkpoints	7	272	0.73	0.59	22	9606.ENSP00000264335,9606.ENSP00000272317,9606.ENSP00000379287,9606.ENSP00000388107,9606.ENSP00000441543,9606.ENSP00000478771,9606.ENSP00000499044	YWHAE,RPS27A,YWHAZ,UBA52,UBC,UBB,RPS27
Reactome	HSA-400253	Circadian Clock	4	68	2025-09-01	0.69	23	9606.ENSP00000272317,9606.ENSP00000388107,9606.ENSP00000441543,9606.ENSP00000478771	RPS27A,UBA52,UBC,UBB
Reactome	HSA-8948751	Regulation of PTEN stability and activity	4	68	2025-09-01	0.69	23	9606.ENSP00000272317,9606.ENSP00000388107,9606.ENSP00000441543,9606.ENSP00000478771	RPS27A,UBA52,UBC,UBB
Reactome	HSA-68949	Orc1 removal from chromatin	4	70	2025-08-01	0.68	25	9606.ENSP00000272317,9606.ENSP00000388107,9606.ENSP00000441543,9606.ENSP00000478771	RPS27A,UBA52,UBC,UBB
Reactome	HSA-913531	Interferon Signaling	6	199	0.8	0.6	26	9606.ENSP00000245185,9606.ENSP00000272317,9606.ENSP00000293831,9606.ENSP00000388107,9606.ENSP00000441543,9606.ENSP00000478771	MT2A,RPS27A,EIF4A1,UBA52,UBC,UBB
Reactome	HSA-174184	Cdc20:Phospho-APC/C mediated degradation of Cyclin A	4	72	2025-07-01	0.67	27	9606.ENSP00000272317,9606.ENSP00000388107,9606.ENSP00000441543,9606.ENSP00000478771	RPS27A,UBA52,UBC,UBB
Reactome	HSA-499943	Interconversion of nucleotide di- and triphosphates	3	29	1.34	0.72	27	9606.ENSP00000337060,9606.ENSP00000363641,9606.ENSP00000376886	NME1,TXN,NME2
Reactome	HSA-69017	CDK-mediated phosphorylation and removal of Cdc6	4	72	2025-07-01	0.67	27	9606.ENSP00000272317,9606.ENSP00000388107,9606.ENSP00000441543,9606.ENSP00000478771	RPS27A,UBA52,UBC,UBB
Reactome	HSA-8939902	Regulation of RUNX2 expression and activity	4	72	2025-07-01	0.67	27	9606.ENSP00000272317,9606.ENSP00000388107,9606.ENSP00000441543,9606.ENSP00000478771	RPS27A,UBA52,UBC,UBB
Reactome	HSA-174178	APC/C:Cdh1 mediated degradation of Cdc20 and other APC/C:Cdh1 targeted proteins in late mitosis/early G1	4	73	2025-06-01	0.67	28	9606.ENSP00000272317,9606.ENSP00000388107,9606.ENSP00000441543,9606.ENSP00000478771	RPS27A,UBA52,UBC,UBB
Reactome	HSA-2454202	Fc epsilon receptor (FCERI) signaling	5	131	0.9	0.63	28	9606.ENSP00000272317,9606.ENSP00000348461,9606.ENSP00000388107,9606.ENSP00000441543,9606.ENSP00000478771	RPS27A,RAC1,UBA52,UBC,UBB
Reactome	HSA-977225	Amyloid fiber formation	4	79	2025-03-01	0.63	37	9606.ENSP00000272317,9606.ENSP00000388107,9606.ENSP00000441543,9606.ENSP00000478771	RPS27A,UBA52,UBC,UBB
Reactome	HSA-5693607	Processing of DNA double-strand break ends	4	80	2025-02-01	0.63	38	9606.ENSP00000272317,9606.ENSP00000388107,9606.ENSP00000441543,9606.ENSP00000478771	RPS27A,UBA52,UBC,UBB
Reactome	HSA-2559582	Senescence-Associated Secretory Phenotype (SASP)	4	81	2025-01-01	0.62	40	9606.ENSP00000272317,9606.ENSP00000388107,9606.ENSP00000441543,9606.ENSP00000478771	RPS27A,UBA52,UBC,UBB
Reactome	HSA-195253	Degradation of beta-catenin by the destruction complex	4	82	2025-01-01	0.62	42	9606.ENSP00000272317,9606.ENSP00000388107,9606.ENSP00000441543,9606.ENSP00000478771	RPS27A,UBA52,UBC,UBB
Reactome	HSA-2871837	FCERI mediated NF-kB activation	4	82	2025-01-01	0.62	42	9606.ENSP00000272317,9606.ENSP00000388107,9606.ENSP00000441543,9606.ENSP00000478771	RPS27A,UBA52,UBC,UBB
Reactome	HSA-5632684	Hedgehog on state	4	84	1.0	0.61	45	9606.ENSP00000272317,9606.ENSP00000388107,9606.ENSP00000441543,9606.ENSP00000478771	RPS27A,UBA52,UBC,UBB
Reactome	HSA-3299685	Detoxification of Reactive Oxygen Species	3	36	1.24	0.65	46	9606.ENSP00000262746,9606.ENSP00000301522,9606.ENSP00000363641	PRDX1,PRDX2,TXN
Reactome	HSA-9013407	RHOH GTPase cycle	3	37	1.23	0.64	49	9606.ENSP00000228945,9606.ENSP00000336799,9606.ENSP00000463939	ARHGDIB,TUBA1B,ARHGDIA
Reactome	HSA-416550	Sema4D mediated inhibition of cell attachment and migration	2	8	1.72	0.67	53	9606.ENSP00000348461,9606.ENSP00000400175	RAC1,RHOA
Reactome	HSA-9818028	NFE2L2 regulates pentose phosphate pathway genes	2	8	1.72	0.67	53	9606.ENSP00000270776,9606.ENSP00000391481	PGD,TKT
Reactome	HSA-1236974	ER-Phagosome pathway	4	89	0.97	0.59	54	9606.ENSP00000272317,9606.ENSP00000388107,9606.ENSP00000441543,9606.ENSP00000478771	RPS27A,UBA52,UBC,UBB
Reactome	HSA-202424	Downstream TCR signaling	4	92	0.96	0.57	60	9606.ENSP00000272317,9606.ENSP00000388107,9606.ENSP00000441543,9606.ENSP00000478771	RPS27A,UBA52,UBC,UBB
Reactome	HSA-6804756	Regulation of TP53 Activity through Phosphorylation	4	92	0.96	0.57	60	9606.ENSP00000272317,9606.ENSP00000388107,9606.ENSP00000441543,9606.ENSP00000478771	RPS27A,UBA52,UBC,UBB
Reactome	HSA-5689603	UCH proteinases	4	93	0.95	0.57	62	9606.ENSP00000272317,9606.ENSP00000388107,9606.ENSP00000441543,9606.ENSP00000478771	RPS27A,UBA52,UBC,UBB
Reactome	HSA-193634	Axonal growth inhibition (RHOA activation)	2	9	1.67	0.65	63	9606.ENSP00000400175,9606.ENSP00000463939	RHOA,ARHGDIA
Reactome	HSA-5666185	RHO GTPases Activate Rhotekin and Rhophilins	2	9	1.67	0.65	63	9606.ENSP00000285735,9606.ENSP00000400175	RHOC,RHOA
Reactome	HSA-163841	Gamma carboxylation, hypusine formation and arylsulfatase activation	3	42	1.18	0.6	66	9606.ENSP00000295822,9606.ENSP00000307940,9606.ENSP00000336702	EIF5A2,EEF2,EIF5A
Reactome	HSA-3928662	EPHB-mediated forward signaling	3	42	1.18	0.6	66	9606.ENSP00000348461,9606.ENSP00000400175,9606.ENSP00000432660	RAC1,RHOA,CFL1
Reactome	HSA-8939236	RUNX1 regulates transcription of genes involved in differentiation of HSCs	4	98	0.93	0.55	73	9606.ENSP00000272317,9606.ENSP00000388107,9606.ENSP00000441543,9606.ENSP00000478771	RPS27A,UBA52,UBC,UBB
Reactome	HSA-382556	ABC-family proteins mediated transport	4	102	0.91	0.53	83	9606.ENSP00000272317,9606.ENSP00000388107,9606.ENSP00000441543,9606.ENSP00000478771	RPS27A,UBA52,UBC,UBB
Reactome	HSA-5625970	RHO GTPases activate KTN1	2	11	1.58	0.61	85	9606.ENSP00000348461,9606.ENSP00000400175	RAC1,RHOA
Reactome	HSA-9755088	Ribavirin ADME	2	11	1.58	0.61	85	9606.ENSP00000337060,9606.ENSP00000376886	NME1,NME2
Reactome	HSA-8856825	Cargo recognition for clathrin-mediated endocytosis	4	105	0.9	0.52	91	9606.ENSP00000272317,9606.ENSP00000388107,9606.ENSP00000441543,9606.ENSP00000478771	RPS27A,UBA52,UBC,UBB
Reactome	HSA-2672351	Stimuli-sensing channels	4	106	0.9	0.52	94	9606.ENSP00000272317,9606.ENSP00000388107,9606.ENSP00000441543,9606.ENSP00000478771	RPS27A,UBA52,UBC,UBB
Reactome	HSA-9755779	SARS-CoV-2 targets host intracellular signalling and regulatory pathways	2	12	1.54	0.59	98	9606.ENSP00000264335,9606.ENSP00000379287	YWHAE,YWHAZ
Reactome	HSA-68867	Assembly of the pre-replicative complex	4	111	0.88	0.5	109	9606.ENSP00000272317,9606.ENSP00000388107,9606.ENSP00000441543,9606.ENSP00000478771	RPS27A,UBA52,UBC,UBB
Reactome	HSA-3371568	Attenuation phase	2	13	1.51	0.57	110	9606.ENSP00000335153,9606.ENSP00000360609	HSP90AA1,HSP90AB1
Reactome	HSA-75035	Chk1/Chk2(Cds1) mediated inactivation of Cyclin B:Cdk1 complex	2	13	1.51	0.57	110	9606.ENSP00000264335,9606.ENSP00000379287	YWHAE,YWHAZ
Reactome	HSA-8849471	PTK6 Regulates RHO GTPases, RAS GTPase and MAP kinases	2	14	1.48	0.55	125	9606.ENSP00000348461,9606.ENSP00000400175	RAC1,RHOA
Reactome	HSA-111447	Activation of BAD and translocation to mitochondria	2	15	1.45	0.54	140	9606.ENSP00000264335,9606.ENSP00000379287	YWHAE,YWHAZ
Reactome	HSA-71336	Pentose phosphate pathway	2	15	1.45	0.54	140	9606.ENSP00000270776,9606.ENSP00000391481	PGD,TKT
Reactome	HSA-9735871	SARS-CoV-1 targets host intracellular signalling and regulatory pathways	2	15	1.45	0.54	140	9606.ENSP00000264335,9606.ENSP00000379287	YWHAE,YWHAZ
Reactome	HSA-844456	The NLRP3 inflammasome	2	16	1.42	0.53	155	9606.ENSP00000360609,9606.ENSP00000363641	HSP90AB1,TXN
Reactome	HSA-1660514	Synthesis of PIPs at the Golgi membrane	2	17	1.39	0.51	172	9606.ENSP00000256682,9606.ENSP00000440005	ARF3,ARF1
Reactome	HSA-8876725	Protein methylation	2	17	1.39	0.51	172	9606.ENSP00000307940,9606.ENSP00000339063	EEF2,EEF1A1
Reactome	HSA-5663202	Diseases of signal transduction by growth factor receptors and second messengers	7	430	0.53	0.37	226	9606.ENSP00000272317,9606.ENSP00000335153,9606.ENSP00000348461,9606.ENSP00000353408,9606.ENSP00000388107,9606.ENSP00000441543,9606.ENSP00000478771	RPS27A,HSP90AA1,RAC1,MSN,UBA52,UBC,UBB
Reactome	HSA-416572	Sema4D induced cell migration and growth-cone collapse	2	20	1.32	0.47	227	9606.ENSP00000285735,9606.ENSP00000400175	RHOC,RHOA
Reactome	HSA-9013106	RHOC GTPase cycle	3	73	0.94	0.42	264	9606.ENSP00000285735,9606.ENSP00000400175,9606.ENSP00000463939	RHOC,RHOA,ARHGDIA
Reactome	HSA-9013418	RHOBTB2 GTPase cycle	2	23	1.26	0.44	287	9606.ENSP00000335153,9606.ENSP00000360609	HSP90AA1,HSP90AB1
Reactome	HSA-9660826	Purinergic signaling in leishmaniasis infection	2	26	1.21	0.41	355	9606.ENSP00000360609,9606.ENSP00000363641	HSP90AB1,TXN
Reactome	HSA-164952	The role of Nef in HIV-1 replication and disease pathogenesis	2	27	1.19	0.41	378	9606.ENSP00000348461,9606.ENSP00000440005	RAC1,ARF1
Reactome	HSA-5218920	VEGFR2 mediated vascular permeability	2	27	1.19	0.41	378	9606.ENSP00000335153,9606.ENSP00000348461	HSP90AA1,RAC1
Reactome	HSA-1257604	PIP3 activates AKT signaling	5	266	0.6	0.33	426	9606.ENSP00000272317,9606.ENSP00000348461,9606.ENSP00000388107,9606.ENSP00000441543,9606.ENSP00000478771	RPS27A,RAC1,UBA52,UBC,UBB
WikiPathways	WP2272	Pathogenic Escherichia coli infection	19	55	1.86	2025-03-06	1.41e-25	9606.ENSP00000217133,9606.ENSP00000248437,9606.ENSP00000259818,9606.ENSP00000264071,9606.ENSP00000318197,9606.ENSP00000318697,9606.ENSP00000320295,9606.ENSP00000326042,9606.ENSP00000333326,9606.ENSP00000336799,9606.ENSP00000339001,9606.ENSP00000341289,9606.ENSP00000369703,9606.ENSP00000369784,9606.ENSP00000379287,9606.ENSP00000400175,9606.ENSP00000439020,9606.ENSP00000443475,9606.ENSP00000456206	TUBB1,TUBA4A,TUBB2B,TUBB4A,TUBA3E,TUBB6,TUBB3,TUBA3D,TUBA8,TUBA1B,TUBB,TUBB4B,TUBB2A,TUBAL3,YWHAZ,RHOA,TUBA1A,TUBA1C,TUBB8
WikiPathways	WP2359	Parkin-ubiquitin proteasomal system pathway	17	71	2025-07-01	4.68	1.27e-20	9606.ENSP00000217133,9606.ENSP00000248437,9606.ENSP00000259818,9606.ENSP00000264071,9606.ENSP00000318197,9606.ENSP00000318697,9606.ENSP00000320295,9606.ENSP00000326042,9606.ENSP00000333326,9606.ENSP00000336799,9606.ENSP00000339001,9606.ENSP00000341289,9606.ENSP00000369703,9606.ENSP00000369784,9606.ENSP00000439020,9606.ENSP00000443475,9606.ENSP00000456206	TUBB1,TUBA4A,TUBB2B,TUBB4A,TUBA3E,TUBB6,TUBB3,TUBA3D,TUBA8,TUBA1B,TUBB,TUBB4B,TUBB2A,TUBAL3,TUBA1A,TUBA1C,TUBB8
WikiPathways	WP2059	Alzheimers disease and miRNA effects	19	260	1.19	2.52	1.34e-14	9606.ENSP00000217133,9606.ENSP00000248437,9606.ENSP00000259818,9606.ENSP00000264071,9606.ENSP00000281456,9606.ENSP00000318197,9606.ENSP00000318697,9606.ENSP00000320295,9606.ENSP00000326042,9606.ENSP00000333326,9606.ENSP00000336799,9606.ENSP00000339001,9606.ENSP00000341289,9606.ENSP00000369703,9606.ENSP00000369784,9606.ENSP00000380070,9606.ENSP00000439020,9606.ENSP00000443475,9606.ENSP00000456206	TUBB1,TUBA4A,TUBB2B,TUBB4A,SLC25A4,TUBA3E,TUBB6,TUBB3,TUBA3D,TUBA8,TUBA1B,TUBB,TUBB4B,TUBB2A,TUBAL3,GAPDH,TUBA1A,TUBA1C,TUBB8
WikiPathways	WP5124	Alzheimers disease	19	260	1.19	2.52	1.34e-14	9606.ENSP00000217133,9606.ENSP00000248437,9606.ENSP00000259818,9606.ENSP00000264071,9606.ENSP00000281456,9606.ENSP00000318197,9606.ENSP00000318697,9606.ENSP00000320295,9606.ENSP00000326042,9606.ENSP00000333326,9606.ENSP00000336799,9606.ENSP00000339001,9606.ENSP00000341289,9606.ENSP00000369703,9606.ENSP00000369784,9606.ENSP00000380070,9606.ENSP00000439020,9606.ENSP00000443475,9606.ENSP00000456206	TUBB1,TUBA4A,TUBB2B,TUBB4A,SLC25A4,TUBA3E,TUBB6,TUBB3,TUBA3D,TUBA8,TUBA1B,TUBB,TUBB4B,TUBB2A,TUBAL3,GAPDH,TUBA1A,TUBA1C,TUBB8
WikiPathways	WP3888	VEGFA-VEGFR2 signaling	21	428	2025-01-01	2.0	3.01e-13	9606.ENSP00000225655,9606.ENSP00000264335,9606.ENSP00000270776,9606.ENSP00000285735,9606.ENSP00000301522,9606.ENSP00000306010,9606.ENSP00000335153,9606.ENSP00000348461,9606.ENSP00000356275,9606.ENSP00000362413,9606.ENSP00000363641,9606.ENSP00000371798,9606.ENSP00000380070,9606.ENSP00000391481,9606.ENSP00000400175,9606.ENSP00000426909,9606.ENSP00000432660,9606.ENSP00000443475,9606.ENSP00000445175,…	PFN1,YWHAE,PGD,RHOC,PRDX2,ARF4,HSP90AA1,RAC1,CSRP1,PGK1,TXN,FSCN1,GAPDH,TKT,RHOA,RACK1,CFL1,TUBA1C,LDHA,TUBB8,ALDOA
WikiPathways	WP4629	Aerobic glycolysis	7	12	2025-09-02	2.76	2.72e-10	9606.ENSP00000229270,9606.ENSP00000320171,9606.ENSP00000362413,9606.ENSP00000380070,9606.ENSP00000445175,9606.ENSP00000495530,9606.ENSP00000496166	TPI1,PKM,PGK1,GAPDH,LDHA,ENO1,ALDOA
WikiPathways	WP534	Glycolysis and gluconeogenesis	8	43	1.59	2025-01-02	1.15e-08	9606.ENSP00000229270,9606.ENSP00000320171,9606.ENSP00000362413,9606.ENSP00000370517,9606.ENSP00000380070,9606.ENSP00000445175,9606.ENSP00000495530,9606.ENSP00000496166	TPI1,PKM,PGK1,PFKP,GAPDH,LDHA,ENO1,ALDOA
WikiPathways	WP1946	Cori cycle	6	17	1.87	2025-01-02	9.01e-08	9606.ENSP00000229270,9606.ENSP00000362413,9606.ENSP00000370517,9606.ENSP00000380070,9606.ENSP00000445175,9606.ENSP00000496166	TPI1,PGK1,PFKP,GAPDH,LDHA,ALDOA
WikiPathways	WP4290	Metabolic reprogramming in colon cancer	7	42	1.54	1.76	2.75e-07	9606.ENSP00000270776,9606.ENSP00000320171,9606.ENSP00000362413,9606.ENSP00000380070,9606.ENSP00000391481,9606.ENSP00000445175,9606.ENSP00000495530	PGD,PKM,PGK1,GAPDH,TKT,LDHA,ENO1
WikiPathways	WP5049	Glycolysis in senescence	5	11	1.98	1.79	7.10e-07	9606.ENSP00000320171,9606.ENSP00000362413,9606.ENSP00000380070,9606.ENSP00000445175,9606.ENSP00000495530	PKM,PGK1,GAPDH,LDHA,ENO1
WikiPathways	WP4018	Clear cell renal cell carcinoma pathways	8	82	1.31	1.52	7.65e-07	9606.ENSP00000229270,9606.ENSP00000320171,9606.ENSP00000362413,9606.ENSP00000370517,9606.ENSP00000380070,9606.ENSP00000445175,9606.ENSP00000495530,9606.ENSP00000496166	TPI1,PKM,PGK1,PFKP,GAPDH,LDHA,ENO1,ALDOA
WikiPathways	WP3529	Zinc homeostasis	5	36	1.46	2025-12-01	9.24e-05	9606.ENSP00000245185,9606.ENSP00000328137,9606.ENSP00000369139,9606.ENSP00000369146,9606.ENSP00000377995	MT2A,MT1E,MT1G,MT1M,MT1X
WikiPathways	WP524	G13 signaling pathway	5	37	1.45	2025-11-01	9.65e-05	9606.ENSP00000225655,9606.ENSP00000228945,9606.ENSP00000348461,9606.ENSP00000400175,9606.ENSP00000432660	PFN1,ARHGDIB,RAC1,RHOA,CFL1
WikiPathways	WP107	Translation factors	5	50	1.32	0.94	35	9606.ENSP00000217182,9606.ENSP00000293831,9606.ENSP00000307940,9606.ENSP00000336702,9606.ENSP00000339063	EEF1A2,EIF4A1,EEF2,EIF5A,EEF1A1
WikiPathways	WP51	Regulation of actin cytoskeleton	7	149	0.99	0.81	50	9606.ENSP00000225655,9606.ENSP00000304283,9606.ENSP00000348461,9606.ENSP00000353408,9606.ENSP00000400175,9606.ENSP00000432660,9606.ENSP00000496414	PFN1,RAC3,RAC1,MSN,RHOA,CFL1,RDX
WikiPathways	WP2456	HIF1A and PPARG regulation of glycolysis	3	8	2025-09-01	0.92	81	9606.ENSP00000229270,9606.ENSP00000380070,9606.ENSP00000445175	TPI1,GAPDH,LDHA
WikiPathways	WP5211	Glucose metabolism in triple-negative breast cancer cells	3	8	2025-09-01	0.92	81	9606.ENSP00000320171,9606.ENSP00000370517,9606.ENSP00000445175	PKM,PFKP,LDHA
WikiPathways	WP5199	PtdIns(4,5)P2 in cytokinesis pathway	3	12	1.72	0.79	20	9606.ENSP00000353408,9606.ENSP00000400175,9606.ENSP00000496414	MSN,RHOA,RDX
WikiPathways	WP477	Cytoplasmic ribosomal proteins	5	88	2025-08-01	0.66	33	9606.ENSP00000272317,9606.ENSP00000278572,9606.ENSP00000388107,9606.ENSP00000389351,9606.ENSP00000499044	RPS27A,RPS3,UBA52,RPSA,RPS27
WikiPathways	WP138	Androgen receptor signaling pathway	5	90	2025-07-01	0.65	35	9606.ENSP00000262746,9606.ENSP00000348461,9606.ENSP00000400175,9606.ENSP00000426909,9606.ENSP00000446215	PRDX1,RAC1,RHOA,RACK1,RAN
WikiPathways	WP5223	2q21.1 copy number variation syndrome	3	16	1.59	0.72	35	9606.ENSP00000326042,9606.ENSP00000348461,9606.ENSP00000400175	TUBA3D,RAC1,RHOA
WikiPathways	WP706	Sudden infant death syndrome (SIDS) susceptibility pathways	6	154	0.91	0.6	41	9606.ENSP00000264335,9606.ENSP00000281456,9606.ENSP00000340019,9606.ENSP00000379287,9606.ENSP00000380070,9606.ENSP00000496166	YWHAE,SLC25A4,HSPD1,YWHAZ,GAPDH,ALDOA
WikiPathways	WP3286	Copper homeostasis	4	51	1.22	0.64	46	9606.ENSP00000245185,9606.ENSP00000328137,9606.ENSP00000369139,9606.ENSP00000377995	MT2A,MT1E,MT1G,MT1X
WikiPathways	WP2884	NRF2 pathway	5	140	0.87	0.44	208	9606.ENSP00000262746,9606.ENSP00000270776,9606.ENSP00000335153,9606.ENSP00000360609,9606.ENSP00000363641	PRDX1,PGD,HSP90AA1,HSP90AB1,TXN
WikiPathways	WP134	Pentose phosphate metabolism	2	7	1.78	0.48	246	9606.ENSP00000270776,9606.ENSP00000391481	PGD,TKT
WikiPathways	WP3614	Photodynamic therapy-induced HIF-1 survival signaling	3	36	1.24	0.46	252	9606.ENSP00000320171,9606.ENSP00000362413,9606.ENSP00000445175	PKM,PGK1,LDHA
WikiPathways	WP4564	Neural crest cell migration during development	3	39	1.21	0.43	301	9606.ENSP00000348461,9606.ENSP00000400175,9606.ENSP00000440005	RAC1,RHOA,ARF1
WikiPathways	WP4565	Neural crest cell migration in cancer	3	42	1.18	0.41	355	9606.ENSP00000348461,9606.ENSP00000400175,9606.ENSP00000440005	RAC1,RHOA,ARF1
Monarch	HP:0002365	Hypoplasia of the brainstem	6	79	2025-02-01	0.4	385	9606.ENSP00000320295,9606.ENSP00000333326,9606.ENSP00000339001,9606.ENSP00000348461,9606.ENSP00000369703,9606.ENSP00000439020	TUBB3,TUBA8,TUBB,RAC1,TUBB2A,TUBA1A
TISSUES	BTO:0003914	Interstitial cell of Cajal	33	193	1.55	6.33	2.34e-37	9606.ENSP00000215909,9606.ENSP00000229270,9606.ENSP00000259818,9606.ENSP00000262746,9606.ENSP00000264335,9606.ENSP00000301522,9606.ENSP00000305556,9606.ENSP00000307940,9606.ENSP00000320171,9606.ENSP00000320295,9606.ENSP00000335153,9606.ENSP00000336702,9606.ENSP00000336799,9606.ENSP00000337060,9606.ENSP00000339001,9606.ENSP00000340019,9606.ENSP00000362413,9606.ENSP00000363641,9606.ENSP00000369703,…	LGALS1,TPI1,TUBB2B,PRDX1,YWHAE,PRDX2,PCBP1,EEF2,PKM,TUBB3,HSP90AA1,EIF5A,TUBA1B,NME1,TUBB,HSPD1,PGK1,TXN,TUBB2A,FSCN1,YWHAZ,GAPDH,RPSA,PPIA,RACK1,WDR1,CFL1,TUBA1A,TUBA1C,RAN,ARHGDIA,ENO1,ALDOA
TISSUES	BTO:0000255	Brain cell line	31	188	1.54	5.98	7.62e-35	9606.ENSP00000215909,9606.ENSP00000229270,9606.ENSP00000259818,9606.ENSP00000262746,9606.ENSP00000272317,9606.ENSP00000301522,9606.ENSP00000305556,9606.ENSP00000320295,9606.ENSP00000335153,9606.ENSP00000336702,9606.ENSP00000336799,9606.ENSP00000337060,9606.ENSP00000339001,9606.ENSP00000340019,9606.ENSP00000352438,9606.ENSP00000362413,9606.ENSP00000363641,9606.ENSP00000369703,9606.ENSP00000371798,…	LGALS1,TPI1,TUBB2B,PRDX1,RPS27A,PRDX2,PCBP1,TUBB3,HSP90AA1,EIF5A,TUBA1B,NME1,TUBB,HSPD1,PCBP2,PGK1,TXN,TUBB2A,FSCN1,YWHAZ,GAPDH,RPSA,PPIA,CFL1,TUBA1A,ARF1,UBC,ARHGDIA,UBB,ENO1,ALDOA
TISSUES	BTO:0000058	Alimentary canal	58	2021	0.78	1.93	1.39e-30	9606.ENSP00000215909,9606.ENSP00000217182,9606.ENSP00000225655,9606.ENSP00000229270,9606.ENSP00000259818,9606.ENSP00000262746,9606.ENSP00000264071,9606.ENSP00000264335,9606.ENSP00000272317,9606.ENSP00000278572,9606.ENSP00000293831,9606.ENSP00000296511,9606.ENSP00000301522,9606.ENSP00000305556,9606.ENSP00000306010,9606.ENSP00000307940,9606.ENSP00000320171,9606.ENSP00000320295,9606.ENSP00000328137,…	LGALS1,EEF1A2,PFN1,TPI1,TUBB2B,PRDX1,TUBB4A,YWHAE,RPS27A,RPS3,EIF4A1,ANXA5,PRDX2,PCBP1,ARF4,EEF2,PKM,TUBB3,MT1E,HSP90AA1,EIF5A,TUBA1B,NME1,TUBB,EEF1A1,HSPD1,ANXA2,RAC1,CSRP1,HSP90AB1,CAP1,PGK1,TXN,MT1M,TUBB2A,TUBAL3,FSCN1,MT1X,YWHAZ,GAPDH,UBA52,RPSA,TKT,RHOA,PPIA,RACK1,WDR1,CFL1,TUBA1A,ARF1,UBC,TUBA1C,LDHA,RAN,ARHGDIA,UBB,ENO1,ALDOA
TISSUES	BTO:0000511	Gastrointestinal tract	54	1816	0.79	1.95	1.47e-28	9606.ENSP00000215909,9606.ENSP00000217182,9606.ENSP00000225655,9606.ENSP00000229270,9606.ENSP00000259818,9606.ENSP00000262746,9606.ENSP00000264071,9606.ENSP00000264335,9606.ENSP00000278572,9606.ENSP00000293831,9606.ENSP00000296511,9606.ENSP00000301522,9606.ENSP00000305556,9606.ENSP00000307940,9606.ENSP00000320171,9606.ENSP00000320295,9606.ENSP00000335153,9606.ENSP00000336702,9606.ENSP00000336799,…	LGALS1,EEF1A2,PFN1,TPI1,TUBB2B,PRDX1,TUBB4A,YWHAE,RPS3,EIF4A1,ANXA5,PRDX2,PCBP1,EEF2,PKM,TUBB3,HSP90AA1,EIF5A,TUBA1B,NME1,TUBB,EEF1A1,HSPD1,ANXA2,RAC1,CSRP1,HSP90AB1,CAP1,PGK1,TXN,MT1M,TUBB2A,TUBAL3,FSCN1,MT1X,YWHAZ,GAPDH,RPSA,TKT,RHOA,PPIA,RACK1,WDR1,CFL1,TUBA1A,ARF1,UBC,TUBA1C,LDHA,RAN,ARHGDIA,UBB,ENO1,ALDOA
TISSUES	BTO:0001253	Skin	46	1151	0.92	2.43	1.51e-28	9606.ENSP00000215909,9606.ENSP00000225655,9606.ENSP00000229270,9606.ENSP00000256682,9606.ENSP00000262746,9606.ENSP00000264071,9606.ENSP00000272317,9606.ENSP00000278572,9606.ENSP00000285735,9606.ENSP00000293831,9606.ENSP00000296511,9606.ENSP00000301522,9606.ENSP00000305556,9606.ENSP00000306010,9606.ENSP00000320171,9606.ENSP00000335153,9606.ENSP00000336799,9606.ENSP00000339063,9606.ENSP00000340019,…	LGALS1,PFN1,TPI1,ARF3,PRDX1,TUBB4A,RPS27A,RPS3,RHOC,EIF4A1,ANXA5,PRDX2,PCBP1,ARF4,PKM,HSP90AA1,TUBA1B,EEF1A1,HSPD1,TUBB4B,ANXA2,RAC1,MSN,HSP90AB1,CAP1,PGK1,TUBB2A,YWHAZ,GAPDH,RPSA,TKT,RHOA,PPIA,RACK1,WDR1,CFL1,TUBA1A,ARF1,UBC,TUBA1C,LDHA,RAN,ARHGDIA,UBB,ENO1,ALDOA
TISSUES	BTO:0000763	Lung	48	1395	0.86	2.16	2.52e-27	9606.ENSP00000215909,9606.ENSP00000217182,9606.ENSP00000225655,9606.ENSP00000229270,9606.ENSP00000248437,9606.ENSP00000256682,9606.ENSP00000262746,9606.ENSP00000264071,9606.ENSP00000264335,9606.ENSP00000270776,9606.ENSP00000278572,9606.ENSP00000293831,9606.ENSP00000296511,9606.ENSP00000301522,9606.ENSP00000307940,9606.ENSP00000320171,9606.ENSP00000328137,9606.ENSP00000335153,9606.ENSP00000336799,…	LGALS1,EEF1A2,PFN1,TPI1,TUBA4A,ARF3,PRDX1,TUBB4A,YWHAE,PGD,RPS3,EIF4A1,ANXA5,PRDX2,EEF2,PKM,MT1E,HSP90AA1,TUBA1B,NME1,TUBB,EEF1A1,HSPD1,TUBB4B,ANXA2,PCBP2,TGM2,HSP90AB1,CAP1,PGK1,FSCN1,GAPDH,RPSA,TKT,RHOA,PPIA,RACK1,CFL1,TUBA1A,ARF1,UBC,TUBA1C,LDHA,RAN,ARHGDIA,UBB,ENO1,ALDOA
TISSUES	BTO:0000759	Liver	55	2125	0.73	1.72	1.79e-26	9606.ENSP00000215909,9606.ENSP00000225655,9606.ENSP00000228945,9606.ENSP00000229270,9606.ENSP00000245185,9606.ENSP00000248437,9606.ENSP00000262746,9606.ENSP00000264335,9606.ENSP00000270776,9606.ENSP00000278572,9606.ENSP00000293831,9606.ENSP00000296511,9606.ENSP00000301522,9606.ENSP00000305556,9606.ENSP00000306010,9606.ENSP00000307940,9606.ENSP00000320171,9606.ENSP00000328137,9606.ENSP00000331019,…	LGALS1,PFN1,ARHGDIB,TPI1,MT2A,TUBA4A,PRDX1,YWHAE,PGD,RPS3,EIF4A1,ANXA5,PRDX2,PCBP1,ARF4,EEF2,PKM,MT1E,RPS27L,HSP90AA1,EIF5A,TUBA1B,TUBB,EEF1A1,HSPD1,ANXA2,PCBP2,MSN,TGM2,HSP90AB1,CAP1,PGK1,TXN,MT1G,FSCN1,MT1X,YWHAZ,GAPDH,RPSA,TKT,PPIA,RACK1,WDR1,CFL1,ARF1,UBC,TUBA1C,LDHA,RAN,ARHGDIA,UBB,ENO1,ALDOA,RDX,RPS27
TISSUES	BTO:0000345	Digestive gland	61	2881	0.65	1.46	7.38e-26	9606.ENSP00000215909,9606.ENSP00000225655,9606.ENSP00000228945,9606.ENSP00000229270,9606.ENSP00000245185,9606.ENSP00000248437,9606.ENSP00000262746,9606.ENSP00000264071,9606.ENSP00000264335,9606.ENSP00000270776,9606.ENSP00000272317,9606.ENSP00000278572,9606.ENSP00000293831,9606.ENSP00000296511,9606.ENSP00000301522,9606.ENSP00000305556,9606.ENSP00000306010,9606.ENSP00000307940,9606.ENSP00000320171,…	LGALS1,PFN1,ARHGDIB,TPI1,MT2A,TUBA4A,PRDX1,TUBB4A,YWHAE,PGD,RPS27A,RPS3,EIF4A1,ANXA5,PRDX2,PCBP1,ARF4,EEF2,PKM,MT1E,RPS27L,HSP90AA1,EIF5A,TUBA1B,TUBB,EEF1A1,HSPD1,ANXA2,RAC1,PCBP2,MSN,TGM2,CSRP1,HSP90AB1,CAP1,PGK1,TXN,MT1G,PFKP,FSCN1,MT1X,YWHAZ,GAPDH,RPSA,TKT,RHOA,PPIA,RACK1,WDR1,CFL1,ARF1,UBC,TUBA1C,LDHA,RAN,ARHGDIA,UBB,ENO1,ALDOA,RDX,RPS27
TISSUES	BTO:0000421	Connective tissue	40	954	0.94	2.41	5.25e-25	9606.ENSP00000215909,9606.ENSP00000229270,9606.ENSP00000259818,9606.ENSP00000262746,9606.ENSP00000264335,9606.ENSP00000296511,9606.ENSP00000301522,9606.ENSP00000305556,9606.ENSP00000307940,9606.ENSP00000320171,9606.ENSP00000320295,9606.ENSP00000335153,9606.ENSP00000336702,9606.ENSP00000336799,9606.ENSP00000337060,9606.ENSP00000339001,9606.ENSP00000339063,9606.ENSP00000340019,9606.ENSP00000346032,…	LGALS1,TPI1,TUBB2B,PRDX1,YWHAE,ANXA5,PRDX2,PCBP1,EEF2,PKM,TUBB3,HSP90AA1,EIF5A,TUBA1B,NME1,TUBB,EEF1A1,HSPD1,ANXA2,PCBP2,CAP1,PGK1,TXN,TUBB2A,FSCN1,YWHAZ,GAPDH,RPSA,RHOA,PPIA,RACK1,WDR1,CFL1,TUBA1A,UBC,TUBA1C,RAN,ARHGDIA,ENO1,ALDOA
TISSUES	BTO:0000775	Lymphocyte	36	698	2025-03-01	2.76	5.25e-25	9606.ENSP00000215909,9606.ENSP00000225655,9606.ENSP00000228945,9606.ENSP00000229270,9606.ENSP00000248437,9606.ENSP00000262746,9606.ENSP00000264071,9606.ENSP00000264335,9606.ENSP00000278572,9606.ENSP00000293831,9606.ENSP00000301522,9606.ENSP00000305556,9606.ENSP00000307940,9606.ENSP00000320171,9606.ENSP00000335153,9606.ENSP00000340019,9606.ENSP00000341289,9606.ENSP00000346032,9606.ENSP00000352438,…	LGALS1,PFN1,ARHGDIB,TPI1,TUBA4A,PRDX1,TUBB4A,YWHAE,RPS3,EIF4A1,PRDX2,PCBP1,EEF2,PKM,HSP90AA1,HSPD1,TUBB4B,ANXA2,PCBP2,HSP90AB1,CAP1,PGK1,PFKP,YWHAZ,GAPDH,UBA52,RPSA,PPIA,RACK1,WDR1,CFL1,LDHA,RAN,ARHGDIA,ENO1,ALDOA
TISSUES	BTO:0000439	Eye	37	835	0.97	2.46	9.87e-24	9606.ENSP00000229270,9606.ENSP00000262746,9606.ENSP00000264071,9606.ENSP00000278572,9606.ENSP00000281456,9606.ENSP00000285735,9606.ENSP00000293831,9606.ENSP00000320171,9606.ENSP00000335153,9606.ENSP00000336799,9606.ENSP00000339001,9606.ENSP00000339063,9606.ENSP00000346032,9606.ENSP00000352438,9606.ENSP00000360609,9606.ENSP00000362413,9606.ENSP00000363641,9606.ENSP00000369703,9606.ENSP00000371798,…	TPI1,PRDX1,TUBB4A,RPS3,SLC25A4,RHOC,EIF4A1,PKM,HSP90AA1,TUBA1B,TUBB,EEF1A1,ANXA2,PCBP2,HSP90AB1,PGK1,TXN,TUBB2A,FSCN1,NME2,YWHAZ,GAPDH,RPSA,TKT,RHOA,PPIA,RACK1,WDR1,CFL1,TUBA1A,ARF1,UBC,LDHA,UBB,ENO1,ALDOA,RDX
TISSUES	BTO:0000772	Lymphoblast	25	240	1.34	3.91	1.37e-23	9606.ENSP00000225655,9606.ENSP00000248437,9606.ENSP00000262746,9606.ENSP00000264335,9606.ENSP00000278572,9606.ENSP00000293831,9606.ENSP00000301522,9606.ENSP00000307940,9606.ENSP00000320171,9606.ENSP00000335153,9606.ENSP00000340019,9606.ENSP00000346032,9606.ENSP00000352438,9606.ENSP00000360609,9606.ENSP00000362413,9606.ENSP00000370517,9606.ENSP00000379287,9606.ENSP00000380070,9606.ENSP00000419425,…	PFN1,TUBA4A,PRDX1,YWHAE,RPS3,EIF4A1,PRDX2,EEF2,PKM,HSP90AA1,HSPD1,ANXA2,PCBP2,HSP90AB1,PGK1,PFKP,YWHAZ,GAPDH,PPIA,RACK1,WDR1,CFL1,LDHA,RAN,ALDOA
TISSUES	BTO:0000751	Leukocyte	37	924	0.92	2.25	2.61e-22	9606.ENSP00000215909,9606.ENSP00000225655,9606.ENSP00000228945,9606.ENSP00000229270,9606.ENSP00000248437,9606.ENSP00000262746,9606.ENSP00000264071,9606.ENSP00000264335,9606.ENSP00000278572,9606.ENSP00000293831,9606.ENSP00000301522,9606.ENSP00000305556,9606.ENSP00000307940,9606.ENSP00000320171,9606.ENSP00000335153,9606.ENSP00000340019,9606.ENSP00000341289,9606.ENSP00000346032,9606.ENSP00000352438,…	LGALS1,PFN1,ARHGDIB,TPI1,TUBA4A,PRDX1,TUBB4A,YWHAE,RPS3,EIF4A1,PRDX2,PCBP1,EEF2,PKM,HSP90AA1,HSPD1,TUBB4B,ANXA2,PCBP2,HSP90AB1,CAP1,PGK1,TXN,PFKP,YWHAZ,GAPDH,UBA52,RPSA,PPIA,RACK1,WDR1,CFL1,LDHA,RAN,ARHGDIA,ENO1,ALDOA
TISSUES	BTO:0000091	Ascites	17	61	1.77	2025-11-05	4.91e-22	9606.ENSP00000293831,9606.ENSP00000320171,9606.ENSP00000335153,9606.ENSP00000336799,9606.ENSP00000339063,9606.ENSP00000340019,9606.ENSP00000346032,9606.ENSP00000360609,9606.ENSP00000362413,9606.ENSP00000380070,9606.ENSP00000389351,9606.ENSP00000419425,9606.ENSP00000426909,9606.ENSP00000441543,9606.ENSP00000445175,9606.ENSP00000495530,9606.ENSP00000496166	EIF4A1,PKM,HSP90AA1,TUBA1B,EEF1A1,HSPD1,ANXA2,HSP90AB1,PGK1,GAPDH,RPSA,PPIA,RACK1,UBC,LDHA,ENO1,ALDOA
TISSUES	BTO:0000089	Blood	47	1824	0.73	1.64	1.07e-21	9606.ENSP00000215909,9606.ENSP00000217133,9606.ENSP00000225655,9606.ENSP00000228945,9606.ENSP00000229270,9606.ENSP00000248437,9606.ENSP00000262746,9606.ENSP00000264071,9606.ENSP00000264335,9606.ENSP00000270776,9606.ENSP00000278572,9606.ENSP00000293831,9606.ENSP00000301522,9606.ENSP00000305556,9606.ENSP00000307940,9606.ENSP00000320171,9606.ENSP00000335153,9606.ENSP00000336799,9606.ENSP00000339063,…	LGALS1,TUBB1,PFN1,ARHGDIB,TPI1,TUBA4A,PRDX1,TUBB4A,YWHAE,PGD,RPS3,EIF4A1,PRDX2,PCBP1,EEF2,PKM,HSP90AA1,TUBA1B,EEF1A1,HSPD1,TUBB4B,ANXA2,PCBP2,MSN,HSP90AB1,CAP1,PGK1,TXN,PFKP,YWHAZ,GAPDH,UBA52,RPSA,TKT,RHOA,PPIA,RACK1,WDR1,CFL1,UBC,LDHA,RAN,ARHGDIA,UBB,ENO1,ALDOA,RPS27
TISSUES	BTO:0000634	Integument	49	2112	0.69	2025-05-01	5.78e-21	9606.ENSP00000215909,9606.ENSP00000225655,9606.ENSP00000229270,9606.ENSP00000256682,9606.ENSP00000262746,9606.ENSP00000264071,9606.ENSP00000272317,9606.ENSP00000278572,9606.ENSP00000285735,9606.ENSP00000293831,9606.ENSP00000296511,9606.ENSP00000301522,9606.ENSP00000305556,9606.ENSP00000306010,9606.ENSP00000320171,9606.ENSP00000335153,9606.ENSP00000336702,9606.ENSP00000336799,9606.ENSP00000339063,…	LGALS1,PFN1,TPI1,ARF3,PRDX1,TUBB4A,RPS27A,RPS3,RHOC,EIF4A1,ANXA5,PRDX2,PCBP1,ARF4,PKM,HSP90AA1,EIF5A,TUBA1B,EEF1A1,HSPD1,TUBB4B,ANXA2,RAC1,MSN,TGM2,HSP90AB1,CAP1,PGK1,TUBB2A,PFKP,YWHAZ,GAPDH,RPSA,TKT,RHOA,PPIA,RACK1,WDR1,CFL1,TUBA1A,ARF1,UBC,TUBA1C,LDHA,RAN,ARHGDIA,UBB,ENO1,ALDOA
TISSUES	BTO:0000202	Sense organ	38	1124	0.85	1.96	1.26e-20	9606.ENSP00000229270,9606.ENSP00000262746,9606.ENSP00000264071,9606.ENSP00000278572,9606.ENSP00000281456,9606.ENSP00000285735,9606.ENSP00000293831,9606.ENSP00000320171,9606.ENSP00000335153,9606.ENSP00000336799,9606.ENSP00000339001,9606.ENSP00000339063,9606.ENSP00000346032,9606.ENSP00000352438,9606.ENSP00000360609,9606.ENSP00000362413,9606.ENSP00000363641,9606.ENSP00000369703,9606.ENSP00000371798,…	TPI1,PRDX1,TUBB4A,RPS3,SLC25A4,RHOC,EIF4A1,PKM,HSP90AA1,TUBA1B,TUBB,EEF1A1,ANXA2,PCBP2,HSP90AB1,PGK1,TXN,TUBB2A,FSCN1,NME2,YWHAZ,GAPDH,RPSA,TKT,RHOA,PPIA,RACK1,WDR1,CFL1,TUBA1A,ARF1,UBC,LDHA,UBB,ENO1,ALDOA,RDX,RPS27
TISSUES	BTO:0001129	Prostate gland	28	476	2025-09-01	2.74	1.68e-20	9606.ENSP00000229270,9606.ENSP00000262746,9606.ENSP00000272317,9606.ENSP00000278572,9606.ENSP00000293831,9606.ENSP00000307940,9606.ENSP00000320171,9606.ENSP00000335153,9606.ENSP00000336702,9606.ENSP00000336799,9606.ENSP00000339063,9606.ENSP00000346032,9606.ENSP00000356275,9606.ENSP00000360609,9606.ENSP00000370517,9606.ENSP00000380070,9606.ENSP00000388107,9606.ENSP00000389351,9606.ENSP00000400175,…	TPI1,PRDX1,RPS27A,RPS3,EIF4A1,EEF2,PKM,HSP90AA1,EIF5A,TUBA1B,EEF1A1,ANXA2,CSRP1,HSP90AB1,PFKP,GAPDH,UBA52,RPSA,RHOA,PPIA,RACK1,CFL1,UBC,LDHA,UBB,ENO1,ALDOA,RPS27
TISSUES	BTO:0000753	Lymphoid tissue	43	1600	0.75	1.65	3.65e-20	9606.ENSP00000215909,9606.ENSP00000225655,9606.ENSP00000228945,9606.ENSP00000229270,9606.ENSP00000248437,9606.ENSP00000262746,9606.ENSP00000264071,9606.ENSP00000264335,9606.ENSP00000278572,9606.ENSP00000293831,9606.ENSP00000301522,9606.ENSP00000305556,9606.ENSP00000307940,9606.ENSP00000320171,9606.ENSP00000335153,9606.ENSP00000336702,9606.ENSP00000336799,9606.ENSP00000339063,9606.ENSP00000340019,…	LGALS1,PFN1,ARHGDIB,TPI1,TUBA4A,PRDX1,TUBB4A,YWHAE,RPS3,EIF4A1,PRDX2,PCBP1,EEF2,PKM,HSP90AA1,EIF5A,TUBA1B,EEF1A1,HSPD1,TUBB4B,ANXA2,PCBP2,TGM2,HSP90AB1,CAP1,PGK1,PFKP,YWHAZ,GAPDH,UBA52,RPSA,TKT,PPIA,RACK1,WDR1,CFL1,UBC,LDHA,RAN,ARHGDIA,ENO1,ALDOA,RPS27
TISSUES	BTO:0001491	Viscus	71	5378	0.44	0.95	4.50e-20	9606.ENSP00000215909,9606.ENSP00000217182,9606.ENSP00000225655,9606.ENSP00000228945,9606.ENSP00000229270,9606.ENSP00000245185,9606.ENSP00000248437,9606.ENSP00000259818,9606.ENSP00000262746,9606.ENSP00000264071,9606.ENSP00000264335,9606.ENSP00000270776,9606.ENSP00000272317,9606.ENSP00000278572,9606.ENSP00000281456,9606.ENSP00000293831,9606.ENSP00000296511,9606.ENSP00000301522,9606.ENSP00000305556,…	LGALS1,EEF1A2,PFN1,ARHGDIB,TPI1,MT2A,TUBA4A,TUBB2B,PRDX1,TUBB4A,YWHAE,PGD,RPS27A,RPS3,SLC25A4,EIF4A1,ANXA5,PRDX2,PCBP1,ARF4,EEF2,PKM,TUBB3,MT1E,RPS27L,HSP90AA1,EIF5A,TUBA1B,NME1,TUBB,EEF1A1,HSPD1,ANXA2,RAC1,PCBP2,MSN,TGM2,CSRP1,HSP90AB1,CAP1,PGK1,TXN,MT1G,MT1M,TUBB2A,TUBAL3,PFKP,FSCN1,MT1X,YWHAZ,GAPDH,UBA52,RPSA,TKT,RHOA,PPIA,RACK1,WDR1,CFL1,TUBA1A,ARF1,UBC,TUBA1C,LDHA,RAN,ARHGDIA,UBB,ENO1,ALDOA,…
TISSUES	BTO:0000020	Abdomen	18	113	1.52	2025-06-04	1.02e-19	9606.ENSP00000293831,9606.ENSP00000320171,9606.ENSP00000335153,9606.ENSP00000336799,9606.ENSP00000339063,9606.ENSP00000340019,9606.ENSP00000346032,9606.ENSP00000360609,9606.ENSP00000362413,9606.ENSP00000380070,9606.ENSP00000389351,9606.ENSP00000419425,9606.ENSP00000426909,9606.ENSP00000441543,9606.ENSP00000445175,9606.ENSP00000478771,9606.ENSP00000495530,9606.ENSP00000496166	EIF4A1,PKM,HSP90AA1,TUBA1B,EEF1A1,HSPD1,ANXA2,HSP90AB1,PGK1,GAPDH,RPSA,PPIA,RACK1,UBC,LDHA,UBB,ENO1,ALDOA
TISSUES	BTO:0000449	Fetus	39	1318	0.79	1.75	2.26e-19	9606.ENSP00000215909,9606.ENSP00000225655,9606.ENSP00000256682,9606.ENSP00000262746,9606.ENSP00000264071,9606.ENSP00000264335,9606.ENSP00000272317,9606.ENSP00000278572,9606.ENSP00000293831,9606.ENSP00000296511,9606.ENSP00000306010,9606.ENSP00000320171,9606.ENSP00000335153,9606.ENSP00000336702,9606.ENSP00000336799,9606.ENSP00000339001,9606.ENSP00000339063,9606.ENSP00000346032,9606.ENSP00000353408,…	LGALS1,PFN1,ARF3,PRDX1,TUBB4A,YWHAE,RPS27A,RPS3,EIF4A1,ANXA5,ARF4,PKM,HSP90AA1,EIF5A,TUBA1B,TUBB,EEF1A1,ANXA2,MSN,TGM2,CSRP1,HSP90AB1,PGK1,PFKP,YWHAZ,GAPDH,UBA52,RPSA,RHOA,PPIA,RACK1,WDR1,CFL1,ARF1,UBC,TUBA1C,LDHA,ENO1,ALDOA
TISSUES	BTO:0001078	Placenta	38	1244	0.81	1.78	2.96e-19	9606.ENSP00000215909,9606.ENSP00000225655,9606.ENSP00000256682,9606.ENSP00000262746,9606.ENSP00000264071,9606.ENSP00000264335,9606.ENSP00000272317,9606.ENSP00000278572,9606.ENSP00000293831,9606.ENSP00000296511,9606.ENSP00000306010,9606.ENSP00000320171,9606.ENSP00000335153,9606.ENSP00000336702,9606.ENSP00000336799,9606.ENSP00000339063,9606.ENSP00000346032,9606.ENSP00000353408,9606.ENSP00000355330,…	LGALS1,PFN1,ARF3,PRDX1,TUBB4A,YWHAE,RPS27A,RPS3,EIF4A1,ANXA5,ARF4,PKM,HSP90AA1,EIF5A,TUBA1B,EEF1A1,ANXA2,MSN,TGM2,CSRP1,HSP90AB1,PGK1,PFKP,YWHAZ,GAPDH,UBA52,RPSA,RHOA,PPIA,RACK1,WDR1,CFL1,ARF1,UBC,TUBA1C,LDHA,ENO1,ALDOA
TISSUES	BTO:0000580	Blood cancer cell	36	1234	0.79	1.67	1.98e-17	9606.ENSP00000215909,9606.ENSP00000225655,9606.ENSP00000228945,9606.ENSP00000229270,9606.ENSP00000248437,9606.ENSP00000262746,9606.ENSP00000264335,9606.ENSP00000278572,9606.ENSP00000281456,9606.ENSP00000293831,9606.ENSP00000296511,9606.ENSP00000305556,9606.ENSP00000307940,9606.ENSP00000320171,9606.ENSP00000335153,9606.ENSP00000339001,9606.ENSP00000339063,9606.ENSP00000340019,9606.ENSP00000352438,…	LGALS1,PFN1,ARHGDIB,TPI1,TUBA4A,PRDX1,YWHAE,RPS3,SLC25A4,EIF4A1,ANXA5,PCBP1,EEF2,PKM,HSP90AA1,TUBB,EEF1A1,HSPD1,PCBP2,MSN,HSP90AB1,CAP1,PGK1,PFKP,YWHAZ,GAPDH,RPSA,TKT,PPIA,RACK1,WDR1,CFL1,LDHA,RAN,ENO1,ALDOA
TISSUES	BTO:0000648	Intestine	37	1349	0.76	2025-06-01	3.74e-17	9606.ENSP00000217182,9606.ENSP00000225655,9606.ENSP00000229270,9606.ENSP00000264071,9606.ENSP00000278572,9606.ENSP00000293831,9606.ENSP00000307940,9606.ENSP00000320171,9606.ENSP00000335153,9606.ENSP00000336799,9606.ENSP00000339063,9606.ENSP00000340019,9606.ENSP00000346032,9606.ENSP00000348461,9606.ENSP00000356275,9606.ENSP00000360609,9606.ENSP00000362413,9606.ENSP00000369146,9606.ENSP00000369784,…	EEF1A2,PFN1,TPI1,TUBB4A,RPS3,EIF4A1,EEF2,PKM,HSP90AA1,TUBA1B,EEF1A1,HSPD1,ANXA2,RAC1,CSRP1,HSP90AB1,PGK1,MT1M,TUBAL3,MT1X,YWHAZ,GAPDH,RPSA,TKT,RHOA,PPIA,RACK1,WDR1,CFL1,ARF1,UBC,TUBA1C,LDHA,ARHGDIA,UBB,ENO1,ALDOA
TISSUES	BTO:0000570	Hematopoietic system	50	2755	0.58	1.18	4.16e-17	9606.ENSP00000215909,9606.ENSP00000217133,9606.ENSP00000225655,9606.ENSP00000228945,9606.ENSP00000229270,9606.ENSP00000248437,9606.ENSP00000262746,9606.ENSP00000264071,9606.ENSP00000264335,9606.ENSP00000270776,9606.ENSP00000278572,9606.ENSP00000293831,9606.ENSP00000301522,9606.ENSP00000305556,9606.ENSP00000307940,9606.ENSP00000320171,9606.ENSP00000335153,9606.ENSP00000336702,9606.ENSP00000336799,…	LGALS1,TUBB1,PFN1,ARHGDIB,TPI1,TUBA4A,PRDX1,TUBB4A,YWHAE,PGD,RPS3,EIF4A1,PRDX2,PCBP1,EEF2,PKM,HSP90AA1,EIF5A,TUBA1B,EEF1A1,HSPD1,TUBB4B,ANXA2,PCBP2,MSN,TGM2,HSP90AB1,CAP1,PGK1,TXN,PFKP,YWHAZ,GAPDH,UBA52,RPSA,TKT,RHOA,PPIA,RACK1,WDR1,CFL1,UBC,TUBA1C,LDHA,RAN,ARHGDIA,UBB,ENO1,ALDOA,RPS27
TISSUES	BTO:0000080	Male reproductive gland	49	2658	0.59	1.19	6.15e-17	9606.ENSP00000222286,9606.ENSP00000225655,9606.ENSP00000229270,9606.ENSP00000256682,9606.ENSP00000262746,9606.ENSP00000264071,9606.ENSP00000264335,9606.ENSP00000272317,9606.ENSP00000278572,9606.ENSP00000293831,9606.ENSP00000296511,9606.ENSP00000306010,9606.ENSP00000307940,9606.ENSP00000318197,9606.ENSP00000320171,9606.ENSP00000326042,9606.ENSP00000335153,9606.ENSP00000336702,9606.ENSP00000336799,…	GAPDHS,PFN1,TPI1,ARF3,PRDX1,TUBB4A,YWHAE,RPS27A,RPS3,EIF4A1,ANXA5,ARF4,EEF2,TUBA3E,PKM,TUBA3D,HSP90AA1,EIF5A,TUBA1B,EEF1A1,HSPD1,ANXA2,PCBP2,CSRP1,HSP90AB1,CAP1,PGK1,PFKP,FSCN1,YWHAZ,GAPDH,UBA52,RPSA,TKT,RHOA,PPIA,RACK1,WDR1,CFL1,TUBA1A,ARF1,UBC,TUBA1C,LDHA,RAN,UBB,ENO1,ALDOA,RPS27
TISSUES	BTO:0001271	Leukemia cell	33	1067	0.81	2025-07-01	1.64e-16	9606.ENSP00000215909,9606.ENSP00000225655,9606.ENSP00000228945,9606.ENSP00000229270,9606.ENSP00000248437,9606.ENSP00000262746,9606.ENSP00000264335,9606.ENSP00000278572,9606.ENSP00000293831,9606.ENSP00000296511,9606.ENSP00000305556,9606.ENSP00000307940,9606.ENSP00000320171,9606.ENSP00000335153,9606.ENSP00000339001,9606.ENSP00000340019,9606.ENSP00000352438,9606.ENSP00000353408,9606.ENSP00000360609,…	LGALS1,PFN1,ARHGDIB,TPI1,TUBA4A,PRDX1,YWHAE,RPS3,EIF4A1,ANXA5,PCBP1,EEF2,PKM,HSP90AA1,TUBB,HSPD1,PCBP2,MSN,HSP90AB1,CAP1,PGK1,PFKP,YWHAZ,GAPDH,TKT,PPIA,RACK1,WDR1,CFL1,LDHA,RAN,ENO1,ALDOA
TISSUES	BTO:0003099	Internal female genital organ	49	2804	0.56	1.13	5.33e-16	9606.ENSP00000215909,9606.ENSP00000225655,9606.ENSP00000229270,9606.ENSP00000256682,9606.ENSP00000262746,9606.ENSP00000264071,9606.ENSP00000264335,9606.ENSP00000272317,9606.ENSP00000278572,9606.ENSP00000293831,9606.ENSP00000296511,9606.ENSP00000306010,9606.ENSP00000307940,9606.ENSP00000318697,9606.ENSP00000320171,9606.ENSP00000335153,9606.ENSP00000336702,9606.ENSP00000336799,9606.ENSP00000339001,…	LGALS1,PFN1,TPI1,ARF3,PRDX1,TUBB4A,YWHAE,RPS27A,RPS3,EIF4A1,ANXA5,ARF4,EEF2,TUBB6,PKM,HSP90AA1,EIF5A,TUBA1B,TUBB,EEF1A1,HSPD1,TUBB4B,ANXA2,MSN,TGM2,CSRP1,HSP90AB1,PGK1,TXN,TUBB2A,PFKP,YWHAZ,GAPDH,UBA52,RPSA,RHOA,PPIA,RACK1,WDR1,CFL1,ARF1,UBC,TUBA1C,LDHA,RAN,ARHGDIA,ENO1,ALDOA,RPS27
TISSUES	BTO:0000174	Embryonic structure	45	2369	0.6	2025-02-01	1.18e-15	9606.ENSP00000215909,9606.ENSP00000225655,9606.ENSP00000229270,9606.ENSP00000256682,9606.ENSP00000262746,9606.ENSP00000264071,9606.ENSP00000264335,9606.ENSP00000272317,9606.ENSP00000278572,9606.ENSP00000293831,9606.ENSP00000296511,9606.ENSP00000306010,9606.ENSP00000320171,9606.ENSP00000328137,9606.ENSP00000335153,9606.ENSP00000336702,9606.ENSP00000336799,9606.ENSP00000339001,9606.ENSP00000339063,…	LGALS1,PFN1,TPI1,ARF3,PRDX1,TUBB4A,YWHAE,RPS27A,RPS3,EIF4A1,ANXA5,ARF4,PKM,MT1E,HSP90AA1,EIF5A,TUBA1B,TUBB,EEF1A1,HSPD1,ANXA2,MSN,TGM2,CSRP1,HSP90AB1,PGK1,PFKP,YWHAZ,GAPDH,UBA52,RPSA,TKT,RHOA,PPIA,RACK1,WDR1,CFL1,TUBA1A,ARF1,UBC,TUBA1C,LDHA,ARHGDIA,ENO1,ALDOA
TISSUES	BTO:0003096	Internal male genital organ	45	2388	0.6	1.19	1.55e-15	9606.ENSP00000222286,9606.ENSP00000225655,9606.ENSP00000229270,9606.ENSP00000256682,9606.ENSP00000262746,9606.ENSP00000264071,9606.ENSP00000264335,9606.ENSP00000272317,9606.ENSP00000278572,9606.ENSP00000293831,9606.ENSP00000296511,9606.ENSP00000307940,9606.ENSP00000318197,9606.ENSP00000320171,9606.ENSP00000326042,9606.ENSP00000335153,9606.ENSP00000336702,9606.ENSP00000336799,9606.ENSP00000339063,…	GAPDHS,PFN1,TPI1,ARF3,PRDX1,TUBB4A,YWHAE,RPS27A,RPS3,EIF4A1,ANXA5,EEF2,TUBA3E,PKM,TUBA3D,HSP90AA1,EIF5A,TUBA1B,EEF1A1,HSPD1,ANXA2,PCBP2,CSRP1,HSP90AB1,CAP1,PGK1,PFKP,FSCN1,YWHAZ,GAPDH,UBA52,RPSA,RHOA,PPIA,RACK1,CFL1,TUBA1A,ARF1,UBC,LDHA,RAN,UBB,ENO1,ALDOA,RPS27
TISSUES	BTO:0001488	Endocrine gland	70	6403	0.36	0.77	7.32e-15	9606.ENSP00000215909,9606.ENSP00000222286,9606.ENSP00000225655,9606.ENSP00000228945,9606.ENSP00000229270,9606.ENSP00000245185,9606.ENSP00000248437,9606.ENSP00000256682,9606.ENSP00000262746,9606.ENSP00000264071,9606.ENSP00000264335,9606.ENSP00000270776,9606.ENSP00000272317,9606.ENSP00000278572,9606.ENSP00000281456,9606.ENSP00000293831,9606.ENSP00000296511,9606.ENSP00000301522,9606.ENSP00000305556,…	LGALS1,GAPDHS,PFN1,ARHGDIB,TPI1,MT2A,TUBA4A,ARF3,PRDX1,TUBB4A,YWHAE,PGD,RPS27A,RPS3,SLC25A4,EIF4A1,ANXA5,PRDX2,PCBP1,ARF4,EEF2,TUBA3E,TUBB6,PKM,TUBA3D,MT1E,RPS27L,HSP90AA1,EIF5A,TUBA1B,TUBB,EEF1A1,HSPD1,ANXA2,RAC1,PCBP2,MSN,TGM2,CSRP1,HSP90AB1,CAP1,PGK1,TXN,MT1G,TUBB2A,PFKP,FSCN1,MT1X,YWHAZ,GAPDH,UBA52,RPSA,TKT,RHOA,PPIA,RACK1,WDR1,CFL1,TUBA1A,ARF1,UBC,TUBA1C,LDHA,RAN,ARHGDIA,UBB,ENO1,ALDOA,RDX,R…
TISSUES	BTO:0000142	Brain	66	5733	0.38	0.8	1.58e-14	9606.ENSP00000215909,9606.ENSP00000217182,9606.ENSP00000225655,9606.ENSP00000228945,9606.ENSP00000229270,9606.ENSP00000245185,9606.ENSP00000248437,9606.ENSP00000256682,9606.ENSP00000259818,9606.ENSP00000262746,9606.ENSP00000264071,9606.ENSP00000264335,9606.ENSP00000270776,9606.ENSP00000272317,9606.ENSP00000278572,9606.ENSP00000281456,9606.ENSP00000285735,9606.ENSP00000293831,9606.ENSP00000296511,…	LGALS1,EEF1A2,PFN1,ARHGDIB,TPI1,MT2A,TUBA4A,ARF3,TUBB2B,PRDX1,TUBB4A,YWHAE,PGD,RPS27A,RPS3,SLC25A4,RHOC,EIF4A1,ANXA5,PRDX2,PCBP1,ARF4,EEF2,PKM,TUBA8,HSP90AA1,EIF5A,TUBA1B,NME1,TUBB,EEF1A1,HSPD1,ANXA2,RAC1,PCBP2,TGM2,CSRP1,HSP90AB1,CAP1,PGK1,TXN,TUBB2A,PFKP,FSCN1,YWHAZ,GAPDH,UBA52,RPSA,TKT,RHOA,PPIA,RACK1,WDR1,CFL1,TUBA1A,ARF1,UBC,TUBA1C,LDHA,RAN,ENSP00000451560,ARHGDIA,UBB,ENO1,ALDOA,RDX
TISSUES	BTO:0000988	Pancreas	25	626	0.92	1.88	1.58e-14	9606.ENSP00000225655,9606.ENSP00000229270,9606.ENSP00000262746,9606.ENSP00000272317,9606.ENSP00000278572,9606.ENSP00000293831,9606.ENSP00000320171,9606.ENSP00000335153,9606.ENSP00000336799,9606.ENSP00000339063,9606.ENSP00000346032,9606.ENSP00000348461,9606.ENSP00000353408,9606.ENSP00000360609,9606.ENSP00000370517,9606.ENSP00000380070,9606.ENSP00000389351,9606.ENSP00000419425,9606.ENSP00000426909,…	PFN1,TPI1,PRDX1,RPS27A,RPS3,EIF4A1,PKM,HSP90AA1,TUBA1B,EEF1A1,ANXA2,RAC1,MSN,HSP90AB1,PFKP,GAPDH,RPSA,PPIA,RACK1,CFL1,ARF1,UBC,UBB,ENO1,ALDOA
TISSUES	BTO:0000254	Female reproductive gland	48	3017	0.52	2025-02-01	4.98e-14	9606.ENSP00000222286,9606.ENSP00000225655,9606.ENSP00000229270,9606.ENSP00000256682,9606.ENSP00000262746,9606.ENSP00000264071,9606.ENSP00000264335,9606.ENSP00000272317,9606.ENSP00000278572,9606.ENSP00000281456,9606.ENSP00000293831,9606.ENSP00000296511,9606.ENSP00000307940,9606.ENSP00000318197,9606.ENSP00000318697,9606.ENSP00000320171,9606.ENSP00000326042,9606.ENSP00000335153,9606.ENSP00000336799,…	GAPDHS,PFN1,TPI1,ARF3,PRDX1,TUBB4A,YWHAE,RPS27A,RPS3,SLC25A4,EIF4A1,ANXA5,EEF2,TUBA3E,TUBB6,PKM,TUBA3D,HSP90AA1,TUBA1B,EEF1A1,HSPD1,ANXA2,PCBP2,HSP90AB1,CAP1,PGK1,TUBB2A,PFKP,FSCN1,YWHAZ,GAPDH,UBA52,RPSA,TKT,RHOA,PPIA,RACK1,WDR1,CFL1,TUBA1A,ARF1,UBC,TUBA1C,LDHA,RAN,UBB,ENO1,ALDOA
TISSUES	BTO:0001307	Stomach	19	312	2025-11-01	2.27	6.67e-14	9606.ENSP00000278572,9606.ENSP00000293831,9606.ENSP00000307940,9606.ENSP00000320171,9606.ENSP00000335153,9606.ENSP00000336799,9606.ENSP00000339063,9606.ENSP00000346032,9606.ENSP00000360609,9606.ENSP00000362413,9606.ENSP00000380070,9606.ENSP00000389351,9606.ENSP00000419425,9606.ENSP00000426909,9606.ENSP00000432660,9606.ENSP00000441543,9606.ENSP00000443475,9606.ENSP00000445175,9606.ENSP00000495530	RPS3,EIF4A1,EEF2,PKM,HSP90AA1,TUBA1B,EEF1A1,ANXA2,HSP90AB1,PGK1,GAPDH,RPSA,PPIA,RACK1,CFL1,UBC,TUBA1C,LDHA,ENO1
TISSUES	BTO:0000534	Gonad	38	1923	0.62	1.17	2.96e-13	9606.ENSP00000222286,9606.ENSP00000229270,9606.ENSP00000256682,9606.ENSP00000262746,9606.ENSP00000264071,9606.ENSP00000264335,9606.ENSP00000278572,9606.ENSP00000293831,9606.ENSP00000318197,9606.ENSP00000320171,9606.ENSP00000326042,9606.ENSP00000335153,9606.ENSP00000336799,9606.ENSP00000339063,9606.ENSP00000340019,9606.ENSP00000346032,9606.ENSP00000352438,9606.ENSP00000360609,9606.ENSP00000361883,…	GAPDHS,TPI1,ARF3,PRDX1,TUBB4A,YWHAE,RPS3,EIF4A1,TUBA3E,PKM,TUBA3D,HSP90AA1,TUBA1B,EEF1A1,HSPD1,ANXA2,PCBP2,HSP90AB1,CAP1,PGK1,PFKP,FSCN1,YWHAZ,GAPDH,RPSA,TKT,RHOA,PPIA,RACK1,CFL1,TUBA1A,ARF1,UBC,LDHA,RAN,UBB,ENO1,ALDOA
TISSUES	BTO:0000671	Kidney	29	1039	0.77	1.47	3.07e-13	9606.ENSP00000229270,9606.ENSP00000245185,9606.ENSP00000264071,9606.ENSP00000278572,9606.ENSP00000293831,9606.ENSP00000320171,9606.ENSP00000335153,9606.ENSP00000336799,9606.ENSP00000339063,9606.ENSP00000340019,9606.ENSP00000346032,9606.ENSP00000355330,9606.ENSP00000360609,9606.ENSP00000361883,9606.ENSP00000362413,9606.ENSP00000380070,9606.ENSP00000389351,9606.ENSP00000391481,9606.ENSP00000400175,…	TPI1,MT2A,TUBB4A,RPS3,EIF4A1,PKM,HSP90AA1,TUBA1B,EEF1A1,HSPD1,ANXA2,TGM2,HSP90AB1,CAP1,PGK1,GAPDH,RPSA,TKT,RHOA,PPIA,RACK1,WDR1,CFL1,ARF1,UBC,TUBA1C,LDHA,ENO1,ALDOA
TISSUES	BTO:0000083	Female reproductive system	66	6111	0.35	0.74	4.12e-13	9606.ENSP00000215909,9606.ENSP00000222286,9606.ENSP00000225655,9606.ENSP00000228945,9606.ENSP00000229270,9606.ENSP00000256682,9606.ENSP00000262746,9606.ENSP00000264071,9606.ENSP00000264335,9606.ENSP00000270776,9606.ENSP00000272317,9606.ENSP00000278572,9606.ENSP00000281456,9606.ENSP00000285735,9606.ENSP00000293831,9606.ENSP00000296511,9606.ENSP00000301522,9606.ENSP00000305556,9606.ENSP00000306010,…	LGALS1,GAPDHS,PFN1,ARHGDIB,TPI1,ARF3,PRDX1,TUBB4A,YWHAE,PGD,RPS27A,RPS3,SLC25A4,RHOC,EIF4A1,ANXA5,PRDX2,PCBP1,ARF4,EEF2,TUBA3E,TUBB6,PKM,TUBA3D,HSP90AA1,EIF5A,TUBA1B,TUBB,EEF1A1,HSPD1,TUBB4B,ANXA2,RAC1,PCBP2,MSN,TGM2,CSRP1,HSP90AB1,CAP1,PGK1,TXN,TUBB2A,PFKP,FSCN1,MT1X,YWHAZ,GAPDH,UBA52,RPSA,TKT,RHOA,PPIA,RACK1,WDR1,CFL1,TUBA1A,ARF1,UBC,TUBA1C,LDHA,RAN,ARHGDIA,UBB,ENO1,ALDOA,RPS27
TISSUES	BTO:0000975	Ovary	22	528	0.94	1.83	4.67e-13	9606.ENSP00000229270,9606.ENSP00000264071,9606.ENSP00000278572,9606.ENSP00000296511,9606.ENSP00000307940,9606.ENSP00000320171,9606.ENSP00000335153,9606.ENSP00000336799,9606.ENSP00000339063,9606.ENSP00000346032,9606.ENSP00000360609,9606.ENSP00000362413,9606.ENSP00000369703,9606.ENSP00000380070,9606.ENSP00000389351,9606.ENSP00000426909,9606.ENSP00000432660,9606.ENSP00000441543,9606.ENSP00000445175,…	TPI1,TUBB4A,RPS3,ANXA5,EEF2,PKM,HSP90AA1,TUBA1B,EEF1A1,ANXA2,HSP90AB1,PGK1,TUBB2A,GAPDH,RPSA,RACK1,CFL1,UBC,LDHA,RAN,ENO1,ALDOA
TISSUES	BTO:0003092	Urinary system	31	1249	0.72	1.35	5.83e-13	9606.ENSP00000229270,9606.ENSP00000245185,9606.ENSP00000262746,9606.ENSP00000264071,9606.ENSP00000278572,9606.ENSP00000293831,9606.ENSP00000306010,9606.ENSP00000320171,9606.ENSP00000335153,9606.ENSP00000336799,9606.ENSP00000339063,9606.ENSP00000340019,9606.ENSP00000346032,9606.ENSP00000355330,9606.ENSP00000360609,9606.ENSP00000361883,9606.ENSP00000362413,9606.ENSP00000380070,9606.ENSP00000389351,…	TPI1,MT2A,PRDX1,TUBB4A,RPS3,EIF4A1,ARF4,PKM,HSP90AA1,TUBA1B,EEF1A1,HSPD1,ANXA2,TGM2,HSP90AB1,CAP1,PGK1,GAPDH,RPSA,TKT,RHOA,PPIA,RACK1,WDR1,CFL1,ARF1,UBC,TUBA1C,LDHA,ENO1,ALDOA
TISSUES	BTO:0001363	Testis	37	1868	0.62	1.16	6.69e-13	9606.ENSP00000222286,9606.ENSP00000229270,9606.ENSP00000256682,9606.ENSP00000262746,9606.ENSP00000264071,9606.ENSP00000264335,9606.ENSP00000278572,9606.ENSP00000293831,9606.ENSP00000318197,9606.ENSP00000320171,9606.ENSP00000326042,9606.ENSP00000335153,9606.ENSP00000336799,9606.ENSP00000339063,9606.ENSP00000340019,9606.ENSP00000346032,9606.ENSP00000352438,9606.ENSP00000360609,9606.ENSP00000361883,…	GAPDHS,TPI1,ARF3,PRDX1,TUBB4A,YWHAE,RPS3,EIF4A1,TUBA3E,PKM,TUBA3D,HSP90AA1,TUBA1B,EEF1A1,HSPD1,ANXA2,PCBP2,HSP90AB1,CAP1,PGK1,PFKP,FSCN1,YWHAZ,GAPDH,RPSA,RHOA,PPIA,RACK1,CFL1,TUBA1A,ARF1,UBC,LDHA,RAN,UBB,ENO1,ALDOA
TISSUES	BTO:0001244	Urinary tract	31	1258	0.71	1.34	6.77e-13	9606.ENSP00000229270,9606.ENSP00000245185,9606.ENSP00000262746,9606.ENSP00000264071,9606.ENSP00000278572,9606.ENSP00000293831,9606.ENSP00000306010,9606.ENSP00000320171,9606.ENSP00000335153,9606.ENSP00000336799,9606.ENSP00000339063,9606.ENSP00000340019,9606.ENSP00000346032,9606.ENSP00000355330,9606.ENSP00000360609,9606.ENSP00000361883,9606.ENSP00000362413,9606.ENSP00000380070,9606.ENSP00000389351,…	TPI1,MT2A,PRDX1,TUBB4A,RPS3,EIF4A1,ARF4,PKM,HSP90AA1,TUBA1B,EEF1A1,HSPD1,ANXA2,TGM2,HSP90AB1,CAP1,PGK1,GAPDH,RPSA,TKT,RHOA,PPIA,RACK1,WDR1,CFL1,ARF1,UBC,TUBA1C,LDHA,ENO1,ALDOA
TISSUES	BTO:0000132	Blood platelet	19	363	2025-04-01	2025-02-02	7.51e-13	9606.ENSP00000215909,9606.ENSP00000217133,9606.ENSP00000248437,9606.ENSP00000264335,9606.ENSP00000320171,9606.ENSP00000335153,9606.ENSP00000340019,9606.ENSP00000353408,9606.ENSP00000360609,9606.ENSP00000361883,9606.ENSP00000379287,9606.ENSP00000380070,9606.ENSP00000391481,9606.ENSP00000400175,9606.ENSP00000419425,9606.ENSP00000427687,9606.ENSP00000432660,9606.ENSP00000446215,9606.ENSP00000496166	LGALS1,TUBB1,TUBA4A,YWHAE,PKM,HSP90AA1,HSPD1,MSN,HSP90AB1,CAP1,YWHAZ,GAPDH,TKT,RHOA,PPIA,WDR1,CFL1,RAN,ALDOA
TISSUES	BTO:0000855	Lymph	15	177	1.25	2.45	7.80e-13	9606.ENSP00000228945,9606.ENSP00000278572,9606.ENSP00000293831,9606.ENSP00000320171,9606.ENSP00000336799,9606.ENSP00000339063,9606.ENSP00000360609,9606.ENSP00000380070,9606.ENSP00000389351,9606.ENSP00000391481,9606.ENSP00000426909,9606.ENSP00000432660,9606.ENSP00000443475,9606.ENSP00000446215,9606.ENSP00000495530	ARHGDIB,RPS3,EIF4A1,PKM,TUBA1B,EEF1A1,HSP90AB1,GAPDH,RPSA,TKT,RACK1,CFL1,TUBA1C,RAN,ENO1
TISSUES	BTO:0000282	Head	68	6642	0.33	0.7	1.19e-12	9606.ENSP00000215909,9606.ENSP00000217182,9606.ENSP00000225655,9606.ENSP00000228945,9606.ENSP00000229270,9606.ENSP00000245185,9606.ENSP00000248437,9606.ENSP00000256682,9606.ENSP00000259818,9606.ENSP00000262746,9606.ENSP00000264071,9606.ENSP00000264335,9606.ENSP00000270776,9606.ENSP00000272317,9606.ENSP00000278572,9606.ENSP00000281456,9606.ENSP00000285735,9606.ENSP00000293831,9606.ENSP00000296511,…	LGALS1,EEF1A2,PFN1,ARHGDIB,TPI1,MT2A,TUBA4A,ARF3,TUBB2B,PRDX1,TUBB4A,YWHAE,PGD,RPS27A,RPS3,SLC25A4,RHOC,EIF4A1,ANXA5,PRDX2,PCBP1,ARF4,EEF2,PKM,TUBA8,HSP90AA1,EIF5A,TUBA1B,NME1,TUBB,EEF1A1,HSPD1,ANXA2,RAC1,PCBP2,TGM2,CSRP1,HSP90AB1,CAP1,PGK1,TXN,TUBB2A,PFKP,FSCN1,NME2,YWHAZ,GAPDH,UBA52,RPSA,TKT,RHOA,PPIA,RACK1,WDR1,CFL1,TUBA1A,ARF1,UBC,TUBA1C,LDHA,RAN,ENSP00000451560,ARHGDIA,UBB,ENO1,ALDOA,RDX,RPS…
TISSUES	BTO:0000431	Excretory gland	32	1385	0.69	1.28	1.19e-12	9606.ENSP00000229270,9606.ENSP00000245185,9606.ENSP00000264071,9606.ENSP00000278572,9606.ENSP00000281456,9606.ENSP00000293831,9606.ENSP00000318697,9606.ENSP00000320171,9606.ENSP00000335153,9606.ENSP00000336799,9606.ENSP00000339063,9606.ENSP00000340019,9606.ENSP00000346032,9606.ENSP00000352438,9606.ENSP00000355330,9606.ENSP00000360609,9606.ENSP00000361883,9606.ENSP00000362413,9606.ENSP00000380070,…	TPI1,MT2A,TUBB4A,RPS3,SLC25A4,EIF4A1,TUBB6,PKM,HSP90AA1,TUBA1B,EEF1A1,HSPD1,ANXA2,PCBP2,TGM2,HSP90AB1,CAP1,PGK1,GAPDH,RPSA,TKT,RHOA,PPIA,RACK1,WDR1,CFL1,ARF1,UBC,TUBA1C,LDHA,ENO1,ALDOA
TISSUES	BTO:0001424	Uterus	29	1117	0.74	1.37	1.52e-12	9606.ENSP00000264071,9606.ENSP00000278572,9606.ENSP00000293831,9606.ENSP00000296511,9606.ENSP00000318697,9606.ENSP00000320171,9606.ENSP00000336702,9606.ENSP00000336799,9606.ENSP00000339063,9606.ENSP00000340019,9606.ENSP00000341289,9606.ENSP00000355330,9606.ENSP00000356275,9606.ENSP00000360609,9606.ENSP00000362413,9606.ENSP00000363641,9606.ENSP00000379287,9606.ENSP00000380070,9606.ENSP00000389351,…	TUBB4A,RPS3,EIF4A1,ANXA5,TUBB6,PKM,EIF5A,TUBA1B,EEF1A1,HSPD1,TUBB4B,TGM2,CSRP1,HSP90AB1,PGK1,TXN,YWHAZ,GAPDH,RPSA,RACK1,WDR1,CFL1,ARF1,UBC,LDHA,RAN,ARHGDIA,ENO1,ALDOA
TISSUES	BTO:0001421	Uterine cervix	17	300	2025-07-01	2025-01-02	5.55e-12	9606.ENSP00000278572,9606.ENSP00000293831,9606.ENSP00000320171,9606.ENSP00000336799,9606.ENSP00000339063,9606.ENSP00000341289,9606.ENSP00000360609,9606.ENSP00000362413,9606.ENSP00000363641,9606.ENSP00000380070,9606.ENSP00000389351,9606.ENSP00000426909,9606.ENSP00000440005,9606.ENSP00000441543,9606.ENSP00000445175,9606.ENSP00000495530,9606.ENSP00000496166	RPS3,EIF4A1,PKM,TUBA1B,EEF1A1,TUBB4B,HSP90AB1,PGK1,TXN,GAPDH,RPSA,RACK1,ARF1,UBC,LDHA,ENO1,ALDOA
TISSUES	BTO:0000586	Colonic cancer cell	16	280	2025-08-01	1.94	2.63e-11	9606.ENSP00000217182,9606.ENSP00000229270,9606.ENSP00000278572,9606.ENSP00000301522,9606.ENSP00000320171,9606.ENSP00000339001,9606.ENSP00000339063,9606.ENSP00000340019,9606.ENSP00000346032,9606.ENSP00000355330,9606.ENSP00000360609,9606.ENSP00000362413,9606.ENSP00000380070,9606.ENSP00000446215,9606.ENSP00000495530,9606.ENSP00000496166	EEF1A2,TPI1,RPS3,PRDX2,PKM,TUBB,EEF1A1,HSPD1,ANXA2,TGM2,HSP90AB1,PGK1,GAPDH,RAN,ENO1,ALDOA
TISSUES	BTO:0003091	Urogenital system	67	7090	0.3	0.63	1.63e-10	9606.ENSP00000215909,9606.ENSP00000222286,9606.ENSP00000225655,9606.ENSP00000228945,9606.ENSP00000229270,9606.ENSP00000245185,9606.ENSP00000256682,9606.ENSP00000262746,9606.ENSP00000264071,9606.ENSP00000264335,9606.ENSP00000270776,9606.ENSP00000272317,9606.ENSP00000278572,9606.ENSP00000281456,9606.ENSP00000285735,9606.ENSP00000293831,9606.ENSP00000296511,9606.ENSP00000301522,9606.ENSP00000305556,…	LGALS1,GAPDHS,PFN1,ARHGDIB,TPI1,MT2A,ARF3,PRDX1,TUBB4A,YWHAE,PGD,RPS27A,RPS3,SLC25A4,RHOC,EIF4A1,ANXA5,PRDX2,PCBP1,ARF4,EEF2,TUBA3E,TUBB6,PKM,TUBA3D,HSP90AA1,EIF5A,TUBA1B,TUBB,EEF1A1,HSPD1,TUBB4B,ANXA2,RAC1,PCBP2,MSN,TGM2,CSRP1,HSP90AB1,CAP1,PGK1,TXN,TUBB2A,PFKP,FSCN1,MT1X,YWHAZ,GAPDH,UBA52,RPSA,TKT,RHOA,PPIA,RACK1,WDR1,CFL1,TUBA1A,ARF1,UBC,TUBA1C,LDHA,RAN,ARHGDIA,UBB,ENO1,ALDOA,RPS27
TISSUES	BTO:0000887	Muscle	26	1070	0.71	1.22	1.71e-10	9606.ENSP00000217182,9606.ENSP00000229270,9606.ENSP00000278572,9606.ENSP00000296511,9606.ENSP00000307940,9606.ENSP00000320171,9606.ENSP00000333326,9606.ENSP00000336702,9606.ENSP00000336799,9606.ENSP00000339001,9606.ENSP00000339063,9606.ENSP00000341289,9606.ENSP00000355330,9606.ENSP00000360609,9606.ENSP00000362413,9606.ENSP00000371798,9606.ENSP00000380070,9606.ENSP00000389351,9606.ENSP00000426909,…	EEF1A2,TPI1,RPS3,ANXA5,EEF2,PKM,TUBA8,EIF5A,TUBA1B,TUBB,EEF1A1,TUBB4B,TGM2,HSP90AB1,PGK1,FSCN1,GAPDH,RPSA,RACK1,TUBA1A,UBC,LDHA,ARHGDIA,UBB,ENO1,ALDOA
TISSUES	BTO:0001493	Trunk	25	1014	0.71	1.22	3.52e-10	9606.ENSP00000281456,9606.ENSP00000293831,9606.ENSP00000307940,9606.ENSP00000318697,9606.ENSP00000320171,9606.ENSP00000335153,9606.ENSP00000336702,9606.ENSP00000336799,9606.ENSP00000339063,9606.ENSP00000340019,9606.ENSP00000346032,9606.ENSP00000352438,9606.ENSP00000360609,9606.ENSP00000362413,9606.ENSP00000380070,9606.ENSP00000389351,9606.ENSP00000391481,9606.ENSP00000419425,9606.ENSP00000426909,…	SLC25A4,EIF4A1,EEF2,TUBB6,PKM,HSP90AA1,EIF5A,TUBA1B,EEF1A1,HSPD1,ANXA2,PCBP2,HSP90AB1,PGK1,GAPDH,RPSA,TKT,PPIA,RACK1,WDR1,UBC,LDHA,UBB,ENO1,ALDOA
TISSUES	BTO:0001485	Muscular system	27	1220	0.67	1.13	4.79e-10	9606.ENSP00000217182,9606.ENSP00000229270,9606.ENSP00000278572,9606.ENSP00000296511,9606.ENSP00000307940,9606.ENSP00000320171,9606.ENSP00000333326,9606.ENSP00000336702,9606.ENSP00000336799,9606.ENSP00000339001,9606.ENSP00000339063,9606.ENSP00000341289,9606.ENSP00000352438,9606.ENSP00000355330,9606.ENSP00000360609,9606.ENSP00000362413,9606.ENSP00000371798,9606.ENSP00000380070,9606.ENSP00000389351,…	EEF1A2,TPI1,RPS3,ANXA5,EEF2,PKM,TUBA8,EIF5A,TUBA1B,TUBB,EEF1A1,TUBB4B,PCBP2,TGM2,HSP90AB1,PGK1,FSCN1,GAPDH,RPSA,RACK1,TUBA1A,UBC,LDHA,ARHGDIA,UBB,ENO1,ALDOA
TISSUES	BTO:0000140	Bone	11	165	1.15	1.65	2.61e-08	9606.ENSP00000320171,9606.ENSP00000335153,9606.ENSP00000336799,9606.ENSP00000339063,9606.ENSP00000346032,9606.ENSP00000380070,9606.ENSP00000389351,9606.ENSP00000400175,9606.ENSP00000426909,9606.ENSP00000432660,9606.ENSP00000495530	PKM,HSP90AA1,TUBA1B,EEF1A1,ANXA2,GAPDH,RPSA,RHOA,RACK1,CFL1,ENO1
TISSUES	BTO:0000088	Cardiovascular system	23	1057	0.66	2025-03-01	2.98e-08	9606.ENSP00000229270,9606.ENSP00000264335,9606.ENSP00000270776,9606.ENSP00000281456,9606.ENSP00000293831,9606.ENSP00000320171,9606.ENSP00000335153,9606.ENSP00000336799,9606.ENSP00000339063,9606.ENSP00000340019,9606.ENSP00000346032,9606.ENSP00000355330,9606.ENSP00000360609,9606.ENSP00000361883,9606.ENSP00000362413,9606.ENSP00000380070,9606.ENSP00000400175,9606.ENSP00000426909,9606.ENSP00000441543,…	TPI1,YWHAE,PGD,SLC25A4,EIF4A1,PKM,HSP90AA1,TUBA1B,EEF1A1,HSPD1,ANXA2,TGM2,HSP90AB1,CAP1,PGK1,GAPDH,RHOA,RACK1,UBC,LDHA,ENO1,ALDOA,RPS27
TISSUES	BTO:0000562	Heart	19	738	0.73	2025-09-01	7.87e-08	9606.ENSP00000229270,9606.ENSP00000264335,9606.ENSP00000270776,9606.ENSP00000281456,9606.ENSP00000293831,9606.ENSP00000320171,9606.ENSP00000335153,9606.ENSP00000336799,9606.ENSP00000339063,9606.ENSP00000340019,9606.ENSP00000346032,9606.ENSP00000355330,9606.ENSP00000360609,9606.ENSP00000362413,9606.ENSP00000380070,9606.ENSP00000441543,9606.ENSP00000445175,9606.ENSP00000496166,9606.ENSP00000499044	TPI1,YWHAE,PGD,SLC25A4,EIF4A1,PKM,HSP90AA1,TUBA1B,EEF1A1,HSPD1,ANXA2,TGM2,HSP90AB1,PGK1,GAPDH,UBC,LDHA,ALDOA,RPS27
TISSUES	BTO:0001690	B-cell lymphoma cell	10	139	1.18	2025-06-01	7.87e-08	9606.ENSP00000264335,9606.ENSP00000281456,9606.ENSP00000320171,9606.ENSP00000339063,9606.ENSP00000340019,9606.ENSP00000379287,9606.ENSP00000389351,9606.ENSP00000426909,9606.ENSP00000432660,9606.ENSP00000445175	YWHAE,SLC25A4,PKM,EEF1A1,HSPD1,YWHAZ,RPSA,RACK1,CFL1,LDHA
TISSUES	BTO:0001049	Pharynx	8	75	1.35	1.67	1.90e-07	9606.ENSP00000229270,9606.ENSP00000335153,9606.ENSP00000339063,9606.ENSP00000346032,9606.ENSP00000439020,9606.ENSP00000478771,9606.ENSP00000495530,9606.ENSP00000496166	TPI1,HSP90AA1,EEF1A1,ANXA2,TUBA1A,UBB,ENO1,ALDOA
TISSUES	BTO:0000180	Cervical carcinoma cell	13	322	0.93	1.28	2.17e-07	9606.ENSP00000296511,9606.ENSP00000320171,9606.ENSP00000335153,9606.ENSP00000337060,9606.ENSP00000346032,9606.ENSP00000348461,9606.ENSP00000360609,9606.ENSP00000371798,9606.ENSP00000379287,9606.ENSP00000380070,9606.ENSP00000432660,9606.ENSP00000445175,9606.ENSP00000495530	ANXA5,PKM,HSP90AA1,NME1,ANXA2,RAC1,HSP90AB1,FSCN1,YWHAZ,GAPDH,CFL1,LDHA,ENO1
TISSUES	BTO:0000785	Lymphoma cell	11	210	2025-04-01	1.39	2.63e-07	9606.ENSP00000264335,9606.ENSP00000281456,9606.ENSP00000320171,9606.ENSP00000339063,9606.ENSP00000340019,9606.ENSP00000379287,9606.ENSP00000389351,9606.ENSP00000426909,9606.ENSP00000432660,9606.ENSP00000445175,9606.ENSP00000495530	YWHAE,SLC25A4,PKM,EEF1A1,HSPD1,YWHAZ,RPSA,RACK1,CFL1,LDHA,ENO1
TISSUES	BTO:0000604	Adenocarcinoma cell	16	568	0.77	2025-07-01	4.75e-07	9606.ENSP00000215909,9606.ENSP00000229270,9606.ENSP00000278572,9606.ENSP00000320295,9606.ENSP00000335153,9606.ENSP00000339001,9606.ENSP00000340019,9606.ENSP00000346032,9606.ENSP00000355330,9606.ENSP00000362413,9606.ENSP00000363641,9606.ENSP00000380070,9606.ENSP00000400175,9606.ENSP00000445175,9606.ENSP00000446215,9606.ENSP00000499044	LGALS1,TPI1,RPS3,TUBB3,HSP90AA1,TUBB,HSPD1,ANXA2,TGM2,PGK1,TXN,GAPDH,RHOA,LDHA,RAN,RPS27
TISSUES	BTO:0000849	Melanoma cell line	10	180	2025-07-01	1.34	7.52e-07	9606.ENSP00000215909,9606.ENSP00000262746,9606.ENSP00000264335,9606.ENSP00000296511,9606.ENSP00000335153,9606.ENSP00000346032,9606.ENSP00000348461,9606.ENSP00000360609,9606.ENSP00000379287,9606.ENSP00000446215	LGALS1,PRDX1,YWHAE,ANXA5,HSP90AA1,ANXA2,RAC1,HSP90AB1,YWHAZ,RAN
TISSUES	BTO:0001703	Right atrium	7	61	1.38	1.54	1.05e-06	9606.ENSP00000229270,9606.ENSP00000281456,9606.ENSP00000320171,9606.ENSP00000340019,9606.ENSP00000362413,9606.ENSP00000380070,9606.ENSP00000496166	TPI1,SLC25A4,PKM,HSPD1,PGK1,GAPDH,ALDOA
TISSUES	BTO:0000032	Colonic adenocarcinoma cell	7	80	1.26	1.32	5.58e-06	9606.ENSP00000278572,9606.ENSP00000339001,9606.ENSP00000346032,9606.ENSP00000355330,9606.ENSP00000362413,9606.ENSP00000380070,9606.ENSP00000446215	RPS3,TUBB,ANXA2,TGM2,PGK1,GAPDH,RAN
TISSUES	BTO:0001486	Skeletal system	22	1307	0.55	0.76	5.73e-06	9606.ENSP00000217182,9606.ENSP00000229270,9606.ENSP00000293831,9606.ENSP00000306010,9606.ENSP00000307940,9606.ENSP00000320171,9606.ENSP00000333326,9606.ENSP00000335153,9606.ENSP00000336799,9606.ENSP00000339063,9606.ENSP00000346032,9606.ENSP00000355330,9606.ENSP00000379287,9606.ENSP00000380070,9606.ENSP00000389351,9606.ENSP00000400175,9606.ENSP00000426909,9606.ENSP00000432660,9606.ENSP00000441543,…	EEF1A2,TPI1,EIF4A1,ARF4,EEF2,PKM,TUBA8,HSP90AA1,TUBA1B,EEF1A1,ANXA2,TGM2,YWHAZ,GAPDH,RPSA,RHOA,RACK1,CFL1,UBC,TUBA1C,LDHA,ENO1
TISSUES	BTO:0000583	Bone marrow cancer cell	13	442	0.79	0.97	6.76e-06	9606.ENSP00000262746,9606.ENSP00000293831,9606.ENSP00000296511,9606.ENSP00000307940,9606.ENSP00000320171,9606.ENSP00000335153,9606.ENSP00000360609,9606.ENSP00000362413,9606.ENSP00000379287,9606.ENSP00000380070,9606.ENSP00000389351,9606.ENSP00000445175,9606.ENSP00000495530	PRDX1,EIF4A1,ANXA5,EEF2,PKM,HSP90AA1,HSP90AB1,PGK1,YWHAZ,GAPDH,RPSA,LDHA,ENO1
TISSUES	BTO:0000828	Throat	10	234	0.95	2025-01-01	7.03e-06	9606.ENSP00000307940,9606.ENSP00000320171,9606.ENSP00000339063,9606.ENSP00000346032,9606.ENSP00000360609,9606.ENSP00000380070,9606.ENSP00000426909,9606.ENSP00000441543,9606.ENSP00000495530,9606.ENSP00000496166	EEF2,PKM,EEF1A1,ANXA2,HSP90AB1,GAPDH,RACK1,UBC,ENO1,ALDOA
TISSUES	BTO:0001702	Left atrium	6	60	1.32	1.23	1.99e-05	9606.ENSP00000229270,9606.ENSP00000281456,9606.ENSP00000320171,9606.ENSP00000362413,9606.ENSP00000380070,9606.ENSP00000496166	TPI1,SLC25A4,PKM,PGK1,GAPDH,ALDOA
TISSUES	BTO:0000744	Lymphocytic leukemia cell	12	419	0.78	0.89	2.56e-05	9606.ENSP00000225655,9606.ENSP00000296511,9606.ENSP00000320171,9606.ENSP00000335153,9606.ENSP00000353408,9606.ENSP00000379287,9606.ENSP00000380070,9606.ENSP00000419425,9606.ENSP00000432660,9606.ENSP00000445175,9606.ENSP00000495530,9606.ENSP00000496166	PFN1,ANXA5,PKM,HSP90AA1,MSN,YWHAZ,GAPDH,PPIA,CFL1,LDHA,ENO1,ALDOA
TISSUES	BTO:0001387	Tonsil	6	69	1.26	1.13	4.12e-05	9606.ENSP00000278572,9606.ENSP00000339063,9606.ENSP00000380070,9606.ENSP00000426909,9606.ENSP00000432660,9606.ENSP00000463939	RPS3,EEF1A1,GAPDH,RACK1,CFL1,ARHGDIA
TISSUES	BTO:0001368	Thorax	14	640	0.66	0.76	6.52e-05	9606.ENSP00000281456,9606.ENSP00000318697,9606.ENSP00000320171,9606.ENSP00000335153,9606.ENSP00000336702,9606.ENSP00000336799,9606.ENSP00000339063,9606.ENSP00000352438,9606.ENSP00000360609,9606.ENSP00000391481,9606.ENSP00000427687,9606.ENSP00000441543,9606.ENSP00000445175,9606.ENSP00000495530	SLC25A4,TUBB6,PKM,HSP90AA1,EIF5A,TUBA1B,EEF1A1,PCBP2,HSP90AB1,TKT,WDR1,UBC,LDHA,ENO1
TISSUES	BTO:0000150	Breast cancer cell	8	177	0.98	0.95	7.40e-05	9606.ENSP00000215909,9606.ENSP00000229270,9606.ENSP00000320295,9606.ENSP00000339001,9606.ENSP00000340019,9606.ENSP00000363641,9606.ENSP00000400175,9606.ENSP00000499044	LGALS1,TPI1,TUBB3,TUBB,HSPD1,TXN,RHOA,RPS27
TISSUES	BTO:0001629	Left ventricle	6	78	1.21	2025-05-01	7.68e-05	9606.ENSP00000229270,9606.ENSP00000281456,9606.ENSP00000320171,9606.ENSP00000362413,9606.ENSP00000380070,9606.ENSP00000496166	TPI1,SLC25A4,PKM,PGK1,GAPDH,ALDOA
TISSUES	BTO:0000706	Large intestine	15	750	0.62	0.72	7.82e-05	9606.ENSP00000225655,9606.ENSP00000307940,9606.ENSP00000346032,9606.ENSP00000348461,9606.ENSP00000360609,9606.ENSP00000369146,9606.ENSP00000369784,9606.ENSP00000377995,9606.ENSP00000379287,9606.ENSP00000380070,9606.ENSP00000400175,9606.ENSP00000427687,9606.ENSP00000441543,9606.ENSP00000463939,9606.ENSP00000478771	PFN1,EEF2,ANXA2,RAC1,HSP90AB1,MT1M,TUBAL3,MT1X,YWHAZ,GAPDH,RHOA,WDR1,UBC,ARHGDIA,UBB
TISSUES	BTO:0001489	Whole body	82	13099	0.12	0.37	10	9606.ENSP00000215909,9606.ENSP00000217133,9606.ENSP00000217182,9606.ENSP00000222286,9606.ENSP00000225655,9606.ENSP00000228945,9606.ENSP00000229270,9606.ENSP00000245185,9606.ENSP00000248437,9606.ENSP00000256682,9606.ENSP00000259818,9606.ENSP00000262746,9606.ENSP00000264071,9606.ENSP00000264335,9606.ENSP00000270776,9606.ENSP00000272317,9606.ENSP00000278572,9606.ENSP00000281456,9606.ENSP00000285735,…	LGALS1,TUBB1,EEF1A2,GAPDHS,PFN1,ARHGDIB,TPI1,MT2A,TUBA4A,ARF3,TUBB2B,PRDX1,TUBB4A,YWHAE,PGD,RPS27A,RPS3,SLC25A4,RHOC,EIF4A1,ANXA5,PRDX2,PCBP1,ARF4,EEF2,TUBA3E,TUBB6,PKM,TUBB3,TUBA3D,MT1E,RPS27L,TUBA8,HSP90AA1,EIF5A,TUBA1B,NME1,TUBB,EEF1A1,HSPD1,TUBB4B,ANXA2,RAC1,PCBP2,MSN,TGM2,CSRP1,HSP90AB1,CAP1,PGK1,TXN,MT1G,MT1M,TUBB2A,TUBAL3,PFKP,FSCN1,NME2,MT1X,YWHAZ,GAPDH,UBA52,RPSA,TKT,RHOA,PPIA,RACK1,WDR1…
TISSUES	BTO:0001374	Thymus	9	271	0.84	0.81	19	9606.ENSP00000320171,9606.ENSP00000335153,9606.ENSP00000336702,9606.ENSP00000336799,9606.ENSP00000339063,9606.ENSP00000360609,9606.ENSP00000391481,9606.ENSP00000441543,9606.ENSP00000495530	PKM,HSP90AA1,EIF5A,TUBA1B,EEF1A1,HSP90AB1,TKT,UBC,ENO1
TISSUES	BTO:0000232	Cerebellum	12	519	0.69	0.72	20	9606.ENSP00000229270,9606.ENSP00000248437,9606.ENSP00000256682,9606.ENSP00000278572,9606.ENSP00000285735,9606.ENSP00000301522,9606.ENSP00000306010,9606.ENSP00000335153,9606.ENSP00000361883,9606.ENSP00000362413,9606.ENSP00000363641,9606.ENSP00000439020	TPI1,TUBA4A,ARF3,RPS3,RHOC,PRDX2,ARF4,HSP90AA1,CAP1,PGK1,TXN,TUBA1A
TISSUES	BTO:0000959	Esophagus	6	109	2025-06-01	0.84	44	9606.ENSP00000320295,9606.ENSP00000335153,9606.ENSP00000339063,9606.ENSP00000441543,9606.ENSP00000445175,9606.ENSP00000495530	TUBB3,HSP90AA1,EEF1A1,UBC,LDHA,ENO1
TISSUES	BTO:0001487	Adipose tissue	7	176	0.92	0.76	64	9606.ENSP00000296511,9606.ENSP00000340019,9606.ENSP00000361883,9606.ENSP00000400175,9606.ENSP00000426909,9606.ENSP00000441543,9606.ENSP00000495530	ANXA5,HSPD1,CAP1,RHOA,RACK1,UBC,ENO1
TISSUES	BTO:0000166	Cecum	4	35	1.38	0.86	81	9606.ENSP00000307940,9606.ENSP00000380070,9606.ENSP00000441543,9606.ENSP00000478771	EEF2,GAPDH,UBC,UBB
TISSUES	BTO:0000293	Occipital lobe	4	36	1.37	0.85	89	9606.ENSP00000217182,9606.ENSP00000307940,9606.ENSP00000441543,9606.ENSP00000478771	EEF1A2,EEF2,UBC,UBB
TISSUES	BTO:0001085	Vascular system	9	420	0.65	0.51	46	9606.ENSP00000320171,9606.ENSP00000335153,9606.ENSP00000339063,9606.ENSP00000346032,9606.ENSP00000355330,9606.ENSP00000360609,9606.ENSP00000361883,9606.ENSP00000441543,9606.ENSP00000495530	PKM,HSP90AA1,EEF1A1,ANXA2,TGM2,HSP90AB1,CAP1,UBC,ENO1
TISSUES	BTO:0000084	Vermiform appendix	3	22	1.46	0.66	50	9606.ENSP00000307940,9606.ENSP00000441543,9606.ENSP00000478771	EEF2,UBC,UBB
TISSUES	BTO:0002612	Filopodium	2	3	2.15	0.69	50	9606.ENSP00000371798,9606.ENSP00000400175	FSCN1,RHOA
TISSUES	BTO:0001090	Mouth	10	532	0.6	0.48	56	9606.ENSP00000229270,9606.ENSP00000335153,9606.ENSP00000339063,9606.ENSP00000346032,9606.ENSP00000379287,9606.ENSP00000439020,9606.ENSP00000478771,9606.ENSP00000495530,9606.ENSP00000496166,9606.ENSP00000499044	TPI1,HSP90AA1,EEF1A1,ANXA2,YWHAZ,TUBA1A,UBB,ENO1,ALDOA,RPS27
TISSUES	BTO:0000269	Colon	11	639	0.56	0.47	57	9606.ENSP00000225655,9606.ENSP00000346032,9606.ENSP00000348461,9606.ENSP00000360609,9606.ENSP00000369146,9606.ENSP00000369784,9606.ENSP00000377995,9606.ENSP00000379287,9606.ENSP00000400175,9606.ENSP00000427687,9606.ENSP00000463939	PFN1,ANXA2,RAC1,HSP90AB1,MT1M,TUBAL3,MT1X,YWHAZ,RHOA,WDR1,ARHGDIA
TISSUES	BTO:0000782	T-lymphocyte	7	279	0.72	0.48	94	9606.ENSP00000228945,9606.ENSP00000229270,9606.ENSP00000335153,9606.ENSP00000361883,9606.ENSP00000426909,9606.ENSP00000463939,9606.ENSP00000495530	ARHGDIB,TPI1,HSP90AA1,CAP1,RACK1,ARHGDIA,ENO1
TISSUES	BTO:0000018	A-549 cell	2	7	1.78	0.53	167	9606.ENSP00000296511,9606.ENSP00000380070	ANXA5,GAPDH
TISSUES	BTO:0000931	Neuroblastoma cell	4	83	1.0	0.48	167	9606.ENSP00000296511,9606.ENSP00000337060,9606.ENSP00000376886,9606.ENSP00000463939	ANXA5,NME1,NME2,ARHGDIA
TISSUES	BTO:0001023	Ovary cancer cell	4	84	1.0	0.48	172	9606.ENSP00000295822,9606.ENSP00000339063,9606.ENSP00000355330,9606.ENSP00000371798	EIF5A2,EEF1A1,TGM2,FSCN1
TISSUES	BTO:0001208	Larynx	3	37	1.23	0.49	187	9606.ENSP00000339063,9606.ENSP00000380070,9606.ENSP00000496166	EEF1A1,GAPDH,ALDOA
TISSUES	BTO:0000478	Forebrain	17	1534	0.37	0.34	192	9606.ENSP00000215909,9606.ENSP00000217182,9606.ENSP00000264335,9606.ENSP00000301522,9606.ENSP00000307940,9606.ENSP00000333326,9606.ENSP00000356275,9606.ENSP00000360609,9606.ENSP00000379287,9606.ENSP00000380070,9606.ENSP00000419425,9606.ENSP00000439020,9606.ENSP00000441543,9606.ENSP00000446215,9606.ENSP00000463939,9606.ENSP00000478771,9606.ENSP00000496414	LGALS1,EEF1A2,YWHAE,PRDX2,EEF2,TUBA8,CSRP1,HSP90AB1,YWHAZ,GAPDH,PPIA,TUBA1A,UBC,RAN,ARHGDIA,UBB,RDX
TISSUES	BTO:0000463	Filament	2	8	1.72	0.51	198	9606.ENSP00000225655,9606.ENSP00000432660	PFN1,CFL1
TISSUES	BTO:0000578	Hepatoma cell line	3	38	1.22	0.48	198	9606.ENSP00000296511,9606.ENSP00000328137,9606.ENSP00000380070	ANXA5,MT1E,GAPDH
TISSUES	BTO:0001175	Retina	7	322	0.66	0.41	198	9606.ENSP00000285735,9606.ENSP00000320171,9606.ENSP00000339001,9606.ENSP00000400175,9606.ENSP00000439020,9606.ENSP00000495530,9606.ENSP00000496414	RHOC,PKM,TUBB,RHOA,TUBA1A,ENO1,RDX
TISSUES	BTO:0002878	B-lymphoblastoid cell	2	8	1.72	0.51	198	9606.ENSP00000335153,9606.ENSP00000360609	HSP90AA1,HSP90AB1
TISSUES	BTO:0000731	Acute lymphoblastic leukemia cell	2	9	1.67	0.49	234	9606.ENSP00000296511,9606.ENSP00000380070	ANXA5,GAPDH
TISSUES	BTO:0000231	Cerebral hemisphere	14	1187	0.39	0.32	295	9606.ENSP00000217182,9606.ENSP00000264335,9606.ENSP00000307940,9606.ENSP00000333326,9606.ENSP00000360609,9606.ENSP00000379287,9606.ENSP00000380070,9606.ENSP00000419425,9606.ENSP00000439020,9606.ENSP00000441543,9606.ENSP00000446215,9606.ENSP00000463939,9606.ENSP00000478771,9606.ENSP00000496414	EEF1A2,YWHAE,EEF2,TUBA8,HSP90AB1,YWHAZ,GAPDH,PPIA,TUBA1A,UBC,RAN,ARHGDIA,UBB,RDX
TISSUES	BTO:0000042	Animal	84	15148	0.07	0.23	311	9606.ENSP00000215909,9606.ENSP00000217133,9606.ENSP00000217182,9606.ENSP00000222286,9606.ENSP00000225655,9606.ENSP00000228945,9606.ENSP00000229270,9606.ENSP00000245185,9606.ENSP00000248437,9606.ENSP00000256682,9606.ENSP00000259818,9606.ENSP00000262746,9606.ENSP00000264071,9606.ENSP00000264335,9606.ENSP00000270776,9606.ENSP00000272317,9606.ENSP00000278572,9606.ENSP00000281456,9606.ENSP00000285735,…	LGALS1,TUBB1,EEF1A2,GAPDHS,PFN1,ARHGDIB,TPI1,MT2A,TUBA4A,ARF3,TUBB2B,PRDX1,TUBB4A,YWHAE,PGD,RPS27A,RPS3,SLC25A4,RHOC,EIF4A1,EIF5A2,ANXA5,PRDX2,RAC3,PCBP1,ARF4,EEF2,TUBA3E,TUBB6,PKM,TUBB3,TUBA3D,MT1E,RPS27L,TUBA8,HSP90AA1,EIF5A,TUBA1B,NME1,TUBB,EEF1A1,HSPD1,TUBB4B,ANXA2,RAC1,PCBP2,MSN,TGM2,CSRP1,HSP90AB1,CAP1,PGK1,TXN,MT1G,MT1M,TUBB2A,TUBAL3,PFKP,FSCN1,NME2,MT1X,YWHAZ,GAPDH,UBA52,RPSA,TKT,RHOA,PPI…
TISSUES	BTO:0000408	Epididymis	3	51	2025-09-01	0.4	391	9606.ENSP00000225655,9606.ENSP00000380070,9606.ENSP00000389351	PFN1,GAPDH,RPSA
TISSUES	BTO:0000484	Frontal lobe	4	113	0.87	0.37	422	9606.ENSP00000307940,9606.ENSP00000380070,9606.ENSP00000441543,9606.ENSP00000478771	EEF2,GAPDH,UBC,UBB
TISSUES	BTO:0000233	Cerebral cortex	13	1118	0.39	0.29	466	9606.ENSP00000217182,9606.ENSP00000264335,9606.ENSP00000307940,9606.ENSP00000333326,9606.ENSP00000360609,9606.ENSP00000379287,9606.ENSP00000380070,9606.ENSP00000419425,9606.ENSP00000441543,9606.ENSP00000446215,9606.ENSP00000463939,9606.ENSP00000478771,9606.ENSP00000496414	EEF1A2,YWHAE,EEF2,TUBA8,HSP90AB1,YWHAZ,GAPDH,PPIA,UBC,RAN,ARHGDIA,UBB,RDX
COMPARTMENTS	GOCC:0070062	Extracellular exosome	28	428	1.14	2.89	2.30e-20	9606.ENSP00000262746,9606.ENSP00000264335,9606.ENSP00000285735,9606.ENSP00000293831,9606.ENSP00000296511,9606.ENSP00000301522,9606.ENSP00000307940,9606.ENSP00000320171,9606.ENSP00000335153,9606.ENSP00000339063,9606.ENSP00000340019,9606.ENSP00000346032,9606.ENSP00000348461,9606.ENSP00000352438,9606.ENSP00000353408,9606.ENSP00000355330,9606.ENSP00000360609,9606.ENSP00000362413,9606.ENSP00000363641,…	PRDX1,YWHAE,RHOC,EIF4A1,ANXA5,PRDX2,EEF2,PKM,HSP90AA1,EEF1A1,HSPD1,ANXA2,RAC1,PCBP2,MSN,TGM2,HSP90AB1,PGK1,TXN,FSCN1,YWHAZ,GAPDH,RHOA,PPIA,CFL1,LDHA,ENO1,ALDOA
COMPARTMENTS	GOCC:1903561	Extracellular vesicle	29	500	2025-08-01	2025-07-02	3.85e-20	9606.ENSP00000262746,9606.ENSP00000264335,9606.ENSP00000285735,9606.ENSP00000293831,9606.ENSP00000296511,9606.ENSP00000301522,9606.ENSP00000307940,9606.ENSP00000320171,9606.ENSP00000335153,9606.ENSP00000339063,9606.ENSP00000340019,9606.ENSP00000346032,9606.ENSP00000348461,9606.ENSP00000352438,9606.ENSP00000353408,9606.ENSP00000355330,9606.ENSP00000360609,9606.ENSP00000362413,9606.ENSP00000363641,…	PRDX1,YWHAE,RHOC,EIF4A1,ANXA5,PRDX2,EEF2,PKM,HSP90AA1,EEF1A1,HSPD1,ANXA2,RAC1,PCBP2,MSN,TGM2,HSP90AB1,PGK1,TXN,FSCN1,YWHAZ,GAPDH,RHOA,PPIA,CFL1,LDHA,ENO1,ALDOA,RDX
COMPARTMENTS	GOCC:0065010	Extracellular membrane-bounded organelle	27	473	2025-08-01	2.58	1.21e-18	9606.ENSP00000262746,9606.ENSP00000285735,9606.ENSP00000293831,9606.ENSP00000296511,9606.ENSP00000301522,9606.ENSP00000307940,9606.ENSP00000320171,9606.ENSP00000335153,9606.ENSP00000339063,9606.ENSP00000340019,9606.ENSP00000346032,9606.ENSP00000348461,9606.ENSP00000353408,9606.ENSP00000355330,9606.ENSP00000360609,9606.ENSP00000362413,9606.ENSP00000363641,9606.ENSP00000371798,9606.ENSP00000379287,…	PRDX1,RHOC,EIF4A1,ANXA5,PRDX2,EEF2,PKM,HSP90AA1,EEF1A1,HSPD1,ANXA2,RAC1,MSN,TGM2,HSP90AB1,PGK1,TXN,FSCN1,YWHAZ,GAPDH,RHOA,PPIA,CFL1,LDHA,ENO1,ALDOA,RDX
COMPARTMENTS	GOCC:0005829	Cytosol	53	3054	0.56	1.14	6.73e-17	9606.ENSP00000225655,9606.ENSP00000228945,9606.ENSP00000229270,9606.ENSP00000248437,9606.ENSP00000264071,9606.ENSP00000264335,9606.ENSP00000270776,9606.ENSP00000272317,9606.ENSP00000278572,9606.ENSP00000285735,9606.ENSP00000293831,9606.ENSP00000295822,9606.ENSP00000296511,9606.ENSP00000305556,9606.ENSP00000306010,9606.ENSP00000307940,9606.ENSP00000320171,9606.ENSP00000335153,9606.ENSP00000336702,…	PFN1,ARHGDIB,TPI1,TUBA4A,TUBB4A,YWHAE,PGD,RPS27A,RPS3,RHOC,EIF4A1,EIF5A2,ANXA5,PCBP1,ARF4,EEF2,PKM,HSP90AA1,EIF5A,NME1,TUBB,EEF1A1,HSPD1,TUBB4B,RAC1,PCBP2,MSN,TGM2,HSP90AB1,TXN,PFKP,FSCN1,NME2,YWHAZ,GAPDH,UBA52,RPSA,TKT,RHOA,PPIA,RACK1,WDR1,CFL1,TUBA1A,ARF1,UBC,LDHA,RAN,ARHGDIA,UBB,ENO1,ALDOA,RPS27
COMPARTMENTS	GOCC:0005576	Extracellular region	43	2079	0.64	1.26	2.39e-15	9606.ENSP00000215909,9606.ENSP00000217133,9606.ENSP00000225655,9606.ENSP00000259818,9606.ENSP00000262746,9606.ENSP00000264071,9606.ENSP00000264335,9606.ENSP00000272317,9606.ENSP00000285735,9606.ENSP00000293831,9606.ENSP00000296511,9606.ENSP00000301522,9606.ENSP00000307940,9606.ENSP00000318697,9606.ENSP00000320171,9606.ENSP00000320295,9606.ENSP00000335153,9606.ENSP00000339001,9606.ENSP00000339063,…	LGALS1,TUBB1,PFN1,TUBB2B,PRDX1,TUBB4A,YWHAE,RPS27A,RHOC,EIF4A1,ANXA5,PRDX2,EEF2,TUBB6,PKM,TUBB3,HSP90AA1,TUBB,EEF1A1,HSPD1,TUBB4B,ANXA2,RAC1,PCBP2,MSN,TGM2,HSP90AB1,PGK1,TXN,TUBB2A,FSCN1,YWHAZ,GAPDH,RHOA,PPIA,CFL1,LDHA,ENSP00000451560,TUBB8,ENO1,ALDOA,RDX,TUBB8B
COMPARTMENTS	GOCC:0031982	Vesicle	42	2125	0.62	2025-02-01	3.10e-14	9606.ENSP00000225655,9606.ENSP00000229270,9606.ENSP00000256682,9606.ENSP00000262746,9606.ENSP00000264335,9606.ENSP00000270776,9606.ENSP00000285735,9606.ENSP00000293831,9606.ENSP00000296511,9606.ENSP00000301522,9606.ENSP00000305556,9606.ENSP00000307940,9606.ENSP00000320171,9606.ENSP00000335153,9606.ENSP00000339001,9606.ENSP00000339063,9606.ENSP00000340019,9606.ENSP00000341289,9606.ENSP00000346032,…	PFN1,TPI1,ARF3,PRDX1,YWHAE,PGD,RHOC,EIF4A1,ANXA5,PRDX2,PCBP1,EEF2,PKM,HSP90AA1,TUBB,EEF1A1,HSPD1,TUBB4B,ANXA2,RAC1,PCBP2,MSN,TGM2,HSP90AB1,CAP1,PGK1,TXN,FSCN1,NME2,YWHAZ,GAPDH,RHOA,PPIA,CFL1,TUBA1A,ARF1,UBC,LDHA,RAN,ENO1,ALDOA,RDX
COMPARTMENTS	GOCC:0005615	Extracellular space	29	1027	0.77	1.45	1.28e-12	9606.ENSP00000225655,9606.ENSP00000262746,9606.ENSP00000264335,9606.ENSP00000285735,9606.ENSP00000293831,9606.ENSP00000296511,9606.ENSP00000301522,9606.ENSP00000307940,9606.ENSP00000320171,9606.ENSP00000335153,9606.ENSP00000339063,9606.ENSP00000340019,9606.ENSP00000346032,9606.ENSP00000348461,9606.ENSP00000352438,9606.ENSP00000353408,9606.ENSP00000355330,9606.ENSP00000360609,9606.ENSP00000362413,…	PFN1,PRDX1,YWHAE,RHOC,EIF4A1,ANXA5,PRDX2,EEF2,PKM,HSP90AA1,EEF1A1,HSPD1,ANXA2,RAC1,PCBP2,MSN,TGM2,HSP90AB1,PGK1,TXN,FSCN1,YWHAZ,GAPDH,RHOA,PPIA,CFL1,LDHA,ENO1,ALDOA
COMPARTMENTS	GOCC:0045171	Intercellular bridge	11	92	2025-04-01	2.21	5.41e-10	9606.ENSP00000217133,9606.ENSP00000259818,9606.ENSP00000264071,9606.ENSP00000318697,9606.ENSP00000320295,9606.ENSP00000339001,9606.ENSP00000341289,9606.ENSP00000369703,9606.ENSP00000451560,9606.ENSP00000456206,9606.ENSP00000496713	TUBB1,TUBB2B,TUBB4A,TUBB6,TUBB3,TUBB,TUBB4B,TUBB2A,ENSP00000451560,TUBB8,TUBB8B
COMPARTMENTS	GOCC:0005856	Cytoskeleton	31	1575	0.62	2025-04-01	1.15e-09	9606.ENSP00000217133,9606.ENSP00000225655,9606.ENSP00000228945,9606.ENSP00000248437,9606.ENSP00000259818,9606.ENSP00000264071,9606.ENSP00000278572,9606.ENSP00000304283,9606.ENSP00000318197,9606.ENSP00000318697,9606.ENSP00000320295,9606.ENSP00000326042,9606.ENSP00000333326,9606.ENSP00000336799,9606.ENSP00000339001,9606.ENSP00000339063,9606.ENSP00000341289,9606.ENSP00000353408,9606.ENSP00000369703,…	TUBB1,PFN1,ARHGDIB,TUBA4A,TUBB2B,TUBB4A,RPS3,RAC3,TUBA3E,TUBB6,TUBB3,TUBA3D,TUBA8,TUBA1B,TUBB,EEF1A1,TUBB4B,MSN,TUBB2A,FSCN1,GAPDH,RHOA,WDR1,CFL1,TUBA1A,TUBA1C,RAN,TUBB8,ARHGDIA,ALDOA,RDX
COMPARTMENTS	GOCC:0043226	Organelle	78	10113	0.21	0.51	3.41e-08	9606.ENSP00000215909,9606.ENSP00000217133,9606.ENSP00000217182,9606.ENSP00000222286,9606.ENSP00000225655,9606.ENSP00000228945,9606.ENSP00000229270,9606.ENSP00000248437,9606.ENSP00000256682,9606.ENSP00000259818,9606.ENSP00000262746,9606.ENSP00000264071,9606.ENSP00000264335,9606.ENSP00000270776,9606.ENSP00000272317,9606.ENSP00000278572,9606.ENSP00000281456,9606.ENSP00000285735,9606.ENSP00000293831,…	LGALS1,TUBB1,EEF1A2,GAPDHS,PFN1,ARHGDIB,TPI1,TUBA4A,ARF3,TUBB2B,PRDX1,TUBB4A,YWHAE,PGD,RPS27A,RPS3,SLC25A4,RHOC,EIF4A1,ANXA5,PRDX2,RAC3,PCBP1,EEF2,TUBA3E,TUBB6,PKM,TUBB3,TUBA3D,MT1E,RPS27L,TUBA8,HSP90AA1,EIF5A,TUBA1B,NME1,TUBB,EEF1A1,HSPD1,TUBB4B,ANXA2,RAC1,PCBP2,MSN,TGM2,CSRP1,HSP90AB1,CAP1,PGK1,TXN,MT1G,TUBB2A,FSCN1,NME2,MT1X,YWHAZ,GAPDH,UBA52,RPSA,TKT,RHOA,PPIA,RACK1,WDR1,CFL1,TUBA1A,ARF1,UBC,…
COMPARTMENTS	GOCC:0031252	Cell leading edge	13	251	2025-04-01	1.46	6.96e-08	9606.ENSP00000278572,9606.ENSP00000304283,9606.ENSP00000306010,9606.ENSP00000320295,9606.ENSP00000337060,9606.ENSP00000339063,9606.ENSP00000348461,9606.ENSP00000371798,9606.ENSP00000376886,9606.ENSP00000400175,9606.ENSP00000432660,9606.ENSP00000440005,9606.ENSP00000496414	RPS3,RAC3,ARF4,TUBB3,NME1,EEF1A1,RAC1,FSCN1,NME2,RHOA,CFL1,ARF1,RDX
COMPARTMENTS	GOCC:0005925	Focal adhesion	13	269	2025-01-01	1.39	1.44e-07	9606.ENSP00000225655,9606.ENSP00000264335,9606.ENSP00000296511,9606.ENSP00000348461,9606.ENSP00000353408,9606.ENSP00000355330,9606.ENSP00000356275,9606.ENSP00000379287,9606.ENSP00000400175,9606.ENSP00000419425,9606.ENSP00000432660,9606.ENSP00000440005,9606.ENSP00000496414	PFN1,YWHAE,ANXA5,RAC1,MSN,TGM2,CSRP1,YWHAZ,RHOA,PPIA,CFL1,ARF1,RDX
COMPARTMENTS	GOCC:0043232	Intracellular non-membrane-bounded organelle	41	3309	0.41	0.7	1.89e-07	9606.ENSP00000217133,9606.ENSP00000225655,9606.ENSP00000228945,9606.ENSP00000248437,9606.ENSP00000259818,9606.ENSP00000264071,9606.ENSP00000272317,9606.ENSP00000278572,9606.ENSP00000304283,9606.ENSP00000305556,9606.ENSP00000318197,9606.ENSP00000318697,9606.ENSP00000320295,9606.ENSP00000326042,9606.ENSP00000333326,9606.ENSP00000336799,9606.ENSP00000339001,9606.ENSP00000339063,9606.ENSP00000341289,…	TUBB1,PFN1,ARHGDIB,TUBA4A,TUBB2B,TUBB4A,RPS27A,RPS3,RAC3,PCBP1,TUBA3E,TUBB6,TUBB3,TUBA3D,TUBA8,TUBA1B,TUBB,EEF1A1,TUBB4B,ANXA2,RAC1,MSN,TGM2,HSP90AB1,TUBB2A,FSCN1,GAPDH,UBA52,RPSA,RHOA,RACK1,WDR1,CFL1,TUBA1A,TUBA1C,RAN,TUBB8,ARHGDIA,ALDOA,RDX,RPS27
COMPARTMENTS	GOCC:0072686	Mitotic spindle	10	133	2025-02-01	1.55	2.06e-07	9606.ENSP00000217133,9606.ENSP00000259818,9606.ENSP00000264071,9606.ENSP00000278572,9606.ENSP00000318697,9606.ENSP00000320295,9606.ENSP00000339001,9606.ENSP00000341289,9606.ENSP00000369703,9606.ENSP00000456206	TUBB1,TUBB2B,TUBB4A,RPS3,TUBB6,TUBB3,TUBB,TUBB4B,TUBB2A,TUBB8
COMPARTMENTS	GOCC:0005737	Cytoplasm	68	8195	0.24	0.53	2.19e-07	9606.ENSP00000215909,9606.ENSP00000217133,9606.ENSP00000217182,9606.ENSP00000225655,9606.ENSP00000228945,9606.ENSP00000229270,9606.ENSP00000248437,9606.ENSP00000256682,9606.ENSP00000262746,9606.ENSP00000264071,9606.ENSP00000264335,9606.ENSP00000270776,9606.ENSP00000272317,9606.ENSP00000278572,9606.ENSP00000281456,9606.ENSP00000285735,9606.ENSP00000293831,9606.ENSP00000295822,9606.ENSP00000296511,…	LGALS1,TUBB1,EEF1A2,PFN1,ARHGDIB,TPI1,TUBA4A,ARF3,PRDX1,TUBB4A,YWHAE,PGD,RPS27A,RPS3,SLC25A4,RHOC,EIF4A1,EIF5A2,ANXA5,PRDX2,RAC3,PCBP1,ARF4,EEF2,PKM,MT1E,HSP90AA1,EIF5A,NME1,TUBB,EEF1A1,HSPD1,TUBB4B,ANXA2,RAC1,PCBP2,MSN,TGM2,HSP90AB1,CAP1,PGK1,TXN,MT1G,PFKP,FSCN1,NME2,MT1X,YWHAZ,GAPDH,UBA52,RPSA,TKT,RHOA,PPIA,RACK1,WDR1,CFL1,TUBA1A,ARF1,UBC,LDHA,RAN,ARHGDIA,UBB,ENO1,ALDOA,RDX,RPS27
COMPARTMENTS	GOCC:0099513	Polymeric cytoskeletal fiber	14	382	0.89	1.18	6.47e-07	9606.ENSP00000248437,9606.ENSP00000259818,9606.ENSP00000264071,9606.ENSP00000304283,9606.ENSP00000318697,9606.ENSP00000320295,9606.ENSP00000336799,9606.ENSP00000339001,9606.ENSP00000341289,9606.ENSP00000369703,9606.ENSP00000380070,9606.ENSP00000432660,9606.ENSP00000439020,9606.ENSP00000456206	TUBA4A,TUBB2B,TUBB4A,RAC3,TUBB6,TUBB3,TUBA1B,TUBB,TUBB4B,TUBB2A,GAPDH,CFL1,TUBA1A,TUBB8
COMPARTMENTS	GOCC:0005622	Intracellular	81	11512	0.17	0.46	6.67e-07	9606.ENSP00000215909,9606.ENSP00000217133,9606.ENSP00000217182,9606.ENSP00000222286,9606.ENSP00000225655,9606.ENSP00000228945,9606.ENSP00000229270,9606.ENSP00000248437,9606.ENSP00000256682,9606.ENSP00000259818,9606.ENSP00000262746,9606.ENSP00000264071,9606.ENSP00000264335,9606.ENSP00000270776,9606.ENSP00000272317,9606.ENSP00000278572,9606.ENSP00000281456,9606.ENSP00000285735,9606.ENSP00000293831,…	LGALS1,TUBB1,EEF1A2,GAPDHS,PFN1,ARHGDIB,TPI1,TUBA4A,ARF3,TUBB2B,PRDX1,TUBB4A,YWHAE,PGD,RPS27A,RPS3,SLC25A4,RHOC,EIF4A1,EIF5A2,ANXA5,PRDX2,RAC3,PCBP1,ARF4,EEF2,TUBA3E,TUBB6,PKM,TUBB3,TUBA3D,MT1E,RPS27L,TUBA8,HSP90AA1,EIF5A,TUBA1B,NME1,TUBB,EEF1A1,HSPD1,TUBB4B,ANXA2,RAC1,PCBP2,MSN,TGM2,CSRP1,HSP90AB1,CAP1,PGK1,TXN,MT1G,TUBB2A,PFKP,FSCN1,NME2,MT1X,YWHAZ,GAPDH,UBA52,RPSA,TKT,RHOA,PPIA,RACK1,WDR1,CFL1…
COMPARTMENTS	GOCC:0043229	Intracellular organelle	73	9609	0.2	0.48	1.06e-06	9606.ENSP00000215909,9606.ENSP00000217133,9606.ENSP00000217182,9606.ENSP00000222286,9606.ENSP00000225655,9606.ENSP00000228945,9606.ENSP00000229270,9606.ENSP00000248437,9606.ENSP00000256682,9606.ENSP00000259818,9606.ENSP00000262746,9606.ENSP00000264071,9606.ENSP00000264335,9606.ENSP00000270776,9606.ENSP00000272317,9606.ENSP00000278572,9606.ENSP00000281456,9606.ENSP00000304283,9606.ENSP00000305556,…	LGALS1,TUBB1,EEF1A2,GAPDHS,PFN1,ARHGDIB,TPI1,TUBA4A,ARF3,TUBB2B,PRDX1,TUBB4A,YWHAE,PGD,RPS27A,RPS3,SLC25A4,RAC3,PCBP1,EEF2,TUBA3E,TUBB6,PKM,TUBB3,TUBA3D,MT1E,RPS27L,TUBA8,HSP90AA1,EIF5A,TUBA1B,NME1,TUBB,EEF1A1,HSPD1,TUBB4B,ANXA2,RAC1,PCBP2,MSN,TGM2,CSRP1,HSP90AB1,CAP1,TXN,MT1G,TUBB2A,FSCN1,NME2,MT1X,YWHAZ,GAPDH,UBA52,RPSA,TKT,RHOA,PPIA,RACK1,WDR1,CFL1,TUBA1A,ARF1,UBC,TUBA1C,LDHA,RAN,TUBB8,ARHGDIA…
COMPARTMENTS	GOCC:0005874	Microtubule	11	233	1.0	2025-02-01	2.34e-06	9606.ENSP00000248437,9606.ENSP00000259818,9606.ENSP00000264071,9606.ENSP00000318697,9606.ENSP00000320295,9606.ENSP00000336799,9606.ENSP00000339001,9606.ENSP00000341289,9606.ENSP00000369703,9606.ENSP00000439020,9606.ENSP00000456206	TUBA4A,TUBB2B,TUBB4A,TUBB6,TUBB3,TUBA1B,TUBB,TUBB4B,TUBB2A,TUBA1A,TUBB8
COMPARTMENTS	GOCC:0001726	Ruffle	8	105	2025-02-01	1.27	6.51e-06	9606.ENSP00000278572,9606.ENSP00000306010,9606.ENSP00000337060,9606.ENSP00000339063,9606.ENSP00000348461,9606.ENSP00000371798,9606.ENSP00000376886,9606.ENSP00000432660	RPS3,ARF4,NME1,EEF1A1,RAC1,FSCN1,NME2,CFL1
COMPARTMENTS	GOCC:0070161	Anchoring junction	15	553	0.75	0.94	6.76e-06	9606.ENSP00000225655,9606.ENSP00000264335,9606.ENSP00000296511,9606.ENSP00000348461,9606.ENSP00000353408,9606.ENSP00000355330,9606.ENSP00000356275,9606.ENSP00000371798,9606.ENSP00000379287,9606.ENSP00000400175,9606.ENSP00000419425,9606.ENSP00000427687,9606.ENSP00000432660,9606.ENSP00000440005,9606.ENSP00000496414	PFN1,YWHAE,ANXA5,RAC1,MSN,TGM2,CSRP1,FSCN1,YWHAZ,RHOA,PPIA,WDR1,CFL1,ARF1,RDX
COMPARTMENTS	GOCC:0099512	Supramolecular fiber	15	555	0.75	0.94	6.79e-06	9606.ENSP00000248437,9606.ENSP00000259818,9606.ENSP00000264071,9606.ENSP00000304283,9606.ENSP00000318697,9606.ENSP00000320295,9606.ENSP00000336799,9606.ENSP00000339001,9606.ENSP00000341289,9606.ENSP00000369703,9606.ENSP00000380070,9606.ENSP00000432660,9606.ENSP00000439020,9606.ENSP00000456206,9606.ENSP00000496166	TUBA4A,TUBB2B,TUBB4A,RAC3,TUBB6,TUBB3,TUBA1B,TUBB,TUBB4B,TUBB2A,GAPDH,CFL1,TUBA1A,TUBB8,ALDOA
COMPARTMENTS	GOCC:0015630	Microtubule cytoskeleton	19	973	0.61	0.78	1.45e-05	9606.ENSP00000217133,9606.ENSP00000248437,9606.ENSP00000259818,9606.ENSP00000264071,9606.ENSP00000278572,9606.ENSP00000318197,9606.ENSP00000318697,9606.ENSP00000320295,9606.ENSP00000326042,9606.ENSP00000333326,9606.ENSP00000336799,9606.ENSP00000339001,9606.ENSP00000341289,9606.ENSP00000369703,9606.ENSP00000380070,9606.ENSP00000439020,9606.ENSP00000443475,9606.ENSP00000446215,9606.ENSP00000456206	TUBB1,TUBA4A,TUBB2B,TUBB4A,RPS3,TUBA3E,TUBB6,TUBB3,TUBA3D,TUBA8,TUBA1B,TUBB,TUBB4B,TUBB2A,GAPDH,TUBA1A,TUBA1C,RAN,TUBB8
COMPARTMENTS	GOCC:0030027	Lamellipodium	8	124	1.13	1.15	1.79e-05	9606.ENSP00000304283,9606.ENSP00000320295,9606.ENSP00000348461,9606.ENSP00000371798,9606.ENSP00000376886,9606.ENSP00000400175,9606.ENSP00000432660,9606.ENSP00000496414	RAC3,TUBB3,RAC1,FSCN1,NME2,RHOA,CFL1,RDX
COMPARTMENTS	GOCC:1904813	ficolin-1-rich granule lumen	8	124	1.13	1.15	1.79e-05	9606.ENSP00000307940,9606.ENSP00000320171,9606.ENSP00000335153,9606.ENSP00000339063,9606.ENSP00000360609,9606.ENSP00000376886,9606.ENSP00000419425,9606.ENSP00000496166	EEF2,PKM,HSP90AA1,EEF1A1,HSP90AB1,NME2,PPIA,ALDOA
COMPARTMENTS	GOCC:0032587	Ruffle membrane	6	51	1.39	1.24	2.24e-05	9606.ENSP00000278572,9606.ENSP00000306010,9606.ENSP00000337060,9606.ENSP00000339063,9606.ENSP00000348461,9606.ENSP00000432660	RPS3,ARF4,NME1,EEF1A1,RAC1,CFL1
COMPARTMENTS	GOCC:0099080	Supramolecular complex	17	844	0.63	0.75	3.96e-05	9606.ENSP00000248437,9606.ENSP00000259818,9606.ENSP00000264071,9606.ENSP00000304283,9606.ENSP00000305556,9606.ENSP00000318697,9606.ENSP00000320295,9606.ENSP00000336799,9606.ENSP00000339001,9606.ENSP00000341289,9606.ENSP00000348461,9606.ENSP00000369703,9606.ENSP00000380070,9606.ENSP00000432660,9606.ENSP00000439020,9606.ENSP00000456206,9606.ENSP00000496166	TUBA4A,TUBB2B,TUBB4A,RAC3,PCBP1,TUBB6,TUBB3,TUBA1B,TUBB,TUBB4B,RAC1,TUBB2A,GAPDH,CFL1,TUBA1A,TUBB8,ALDOA
COMPARTMENTS	GOCC:0022627	Cytosolic small ribosomal subunit	5	36	1.46	2025-11-01	9.90e-05	9606.ENSP00000272317,9606.ENSP00000278572,9606.ENSP00000389351,9606.ENSP00000426909,9606.ENSP00000499044	RPS27A,RPS3,RPSA,RACK1,RPS27
COMPARTMENTS	GOCC:0030054	Cell junction	18	1053	0.55	0.65	16	9606.ENSP00000225655,9606.ENSP00000264335,9606.ENSP00000278572,9606.ENSP00000296511,9606.ENSP00000306010,9606.ENSP00000348461,9606.ENSP00000353408,9606.ENSP00000355330,9606.ENSP00000356275,9606.ENSP00000371798,9606.ENSP00000379287,9606.ENSP00000400175,9606.ENSP00000419425,9606.ENSP00000427687,9606.ENSP00000432660,9606.ENSP00000440005,9606.ENSP00000496414,9606.ENSP00000499044	PFN1,YWHAE,RPS3,ANXA5,ARF4,RAC1,MSN,TGM2,CSRP1,FSCN1,YWHAZ,RHOA,PPIA,WDR1,CFL1,ARF1,RDX,RPS27
COMPARTMENTS	GOCC:0030426	Growth cone	6	81	1.19	0.94	23	9606.ENSP00000304283,9606.ENSP00000320295,9606.ENSP00000335153,9606.ENSP00000360609,9606.ENSP00000371798,9606.ENSP00000432660	RAC3,TUBB3,HSP90AA1,HSP90AB1,FSCN1,CFL1
COMPARTMENTS	GOCC:0022626	Cytosolic ribosome	6	89	1.15	0.88	38	9606.ENSP00000272317,9606.ENSP00000278572,9606.ENSP00000388107,9606.ENSP00000389351,9606.ENSP00000426909,9606.ENSP00000499044	RPS27A,RPS3,UBA52,RPSA,RACK1,RPS27
COMPARTMENTS	GOCC:0030141	Secretory granule	14	719	0.61	0.62	53	9606.ENSP00000307940,9606.ENSP00000320171,9606.ENSP00000335153,9606.ENSP00000339001,9606.ENSP00000339063,9606.ENSP00000341289,9606.ENSP00000346032,9606.ENSP00000348461,9606.ENSP00000360609,9606.ENSP00000361883,9606.ENSP00000376886,9606.ENSP00000400175,9606.ENSP00000419425,9606.ENSP00000496166	EEF2,PKM,HSP90AA1,TUBB,EEF1A1,TUBB4B,ANXA2,RAC1,HSP90AB1,CAP1,NME2,RHOA,PPIA,ALDOA
COMPARTMENTS	GOCC:0120025	Plasma membrane bounded cell projection	19	1285	0.49	0.56	56	9606.ENSP00000264071,9606.ENSP00000278572,9606.ENSP00000285735,9606.ENSP00000304283,9606.ENSP00000306010,9606.ENSP00000320295,9606.ENSP00000335153,9606.ENSP00000337060,9606.ENSP00000339063,9606.ENSP00000348461,9606.ENSP00000353408,9606.ENSP00000360609,9606.ENSP00000371798,9606.ENSP00000376886,9606.ENSP00000400175,9606.ENSP00000426909,9606.ENSP00000432660,9606.ENSP00000478771,9606.ENSP00000496414	TUBB4A,RPS3,RHOC,RAC3,ARF4,TUBB3,HSP90AA1,NME1,EEF1A1,RAC1,MSN,HSP90AB1,FSCN1,NME2,RHOA,RACK1,CFL1,UBB,RDX
COMPARTMENTS	GOCC:0043005	Neuron projection	12	579	0.64	0.59	12	9606.ENSP00000285735,9606.ENSP00000304283,9606.ENSP00000306010,9606.ENSP00000320295,9606.ENSP00000335153,9606.ENSP00000348461,9606.ENSP00000360609,9606.ENSP00000371798,9606.ENSP00000400175,9606.ENSP00000426909,9606.ENSP00000432660,9606.ENSP00000478771	RHOC,RAC3,ARF4,TUBB3,HSP90AA1,RAC1,HSP90AB1,FSCN1,RHOA,RACK1,CFL1,UBB
COMPARTMENTS	GOCC:0031983	Vesicle lumen	8	248	0.83	0.66	15	9606.ENSP00000335153,9606.ENSP00000339001,9606.ENSP00000339063,9606.ENSP00000341289,9606.ENSP00000346032,9606.ENSP00000360609,9606.ENSP00000361883,9606.ENSP00000496166	HSP90AA1,TUBB,EEF1A1,TUBB4B,ANXA2,HSP90AB1,CAP1,ALDOA
COMPARTMENTS	GOCC:0043227	Membrane-bounded organelle	63	9083	0.16	0.35	18	9606.ENSP00000215909,9606.ENSP00000217182,9606.ENSP00000222286,9606.ENSP00000225655,9606.ENSP00000229270,9606.ENSP00000256682,9606.ENSP00000262746,9606.ENSP00000264071,9606.ENSP00000264335,9606.ENSP00000270776,9606.ENSP00000272317,9606.ENSP00000278572,9606.ENSP00000281456,9606.ENSP00000285735,9606.ENSP00000293831,9606.ENSP00000296511,9606.ENSP00000301522,9606.ENSP00000305556,9606.ENSP00000307940,…	LGALS1,EEF1A2,GAPDHS,PFN1,TPI1,ARF3,PRDX1,TUBB4A,YWHAE,PGD,RPS27A,RPS3,SLC25A4,RHOC,EIF4A1,ANXA5,PRDX2,PCBP1,EEF2,PKM,MT1E,RPS27L,HSP90AA1,EIF5A,NME1,TUBB,EEF1A1,HSPD1,TUBB4B,ANXA2,RAC1,PCBP2,MSN,TGM2,CSRP1,HSP90AB1,CAP1,PGK1,TXN,MT1G,FSCN1,NME2,MT1X,YWHAZ,GAPDH,UBA52,RPSA,TKT,RHOA,PPIA,RACK1,CFL1,TUBA1A,ARF1,UBC,TUBA1C,LDHA,RAN,UBB,ENO1,ALDOA,RDX,RPS27
COMPARTMENTS	GOCC:0031253	Cell projection membrane	7	198	0.87	0.63	26	9606.ENSP00000278572,9606.ENSP00000306010,9606.ENSP00000337060,9606.ENSP00000339063,9606.ENSP00000348461,9606.ENSP00000371798,9606.ENSP00000432660	RPS3,ARF4,NME1,EEF1A1,RAC1,FSCN1,CFL1
COMPARTMENTS	GOCC:0036477	Somatodendritic compartment	8	284	0.77	0.57	35	9606.ENSP00000304283,9606.ENSP00000306010,9606.ENSP00000335153,9606.ENSP00000348461,9606.ENSP00000360609,9606.ENSP00000400175,9606.ENSP00000426909,9606.ENSP00000478771	RAC3,ARF4,HSP90AA1,RAC1,HSP90AB1,RHOA,RACK1,UBB
COMPARTMENTS	GOCC:0110165	Cellular anatomical entity	83	14060	0.09	0.3	35	9606.ENSP00000215909,9606.ENSP00000217133,9606.ENSP00000217182,9606.ENSP00000222286,9606.ENSP00000225655,9606.ENSP00000228945,9606.ENSP00000229270,9606.ENSP00000248437,9606.ENSP00000256682,9606.ENSP00000259818,9606.ENSP00000262746,9606.ENSP00000264071,9606.ENSP00000264335,9606.ENSP00000270776,9606.ENSP00000272317,9606.ENSP00000278572,9606.ENSP00000281456,9606.ENSP00000285735,9606.ENSP00000293831,…	LGALS1,TUBB1,EEF1A2,GAPDHS,PFN1,ARHGDIB,TPI1,TUBA4A,ARF3,TUBB2B,PRDX1,TUBB4A,YWHAE,PGD,RPS27A,RPS3,SLC25A4,RHOC,EIF4A1,EIF5A2,ANXA5,PRDX2,RAC3,PCBP1,ARF4,EEF2,TUBA3E,TUBB6,PKM,TUBB3,TUBA3D,MT1E,RPS27L,TUBA8,HSP90AA1,EIF5A,TUBA1B,NME1,TUBB,EEF1A1,HSPD1,TUBB4B,ANXA2,RAC1,PCBP2,MSN,TGM2,CSRP1,HSP90AB1,CAP1,PGK1,TXN,MT1G,TUBB2A,PFKP,FSCN1,NME2,MT1X,YWHAZ,GAPDH,UBA52,RPSA,TKT,RHOA,PPIA,RACK1,WDR1,CFL1…
COMPARTMENTS	GOCC:0098590	Plasma membrane region	12	676	0.57	0.49	44	9606.ENSP00000278572,9606.ENSP00000285735,9606.ENSP00000306010,9606.ENSP00000337060,9606.ENSP00000339063,9606.ENSP00000340019,9606.ENSP00000348461,9606.ENSP00000353408,9606.ENSP00000371798,9606.ENSP00000400175,9606.ENSP00000432660,9606.ENSP00000496414	RPS3,RHOC,ARF4,NME1,EEF1A1,HSPD1,RAC1,MSN,FSCN1,RHOA,CFL1,RDX
COMPARTMENTS	GOCC:0044391	Ribosomal subunit	6	155	0.91	0.58	52	9606.ENSP00000272317,9606.ENSP00000278572,9606.ENSP00000388107,9606.ENSP00000389351,9606.ENSP00000426909,9606.ENSP00000499044	RPS27A,RPS3,UBA52,RPSA,RACK1,RPS27
COMPARTMENTS	GOCC:0031315	Extrinsic component of mitochondrial outer membrane	2	2	2.32	0.68	57	9606.ENSP00000441543,9606.ENSP00000478771	UBC,UBB
COMPARTMENTS	GOCC:0034774	Secretory granule lumen	7	241	0.78	0.51	76	9606.ENSP00000335153,9606.ENSP00000339001,9606.ENSP00000339063,9606.ENSP00000341289,9606.ENSP00000346032,9606.ENSP00000361883,9606.ENSP00000496166	HSP90AA1,TUBB,EEF1A1,TUBB4B,ANXA2,CAP1,ALDOA
COMPARTMENTS	GOCC:0030175	Filopodium	4	61	1.14	0.55	104	9606.ENSP00000320295,9606.ENSP00000353408,9606.ENSP00000371798,9606.ENSP00000496414	TUBB3,MSN,FSCN1,RDX
COMPARTMENTS	GOCC:0005853	Eukaryotic translation elongation factor 1 complex	2	4	2025-02-02	0.57	131	9606.ENSP00000217182,9606.ENSP00000339063	EEF1A2,EEF1A1
COMPARTMENTS	GOCC:1902912	Pyruvate kinase complex	2	4	2025-02-02	0.57	131	9606.ENSP00000320171,9606.ENSP00000445175	PKM,LDHA
COMPARTMENTS	GOCC:0015629	Actin cytoskeleton	8	363	0.66	0.43	146	9606.ENSP00000304283,9606.ENSP00000339063,9606.ENSP00000371798,9606.ENSP00000400175,9606.ENSP00000427687,9606.ENSP00000432660,9606.ENSP00000496166,9606.ENSP00000496414	RAC3,EEF1A1,FSCN1,RHOA,WDR1,CFL1,ALDOA,RDX
COMPARTMENTS	GOCC:0005634	Nucleus	38	4787	0.22	0.3	155	9606.ENSP00000225655,9606.ENSP00000229270,9606.ENSP00000262746,9606.ENSP00000264335,9606.ENSP00000278572,9606.ENSP00000305556,9606.ENSP00000307940,9606.ENSP00000320171,9606.ENSP00000328137,9606.ENSP00000331019,9606.ENSP00000335153,9606.ENSP00000336702,9606.ENSP00000337060,9606.ENSP00000339001,9606.ENSP00000339063,9606.ENSP00000346032,9606.ENSP00000348461,9606.ENSP00000352438,9606.ENSP00000355330,…	PFN1,TPI1,PRDX1,YWHAE,RPS3,PCBP1,EEF2,PKM,MT1E,RPS27L,HSP90AA1,EIF5A,NME1,TUBB,EEF1A1,ANXA2,RAC1,PCBP2,TGM2,CSRP1,HSP90AB1,TXN,MT1G,MT1X,YWHAZ,GAPDH,RPSA,TKT,PPIA,RACK1,CFL1,UBC,TUBA1C,LDHA,RAN,UBB,ENO1,RPS27
COMPARTMENTS	GOCC:0000015	Phosphopyruvate hydratase complex	2	5	1.92	0.53	169	9606.ENSP00000229270,9606.ENSP00000495530	TPI1,ENO1
COMPARTMENTS	GOCC:0098574	Cytoplasmic side of lysosomal membrane	2	5	1.92	0.53	169	9606.ENSP00000217182,9606.ENSP00000339063	EEF1A2,EEF1A1
COMPARTMENTS	GOCC:0098858	Actin-based cell projection	5	132	0.9	0.46	175	9606.ENSP00000285735,9606.ENSP00000320295,9606.ENSP00000353408,9606.ENSP00000371798,9606.ENSP00000496414	RHOC,TUBB3,MSN,FSCN1,RDX
COMPARTMENTS	GOCC:0031410	Cytoplasmic vesicle	19	1738	0.36	0.34	183	9606.ENSP00000307940,9606.ENSP00000320171,9606.ENSP00000335153,9606.ENSP00000339001,9606.ENSP00000339063,9606.ENSP00000340019,9606.ENSP00000341289,9606.ENSP00000346032,9606.ENSP00000348461,9606.ENSP00000360609,9606.ENSP00000361883,9606.ENSP00000376886,9606.ENSP00000400175,9606.ENSP00000419425,9606.ENSP00000439020,9606.ENSP00000440005,9606.ENSP00000441543,9606.ENSP00000446215,9606.ENSP00000496166	EEF2,PKM,HSP90AA1,TUBB,EEF1A1,HSPD1,TUBB4B,ANXA2,RAC1,HSP90AB1,CAP1,NME2,RHOA,PPIA,TUBA1A,ARF1,UBC,RAN,ALDOA
COMPARTMENTS	GOCC:0044294	Dendritic growth cone	2	6	1.84	0.5	208	9606.ENSP00000335153,9606.ENSP00000360609	HSP90AA1,HSP90AB1
COMPARTMENTS	GOCC:0030425	Dendrite	6	218	0.76	0.41	233	9606.ENSP00000306010,9606.ENSP00000335153,9606.ENSP00000348461,9606.ENSP00000360609,9606.ENSP00000400175,9606.ENSP00000426909	ARF4,HSP90AA1,RAC1,HSP90AB1,RHOA,RACK1
COMPARTMENTS	GOCC:0035578	Azurophil granule lumen	4	91	0.96	0.4	354	9606.ENSP00000339001,9606.ENSP00000341289,9606.ENSP00000346032,9606.ENSP00000361883	TUBB,TUBB4B,ANXA2,CAP1
COMPARTMENTS	GOCC:0032154	Cleavage furrow	3	41	1.19	0.41	381	9606.ENSP00000285735,9606.ENSP00000400175,9606.ENSP00000496414	RHOC,RHOA,RDX
COMPARTMENTS	GOCC:0005775	Vacuolar lumen	5	168	0.79	0.35	445	9606.ENSP00000335153,9606.ENSP00000339001,9606.ENSP00000341289,9606.ENSP00000346032,9606.ENSP00000361883	HSP90AA1,TUBB,TUBB4B,ANXA2,CAP1
COMPARTMENTS	GOCC:0031968	Organelle outer membrane	5	170	0.79	0.35	462	9606.ENSP00000272317,9606.ENSP00000388107,9606.ENSP00000441543,9606.ENSP00000478771,9606.ENSP00000495530	RPS27A,UBA52,UBC,UBB,ENO1
COMPARTMENTS	GOCC:1990904	Ribonucleoprotein complex	9	564	0.52	0.31	493	9606.ENSP00000272317,9606.ENSP00000278572,9606.ENSP00000293831,9606.ENSP00000307940,9606.ENSP00000380070,9606.ENSP00000388107,9606.ENSP00000389351,9606.ENSP00000426909,9606.ENSP00000499044	RPS27A,RPS3,EIF4A1,EEF2,GAPDH,UBA52,RPSA,RACK1,RPS27
UniProt Keywords	KW-0342	GTP-binding	30	342	1.26	3.81	3.76e-26	9606.ENSP00000217133,9606.ENSP00000217182,9606.ENSP00000248437,9606.ENSP00000256682,9606.ENSP00000259818,9606.ENSP00000264071,9606.ENSP00000285735,9606.ENSP00000304283,9606.ENSP00000306010,9606.ENSP00000307940,9606.ENSP00000318197,9606.ENSP00000318697,9606.ENSP00000320295,9606.ENSP00000326042,9606.ENSP00000333326,9606.ENSP00000336799,9606.ENSP00000339001,9606.ENSP00000339063,9606.ENSP00000341289,…	TUBB1,EEF1A2,TUBA4A,ARF3,TUBB2B,TUBB4A,RHOC,RAC3,ARF4,EEF2,TUBA3E,TUBB6,TUBB3,TUBA3D,TUBA8,TUBA1B,TUBB,EEF1A1,TUBB4B,RAC1,TUBB2A,TUBAL3,RHOA,TUBA1A,ARF1,TUBA1C,RAN,ENSP00000451560,TUBB8,TUBB8B
UniProt Keywords	KW-0007	Acetylation	59	3362	0.57	2025-02-01	2.05e-20	9606.ENSP00000215909,9606.ENSP00000217182,9606.ENSP00000225655,9606.ENSP00000228945,9606.ENSP00000229270,9606.ENSP00000245185,9606.ENSP00000248437,9606.ENSP00000259818,9606.ENSP00000262746,9606.ENSP00000264335,9606.ENSP00000270776,9606.ENSP00000272317,9606.ENSP00000278572,9606.ENSP00000281456,9606.ENSP00000293831,9606.ENSP00000295822,9606.ENSP00000296511,9606.ENSP00000301522,9606.ENSP00000305556,…	LGALS1,EEF1A2,PFN1,ARHGDIB,TPI1,MT2A,TUBA4A,TUBB2B,PRDX1,YWHAE,PGD,RPS27A,RPS3,SLC25A4,EIF4A1,EIF5A2,ANXA5,PRDX2,PCBP1,EEF2,TUBA3E,PKM,TUBA3D,HSP90AA1,EIF5A,TUBA1B,TUBB,EEF1A1,HSPD1,TUBB4B,ANXA2,MSN,TGM2,CSRP1,HSP90AB1,CAP1,PGK1,TXN,MT1G,TUBB2A,PFKP,FSCN1,MT1X,YWHAZ,GAPDH,RPSA,TKT,PPIA,RACK1,WDR1,CFL1,TUBA1A,ARF1,TUBA1C,LDHA,RAN,ARHGDIA,ENO1,ALDOA
UniProt Keywords	KW-1017	Isopeptide bond	45	1717	0.74	1.63	2.05e-20	9606.ENSP00000217133,9606.ENSP00000225655,9606.ENSP00000229270,9606.ENSP00000259818,9606.ENSP00000262746,9606.ENSP00000264071,9606.ENSP00000264335,9606.ENSP00000272317,9606.ENSP00000278572,9606.ENSP00000293831,9606.ENSP00000296511,9606.ENSP00000305556,9606.ENSP00000307940,9606.ENSP00000318697,9606.ENSP00000320171,9606.ENSP00000320295,9606.ENSP00000326042,9606.ENSP00000336799,9606.ENSP00000337060,…	TUBB1,PFN1,TPI1,TUBB2B,PRDX1,TUBB4A,YWHAE,RPS27A,RPS3,EIF4A1,ANXA5,PCBP1,EEF2,TUBB6,PKM,TUBB3,TUBA3D,TUBA1B,NME1,TUBB,HSPD1,TUBB4B,ANXA2,RAC1,PCBP2,CSRP1,CAP1,TUBB2A,FSCN1,GAPDH,UBA52,RPSA,TKT,PPIA,CFL1,TUBA1A,UBC,LDHA,RAN,TUBB8,ARHGDIA,UBB,ENO1,ALDOA,TUBB8B
UniProt Keywords	KW-0963	Cytoplasm	70	5095	0.46	0.98	2.17e-20	9606.ENSP00000217133,9606.ENSP00000222286,9606.ENSP00000225655,9606.ENSP00000228945,9606.ENSP00000229270,9606.ENSP00000248437,9606.ENSP00000256682,9606.ENSP00000259818,9606.ENSP00000262746,9606.ENSP00000264071,9606.ENSP00000264335,9606.ENSP00000270776,9606.ENSP00000272317,9606.ENSP00000278572,9606.ENSP00000295822,9606.ENSP00000301522,9606.ENSP00000304283,9606.ENSP00000305556,9606.ENSP00000307940,…	TUBB1,GAPDHS,PFN1,ARHGDIB,TPI1,TUBA4A,ARF3,TUBB2B,PRDX1,TUBB4A,YWHAE,PGD,RPS27A,RPS3,EIF5A2,PRDX2,RAC3,PCBP1,EEF2,TUBA3E,TUBB6,PKM,TUBB3,TUBA3D,TUBA8,HSP90AA1,EIF5A,TUBA1B,NME1,TUBB,EEF1A1,TUBB4B,RAC1,PCBP2,MSN,HSP90AB1,PGK1,TXN,TUBB2A,TUBAL3,PFKP,FSCN1,NME2,YWHAZ,GAPDH,UBA52,RPSA,RHOA,PPIA,RACK1,WDR1,CFL1,TUBA1A,PPIAL4D,ARF1,UBC,TUBA1C,LDHA,RAN,TUBB8,PPIAL4C,PPIAL4E,ARHGDIA,PPIAL4H,UBB,PPIAL4A,E…
UniProt Keywords	KW-0547	Nucleotide-binding	39	1776	0.66	2025-03-01	8.53e-15	9606.ENSP00000217133,9606.ENSP00000217182,9606.ENSP00000248437,9606.ENSP00000256682,9606.ENSP00000259818,9606.ENSP00000264071,9606.ENSP00000285735,9606.ENSP00000293831,9606.ENSP00000304283,9606.ENSP00000306010,9606.ENSP00000307940,9606.ENSP00000318197,9606.ENSP00000318697,9606.ENSP00000320171,9606.ENSP00000320295,9606.ENSP00000326042,9606.ENSP00000333326,9606.ENSP00000335153,9606.ENSP00000336799,…	TUBB1,EEF1A2,TUBA4A,ARF3,TUBB2B,TUBB4A,RHOC,EIF4A1,RAC3,ARF4,EEF2,TUBA3E,TUBB6,PKM,TUBB3,TUBA3D,TUBA8,HSP90AA1,TUBA1B,NME1,TUBB,EEF1A1,HSPD1,TUBB4B,RAC1,HSP90AB1,PGK1,TUBB2A,TUBAL3,PFKP,NME2,RHOA,TUBA1A,ARF1,TUBA1C,RAN,ENSP00000451560,TUBB8,TUBB8B
UniProt Keywords	KW-0493	Microtubule	19	280	1.15	2.43	2.08e-14	9606.ENSP00000217133,9606.ENSP00000248437,9606.ENSP00000259818,9606.ENSP00000264071,9606.ENSP00000318197,9606.ENSP00000318697,9606.ENSP00000320295,9606.ENSP00000326042,9606.ENSP00000333326,9606.ENSP00000336799,9606.ENSP00000339001,9606.ENSP00000341289,9606.ENSP00000369703,9606.ENSP00000369784,9606.ENSP00000439020,9606.ENSP00000443475,9606.ENSP00000451560,9606.ENSP00000456206,9606.ENSP00000496713	TUBB1,TUBA4A,TUBB2B,TUBB4A,TUBA3E,TUBB6,TUBB3,TUBA3D,TUBA8,TUBA1B,TUBB,TUBB4B,TUBB2A,TUBAL3,TUBA1A,TUBA1C,ENSP00000451560,TUBB8,TUBB8B
UniProt Keywords	KW-0832	Ubl conjugation	41	2399	0.55	2025-03-01	3.62e-12	9606.ENSP00000225655,9606.ENSP00000229270,9606.ENSP00000259818,9606.ENSP00000262746,9606.ENSP00000264335,9606.ENSP00000272317,9606.ENSP00000278572,9606.ENSP00000293831,9606.ENSP00000296511,9606.ENSP00000305556,9606.ENSP00000307940,9606.ENSP00000320171,9606.ENSP00000335153,9606.ENSP00000336799,9606.ENSP00000337060,9606.ENSP00000339001,9606.ENSP00000339063,9606.ENSP00000340019,9606.ENSP00000346032,…	PFN1,TPI1,TUBB2B,PRDX1,YWHAE,RPS27A,RPS3,EIF4A1,ANXA5,PCBP1,EEF2,PKM,HSP90AA1,TUBA1B,NME1,TUBB,EEF1A1,HSPD1,ANXA2,RAC1,PCBP2,CSRP1,HSP90AB1,CAP1,TXN,TUBB2A,FSCN1,GAPDH,UBA52,RPSA,TKT,RHOA,PPIA,CFL1,UBC,LDHA,RAN,ARHGDIA,UBB,ENO1,ALDOA
UniProt Keywords	KW-0324	Glycolysis	9	32	1.77	2.87	2.16e-11	9606.ENSP00000222286,9606.ENSP00000229270,9606.ENSP00000320171,9606.ENSP00000362413,9606.ENSP00000370517,9606.ENSP00000380070,9606.ENSP00000485952,9606.ENSP00000495530,9606.ENSP00000496166	GAPDHS,TPI1,PKM,PGK1,PFKP,GAPDH,LOC112694756,ENO1,ALDOA
UniProt Keywords	KW-0206	Cytoskeleton	28	1235	0.68	1.17	2.10e-10	9606.ENSP00000217133,9606.ENSP00000225655,9606.ENSP00000248437,9606.ENSP00000259818,9606.ENSP00000264071,9606.ENSP00000278572,9606.ENSP00000304283,9606.ENSP00000318197,9606.ENSP00000318697,9606.ENSP00000320295,9606.ENSP00000326042,9606.ENSP00000333326,9606.ENSP00000336799,9606.ENSP00000339001,9606.ENSP00000341289,9606.ENSP00000353408,9606.ENSP00000369703,9606.ENSP00000369784,9606.ENSP00000371798,…	TUBB1,PFN1,TUBA4A,TUBB2B,TUBB4A,RPS3,RAC3,TUBA3E,TUBB6,TUBB3,TUBA3D,TUBA8,TUBA1B,TUBB,TUBB4B,MSN,TUBB2A,TUBAL3,FSCN1,GAPDH,RHOA,WDR1,CFL1,TUBA1A,TUBA1C,TUBB8,RDX,TUBB8B
UniProt Keywords	KW-0597	Phosphoprotein	71	8122	0.26	0.59	1.12e-09	9606.ENSP00000215909,9606.ENSP00000217133,9606.ENSP00000217182,9606.ENSP00000225655,9606.ENSP00000228945,9606.ENSP00000229270,9606.ENSP00000245185,9606.ENSP00000248437,9606.ENSP00000259818,9606.ENSP00000262746,9606.ENSP00000264071,9606.ENSP00000264335,9606.ENSP00000270776,9606.ENSP00000272317,9606.ENSP00000278572,9606.ENSP00000281456,9606.ENSP00000293831,9606.ENSP00000296511,9606.ENSP00000301522,…	LGALS1,TUBB1,EEF1A2,PFN1,ARHGDIB,TPI1,MT2A,TUBA4A,TUBB2B,PRDX1,TUBB4A,YWHAE,PGD,RPS27A,RPS3,SLC25A4,EIF4A1,ANXA5,PRDX2,PCBP1,ARF4,EEF2,TUBA3E,TUBB6,PKM,TUBB3,TUBA3D,HSP90AA1,TUBA1B,NME1,TUBB,EEF1A1,HSPD1,TUBB4B,ANXA2,RAC1,PCBP2,MSN,TGM2,CSRP1,HSP90AB1,CAP1,PGK1,MT1G,TUBB2A,PFKP,FSCN1,MT1X,YWHAZ,GAPDH,UBA52,RPSA,TKT,RHOA,PPIA,RACK1,WDR1,CFL1,TUBA1A,UBC,TUBA1C,LDHA,RAN,TUBB8,ARHGDIA,UBB,ENO1,ALDOA,…
UniProt Keywords	KW-0488	Methylation	24	973	0.71	1.18	1.66e-09	9606.ENSP00000217182,9606.ENSP00000229270,9606.ENSP00000248437,9606.ENSP00000259818,9606.ENSP00000278572,9606.ENSP00000281456,9606.ENSP00000285735,9606.ENSP00000304283,9606.ENSP00000307940,9606.ENSP00000318197,9606.ENSP00000320171,9606.ENSP00000326042,9606.ENSP00000336799,9606.ENSP00000339001,9606.ENSP00000339063,9606.ENSP00000348461,9606.ENSP00000360609,9606.ENSP00000361883,9606.ENSP00000369703,…	EEF1A2,TPI1,TUBA4A,TUBB2B,RPS3,SLC25A4,RHOC,RAC3,EEF2,TUBA3E,PKM,TUBA3D,TUBA1B,TUBB,EEF1A1,RAC1,HSP90AB1,CAP1,TUBB2A,GAPDH,UBA52,RHOA,TUBA1A,TUBA1C
UniProt Keywords	KW-0013	ADP-ribosylation	9	101	1.27	1.64	1.46e-07	9606.ENSP00000272317,9606.ENSP00000285735,9606.ENSP00000307940,9606.ENSP00000348461,9606.ENSP00000380070,9606.ENSP00000388107,9606.ENSP00000400175,9606.ENSP00000441543,9606.ENSP00000478771	RPS27A,RHOC,EEF2,RAC1,GAPDH,UBA52,RHOA,UBC,UBB
UniProt Keywords	KW-0944	Nitration	7	47	1.49	1.71	3.31e-07	9606.ENSP00000229270,9606.ENSP00000248437,9606.ENSP00000318197,9606.ENSP00000326042,9606.ENSP00000336799,9606.ENSP00000439020,9606.ENSP00000443475	TPI1,TUBA4A,TUBA3E,TUBA3D,TUBA1B,TUBA1A,TUBA1C
UniProt Keywords	KW-0480	Metal-thiolate cluster	5	12	1.94	2025-08-01	6.16e-07	9606.ENSP00000245185,9606.ENSP00000328137,9606.ENSP00000369139,9606.ENSP00000369146,9606.ENSP00000377995	MT2A,MT1E,MT1G,MT1M,MT1X
UniProt Keywords	KW-0702	S-nitrosylation	7	56	1.42	1.58	8.67e-07	9606.ENSP00000281456,9606.ENSP00000296511,9606.ENSP00000335153,9606.ENSP00000353408,9606.ENSP00000360609,9606.ENSP00000363641,9606.ENSP00000380070	SLC25A4,ANXA5,HSP90AA1,MSN,HSP90AB1,TXN,GAPDH
UniProt Keywords	KW-0251	Elongation factor	5	15	1.84	1.69	1.34e-06	9606.ENSP00000217182,9606.ENSP00000295822,9606.ENSP00000307940,9606.ENSP00000336702,9606.ENSP00000339063	EEF1A2,EIF5A2,EEF2,EIF5A,EEF1A1
UniProt Keywords	KW-0697	Rotamase	6	35	1.56	1.58	1.52e-06	9606.ENSP00000419425,9606.ENSP00000439444,9606.ENSP00000463057,9606.ENSP00000463419,9606.ENSP00000464619,9606.ENSP00000485206	PPIA,PPIAL4D,PPIAL4C,PPIAL4E,PPIAL4H,PPIAL4A
UniProt Keywords	KW-0413	Isomerase	8	131	2025-11-01	1.17	1.21e-05	9606.ENSP00000229270,9606.ENSP00000340019,9606.ENSP00000419425,9606.ENSP00000439444,9606.ENSP00000463057,9606.ENSP00000463419,9606.ENSP00000464619,9606.ENSP00000485206	TPI1,HSPD1,PPIA,PPIAL4D,PPIAL4C,PPIAL4E,PPIAL4H,PPIAL4A
UniProt Keywords	KW-0945	Host-virus interaction	13	540	0.7	0.78	7.39e-05	9606.ENSP00000264335,9606.ENSP00000281456,9606.ENSP00000293831,9606.ENSP00000335153,9606.ENSP00000340019,9606.ENSP00000346032,9606.ENSP00000352438,9606.ENSP00000353408,9606.ENSP00000389351,9606.ENSP00000400175,9606.ENSP00000419425,9606.ENSP00000426909,9606.ENSP00000446215	YWHAE,SLC25A4,EIF4A1,HSP90AA1,HSPD1,ANXA2,PCBP2,MSN,RPSA,RHOA,PPIA,RACK1,RAN
UniProt Keywords	KW-0687	Ribonucleoprotein	9	278	0.83	0.77	30	9606.ENSP00000272317,9606.ENSP00000278572,9606.ENSP00000305556,9606.ENSP00000331019,9606.ENSP00000352438,9606.ENSP00000388107,9606.ENSP00000389351,9606.ENSP00000426909,9606.ENSP00000499044	RPS27A,RPS3,PCBP1,RPS27L,PCBP2,UBA52,RPSA,RACK1,RPS27
UniProt Keywords	KW-0104	Cadmium	3	7	1.95	2025-01-01	39	9606.ENSP00000369139,9606.ENSP00000369146,9606.ENSP00000377995	MT1G,MT1M,MT1X
UniProt Keywords	KW-0689	Ribosomal protein	7	175	0.92	0.74	79	9606.ENSP00000272317,9606.ENSP00000278572,9606.ENSP00000331019,9606.ENSP00000388107,9606.ENSP00000389351,9606.ENSP00000426909,9606.ENSP00000499044	RPS27A,RPS3,RPS27L,UBA52,RPSA,RACK1,RPS27
UniProt Keywords	KW-0648	Protein biosynthesis	6	128	0.99	0.72	13	9606.ENSP00000217182,9606.ENSP00000293831,9606.ENSP00000295822,9606.ENSP00000307940,9606.ENSP00000336702,9606.ENSP00000339063	EEF1A2,EIF4A1,EIF5A2,EEF2,EIF5A,EEF1A1
UniProt Keywords	KW-0693	Viral RNA replication	2	2	2.32	0.74	37	9606.ENSP00000305556,9606.ENSP00000352438	PCBP1,PCBP2
UniProt Keywords	KW-0385	Hypusine	2	3	2.15	0.67	59	9606.ENSP00000295822,9606.ENSP00000336702	EIF5A2,EIF5A
UniProt Keywords	KW-0360	Hereditary hemolytic anemia	3	33	1.28	0.5	171	9606.ENSP00000229270,9606.ENSP00000362413,9606.ENSP00000496166	TPI1,PGK1,ALDOA
UniProt Keywords	KW-0456	Lyase	5	157	0.82	0.41	262	9606.ENSP00000229270,9606.ENSP00000278572,9606.ENSP00000485952,9606.ENSP00000495530,9606.ENSP00000496166	TPI1,RPS3,LOC112694756,ENO1,ALDOA
UniProt Keywords	KW-0704	Schiff base	2	11	1.58	0.41	404	9606.ENSP00000485952,9606.ENSP00000496166	LOC112694756,ALDOA
UniProt Keywords	KW-0009	Actin-binding	6	271	0.67	0.33	480	9606.ENSP00000225655,9606.ENSP00000361883,9606.ENSP00000371798,9606.ENSP00000427687,9606.ENSP00000432660,9606.ENSP00000496414	PFN1,CAP1,FSCN1,WDR1,CFL1,RDX
UniProt Keywords	KW-0676	Redox-active center	3	51	2025-09-01	0.37	484	9606.ENSP00000262746,9606.ENSP00000301522,9606.ENSP00000363641	PRDX1,PRDX2,TXN
UniProt Keywords	KW-0041	Annexin	2	13	1.51	0.39	488	9606.ENSP00000296511,9606.ENSP00000346032	ANXA5,ANXA2
Pfam	PF00160	Cyclophilin type peptidyl-prolyl cis-trans isomerase/CLD	7	24	1.79	1.87	2.41e-07	9606.ENSP00000419425,9606.ENSP00000439444,9606.ENSP00000463057,9606.ENSP00000463419,9606.ENSP00000464619,9606.ENSP00000485206,9606.ENSP00000485638	PPIA,PPIAL4D,PPIAL4C,PPIAL4E,PPIAL4H,PPIAL4A,PPIAL4F
Pfam	PF00131	Metallothionein	5	12	1.94	1.42	1.48e-05	9606.ENSP00000245185,9606.ENSP00000328137,9606.ENSP00000369139,9606.ENSP00000369146,9606.ENSP00000377995	MT2A,MT1E,MT1G,MT1M,MT1X
InterPro	IPR018316	Tubulin/FtsZ, 2-layer sandwich domain	19	22	2.26	8.16	8.98e-31	9606.ENSP00000217133,9606.ENSP00000248437,9606.ENSP00000259818,9606.ENSP00000264071,9606.ENSP00000318197,9606.ENSP00000318697,9606.ENSP00000320295,9606.ENSP00000326042,9606.ENSP00000333326,9606.ENSP00000336799,9606.ENSP00000339001,9606.ENSP00000341289,9606.ENSP00000369703,9606.ENSP00000369784,9606.ENSP00000439020,9606.ENSP00000443475,9606.ENSP00000451560,9606.ENSP00000456206,9606.ENSP00000496713	TUBB1,TUBA4A,TUBB2B,TUBB4A,TUBA3E,TUBB6,TUBB3,TUBA3D,TUBA8,TUBA1B,TUBB,TUBB4B,TUBB2A,TUBAL3,TUBA1A,TUBA1C,ENSP00000451560,TUBB8,TUBB8B
InterPro	IPR037103	Tubulin/FtsZ-like, C-terminal domain	19	21	2.28	2025-02-08	8.98e-31	9606.ENSP00000217133,9606.ENSP00000248437,9606.ENSP00000259818,9606.ENSP00000264071,9606.ENSP00000318197,9606.ENSP00000318697,9606.ENSP00000320295,9606.ENSP00000326042,9606.ENSP00000333326,9606.ENSP00000336799,9606.ENSP00000339001,9606.ENSP00000341289,9606.ENSP00000369703,9606.ENSP00000369784,9606.ENSP00000439020,9606.ENSP00000443475,9606.ENSP00000451560,9606.ENSP00000456206,9606.ENSP00000496713	TUBB1,TUBA4A,TUBB2B,TUBB4A,TUBA3E,TUBB6,TUBB3,TUBA3D,TUBA8,TUBA1B,TUBB,TUBB4B,TUBB2A,TUBAL3,TUBA1A,TUBA1C,ENSP00000451560,TUBB8,TUBB8B
InterPro	IPR000217	Tubulin	19	24	2.22	2025-06-08	1.01e-30	9606.ENSP00000217133,9606.ENSP00000248437,9606.ENSP00000259818,9606.ENSP00000264071,9606.ENSP00000318197,9606.ENSP00000318697,9606.ENSP00000320295,9606.ENSP00000326042,9606.ENSP00000333326,9606.ENSP00000336799,9606.ENSP00000339001,9606.ENSP00000341289,9606.ENSP00000369703,9606.ENSP00000369784,9606.ENSP00000439020,9606.ENSP00000443475,9606.ENSP00000451560,9606.ENSP00000456206,9606.ENSP00000496713	TUBB1,TUBA4A,TUBB2B,TUBB4A,TUBA3E,TUBB6,TUBB3,TUBA3D,TUBA8,TUBA1B,TUBB,TUBB4B,TUBB2A,TUBAL3,TUBA1A,TUBA1C,ENSP00000451560,TUBB8,TUBB8B
InterPro	IPR003008	Tubulin/FtsZ, GTPase domain	19	24	2.22	2025-06-08	1.01e-30	9606.ENSP00000217133,9606.ENSP00000248437,9606.ENSP00000259818,9606.ENSP00000264071,9606.ENSP00000318197,9606.ENSP00000318697,9606.ENSP00000320295,9606.ENSP00000326042,9606.ENSP00000333326,9606.ENSP00000336799,9606.ENSP00000339001,9606.ENSP00000341289,9606.ENSP00000369703,9606.ENSP00000369784,9606.ENSP00000439020,9606.ENSP00000443475,9606.ENSP00000451560,9606.ENSP00000456206,9606.ENSP00000496713	TUBB1,TUBA4A,TUBB2B,TUBB4A,TUBA3E,TUBB6,TUBB3,TUBA3D,TUBA8,TUBA1B,TUBB,TUBB4B,TUBB2A,TUBAL3,TUBA1A,TUBA1C,ENSP00000451560,TUBB8,TUBB8B
InterPro	IPR008280	Tubulin/FtsZ, C-terminal	19	23	2.24	2025-01-08	1.01e-30	9606.ENSP00000217133,9606.ENSP00000248437,9606.ENSP00000259818,9606.ENSP00000264071,9606.ENSP00000318197,9606.ENSP00000318697,9606.ENSP00000320295,9606.ENSP00000326042,9606.ENSP00000333326,9606.ENSP00000336799,9606.ENSP00000339001,9606.ENSP00000341289,9606.ENSP00000369703,9606.ENSP00000369784,9606.ENSP00000439020,9606.ENSP00000443475,9606.ENSP00000451560,9606.ENSP00000456206,9606.ENSP00000496713	TUBB1,TUBA4A,TUBB2B,TUBB4A,TUBA3E,TUBB6,TUBB3,TUBA3D,TUBA8,TUBA1B,TUBB,TUBB4B,TUBB2A,TUBAL3,TUBA1A,TUBA1C,ENSP00000451560,TUBB8,TUBB8B
InterPro	IPR017975	Tubulin, conserved site	19	23	2.24	2025-01-08	1.01e-30	9606.ENSP00000217133,9606.ENSP00000248437,9606.ENSP00000259818,9606.ENSP00000264071,9606.ENSP00000318197,9606.ENSP00000318697,9606.ENSP00000320295,9606.ENSP00000326042,9606.ENSP00000333326,9606.ENSP00000336799,9606.ENSP00000339001,9606.ENSP00000341289,9606.ENSP00000369703,9606.ENSP00000369784,9606.ENSP00000439020,9606.ENSP00000443475,9606.ENSP00000451560,9606.ENSP00000456206,9606.ENSP00000496713	TUBB1,TUBA4A,TUBB2B,TUBB4A,TUBA3E,TUBB6,TUBB3,TUBA3D,TUBA8,TUBA1B,TUBB,TUBB4B,TUBB2A,TUBAL3,TUBA1A,TUBA1C,ENSP00000451560,TUBB8,TUBB8B
InterPro	IPR023123	Tubulin, C-terminal	19	23	2.24	2025-01-08	1.01e-30	9606.ENSP00000217133,9606.ENSP00000248437,9606.ENSP00000259818,9606.ENSP00000264071,9606.ENSP00000318197,9606.ENSP00000318697,9606.ENSP00000320295,9606.ENSP00000326042,9606.ENSP00000333326,9606.ENSP00000336799,9606.ENSP00000339001,9606.ENSP00000341289,9606.ENSP00000369703,9606.ENSP00000369784,9606.ENSP00000439020,9606.ENSP00000443475,9606.ENSP00000451560,9606.ENSP00000456206,9606.ENSP00000496713	TUBB1,TUBA4A,TUBB2B,TUBB4A,TUBA3E,TUBB6,TUBB3,TUBA3D,TUBA8,TUBA1B,TUBB,TUBB4B,TUBB2A,TUBAL3,TUBA1A,TUBA1C,ENSP00000451560,TUBB8,TUBB8B
InterPro	IPR036525	Tubulin/FtsZ, GTPase domain superfamily	19	25	2025-02-02	2025-01-08	1.19e-30	9606.ENSP00000217133,9606.ENSP00000248437,9606.ENSP00000259818,9606.ENSP00000264071,9606.ENSP00000318197,9606.ENSP00000318697,9606.ENSP00000320295,9606.ENSP00000326042,9606.ENSP00000333326,9606.ENSP00000336799,9606.ENSP00000339001,9606.ENSP00000341289,9606.ENSP00000369703,9606.ENSP00000369784,9606.ENSP00000439020,9606.ENSP00000443475,9606.ENSP00000451560,9606.ENSP00000456206,9606.ENSP00000496713	TUBB1,TUBA4A,TUBB2B,TUBB4A,TUBA3E,TUBB6,TUBB3,TUBA3D,TUBA8,TUBA1B,TUBB,TUBB4B,TUBB2A,TUBAL3,TUBA1A,TUBA1C,ENSP00000451560,TUBB8,TUBB8B
InterPro	IPR002453	Beta tubulin	11	11	2.32	4.92	8.16e-18	9606.ENSP00000217133,9606.ENSP00000259818,9606.ENSP00000264071,9606.ENSP00000318697,9606.ENSP00000320295,9606.ENSP00000339001,9606.ENSP00000341289,9606.ENSP00000369703,9606.ENSP00000451560,9606.ENSP00000456206,9606.ENSP00000496713	TUBB1,TUBB2B,TUBB4A,TUBB6,TUBB3,TUBB,TUBB4B,TUBB2A,ENSP00000451560,TUBB8,TUBB8B
InterPro	IPR013838	Beta tubulin, autoregulation binding site	10	10	2.32	4.44	4.55e-16	9606.ENSP00000217133,9606.ENSP00000259818,9606.ENSP00000264071,9606.ENSP00000318697,9606.ENSP00000320295,9606.ENSP00000339001,9606.ENSP00000341289,9606.ENSP00000369703,9606.ENSP00000456206,9606.ENSP00000496713	TUBB1,TUBB2B,TUBB4A,TUBB6,TUBB3,TUBB,TUBB4B,TUBB2A,TUBB8,TUBB8B
InterPro	IPR002452	Alpha tubulin	8	9	2.27	3.36	2.92e-12	9606.ENSP00000248437,9606.ENSP00000318197,9606.ENSP00000326042,9606.ENSP00000333326,9606.ENSP00000336799,9606.ENSP00000369784,9606.ENSP00000439020,9606.ENSP00000443475	TUBA4A,TUBA3E,TUBA3D,TUBA8,TUBA1B,TUBAL3,TUBA1A,TUBA1C
InterPro	IPR024936	Cyclophilin-type peptidyl-prolyl cis-trans isomerase	6	10	2025-01-02	2.15	4.50e-08	9606.ENSP00000419425,9606.ENSP00000439444,9606.ENSP00000463057,9606.ENSP00000463419,9606.ENSP00000464619,9606.ENSP00000485206	PPIA,PPIAL4D,PPIAL4C,PPIAL4E,PPIAL4H,PPIAL4A
InterPro	IPR020892	Cyclophilin-type peptidyl-prolyl cis-trans isomerase, conserved site	6	20	2025-08-01	1.69	1.15e-06	9606.ENSP00000419425,9606.ENSP00000439444,9606.ENSP00000463057,9606.ENSP00000463419,9606.ENSP00000464619,9606.ENSP00000485206	PPIA,PPIAL4D,PPIAL4C,PPIAL4E,PPIAL4H,PPIAL4A
InterPro	IPR002130	Cyclophilin-type peptidyl-prolyl cis-trans isomerase domain	6	23	1.74	2025-06-01	2.18e-06	9606.ENSP00000419425,9606.ENSP00000439444,9606.ENSP00000463057,9606.ENSP00000463419,9606.ENSP00000464619,9606.ENSP00000485206	PPIA,PPIAL4D,PPIAL4C,PPIAL4E,PPIAL4H,PPIAL4A
InterPro	IPR029000	Cyclophilin-like domain superfamily	6	23	1.74	2025-06-01	2.18e-06	9606.ENSP00000419425,9606.ENSP00000439444,9606.ENSP00000463057,9606.ENSP00000463419,9606.ENSP00000464619,9606.ENSP00000485206	PPIA,PPIAL4D,PPIAL4C,PPIAL4E,PPIAL4H,PPIAL4A
InterPro	IPR005225	Small GTP-binding protein domain	9	165	2025-06-01	1.0	6.41e-05	9606.ENSP00000256682,9606.ENSP00000285735,9606.ENSP00000304283,9606.ENSP00000306010,9606.ENSP00000307940,9606.ENSP00000348461,9606.ENSP00000400175,9606.ENSP00000440005,9606.ENSP00000446215	ARF3,RHOC,RAC3,ARF4,EEF2,RAC1,RHOA,ARF1,RAN
InterPro	IPR018064	Metallothionein, vertebrate, metal binding site	4	9	1.97	1.14	14	9606.ENSP00000245185,9606.ENSP00000369139,9606.ENSP00000369146,9606.ENSP00000377995	MT2A,MT1G,MT1M,MT1X
InterPro	IPR019954	Ubiquitin conserved site	4	9	1.97	1.14	14	9606.ENSP00000272317,9606.ENSP00000388107,9606.ENSP00000441543,9606.ENSP00000478771	RPS27A,UBA52,UBC,UBB
InterPro	IPR000006	Metallothionein, vertebrate	4	11	1.88	2025-07-01	24	9606.ENSP00000245185,9606.ENSP00000369139,9606.ENSP00000369146,9606.ENSP00000377995	MT2A,MT1G,MT1M,MT1X
InterPro	IPR003019	Metallothionein	4	11	1.88	2025-07-01	24	9606.ENSP00000245185,9606.ENSP00000369139,9606.ENSP00000369146,9606.ENSP00000377995	MT2A,MT1G,MT1M,MT1X
InterPro	IPR017854	Metallothionein domain superfamily	4	11	1.88	2025-07-01	24	9606.ENSP00000245185,9606.ENSP00000369139,9606.ENSP00000369146,9606.ENSP00000377995	MT2A,MT1G,MT1M,MT1X
InterPro	IPR019956	Ubiquitin domain	4	11	1.88	2025-07-01	24	9606.ENSP00000272317,9606.ENSP00000388107,9606.ENSP00000441543,9606.ENSP00000478771	RPS27A,UBA52,UBC,UBB
InterPro	IPR023587	Metallothionein domain superfamily, vertebrate	4	11	1.88	2025-07-01	24	9606.ENSP00000245185,9606.ENSP00000369139,9606.ENSP00000369146,9606.ENSP00000377995	MT2A,MT1G,MT1M,MT1X
InterPro	IPR045872	ADP-ribosylation factor 1-5	3	4	2025-02-02	0.89	11	9606.ENSP00000256682,9606.ENSP00000306010,9606.ENSP00000440005	ARF3,ARF4,ARF1
InterPro	IPR003578	Small GTPase Rho	4	23	1.56	0.77	22	9606.ENSP00000285735,9606.ENSP00000304283,9606.ENSP00000348461,9606.ENSP00000400175	RHOC,RAC3,RAC1,RHOA
InterPro	IPR031157	Tr-type G domain, conserved site	3	9	1.84	0.66	61	9606.ENSP00000217182,9606.ENSP00000307940,9606.ENSP00000339063	EEF1A2,EEF2,EEF1A1
InterPro	IPR011332	Zinc-binding ribosomal protein	3	10	2025-08-01	0.63	76	9606.ENSP00000272317,9606.ENSP00000331019,9606.ENSP00000499044	RPS27A,RPS27L,RPS27
InterPro	IPR004161	Translation elongation factor EFTu-like, domain 2	3	12	1.72	0.57	116	9606.ENSP00000217182,9606.ENSP00000307940,9606.ENSP00000339063	EEF1A2,EEF2,EEF1A1
InterPro	IPR000592	Ribosomal protein S27	2	2	2.32	0.45	321	9606.ENSP00000331019,9606.ENSP00000499044	RPS27L,RPS27
InterPro	IPR000795	Translational (tr)-type GTP-binding domain	3	18	1.54	0.44	321	9606.ENSP00000217182,9606.ENSP00000307940,9606.ENSP00000339063	EEF1A2,EEF2,EEF1A1
InterPro	IPR004539	Translation elongation factor EF1A, eukaryotic/archaeal	2	2	2.32	0.45	321	9606.ENSP00000217182,9606.ENSP00000339063	EEF1A2,EEF1A1
InterPro	IPR006424	Glyceraldehyde-3-phosphate dehydrogenase, type I	2	2	2.32	0.45	321	9606.ENSP00000222286,9606.ENSP00000380070	GAPDHS,GAPDH
InterPro	IPR020828	Glyceraldehyde 3-phosphate dehydrogenase, NAD(P) binding domain	2	2	2.32	0.45	321	9606.ENSP00000222286,9606.ENSP00000380070	GAPDHS,GAPDH
InterPro	IPR020829	Glyceraldehyde 3-phosphate dehydrogenase, catalytic domain	2	2	2.32	0.45	321	9606.ENSP00000222286,9606.ENSP00000380070	GAPDHS,GAPDH
InterPro	IPR020830	Glyceraldehyde 3-phosphate dehydrogenase, active site	2	2	2.32	0.45	321	9606.ENSP00000222286,9606.ENSP00000380070	GAPDHS,GAPDH
InterPro	IPR020831	Glyceraldehyde/Erythrose phosphate dehydrogenase family	2	2	2.32	0.45	321	9606.ENSP00000222286,9606.ENSP00000380070	GAPDHS,GAPDH
InterPro	IPR023407	Ribosomal protein S27, zinc-binding domain superfamily	2	2	2.32	0.45	321	9606.ENSP00000331019,9606.ENSP00000499044	RPS27L,RPS27
InterPro	IPR024156	Small GTPase superfamily, ARF type	3	20	2025-05-01	0.44	324	9606.ENSP00000256682,9606.ENSP00000306010,9606.ENSP00000440005	ARF3,ARF4,ARF1
InterPro	IPR000626	Ubiquitin-like domain	4	57	1.17	0.41	373	9606.ENSP00000272317,9606.ENSP00000388107,9606.ENSP00000441543,9606.ENSP00000478771	RPS27A,UBA52,UBC,UBB
InterPro	IPR000406	Rho protein GDP-dissociation inhibitor	2	3	2.15	0.42	397	9606.ENSP00000228945,9606.ENSP00000463939	ARHGDIB,ARHGDIA
InterPro	IPR001884	Translation elongation factor IF5A-like	2	3	2.15	0.42	397	9606.ENSP00000295822,9606.ENSP00000336702	EIF5A2,EIF5A
InterPro	IPR019769	Translation elongation factor, IF5A, hypusine site	2	3	2.15	0.42	397	9606.ENSP00000295822,9606.ENSP00000336702	EIF5A2,EIF5A
InterPro	IPR019805	Heat shock protein Hsp90, conserved site	2	3	2.15	0.42	397	9606.ENSP00000335153,9606.ENSP00000360609	HSP90AA1,HSP90AB1
InterPro	IPR020189	Translation elongation factor, IF5A C-terminal	2	3	2.15	0.42	397	9606.ENSP00000295822,9606.ENSP00000336702	EIF5A2,EIF5A
InterPro	IPR024706	Peroxiredoxin, AhpC-type	2	3	2.15	0.42	397	9606.ENSP00000262746,9606.ENSP00000301522	PRDX1,PRDX2
InterPro	IPR024792	Rho GDP-dissociation inhibitor domain superfamily	2	3	2.15	0.42	397	9606.ENSP00000228945,9606.ENSP00000463939	ARHGDIB,ARHGDIA
InterPro	IPR029071	Ubiquitin-like domain superfamily	6	185	0.83	0.36	459	9606.ENSP00000272317,9606.ENSP00000353408,9606.ENSP00000388107,9606.ENSP00000441543,9606.ENSP00000478771,9606.ENSP00000496414	RPS27A,MSN,UBA52,UBC,UBB,RDX
InterPro	IPR000741	Fructose-bisphosphate aldolase, class-I	2	4	2025-02-02	0.39	495	9606.ENSP00000485952,9606.ENSP00000496166	LOC112694756,ALDOA
InterPro	IPR001404	Heat shock protein Hsp90 family	2	4	2025-02-02	0.39	495	9606.ENSP00000335153,9606.ENSP00000360609	HSP90AA1,HSP90AB1
InterPro	IPR011174	Ezrin/radixin/moesin	2	4	2025-02-02	0.39	495	9606.ENSP00000353408,9606.ENSP00000496414	MSN,RDX
InterPro	IPR011259	Ezrin/radixin/moesin, C-terminal	2	4	2025-02-02	0.39	495	9606.ENSP00000353408,9606.ENSP00000496414	MSN,RDX
InterPro	IPR020575	Heat shock protein Hsp90, N-terminal	2	4	2025-02-02	0.39	495	9606.ENSP00000335153,9606.ENSP00000360609	HSP90AA1,HSP90AB1
InterPro	IPR029768	Fructose-bisphosphate aldolase class-I active site	2	4	2025-02-02	0.39	495	9606.ENSP00000485952,9606.ENSP00000496166	LOC112694756,ALDOA
InterPro	IPR037196	HSP90, C-terminal domain	2	4	2025-02-02	0.39	495	9606.ENSP00000335153,9606.ENSP00000360609	HSP90AA1,HSP90AB1
InterPro	IPR041789	ERM family, FERM domain C-lobe	2	4	2025-02-02	0.39	495	9606.ENSP00000353408,9606.ENSP00000496414	MSN,RDX
InterPro	IPR046810	Ezrin/radixin/moesin, alpha-helical domain	2	4	2025-02-02	0.39	495	9606.ENSP00000353408,9606.ENSP00000496414	MSN,RDX
SMART	SM00865	Tubulin/FtsZ family, C-terminal domain	19	23	2.24	8.21	3.47e-31	9606.ENSP00000217133,9606.ENSP00000248437,9606.ENSP00000259818,9606.ENSP00000264071,9606.ENSP00000318197,9606.ENSP00000318697,9606.ENSP00000320295,9606.ENSP00000326042,9606.ENSP00000333326,9606.ENSP00000336799,9606.ENSP00000339001,9606.ENSP00000341289,9606.ENSP00000369703,9606.ENSP00000369784,9606.ENSP00000439020,9606.ENSP00000443475,9606.ENSP00000451560,9606.ENSP00000456206,9606.ENSP00000496713	TUBB1,TUBA4A,TUBB2B,TUBB4A,TUBA3E,TUBB6,TUBB3,TUBA3D,TUBA8,TUBA1B,TUBB,TUBB4B,TUBB2A,TUBAL3,TUBA1A,TUBA1C,ENSP00000451560,TUBB8,TUBB8B
SMART	SM00864	Tubulin/FtsZ family, GTPase domain	19	25	2025-02-02	2025-09-08	5.43e-31	9606.ENSP00000217133,9606.ENSP00000248437,9606.ENSP00000259818,9606.ENSP00000264071,9606.ENSP00000318197,9606.ENSP00000318697,9606.ENSP00000320295,9606.ENSP00000326042,9606.ENSP00000333326,9606.ENSP00000336799,9606.ENSP00000339001,9606.ENSP00000341289,9606.ENSP00000369703,9606.ENSP00000369784,9606.ENSP00000439020,9606.ENSP00000443475,9606.ENSP00000451560,9606.ENSP00000456206,9606.ENSP00000496713	TUBB1,TUBA4A,TUBB2B,TUBB4A,TUBA3E,TUBB6,TUBB3,TUBA3D,TUBA8,TUBA1B,TUBB,TUBB4B,TUBB2A,TUBAL3,TUBA1A,TUBA1C,ENSP00000451560,TUBB8,TUBB8B
SMART	SM00174	Rho (Ras homology) subfamily of Ras-like small GTPases	4	21	2025-06-01	0.85	12	9606.ENSP00000285735,9606.ENSP00000304283,9606.ENSP00000348461,9606.ENSP00000400175	RHOC,RAC3,RAC1,RHOA
SMART	SM00213	Ubiquitin homologues	5	46	1.36	0.81	12	9606.ENSP00000272317,9606.ENSP00000388107,9606.ENSP00000441543,9606.ENSP00000478771,9606.ENSP00000493701	RPS27A,UBA52,UBC,UBB,ENSP00000493701
SMART	SM00846	Glyceraldehyde 3-phosphate dehydrogenase, NAD binding domain	2	2	2.32	0.5	218	9606.ENSP00000222286,9606.ENSP00000380070	GAPDHS,GAPDH
SMART	SM01402	Ribosomal protein S27a	2	2	2.32	0.5	218	9606.ENSP00000272317,9606.ENSP00000493701	RPS27A,ENSP00000493701
SMART	SM00177	ARF-like small GTPases	3	22	1.46	0.46	259	9606.ENSP00000256682,9606.ENSP00000306010,9606.ENSP00000440005	ARF3,ARF4,ARF1
SMART	SM01376	Eukaryotic elongation factor 5A hypusine, DNA-binding OB fold	2	3	2.15	0.48	259	9606.ENSP00000295822,9606.ENSP00000336702	EIF5A2,EIF5A

## Sheet: Enrichment compartments
#term ID	term description	observed gene count	background gene count	strength	signal	false discovery rate	matching proteins in your network (IDs)	matching proteins in your network (labels)
GOCC:0070062	Extracellular exosome	28	428	1.14	2.89	2.30e-20	9606.ENSP00000262746,9606.ENSP00000264335,9606.ENSP00000285735,9606.ENSP00000293831,9606.ENSP00000296511,9606.ENSP00000301522,9606.ENSP00000307940,9606.ENSP00000320171,9606.ENSP00000335153,9606.ENSP00000339063,9606.ENSP00000340019,9606.ENSP00000346032,9606.ENSP00000348461,9606.ENSP00000352438,9606.ENSP00000353408,9606.ENSP00000355330,9606.ENSP00000360609,9606.ENSP00000362413,9606.ENSP00000363641,…	PRDX1,YWHAE,RHOC,EIF4A1,ANXA5,PRDX2,EEF2,PKM,HSP90AA1,EEF1A1,HSPD1,ANXA2,RAC1,PCBP2,MSN,TGM2,HSP90AB1,PGK1,TXN,FSCN1,YWHAZ,GAPDH,RHOA,PPIA,CFL1,LDHA,ENO1,ALDOA
GOCC:1903561	Extracellular vesicle	29	500	2025-08-01	2025-07-02	3.85e-20	9606.ENSP00000262746,9606.ENSP00000264335,9606.ENSP00000285735,9606.ENSP00000293831,9606.ENSP00000296511,9606.ENSP00000301522,9606.ENSP00000307940,9606.ENSP00000320171,9606.ENSP00000335153,9606.ENSP00000339063,9606.ENSP00000340019,9606.ENSP00000346032,9606.ENSP00000348461,9606.ENSP00000352438,9606.ENSP00000353408,9606.ENSP00000355330,9606.ENSP00000360609,9606.ENSP00000362413,9606.ENSP00000363641,…	PRDX1,YWHAE,RHOC,EIF4A1,ANXA5,PRDX2,EEF2,PKM,HSP90AA1,EEF1A1,HSPD1,ANXA2,RAC1,PCBP2,MSN,TGM2,HSP90AB1,PGK1,TXN,FSCN1,YWHAZ,GAPDH,RHOA,PPIA,CFL1,LDHA,ENO1,ALDOA,RDX
GOCC:0065010	Extracellular membrane-bounded organelle	27	473	2025-08-01	2.58	1.21e-18	9606.ENSP00000262746,9606.ENSP00000285735,9606.ENSP00000293831,9606.ENSP00000296511,9606.ENSP00000301522,9606.ENSP00000307940,9606.ENSP00000320171,9606.ENSP00000335153,9606.ENSP00000339063,9606.ENSP00000340019,9606.ENSP00000346032,9606.ENSP00000348461,9606.ENSP00000353408,9606.ENSP00000355330,9606.ENSP00000360609,9606.ENSP00000362413,9606.ENSP00000363641,9606.ENSP00000371798,9606.ENSP00000379287,…	PRDX1,RHOC,EIF4A1,ANXA5,PRDX2,EEF2,PKM,HSP90AA1,EEF1A1,HSPD1,ANXA2,RAC1,MSN,TGM2,HSP90AB1,PGK1,TXN,FSCN1,YWHAZ,GAPDH,RHOA,PPIA,CFL1,LDHA,ENO1,ALDOA,RDX
GOCC:0005829	Cytosol	53	3054	0.56	1.14	6.73e-17	9606.ENSP00000225655,9606.ENSP00000228945,9606.ENSP00000229270,9606.ENSP00000248437,9606.ENSP00000264071,9606.ENSP00000264335,9606.ENSP00000270776,9606.ENSP00000272317,9606.ENSP00000278572,9606.ENSP00000285735,9606.ENSP00000293831,9606.ENSP00000295822,9606.ENSP00000296511,9606.ENSP00000305556,9606.ENSP00000306010,9606.ENSP00000307940,9606.ENSP00000320171,9606.ENSP00000335153,9606.ENSP00000336702,…	PFN1,ARHGDIB,TPI1,TUBA4A,TUBB4A,YWHAE,PGD,RPS27A,RPS3,RHOC,EIF4A1,EIF5A2,ANXA5,PCBP1,ARF4,EEF2,PKM,HSP90AA1,EIF5A,NME1,TUBB,EEF1A1,HSPD1,TUBB4B,RAC1,PCBP2,MSN,TGM2,HSP90AB1,TXN,PFKP,FSCN1,NME2,YWHAZ,GAPDH,UBA52,RPSA,TKT,RHOA,PPIA,RACK1,WDR1,CFL1,TUBA1A,ARF1,UBC,LDHA,RAN,ARHGDIA,UBB,ENO1,ALDOA,RPS27
GOCC:0005576	Extracellular region	43	2079	0.64	1.26	2.39e-15	9606.ENSP00000215909,9606.ENSP00000217133,9606.ENSP00000225655,9606.ENSP00000259818,9606.ENSP00000262746,9606.ENSP00000264071,9606.ENSP00000264335,9606.ENSP00000272317,9606.ENSP00000285735,9606.ENSP00000293831,9606.ENSP00000296511,9606.ENSP00000301522,9606.ENSP00000307940,9606.ENSP00000318697,9606.ENSP00000320171,9606.ENSP00000320295,9606.ENSP00000335153,9606.ENSP00000339001,9606.ENSP00000339063,…	LGALS1,TUBB1,PFN1,TUBB2B,PRDX1,TUBB4A,YWHAE,RPS27A,RHOC,EIF4A1,ANXA5,PRDX2,EEF2,TUBB6,PKM,TUBB3,HSP90AA1,TUBB,EEF1A1,HSPD1,TUBB4B,ANXA2,RAC1,PCBP2,MSN,TGM2,HSP90AB1,PGK1,TXN,TUBB2A,FSCN1,YWHAZ,GAPDH,RHOA,PPIA,CFL1,LDHA,ENSP00000451560,TUBB8,ENO1,ALDOA,RDX,TUBB8B
GOCC:0031982	Vesicle	42	2125	0.62	2025-02-01	3.10e-14	9606.ENSP00000225655,9606.ENSP00000229270,9606.ENSP00000256682,9606.ENSP00000262746,9606.ENSP00000264335,9606.ENSP00000270776,9606.ENSP00000285735,9606.ENSP00000293831,9606.ENSP00000296511,9606.ENSP00000301522,9606.ENSP00000305556,9606.ENSP00000307940,9606.ENSP00000320171,9606.ENSP00000335153,9606.ENSP00000339001,9606.ENSP00000339063,9606.ENSP00000340019,9606.ENSP00000341289,9606.ENSP00000346032,…	PFN1,TPI1,ARF3,PRDX1,YWHAE,PGD,RHOC,EIF4A1,ANXA5,PRDX2,PCBP1,EEF2,PKM,HSP90AA1,TUBB,EEF1A1,HSPD1,TUBB4B,ANXA2,RAC1,PCBP2,MSN,TGM2,HSP90AB1,CAP1,PGK1,TXN,FSCN1,NME2,YWHAZ,GAPDH,RHOA,PPIA,CFL1,TUBA1A,ARF1,UBC,LDHA,RAN,ENO1,ALDOA,RDX
GOCC:0005615	Extracellular space	29	1027	0.77	1.45	1.28e-12	9606.ENSP00000225655,9606.ENSP00000262746,9606.ENSP00000264335,9606.ENSP00000285735,9606.ENSP00000293831,9606.ENSP00000296511,9606.ENSP00000301522,9606.ENSP00000307940,9606.ENSP00000320171,9606.ENSP00000335153,9606.ENSP00000339063,9606.ENSP00000340019,9606.ENSP00000346032,9606.ENSP00000348461,9606.ENSP00000352438,9606.ENSP00000353408,9606.ENSP00000355330,9606.ENSP00000360609,9606.ENSP00000362413,…	PFN1,PRDX1,YWHAE,RHOC,EIF4A1,ANXA5,PRDX2,EEF2,PKM,HSP90AA1,EEF1A1,HSPD1,ANXA2,RAC1,PCBP2,MSN,TGM2,HSP90AB1,PGK1,TXN,FSCN1,YWHAZ,GAPDH,RHOA,PPIA,CFL1,LDHA,ENO1,ALDOA
GOCC:0045171	Intercellular bridge	11	92	2025-04-01	2.21	5.41e-10	9606.ENSP00000217133,9606.ENSP00000259818,9606.ENSP00000264071,9606.ENSP00000318697,9606.ENSP00000320295,9606.ENSP00000339001,9606.ENSP00000341289,9606.ENSP00000369703,9606.ENSP00000451560,9606.ENSP00000456206,9606.ENSP00000496713	TUBB1,TUBB2B,TUBB4A,TUBB6,TUBB3,TUBB,TUBB4B,TUBB2A,ENSP00000451560,TUBB8,TUBB8B
GOCC:0005856	Cytoskeleton	31	1575	0.62	2025-04-01	1.15e-09	9606.ENSP00000217133,9606.ENSP00000225655,9606.ENSP00000228945,9606.ENSP00000248437,9606.ENSP00000259818,9606.ENSP00000264071,9606.ENSP00000278572,9606.ENSP00000304283,9606.ENSP00000318197,9606.ENSP00000318697,9606.ENSP00000320295,9606.ENSP00000326042,9606.ENSP00000333326,9606.ENSP00000336799,9606.ENSP00000339001,9606.ENSP00000339063,9606.ENSP00000341289,9606.ENSP00000353408,9606.ENSP00000369703,…	TUBB1,PFN1,ARHGDIB,TUBA4A,TUBB2B,TUBB4A,RPS3,RAC3,TUBA3E,TUBB6,TUBB3,TUBA3D,TUBA8,TUBA1B,TUBB,EEF1A1,TUBB4B,MSN,TUBB2A,FSCN1,GAPDH,RHOA,WDR1,CFL1,TUBA1A,TUBA1C,RAN,TUBB8,ARHGDIA,ALDOA,RDX
GOCC:0043226	Organelle	78	10113	0.21	0.51	3.41e-08	9606.ENSP00000215909,9606.ENSP00000217133,9606.ENSP00000217182,9606.ENSP00000222286,9606.ENSP00000225655,9606.ENSP00000228945,9606.ENSP00000229270,9606.ENSP00000248437,9606.ENSP00000256682,9606.ENSP00000259818,9606.ENSP00000262746,9606.ENSP00000264071,9606.ENSP00000264335,9606.ENSP00000270776,9606.ENSP00000272317,9606.ENSP00000278572,9606.ENSP00000281456,9606.ENSP00000285735,9606.ENSP00000293831,…	LGALS1,TUBB1,EEF1A2,GAPDHS,PFN1,ARHGDIB,TPI1,TUBA4A,ARF3,TUBB2B,PRDX1,TUBB4A,YWHAE,PGD,RPS27A,RPS3,SLC25A4,RHOC,EIF4A1,ANXA5,PRDX2,RAC3,PCBP1,EEF2,TUBA3E,TUBB6,PKM,TUBB3,TUBA3D,MT1E,RPS27L,TUBA8,HSP90AA1,EIF5A,TUBA1B,NME1,TUBB,EEF1A1,HSPD1,TUBB4B,ANXA2,RAC1,PCBP2,MSN,TGM2,CSRP1,HSP90AB1,CAP1,PGK1,TXN,MT1G,TUBB2A,FSCN1,NME2,MT1X,YWHAZ,GAPDH,UBA52,RPSA,TKT,RHOA,PPIA,RACK1,WDR1,CFL1,TUBA1A,ARF1,UBC,…
GOCC:0031252	Cell leading edge	13	251	2025-04-01	1.46	6.96e-08	9606.ENSP00000278572,9606.ENSP00000304283,9606.ENSP00000306010,9606.ENSP00000320295,9606.ENSP00000337060,9606.ENSP00000339063,9606.ENSP00000348461,9606.ENSP00000371798,9606.ENSP00000376886,9606.ENSP00000400175,9606.ENSP00000432660,9606.ENSP00000440005,9606.ENSP00000496414	RPS3,RAC3,ARF4,TUBB3,NME1,EEF1A1,RAC1,FSCN1,NME2,RHOA,CFL1,ARF1,RDX
GOCC:0005925	Focal adhesion	13	269	2025-01-01	1.39	1.44e-07	9606.ENSP00000225655,9606.ENSP00000264335,9606.ENSP00000296511,9606.ENSP00000348461,9606.ENSP00000353408,9606.ENSP00000355330,9606.ENSP00000356275,9606.ENSP00000379287,9606.ENSP00000400175,9606.ENSP00000419425,9606.ENSP00000432660,9606.ENSP00000440005,9606.ENSP00000496414	PFN1,YWHAE,ANXA5,RAC1,MSN,TGM2,CSRP1,YWHAZ,RHOA,PPIA,CFL1,ARF1,RDX
GOCC:0043232	Intracellular non-membrane-bounded organelle	41	3309	0.41	0.7	1.89e-07	9606.ENSP00000217133,9606.ENSP00000225655,9606.ENSP00000228945,9606.ENSP00000248437,9606.ENSP00000259818,9606.ENSP00000264071,9606.ENSP00000272317,9606.ENSP00000278572,9606.ENSP00000304283,9606.ENSP00000305556,9606.ENSP00000318197,9606.ENSP00000318697,9606.ENSP00000320295,9606.ENSP00000326042,9606.ENSP00000333326,9606.ENSP00000336799,9606.ENSP00000339001,9606.ENSP00000339063,9606.ENSP00000341289,…	TUBB1,PFN1,ARHGDIB,TUBA4A,TUBB2B,TUBB4A,RPS27A,RPS3,RAC3,PCBP1,TUBA3E,TUBB6,TUBB3,TUBA3D,TUBA8,TUBA1B,TUBB,EEF1A1,TUBB4B,ANXA2,RAC1,MSN,TGM2,HSP90AB1,TUBB2A,FSCN1,GAPDH,UBA52,RPSA,RHOA,RACK1,WDR1,CFL1,TUBA1A,TUBA1C,RAN,TUBB8,ARHGDIA,ALDOA,RDX,RPS27
GOCC:0072686	Mitotic spindle	10	133	2025-02-01	1.55	2.06e-07	9606.ENSP00000217133,9606.ENSP00000259818,9606.ENSP00000264071,9606.ENSP00000278572,9606.ENSP00000318697,9606.ENSP00000320295,9606.ENSP00000339001,9606.ENSP00000341289,9606.ENSP00000369703,9606.ENSP00000456206	TUBB1,TUBB2B,TUBB4A,RPS3,TUBB6,TUBB3,TUBB,TUBB4B,TUBB2A,TUBB8
GOCC:0005737	Cytoplasm	68	8195	0.24	0.53	2.19e-07	9606.ENSP00000215909,9606.ENSP00000217133,9606.ENSP00000217182,9606.ENSP00000225655,9606.ENSP00000228945,9606.ENSP00000229270,9606.ENSP00000248437,9606.ENSP00000256682,9606.ENSP00000262746,9606.ENSP00000264071,9606.ENSP00000264335,9606.ENSP00000270776,9606.ENSP00000272317,9606.ENSP00000278572,9606.ENSP00000281456,9606.ENSP00000285735,9606.ENSP00000293831,9606.ENSP00000295822,9606.ENSP00000296511,…	LGALS1,TUBB1,EEF1A2,PFN1,ARHGDIB,TPI1,TUBA4A,ARF3,PRDX1,TUBB4A,YWHAE,PGD,RPS27A,RPS3,SLC25A4,RHOC,EIF4A1,EIF5A2,ANXA5,PRDX2,RAC3,PCBP1,ARF4,EEF2,PKM,MT1E,HSP90AA1,EIF5A,NME1,TUBB,EEF1A1,HSPD1,TUBB4B,ANXA2,RAC1,PCBP2,MSN,TGM2,HSP90AB1,CAP1,PGK1,TXN,MT1G,PFKP,FSCN1,NME2,MT1X,YWHAZ,GAPDH,UBA52,RPSA,TKT,RHOA,PPIA,RACK1,WDR1,CFL1,TUBA1A,ARF1,UBC,LDHA,RAN,ARHGDIA,UBB,ENO1,ALDOA,RDX,RPS27
GOCC:0099513	Polymeric cytoskeletal fiber	14	382	0.89	1.18	6.47e-07	9606.ENSP00000248437,9606.ENSP00000259818,9606.ENSP00000264071,9606.ENSP00000304283,9606.ENSP00000318697,9606.ENSP00000320295,9606.ENSP00000336799,9606.ENSP00000339001,9606.ENSP00000341289,9606.ENSP00000369703,9606.ENSP00000380070,9606.ENSP00000432660,9606.ENSP00000439020,9606.ENSP00000456206	TUBA4A,TUBB2B,TUBB4A,RAC3,TUBB6,TUBB3,TUBA1B,TUBB,TUBB4B,TUBB2A,GAPDH,CFL1,TUBA1A,TUBB8
GOCC:0005622	Intracellular	81	11512	0.17	0.46	6.67e-07	9606.ENSP00000215909,9606.ENSP00000217133,9606.ENSP00000217182,9606.ENSP00000222286,9606.ENSP00000225655,9606.ENSP00000228945,9606.ENSP00000229270,9606.ENSP00000248437,9606.ENSP00000256682,9606.ENSP00000259818,9606.ENSP00000262746,9606.ENSP00000264071,9606.ENSP00000264335,9606.ENSP00000270776,9606.ENSP00000272317,9606.ENSP00000278572,9606.ENSP00000281456,9606.ENSP00000285735,9606.ENSP00000293831,…	LGALS1,TUBB1,EEF1A2,GAPDHS,PFN1,ARHGDIB,TPI1,TUBA4A,ARF3,TUBB2B,PRDX1,TUBB4A,YWHAE,PGD,RPS27A,RPS3,SLC25A4,RHOC,EIF4A1,EIF5A2,ANXA5,PRDX2,RAC3,PCBP1,ARF4,EEF2,TUBA3E,TUBB6,PKM,TUBB3,TUBA3D,MT1E,RPS27L,TUBA8,HSP90AA1,EIF5A,TUBA1B,NME1,TUBB,EEF1A1,HSPD1,TUBB4B,ANXA2,RAC1,PCBP2,MSN,TGM2,CSRP1,HSP90AB1,CAP1,PGK1,TXN,MT1G,TUBB2A,PFKP,FSCN1,NME2,MT1X,YWHAZ,GAPDH,UBA52,RPSA,TKT,RHOA,PPIA,RACK1,WDR1,CFL1…
GOCC:0043229	Intracellular organelle	73	9609	0.2	0.48	1.06e-06	9606.ENSP00000215909,9606.ENSP00000217133,9606.ENSP00000217182,9606.ENSP00000222286,9606.ENSP00000225655,9606.ENSP00000228945,9606.ENSP00000229270,9606.ENSP00000248437,9606.ENSP00000256682,9606.ENSP00000259818,9606.ENSP00000262746,9606.ENSP00000264071,9606.ENSP00000264335,9606.ENSP00000270776,9606.ENSP00000272317,9606.ENSP00000278572,9606.ENSP00000281456,9606.ENSP00000304283,9606.ENSP00000305556,…	LGALS1,TUBB1,EEF1A2,GAPDHS,PFN1,ARHGDIB,TPI1,TUBA4A,ARF3,TUBB2B,PRDX1,TUBB4A,YWHAE,PGD,RPS27A,RPS3,SLC25A4,RAC3,PCBP1,EEF2,TUBA3E,TUBB6,PKM,TUBB3,TUBA3D,MT1E,RPS27L,TUBA8,HSP90AA1,EIF5A,TUBA1B,NME1,TUBB,EEF1A1,HSPD1,TUBB4B,ANXA2,RAC1,PCBP2,MSN,TGM2,CSRP1,HSP90AB1,CAP1,TXN,MT1G,TUBB2A,FSCN1,NME2,MT1X,YWHAZ,GAPDH,UBA52,RPSA,TKT,RHOA,PPIA,RACK1,WDR1,CFL1,TUBA1A,ARF1,UBC,TUBA1C,LDHA,RAN,TUBB8,ARHGDIA…
GOCC:0005874	Microtubule	11	233	1.0	2025-02-01	2.34e-06	9606.ENSP00000248437,9606.ENSP00000259818,9606.ENSP00000264071,9606.ENSP00000318697,9606.ENSP00000320295,9606.ENSP00000336799,9606.ENSP00000339001,9606.ENSP00000341289,9606.ENSP00000369703,9606.ENSP00000439020,9606.ENSP00000456206	TUBA4A,TUBB2B,TUBB4A,TUBB6,TUBB3,TUBA1B,TUBB,TUBB4B,TUBB2A,TUBA1A,TUBB8
GOCC:0001726	Ruffle	8	105	2025-02-01	1.27	6.51e-06	9606.ENSP00000278572,9606.ENSP00000306010,9606.ENSP00000337060,9606.ENSP00000339063,9606.ENSP00000348461,9606.ENSP00000371798,9606.ENSP00000376886,9606.ENSP00000432660	RPS3,ARF4,NME1,EEF1A1,RAC1,FSCN1,NME2,CFL1
GOCC:0070161	Anchoring junction	15	553	0.75	0.94	6.76e-06	9606.ENSP00000225655,9606.ENSP00000264335,9606.ENSP00000296511,9606.ENSP00000348461,9606.ENSP00000353408,9606.ENSP00000355330,9606.ENSP00000356275,9606.ENSP00000371798,9606.ENSP00000379287,9606.ENSP00000400175,9606.ENSP00000419425,9606.ENSP00000427687,9606.ENSP00000432660,9606.ENSP00000440005,9606.ENSP00000496414	PFN1,YWHAE,ANXA5,RAC1,MSN,TGM2,CSRP1,FSCN1,YWHAZ,RHOA,PPIA,WDR1,CFL1,ARF1,RDX
GOCC:0099512	Supramolecular fiber	15	555	0.75	0.94	6.79e-06	9606.ENSP00000248437,9606.ENSP00000259818,9606.ENSP00000264071,9606.ENSP00000304283,9606.ENSP00000318697,9606.ENSP00000320295,9606.ENSP00000336799,9606.ENSP00000339001,9606.ENSP00000341289,9606.ENSP00000369703,9606.ENSP00000380070,9606.ENSP00000432660,9606.ENSP00000439020,9606.ENSP00000456206,9606.ENSP00000496166	TUBA4A,TUBB2B,TUBB4A,RAC3,TUBB6,TUBB3,TUBA1B,TUBB,TUBB4B,TUBB2A,GAPDH,CFL1,TUBA1A,TUBB8,ALDOA
GOCC:0015630	Microtubule cytoskeleton	19	973	0.61	0.78	1.45e-05	9606.ENSP00000217133,9606.ENSP00000248437,9606.ENSP00000259818,9606.ENSP00000264071,9606.ENSP00000278572,9606.ENSP00000318197,9606.ENSP00000318697,9606.ENSP00000320295,9606.ENSP00000326042,9606.ENSP00000333326,9606.ENSP00000336799,9606.ENSP00000339001,9606.ENSP00000341289,9606.ENSP00000369703,9606.ENSP00000380070,9606.ENSP00000439020,9606.ENSP00000443475,9606.ENSP00000446215,9606.ENSP00000456206	TUBB1,TUBA4A,TUBB2B,TUBB4A,RPS3,TUBA3E,TUBB6,TUBB3,TUBA3D,TUBA8,TUBA1B,TUBB,TUBB4B,TUBB2A,GAPDH,TUBA1A,TUBA1C,RAN,TUBB8
GOCC:0030027	Lamellipodium	8	124	1.13	1.15	1.79e-05	9606.ENSP00000304283,9606.ENSP00000320295,9606.ENSP00000348461,9606.ENSP00000371798,9606.ENSP00000376886,9606.ENSP00000400175,9606.ENSP00000432660,9606.ENSP00000496414	RAC3,TUBB3,RAC1,FSCN1,NME2,RHOA,CFL1,RDX
GOCC:1904813	ficolin-1-rich granule lumen	8	124	1.13	1.15	1.79e-05	9606.ENSP00000307940,9606.ENSP00000320171,9606.ENSP00000335153,9606.ENSP00000339063,9606.ENSP00000360609,9606.ENSP00000376886,9606.ENSP00000419425,9606.ENSP00000496166	EEF2,PKM,HSP90AA1,EEF1A1,HSP90AB1,NME2,PPIA,ALDOA
GOCC:0032587	Ruffle membrane	6	51	1.39	1.24	2.24e-05	9606.ENSP00000278572,9606.ENSP00000306010,9606.ENSP00000337060,9606.ENSP00000339063,9606.ENSP00000348461,9606.ENSP00000432660	RPS3,ARF4,NME1,EEF1A1,RAC1,CFL1
GOCC:0099080	Supramolecular complex	17	844	0.63	0.75	3.96e-05	9606.ENSP00000248437,9606.ENSP00000259818,9606.ENSP00000264071,9606.ENSP00000304283,9606.ENSP00000305556,9606.ENSP00000318697,9606.ENSP00000320295,9606.ENSP00000336799,9606.ENSP00000339001,9606.ENSP00000341289,9606.ENSP00000348461,9606.ENSP00000369703,9606.ENSP00000380070,9606.ENSP00000432660,9606.ENSP00000439020,9606.ENSP00000456206,9606.ENSP00000496166	TUBA4A,TUBB2B,TUBB4A,RAC3,PCBP1,TUBB6,TUBB3,TUBA1B,TUBB,TUBB4B,RAC1,TUBB2A,GAPDH,CFL1,TUBA1A,TUBB8,ALDOA
GOCC:0022627	Cytosolic small ribosomal subunit	5	36	1.46	2025-11-01	9.90e-05	9606.ENSP00000272317,9606.ENSP00000278572,9606.ENSP00000389351,9606.ENSP00000426909,9606.ENSP00000499044	RPS27A,RPS3,RPSA,RACK1,RPS27
GOCC:0030054	Cell junction	18	1053	0.55	0.65	16	9606.ENSP00000225655,9606.ENSP00000264335,9606.ENSP00000278572,9606.ENSP00000296511,9606.ENSP00000306010,9606.ENSP00000348461,9606.ENSP00000353408,9606.ENSP00000355330,9606.ENSP00000356275,9606.ENSP00000371798,9606.ENSP00000379287,9606.ENSP00000400175,9606.ENSP00000419425,9606.ENSP00000427687,9606.ENSP00000432660,9606.ENSP00000440005,9606.ENSP00000496414,9606.ENSP00000499044	PFN1,YWHAE,RPS3,ANXA5,ARF4,RAC1,MSN,TGM2,CSRP1,FSCN1,YWHAZ,RHOA,PPIA,WDR1,CFL1,ARF1,RDX,RPS27
GOCC:0030426	Growth cone	6	81	1.19	0.94	23	9606.ENSP00000304283,9606.ENSP00000320295,9606.ENSP00000335153,9606.ENSP00000360609,9606.ENSP00000371798,9606.ENSP00000432660	RAC3,TUBB3,HSP90AA1,HSP90AB1,FSCN1,CFL1
GOCC:0022626	Cytosolic ribosome	6	89	1.15	0.88	38	9606.ENSP00000272317,9606.ENSP00000278572,9606.ENSP00000388107,9606.ENSP00000389351,9606.ENSP00000426909,9606.ENSP00000499044	RPS27A,RPS3,UBA52,RPSA,RACK1,RPS27
GOCC:0030141	Secretory granule	14	719	0.61	0.62	53	9606.ENSP00000307940,9606.ENSP00000320171,9606.ENSP00000335153,9606.ENSP00000339001,9606.ENSP00000339063,9606.ENSP00000341289,9606.ENSP00000346032,9606.ENSP00000348461,9606.ENSP00000360609,9606.ENSP00000361883,9606.ENSP00000376886,9606.ENSP00000400175,9606.ENSP00000419425,9606.ENSP00000496166	EEF2,PKM,HSP90AA1,TUBB,EEF1A1,TUBB4B,ANXA2,RAC1,HSP90AB1,CAP1,NME2,RHOA,PPIA,ALDOA
GOCC:0120025	Plasma membrane bounded cell projection	19	1285	0.49	0.56	56	9606.ENSP00000264071,9606.ENSP00000278572,9606.ENSP00000285735,9606.ENSP00000304283,9606.ENSP00000306010,9606.ENSP00000320295,9606.ENSP00000335153,9606.ENSP00000337060,9606.ENSP00000339063,9606.ENSP00000348461,9606.ENSP00000353408,9606.ENSP00000360609,9606.ENSP00000371798,9606.ENSP00000376886,9606.ENSP00000400175,9606.ENSP00000426909,9606.ENSP00000432660,9606.ENSP00000478771,9606.ENSP00000496414	TUBB4A,RPS3,RHOC,RAC3,ARF4,TUBB3,HSP90AA1,NME1,EEF1A1,RAC1,MSN,HSP90AB1,FSCN1,NME2,RHOA,RACK1,CFL1,UBB,RDX
GOCC:0043005	Neuron projection	12	579	0.64	0.59	12	9606.ENSP00000285735,9606.ENSP00000304283,9606.ENSP00000306010,9606.ENSP00000320295,9606.ENSP00000335153,9606.ENSP00000348461,9606.ENSP00000360609,9606.ENSP00000371798,9606.ENSP00000400175,9606.ENSP00000426909,9606.ENSP00000432660,9606.ENSP00000478771	RHOC,RAC3,ARF4,TUBB3,HSP90AA1,RAC1,HSP90AB1,FSCN1,RHOA,RACK1,CFL1,UBB
GOCC:0031983	Vesicle lumen	8	248	0.83	0.66	15	9606.ENSP00000335153,9606.ENSP00000339001,9606.ENSP00000339063,9606.ENSP00000341289,9606.ENSP00000346032,9606.ENSP00000360609,9606.ENSP00000361883,9606.ENSP00000496166	HSP90AA1,TUBB,EEF1A1,TUBB4B,ANXA2,HSP90AB1,CAP1,ALDOA
GOCC:0043227	Membrane-bounded organelle	63	9083	0.16	0.35	18	9606.ENSP00000215909,9606.ENSP00000217182,9606.ENSP00000222286,9606.ENSP00000225655,9606.ENSP00000229270,9606.ENSP00000256682,9606.ENSP00000262746,9606.ENSP00000264071,9606.ENSP00000264335,9606.ENSP00000270776,9606.ENSP00000272317,9606.ENSP00000278572,9606.ENSP00000281456,9606.ENSP00000285735,9606.ENSP00000293831,9606.ENSP00000296511,9606.ENSP00000301522,9606.ENSP00000305556,9606.ENSP00000307940,…	LGALS1,EEF1A2,GAPDHS,PFN1,TPI1,ARF3,PRDX1,TUBB4A,YWHAE,PGD,RPS27A,RPS3,SLC25A4,RHOC,EIF4A1,ANXA5,PRDX2,PCBP1,EEF2,PKM,MT1E,RPS27L,HSP90AA1,EIF5A,NME1,TUBB,EEF1A1,HSPD1,TUBB4B,ANXA2,RAC1,PCBP2,MSN,TGM2,CSRP1,HSP90AB1,CAP1,PGK1,TXN,MT1G,FSCN1,NME2,MT1X,YWHAZ,GAPDH,UBA52,RPSA,TKT,RHOA,PPIA,RACK1,CFL1,TUBA1A,ARF1,UBC,TUBA1C,LDHA,RAN,UBB,ENO1,ALDOA,RDX,RPS27
GOCC:0031253	Cell projection membrane	7	198	0.87	0.63	26	9606.ENSP00000278572,9606.ENSP00000306010,9606.ENSP00000337060,9606.ENSP00000339063,9606.ENSP00000348461,9606.ENSP00000371798,9606.ENSP00000432660	RPS3,ARF4,NME1,EEF1A1,RAC1,FSCN1,CFL1
GOCC:0036477	Somatodendritic compartment	8	284	0.77	0.57	35	9606.ENSP00000304283,9606.ENSP00000306010,9606.ENSP00000335153,9606.ENSP00000348461,9606.ENSP00000360609,9606.ENSP00000400175,9606.ENSP00000426909,9606.ENSP00000478771	RAC3,ARF4,HSP90AA1,RAC1,HSP90AB1,RHOA,RACK1,UBB
GOCC:0110165	Cellular anatomical entity	83	14060	0.09	0.3	35	9606.ENSP00000215909,9606.ENSP00000217133,9606.ENSP00000217182,9606.ENSP00000222286,9606.ENSP00000225655,9606.ENSP00000228945,9606.ENSP00000229270,9606.ENSP00000248437,9606.ENSP00000256682,9606.ENSP00000259818,9606.ENSP00000262746,9606.ENSP00000264071,9606.ENSP00000264335,9606.ENSP00000270776,9606.ENSP00000272317,9606.ENSP00000278572,9606.ENSP00000281456,9606.ENSP00000285735,9606.ENSP00000293831,…	LGALS1,TUBB1,EEF1A2,GAPDHS,PFN1,ARHGDIB,TPI1,TUBA4A,ARF3,TUBB2B,PRDX1,TUBB4A,YWHAE,PGD,RPS27A,RPS3,SLC25A4,RHOC,EIF4A1,EIF5A2,ANXA5,PRDX2,RAC3,PCBP1,ARF4,EEF2,TUBA3E,TUBB6,PKM,TUBB3,TUBA3D,MT1E,RPS27L,TUBA8,HSP90AA1,EIF5A,TUBA1B,NME1,TUBB,EEF1A1,HSPD1,TUBB4B,ANXA2,RAC1,PCBP2,MSN,TGM2,CSRP1,HSP90AB1,CAP1,PGK1,TXN,MT1G,TUBB2A,PFKP,FSCN1,NME2,MT1X,YWHAZ,GAPDH,UBA52,RPSA,TKT,RHOA,PPIA,RACK1,WDR1,CFL1…
GOCC:0098590	Plasma membrane region	12	676	0.57	0.49	44	9606.ENSP00000278572,9606.ENSP00000285735,9606.ENSP00000306010,9606.ENSP00000337060,9606.ENSP00000339063,9606.ENSP00000340019,9606.ENSP00000348461,9606.ENSP00000353408,9606.ENSP00000371798,9606.ENSP00000400175,9606.ENSP00000432660,9606.ENSP00000496414	RPS3,RHOC,ARF4,NME1,EEF1A1,HSPD1,RAC1,MSN,FSCN1,RHOA,CFL1,RDX
GOCC:0044391	Ribosomal subunit	6	155	0.91	0.58	52	9606.ENSP00000272317,9606.ENSP00000278572,9606.ENSP00000388107,9606.ENSP00000389351,9606.ENSP00000426909,9606.ENSP00000499044	RPS27A,RPS3,UBA52,RPSA,RACK1,RPS27
GOCC:0031315	Extrinsic component of mitochondrial outer membrane	2	2	2.32	0.68	57	9606.ENSP00000441543,9606.ENSP00000478771	UBC,UBB
GOCC:0034774	Secretory granule lumen	7	241	0.78	0.51	76	9606.ENSP00000335153,9606.ENSP00000339001,9606.ENSP00000339063,9606.ENSP00000341289,9606.ENSP00000346032,9606.ENSP00000361883,9606.ENSP00000496166	HSP90AA1,TUBB,EEF1A1,TUBB4B,ANXA2,CAP1,ALDOA
GOCC:0030175	Filopodium	4	61	1.14	0.55	104	9606.ENSP00000320295,9606.ENSP00000353408,9606.ENSP00000371798,9606.ENSP00000496414	TUBB3,MSN,FSCN1,RDX
GOCC:0005853	Eukaryotic translation elongation factor 1 complex	2	4	2025-02-02	0.57	131	9606.ENSP00000217182,9606.ENSP00000339063	EEF1A2,EEF1A1
GOCC:1902912	Pyruvate kinase complex	2	4	2025-02-02	0.57	131	9606.ENSP00000320171,9606.ENSP00000445175	PKM,LDHA
GOCC:0015629	Actin cytoskeleton	8	363	0.66	0.43	146	9606.ENSP00000304283,9606.ENSP00000339063,9606.ENSP00000371798,9606.ENSP00000400175,9606.ENSP00000427687,9606.ENSP00000432660,9606.ENSP00000496166,9606.ENSP00000496414	RAC3,EEF1A1,FSCN1,RHOA,WDR1,CFL1,ALDOA,RDX
GOCC:0005634	Nucleus	38	4787	0.22	0.3	155	9606.ENSP00000225655,9606.ENSP00000229270,9606.ENSP00000262746,9606.ENSP00000264335,9606.ENSP00000278572,9606.ENSP00000305556,9606.ENSP00000307940,9606.ENSP00000320171,9606.ENSP00000328137,9606.ENSP00000331019,9606.ENSP00000335153,9606.ENSP00000336702,9606.ENSP00000337060,9606.ENSP00000339001,9606.ENSP00000339063,9606.ENSP00000346032,9606.ENSP00000348461,9606.ENSP00000352438,9606.ENSP00000355330,…	PFN1,TPI1,PRDX1,YWHAE,RPS3,PCBP1,EEF2,PKM,MT1E,RPS27L,HSP90AA1,EIF5A,NME1,TUBB,EEF1A1,ANXA2,RAC1,PCBP2,TGM2,CSRP1,HSP90AB1,TXN,MT1G,MT1X,YWHAZ,GAPDH,RPSA,TKT,PPIA,RACK1,CFL1,UBC,TUBA1C,LDHA,RAN,UBB,ENO1,RPS27
GOCC:0000015	Phosphopyruvate hydratase complex	2	5	1.92	0.53	169	9606.ENSP00000229270,9606.ENSP00000495530	TPI1,ENO1
GOCC:0098574	Cytoplasmic side of lysosomal membrane	2	5	1.92	0.53	169	9606.ENSP00000217182,9606.ENSP00000339063	EEF1A2,EEF1A1
GOCC:0098858	Actin-based cell projection	5	132	0.9	0.46	175	9606.ENSP00000285735,9606.ENSP00000320295,9606.ENSP00000353408,9606.ENSP00000371798,9606.ENSP00000496414	RHOC,TUBB3,MSN,FSCN1,RDX
GOCC:0031410	Cytoplasmic vesicle	19	1738	0.36	0.34	183	9606.ENSP00000307940,9606.ENSP00000320171,9606.ENSP00000335153,9606.ENSP00000339001,9606.ENSP00000339063,9606.ENSP00000340019,9606.ENSP00000341289,9606.ENSP00000346032,9606.ENSP00000348461,9606.ENSP00000360609,9606.ENSP00000361883,9606.ENSP00000376886,9606.ENSP00000400175,9606.ENSP00000419425,9606.ENSP00000439020,9606.ENSP00000440005,9606.ENSP00000441543,9606.ENSP00000446215,9606.ENSP00000496166	EEF2,PKM,HSP90AA1,TUBB,EEF1A1,HSPD1,TUBB4B,ANXA2,RAC1,HSP90AB1,CAP1,NME2,RHOA,PPIA,TUBA1A,ARF1,UBC,RAN,ALDOA
GOCC:0044294	Dendritic growth cone	2	6	1.84	0.5	208	9606.ENSP00000335153,9606.ENSP00000360609	HSP90AA1,HSP90AB1
GOCC:0030425	Dendrite	6	218	0.76	0.41	233	9606.ENSP00000306010,9606.ENSP00000335153,9606.ENSP00000348461,9606.ENSP00000360609,9606.ENSP00000400175,9606.ENSP00000426909	ARF4,HSP90AA1,RAC1,HSP90AB1,RHOA,RACK1
GOCC:0035578	Azurophil granule lumen	4	91	0.96	0.4	354	9606.ENSP00000339001,9606.ENSP00000341289,9606.ENSP00000346032,9606.ENSP00000361883	TUBB,TUBB4B,ANXA2,CAP1
GOCC:0032154	Cleavage furrow	3	41	1.19	0.41	381	9606.ENSP00000285735,9606.ENSP00000400175,9606.ENSP00000496414	RHOC,RHOA,RDX
GOCC:0005775	Vacuolar lumen	5	168	0.79	0.35	445	9606.ENSP00000335153,9606.ENSP00000339001,9606.ENSP00000341289,9606.ENSP00000346032,9606.ENSP00000361883	HSP90AA1,TUBB,TUBB4B,ANXA2,CAP1
GOCC:0031968	Organelle outer membrane	5	170	0.79	0.35	462	9606.ENSP00000272317,9606.ENSP00000388107,9606.ENSP00000441543,9606.ENSP00000478771,9606.ENSP00000495530	RPS27A,UBA52,UBC,UBB,ENO1
GOCC:1990904	Ribonucleoprotein complex	9	564	0.52	0.31	493	9606.ENSP00000272317,9606.ENSP00000278572,9606.ENSP00000293831,9606.ENSP00000307940,9606.ENSP00000380070,9606.ENSP00000388107,9606.ENSP00000389351,9606.ENSP00000426909,9606.ENSP00000499044	RPS27A,RPS3,EIF4A1,EEF2,GAPDH,UBA52,RPSA,RACK1,RPS27

## Sheet: Enrichment component
#term ID	term description	observed gene count	background gene count	strength	signal	false discovery rate	matching proteins in your network (IDs)	matching proteins in your network (labels)
GO:0070062	Extracellular exosome	67	2096	0.83	2.22	4.30e-40	9606.ENSP00000215909,9606.ENSP00000217133,9606.ENSP00000225655,9606.ENSP00000228945,9606.ENSP00000229270,9606.ENSP00000248437,9606.ENSP00000256682,9606.ENSP00000262746,9606.ENSP00000264071,9606.ENSP00000264335,9606.ENSP00000270776,9606.ENSP00000272317,9606.ENSP00000278572,9606.ENSP00000285735,9606.ENSP00000293831,9606.ENSP00000296511,9606.ENSP00000301522,9606.ENSP00000304283,9606.ENSP00000305556,…	LGALS1,TUBB1,PFN1,ARHGDIB,TPI1,TUBA4A,ARF3,PRDX1,TUBB4A,YWHAE,PGD,RPS27A,RPS3,RHOC,EIF4A1,ANXA5,PRDX2,RAC3,PCBP1,ARF4,EEF2,TUBB6,PKM,TUBB3,HSP90AA1,NME1,TUBB,EEF1A1,HSPD1,TUBB4B,ANXA2,RAC1,PCBP2,MSN,TGM2,CSRP1,HSP90AB1,CAP1,PGK1,TXN,TUBB2A,PFKP,FSCN1,NME2,YWHAZ,GAPDH,UBA52,RPSA,TKT,RHOA,PPIA,RACK1,WDR1,CFL1,TUBA1A,ARF1,UBC,LDHA,RAN,TUBB8,ARHGDIA,UBB,PPIAL4A,ENO1,ALDOA,RDX,TUBB8B
GO:0031982	Vesicle	68	3957	0.56	1.22	7.02e-25	9606.ENSP00000215909,9606.ENSP00000217133,9606.ENSP00000225655,9606.ENSP00000228945,9606.ENSP00000229270,9606.ENSP00000248437,9606.ENSP00000256682,9606.ENSP00000262746,9606.ENSP00000264071,9606.ENSP00000264335,9606.ENSP00000270776,9606.ENSP00000272317,9606.ENSP00000278572,9606.ENSP00000285735,9606.ENSP00000293831,9606.ENSP00000296511,9606.ENSP00000301522,9606.ENSP00000304283,9606.ENSP00000305556,…	LGALS1,TUBB1,PFN1,ARHGDIB,TPI1,TUBA4A,ARF3,PRDX1,TUBB4A,YWHAE,PGD,RPS27A,RPS3,RHOC,EIF4A1,ANXA5,PRDX2,RAC3,PCBP1,ARF4,EEF2,TUBB6,PKM,TUBB3,HSP90AA1,NME1,TUBB,EEF1A1,HSPD1,TUBB4B,ANXA2,RAC1,PCBP2,MSN,TGM2,CSRP1,HSP90AB1,CAP1,PGK1,TXN,TUBB2A,PFKP,FSCN1,NME2,YWHAZ,GAPDH,UBA52,RPSA,TKT,RHOA,PPIA,RACK1,WDR1,CFL1,TUBA1A,ARF1,UBC,TUBA1C,LDHA,RAN,TUBB8,ARHGDIA,UBB,PPIAL4A,ENO1,ALDOA,RDX,TUBB8B
GO:0005576	Extracellular region	69	4175	0.54	1.18	1.60e-24	9606.ENSP00000215909,9606.ENSP00000217133,9606.ENSP00000225655,9606.ENSP00000228945,9606.ENSP00000229270,9606.ENSP00000248437,9606.ENSP00000256682,9606.ENSP00000259818,9606.ENSP00000262746,9606.ENSP00000264071,9606.ENSP00000264335,9606.ENSP00000270776,9606.ENSP00000272317,9606.ENSP00000278572,9606.ENSP00000285735,9606.ENSP00000293831,9606.ENSP00000296511,9606.ENSP00000301522,9606.ENSP00000304283,…	LGALS1,TUBB1,PFN1,ARHGDIB,TPI1,TUBA4A,ARF3,TUBB2B,PRDX1,TUBB4A,YWHAE,PGD,RPS27A,RPS3,RHOC,EIF4A1,ANXA5,PRDX2,RAC3,PCBP1,ARF4,EEF2,TUBB6,PKM,TUBB3,HSP90AA1,NME1,TUBB,EEF1A1,HSPD1,TUBB4B,ANXA2,RAC1,PCBP2,MSN,TGM2,CSRP1,HSP90AB1,CAP1,PGK1,TXN,TUBB2A,PFKP,FSCN1,NME2,YWHAZ,GAPDH,UBA52,RPSA,TKT,RHOA,PPIA,RACK1,WDR1,CFL1,TUBA1A,ARF1,UBC,LDHA,RAN,ENSP00000451560,TUBB8,ARHGDIA,UBB,PPIAL4A,ENO1,ALDOA,RDX,T…
GO:0005737	Cytoplasm	94	12056	0.21	0.59	2.66e-18	9606.ENSP00000215909,9606.ENSP00000217133,9606.ENSP00000217182,9606.ENSP00000222286,9606.ENSP00000225655,9606.ENSP00000228945,9606.ENSP00000229270,9606.ENSP00000245185,9606.ENSP00000248437,9606.ENSP00000256682,9606.ENSP00000259818,9606.ENSP00000262746,9606.ENSP00000264071,9606.ENSP00000264335,9606.ENSP00000270776,9606.ENSP00000272317,9606.ENSP00000278572,9606.ENSP00000281456,9606.ENSP00000285735,…	LGALS1,TUBB1,EEF1A2,GAPDHS,PFN1,ARHGDIB,TPI1,MT2A,TUBA4A,ARF3,TUBB2B,PRDX1,TUBB4A,YWHAE,PGD,RPS27A,RPS3,SLC25A4,RHOC,EIF4A1,EIF5A2,ANXA5,PRDX2,RAC3,PCBP1,ARF4,EEF2,TUBA3E,TUBB6,PKM,TUBB3,TUBA3D,MT1E,RPS27L,TUBA8,HSP90AA1,EIF5A,TUBA1B,NME1,TUBB,EEF1A1,HSPD1,TUBB4B,ANXA2,RAC1,PCBP2,MSN,TGM2,CSRP1,HSP90AB1,CAP1,PGK1,TXN,MT1G,MT1M,TUBB2A,TUBAL3,PFKP,FSCN1,NME2,MT1X,YWHAZ,GAPDH,UBA52,RPSA,TKT,RHOA,PPI…
GO:0005829	Cytosol	62	5438	0.38	0.76	3.11e-12	9606.ENSP00000222286,9606.ENSP00000225655,9606.ENSP00000228945,9606.ENSP00000229270,9606.ENSP00000245185,9606.ENSP00000248437,9606.ENSP00000262746,9606.ENSP00000264071,9606.ENSP00000264335,9606.ENSP00000270776,9606.ENSP00000272317,9606.ENSP00000278572,9606.ENSP00000285735,9606.ENSP00000293831,9606.ENSP00000295822,9606.ENSP00000296511,9606.ENSP00000301522,9606.ENSP00000304283,9606.ENSP00000305556,…	GAPDHS,PFN1,ARHGDIB,TPI1,MT2A,TUBA4A,PRDX1,TUBB4A,YWHAE,PGD,RPS27A,RPS3,RHOC,EIF4A1,EIF5A2,ANXA5,PRDX2,RAC3,PCBP1,ARF4,EEF2,PKM,RPS27L,HSP90AA1,EIF5A,NME1,TUBB,EEF1A1,HSPD1,TUBB4B,ANXA2,RAC1,PCBP2,MSN,TGM2,HSP90AB1,PGK1,TXN,PFKP,FSCN1,NME2,YWHAZ,GAPDH,UBA52,RPSA,TKT,RHOA,PPIA,RACK1,WDR1,CFL1,TUBA1A,ARF1,UBC,LDHA,RAN,ARHGDIA,UBB,LOC112694756,ENO1,ALDOA,RPS27
GO:0043226	Organelle	93	14017	0.14	0.48	1.12e-10	9606.ENSP00000215909,9606.ENSP00000217133,9606.ENSP00000217182,9606.ENSP00000222286,9606.ENSP00000225655,9606.ENSP00000228945,9606.ENSP00000229270,9606.ENSP00000245185,9606.ENSP00000248437,9606.ENSP00000256682,9606.ENSP00000259818,9606.ENSP00000262746,9606.ENSP00000264071,9606.ENSP00000264335,9606.ENSP00000270776,9606.ENSP00000272317,9606.ENSP00000278572,9606.ENSP00000281456,9606.ENSP00000285735,…	LGALS1,TUBB1,EEF1A2,GAPDHS,PFN1,ARHGDIB,TPI1,MT2A,TUBA4A,ARF3,TUBB2B,PRDX1,TUBB4A,YWHAE,PGD,RPS27A,RPS3,SLC25A4,RHOC,EIF4A1,EIF5A2,ANXA5,PRDX2,RAC3,PCBP1,ARF4,EEF2,TUBA3E,TUBB6,PKM,TUBB3,TUBA3D,MT1E,RPS27L,TUBA8,HSP90AA1,EIF5A,TUBA1B,NME1,TUBB,EEF1A1,HSPD1,TUBB4B,ANXA2,RAC1,PCBP2,MSN,TGM2,CSRP1,HSP90AB1,CAP1,PGK1,TXN,MT1G,MT1M,TUBB2A,TUBAL3,PFKP,FSCN1,NME2,MT1X,YWHAZ,GAPDH,UBA52,RPSA,TKT,RHOA,PPI…
GO:0005874	Microtubule	19	453	0.94	1.64	1.33e-10	9606.ENSP00000217133,9606.ENSP00000248437,9606.ENSP00000259818,9606.ENSP00000264071,9606.ENSP00000318197,9606.ENSP00000318697,9606.ENSP00000320295,9606.ENSP00000326042,9606.ENSP00000333326,9606.ENSP00000336799,9606.ENSP00000339001,9606.ENSP00000341289,9606.ENSP00000369703,9606.ENSP00000369784,9606.ENSP00000439020,9606.ENSP00000443475,9606.ENSP00000451560,9606.ENSP00000456206,9606.ENSP00000496713	TUBB1,TUBA4A,TUBB2B,TUBB4A,TUBA3E,TUBB6,TUBB3,TUBA3D,TUBA8,TUBA1B,TUBB,TUBB4B,TUBB2A,TUBAL3,TUBA1A,TUBA1C,ENSP00000451560,TUBB8,TUBB8B
GO:0045171	Intercellular bridge	11	91	2025-04-01	2.26	3.24e-10	9606.ENSP00000217133,9606.ENSP00000259818,9606.ENSP00000264071,9606.ENSP00000318697,9606.ENSP00000320295,9606.ENSP00000339001,9606.ENSP00000341289,9606.ENSP00000369703,9606.ENSP00000451560,9606.ENSP00000456206,9606.ENSP00000496713	TUBB1,TUBB2B,TUBB4A,TUBB6,TUBB3,TUBB,TUBB4B,TUBB2A,ENSP00000451560,TUBB8,TUBB8B
GO:0005856	Cytoskeleton	37	2369	0.51	0.88	2.61e-09	9606.ENSP00000217133,9606.ENSP00000225655,9606.ENSP00000228945,9606.ENSP00000248437,9606.ENSP00000259818,9606.ENSP00000264071,9606.ENSP00000278572,9606.ENSP00000285735,9606.ENSP00000304283,9606.ENSP00000318197,9606.ENSP00000318697,9606.ENSP00000320295,9606.ENSP00000326042,9606.ENSP00000333326,9606.ENSP00000336799,9606.ENSP00000339001,9606.ENSP00000339063,9606.ENSP00000341289,9606.ENSP00000348461,…	TUBB1,PFN1,ARHGDIB,TUBA4A,TUBB2B,TUBB4A,RPS3,RHOC,RAC3,TUBA3E,TUBB6,TUBB3,TUBA3D,TUBA8,TUBA1B,TUBB,EEF1A1,TUBB4B,RAC1,MSN,CAP1,TUBB2A,TUBAL3,FSCN1,GAPDH,RHOA,WDR1,CFL1,TUBA1A,TUBA1C,RAN,ENSP00000451560,TUBB8,ARHGDIA,ALDOA,RDX,TUBB8B
GO:0099512	Supramolecular fiber	24	1000	0.7	1.13	6.43e-09	9606.ENSP00000217133,9606.ENSP00000248437,9606.ENSP00000259818,9606.ENSP00000264071,9606.ENSP00000304283,9606.ENSP00000318197,9606.ENSP00000318697,9606.ENSP00000320295,9606.ENSP00000326042,9606.ENSP00000333326,9606.ENSP00000336799,9606.ENSP00000339001,9606.ENSP00000341289,9606.ENSP00000356275,9606.ENSP00000369703,9606.ENSP00000369784,9606.ENSP00000439020,9606.ENSP00000440005,9606.ENSP00000443475,…	TUBB1,TUBA4A,TUBB2B,TUBB4A,RAC3,TUBA3E,TUBB6,TUBB3,TUBA3D,TUBA8,TUBA1B,TUBB,TUBB4B,CSRP1,TUBB2A,TUBAL3,TUBA1A,ARF1,TUBA1C,ENSP00000451560,TUBB8,ENO1,ALDOA,TUBB8B
GO:0043227	Membrane-bounded organelle	89	13188	0.15	0.47	9.80e-09	9606.ENSP00000215909,9606.ENSP00000217133,9606.ENSP00000217182,9606.ENSP00000222286,9606.ENSP00000225655,9606.ENSP00000228945,9606.ENSP00000229270,9606.ENSP00000245185,9606.ENSP00000248437,9606.ENSP00000256682,9606.ENSP00000259818,9606.ENSP00000262746,9606.ENSP00000264071,9606.ENSP00000264335,9606.ENSP00000270776,9606.ENSP00000272317,9606.ENSP00000278572,9606.ENSP00000281456,9606.ENSP00000285735,…	LGALS1,TUBB1,EEF1A2,GAPDHS,PFN1,ARHGDIB,TPI1,MT2A,TUBA4A,ARF3,TUBB2B,PRDX1,TUBB4A,YWHAE,PGD,RPS27A,RPS3,SLC25A4,RHOC,EIF4A1,EIF5A2,ANXA5,PRDX2,RAC3,PCBP1,ARF4,EEF2,TUBA3E,TUBB6,PKM,TUBB3,TUBA3D,MT1E,RPS27L,HSP90AA1,EIF5A,NME1,TUBB,EEF1A1,HSPD1,TUBB4B,ANXA2,RAC1,PCBP2,MSN,TGM2,CSRP1,HSP90AB1,CAP1,PGK1,TXN,MT1G,MT1M,TUBB2A,PFKP,FSCN1,NME2,MT1X,YWHAZ,GAPDH,UBA52,RPSA,TKT,RHOA,PPIA,RACK1,WDR1,CFL1,TU…
GO:0043229	Intracellular organelle	89	13231	0.15	0.46	1.20e-08	9606.ENSP00000215909,9606.ENSP00000217133,9606.ENSP00000217182,9606.ENSP00000222286,9606.ENSP00000225655,9606.ENSP00000228945,9606.ENSP00000229270,9606.ENSP00000245185,9606.ENSP00000248437,9606.ENSP00000256682,9606.ENSP00000259818,9606.ENSP00000262746,9606.ENSP00000264071,9606.ENSP00000264335,9606.ENSP00000270776,9606.ENSP00000272317,9606.ENSP00000278572,9606.ENSP00000281456,9606.ENSP00000285735,…	LGALS1,TUBB1,EEF1A2,GAPDHS,PFN1,ARHGDIB,TPI1,MT2A,TUBA4A,ARF3,TUBB2B,PRDX1,TUBB4A,YWHAE,PGD,RPS27A,RPS3,SLC25A4,RHOC,EIF5A2,RAC3,PCBP1,ARF4,EEF2,TUBA3E,TUBB6,PKM,TUBB3,TUBA3D,MT1E,RPS27L,TUBA8,HSP90AA1,EIF5A,TUBA1B,NME1,TUBB,EEF1A1,HSPD1,TUBB4B,ANXA2,RAC1,PCBP2,MSN,TGM2,CSRP1,HSP90AB1,CAP1,TXN,MT1G,MT1M,TUBB2A,TUBAL3,PFKP,FSCN1,NME2,MT1X,YWHAZ,GAPDH,UBA52,RPSA,TKT,RHOA,PPIA,RACK1,WDR1,CFL1,TUBA1A…
GO:0072686	Mitotic spindle	12	180	1.15	1.69	1.26e-08	9606.ENSP00000217133,9606.ENSP00000259818,9606.ENSP00000264071,9606.ENSP00000278572,9606.ENSP00000318697,9606.ENSP00000320295,9606.ENSP00000339001,9606.ENSP00000341289,9606.ENSP00000369703,9606.ENSP00000451560,9606.ENSP00000456206,9606.ENSP00000496713	TUBB1,TUBB2B,TUBB4A,RPS3,TUBB6,TUBB3,TUBB,TUBB4B,TUBB2A,ENSP00000451560,TUBB8,TUBB8B
GO:0005925	Focal adhesion	16	416	0.91	1.37	1.99e-08	9606.ENSP00000225655,9606.ENSP00000264335,9606.ENSP00000278572,9606.ENSP00000296511,9606.ENSP00000348461,9606.ENSP00000352438,9606.ENSP00000353408,9606.ENSP00000355330,9606.ENSP00000356275,9606.ENSP00000361883,9606.ENSP00000379287,9606.ENSP00000400175,9606.ENSP00000419425,9606.ENSP00000432660,9606.ENSP00000440005,9606.ENSP00000496414	PFN1,YWHAE,RPS3,ANXA5,RAC1,PCBP2,MSN,TGM2,CSRP1,CAP1,YWHAZ,RHOA,PPIA,CFL1,ARF1,RDX
GO:0099513	Polymeric cytoskeletal fiber	20	757	0.74	2025-12-01	4.82e-08	9606.ENSP00000217133,9606.ENSP00000248437,9606.ENSP00000259818,9606.ENSP00000264071,9606.ENSP00000304283,9606.ENSP00000318197,9606.ENSP00000318697,9606.ENSP00000320295,9606.ENSP00000326042,9606.ENSP00000333326,9606.ENSP00000336799,9606.ENSP00000339001,9606.ENSP00000341289,9606.ENSP00000369703,9606.ENSP00000369784,9606.ENSP00000439020,9606.ENSP00000443475,9606.ENSP00000451560,9606.ENSP00000456206,…	TUBB1,TUBA4A,TUBB2B,TUBB4A,RAC3,TUBA3E,TUBB6,TUBB3,TUBA3D,TUBA8,TUBA1B,TUBB,TUBB4B,TUBB2A,TUBAL3,TUBA1A,TUBA1C,ENSP00000451560,TUBB8,TUBB8B
GO:0099080	Supramolecular complex	26	1366	0.6	0.93	7.70e-08	9606.ENSP00000217133,9606.ENSP00000248437,9606.ENSP00000259818,9606.ENSP00000264071,9606.ENSP00000304283,9606.ENSP00000305556,9606.ENSP00000318197,9606.ENSP00000318697,9606.ENSP00000320295,9606.ENSP00000326042,9606.ENSP00000333326,9606.ENSP00000336799,9606.ENSP00000339001,9606.ENSP00000341289,9606.ENSP00000348461,9606.ENSP00000356275,9606.ENSP00000369703,9606.ENSP00000369784,9606.ENSP00000439020,…	TUBB1,TUBA4A,TUBB2B,TUBB4A,RAC3,PCBP1,TUBA3E,TUBB6,TUBB3,TUBA3D,TUBA8,TUBA1B,TUBB,TUBB4B,RAC1,CSRP1,TUBB2A,TUBAL3,TUBA1A,ARF1,TUBA1C,ENSP00000451560,TUBB8,ENO1,ALDOA,TUBB8B
GO:0022627	Cytosolic small ribosomal subunit	7	44	1.52	1.72	3.62e-07	9606.ENSP00000272317,9606.ENSP00000278572,9606.ENSP00000331019,9606.ENSP00000388107,9606.ENSP00000389351,9606.ENSP00000426909,9606.ENSP00000499044	RPS27A,RPS3,RPS27L,UBA52,RPSA,RACK1,RPS27
GO:0043232	Intracellular non-membrane-bounded organelle	51	5191	0.31	0.58	8.26e-07	9606.ENSP00000217133,9606.ENSP00000225655,9606.ENSP00000228945,9606.ENSP00000248437,9606.ENSP00000259818,9606.ENSP00000264071,9606.ENSP00000272317,9606.ENSP00000278572,9606.ENSP00000285735,9606.ENSP00000304283,9606.ENSP00000305556,9606.ENSP00000318197,9606.ENSP00000318697,9606.ENSP00000320295,9606.ENSP00000326042,9606.ENSP00000331019,9606.ENSP00000333326,9606.ENSP00000336799,9606.ENSP00000339001,…	TUBB1,PFN1,ARHGDIB,TUBA4A,TUBB2B,TUBB4A,RPS27A,RPS3,RHOC,RAC3,PCBP1,TUBA3E,TUBB6,TUBB3,TUBA3D,RPS27L,TUBA8,TUBA1B,TUBB,EEF1A1,TUBB4B,ANXA2,RAC1,MSN,TGM2,CSRP1,HSP90AB1,CAP1,TUBB2A,TUBAL3,FSCN1,GAPDH,UBA52,RPSA,RHOA,RACK1,WDR1,CFL1,TUBA1A,ARF1,TUBA1C,RAN,ENSP00000451560,TUBB8,ARHGDIA,ENSP00000493701,ENO1,ALDOA,RDX,TUBB8B,RPS27
GO:0101002	ficolin-1-rich granule	10	185	2025-05-01	1.25	2.29e-06	9606.ENSP00000307940,9606.ENSP00000320171,9606.ENSP00000335153,9606.ENSP00000339063,9606.ENSP00000348461,9606.ENSP00000360609,9606.ENSP00000376886,9606.ENSP00000400175,9606.ENSP00000419425,9606.ENSP00000496166	EEF2,PKM,HSP90AA1,EEF1A1,RAC1,HSP90AB1,NME2,RHOA,PPIA,ALDOA
GO:0034774	Secretory granule lumen	12	321	0.89	2025-08-01	4.29e-06	9606.ENSP00000307940,9606.ENSP00000320171,9606.ENSP00000335153,9606.ENSP00000339001,9606.ENSP00000339063,9606.ENSP00000341289,9606.ENSP00000346032,9606.ENSP00000360609,9606.ENSP00000361883,9606.ENSP00000376886,9606.ENSP00000419425,9606.ENSP00000496166	EEF2,PKM,HSP90AA1,TUBB,EEF1A1,TUBB4B,ANXA2,HSP90AB1,CAP1,NME2,PPIA,ALDOA
GO:0042470	Melanosome	8	109	1.19	1.28	5.63e-06	9606.ENSP00000262746,9606.ENSP00000264335,9606.ENSP00000335153,9606.ENSP00000346032,9606.ENSP00000348461,9606.ENSP00000360609,9606.ENSP00000379287,9606.ENSP00000446215	PRDX1,YWHAE,HSP90AA1,ANXA2,RAC1,HSP90AB1,YWHAZ,RAN
GO:0005634	Nucleus	62	7672	0.23	0.48	7.23e-06	9606.ENSP00000222286,9606.ENSP00000225655,9606.ENSP00000229270,9606.ENSP00000245185,9606.ENSP00000259818,9606.ENSP00000262746,9606.ENSP00000264071,9606.ENSP00000264335,9606.ENSP00000270776,9606.ENSP00000272317,9606.ENSP00000278572,9606.ENSP00000285735,9606.ENSP00000295822,9606.ENSP00000305556,9606.ENSP00000307940,9606.ENSP00000318197,9606.ENSP00000318697,9606.ENSP00000320171,9606.ENSP00000320295,…	GAPDHS,PFN1,TPI1,MT2A,TUBB2B,PRDX1,TUBB4A,YWHAE,PGD,RPS27A,RPS3,RHOC,EIF5A2,PCBP1,EEF2,TUBA3E,TUBB6,PKM,TUBB3,TUBA3D,MT1E,RPS27L,HSP90AA1,EIF5A,NME1,TUBB,EEF1A1,TUBB4B,ANXA2,RAC1,PCBP2,MSN,TGM2,CSRP1,HSP90AB1,TXN,MT1G,MT1M,TUBB2A,PFKP,NME2,MT1X,YWHAZ,GAPDH,UBA52,RPSA,TKT,RHOA,PPIA,RACK1,CFL1,TUBA1A,UBC,TUBA1C,LDHA,RAN,ARHGDIA,UBB,ENSP00000493701,ENO1,ALDOA,RPS27
GO:0031252	Cell leading edge	13	422	0.81	0.97	8.42e-06	9606.ENSP00000278572,9606.ENSP00000304283,9606.ENSP00000306010,9606.ENSP00000320295,9606.ENSP00000337060,9606.ENSP00000339063,9606.ENSP00000348461,9606.ENSP00000371798,9606.ENSP00000376886,9606.ENSP00000400175,9606.ENSP00000432660,9606.ENSP00000440005,9606.ENSP00000496414	RPS3,RAC3,ARF4,TUBB3,NME1,EEF1A1,RAC1,FSCN1,NME2,RHOA,CFL1,ARF1,RDX
GO:1904813	ficolin-1-rich granule lumen	8	124	1.13	1.18	1.24e-05	9606.ENSP00000307940,9606.ENSP00000320171,9606.ENSP00000335153,9606.ENSP00000339063,9606.ENSP00000360609,9606.ENSP00000376886,9606.ENSP00000419425,9606.ENSP00000496166	EEF2,PKM,HSP90AA1,EEF1A1,HSP90AB1,NME2,PPIA,ALDOA
GO:0001726	Ruffle	9	179	2025-02-01	2025-09-01	1.53e-05	9606.ENSP00000278572,9606.ENSP00000306010,9606.ENSP00000337060,9606.ENSP00000339063,9606.ENSP00000348461,9606.ENSP00000371798,9606.ENSP00000376886,9606.ENSP00000400175,9606.ENSP00000432660	RPS3,ARF4,NME1,EEF1A1,RAC1,FSCN1,NME2,RHOA,CFL1
GO:0005938	Cell cortex	11	304	0.88	0.99	1.60e-05	9606.ENSP00000225655,9606.ENSP00000285735,9606.ENSP00000304283,9606.ENSP00000339063,9606.ENSP00000348461,9606.ENSP00000361883,9606.ENSP00000371798,9606.ENSP00000400175,9606.ENSP00000427687,9606.ENSP00000495530,9606.ENSP00000496414	PFN1,RHOC,RAC3,EEF1A1,RAC1,CAP1,FSCN1,RHOA,WDR1,ENO1,RDX
GO:0015630	Microtubule cytoskeleton	22	1355	0.53	0.71	1.87e-05	9606.ENSP00000217133,9606.ENSP00000248437,9606.ENSP00000259818,9606.ENSP00000264071,9606.ENSP00000278572,9606.ENSP00000318197,9606.ENSP00000318697,9606.ENSP00000320295,9606.ENSP00000326042,9606.ENSP00000333326,9606.ENSP00000336799,9606.ENSP00000339001,9606.ENSP00000341289,9606.ENSP00000369703,9606.ENSP00000369784,9606.ENSP00000380070,9606.ENSP00000439020,9606.ENSP00000443475,9606.ENSP00000446215,…	TUBB1,TUBA4A,TUBB2B,TUBB4A,RPS3,TUBA3E,TUBB6,TUBB3,TUBA3D,TUBA8,TUBA1B,TUBB,TUBB4B,TUBB2A,TUBAL3,GAPDH,TUBA1A,TUBA1C,RAN,ENSP00000451560,TUBB8,TUBB8B
GO:0032587	Ruffle membrane	7	94	1.19	1.14	2.66e-05	9606.ENSP00000278572,9606.ENSP00000306010,9606.ENSP00000337060,9606.ENSP00000339063,9606.ENSP00000348461,9606.ENSP00000400175,9606.ENSP00000432660	RPS3,ARF4,NME1,EEF1A1,RAC1,RHOA,CFL1
GO:0031253	Cell projection membrane	11	342	0.83	0.89	4.46e-05	9606.ENSP00000278572,9606.ENSP00000306010,9606.ENSP00000335153,9606.ENSP00000337060,9606.ENSP00000339063,9606.ENSP00000348461,9606.ENSP00000353408,9606.ENSP00000360609,9606.ENSP00000371798,9606.ENSP00000400175,9606.ENSP00000432660	RPS3,ARF4,HSP90AA1,NME1,EEF1A1,RAC1,MSN,HSP90AB1,FSCN1,RHOA,CFL1
GO:0030054	Cell junction	26	2115	0.41	0.54	22	9606.ENSP00000217182,9606.ENSP00000225655,9606.ENSP00000259818,9606.ENSP00000264335,9606.ENSP00000278572,9606.ENSP00000296511,9606.ENSP00000304283,9606.ENSP00000306010,9606.ENSP00000307940,9606.ENSP00000346032,9606.ENSP00000348461,9606.ENSP00000352438,9606.ENSP00000353408,9606.ENSP00000355330,9606.ENSP00000356275,9606.ENSP00000361883,9606.ENSP00000371798,9606.ENSP00000379287,9606.ENSP00000400175,…	EEF1A2,PFN1,TUBB2B,YWHAE,RPS3,ANXA5,RAC3,ARF4,EEF2,ANXA2,RAC1,PCBP2,MSN,TGM2,CSRP1,CAP1,FSCN1,YWHAZ,RHOA,PPIA,WDR1,CFL1,TUBA1A,ARF1,RDX,RPS27
GO:0043231	Intracellular membrane-bounded organelle	78	12149	0.13	0.36	29	9606.ENSP00000215909,9606.ENSP00000217182,9606.ENSP00000222286,9606.ENSP00000225655,9606.ENSP00000228945,9606.ENSP00000229270,9606.ENSP00000245185,9606.ENSP00000256682,9606.ENSP00000259818,9606.ENSP00000262746,9606.ENSP00000264071,9606.ENSP00000264335,9606.ENSP00000270776,9606.ENSP00000272317,9606.ENSP00000278572,9606.ENSP00000281456,9606.ENSP00000285735,9606.ENSP00000295822,9606.ENSP00000304283,…	LGALS1,EEF1A2,GAPDHS,PFN1,ARHGDIB,TPI1,MT2A,ARF3,TUBB2B,PRDX1,TUBB4A,YWHAE,PGD,RPS27A,RPS3,SLC25A4,RHOC,EIF5A2,RAC3,PCBP1,ARF4,EEF2,TUBA3E,TUBB6,PKM,TUBB3,TUBA3D,MT1E,RPS27L,HSP90AA1,EIF5A,NME1,TUBB,EEF1A1,HSPD1,TUBB4B,ANXA2,RAC1,PCBP2,MSN,TGM2,CSRP1,HSP90AB1,CAP1,TXN,MT1G,MT1M,TUBB2A,PFKP,NME2,MT1X,YWHAZ,GAPDH,UBA52,RPSA,TKT,RHOA,PPIA,RACK1,CFL1,TUBA1A,PPIAL4D,ARF1,UBC,TUBA1C,LDHA,RAN,PPIAL4C,PP…
GO:0030027	Lamellipodium	8	203	0.92	0.81	33	9606.ENSP00000304283,9606.ENSP00000320295,9606.ENSP00000348461,9606.ENSP00000371798,9606.ENSP00000376886,9606.ENSP00000400175,9606.ENSP00000432660,9606.ENSP00000496414	RAC3,TUBB3,RAC1,FSCN1,NME2,RHOA,CFL1,RDX
GO:0070161	Anchoring junction	19	1325	0.48	0.54	66	9606.ENSP00000225655,9606.ENSP00000264335,9606.ENSP00000278572,9606.ENSP00000296511,9606.ENSP00000346032,9606.ENSP00000348461,9606.ENSP00000352438,9606.ENSP00000353408,9606.ENSP00000355330,9606.ENSP00000356275,9606.ENSP00000361883,9606.ENSP00000371798,9606.ENSP00000379287,9606.ENSP00000400175,9606.ENSP00000419425,9606.ENSP00000427687,9606.ENSP00000432660,9606.ENSP00000440005,9606.ENSP00000496414	PFN1,YWHAE,RPS3,ANXA5,ANXA2,RAC1,PCBP2,MSN,TGM2,CSRP1,CAP1,FSCN1,YWHAZ,RHOA,PPIA,WDR1,CFL1,ARF1,RDX
GO:0005840	Ribosome	8	228	0.87	0.73	71	9606.ENSP00000272317,9606.ENSP00000278572,9606.ENSP00000331019,9606.ENSP00000388107,9606.ENSP00000389351,9606.ENSP00000426909,9606.ENSP00000493701,9606.ENSP00000499044	RPS27A,RPS3,RPS27L,UBA52,RPSA,RACK1,ENSP00000493701,RPS27
GO:0030141	Secretory granule	15	873	0.56	0.58	75	9606.ENSP00000307940,9606.ENSP00000320171,9606.ENSP00000335153,9606.ENSP00000339001,9606.ENSP00000339063,9606.ENSP00000340019,9606.ENSP00000341289,9606.ENSP00000346032,9606.ENSP00000348461,9606.ENSP00000360609,9606.ENSP00000361883,9606.ENSP00000376886,9606.ENSP00000400175,9606.ENSP00000419425,9606.ENSP00000496166	EEF2,PKM,HSP90AA1,TUBB,EEF1A1,HSPD1,TUBB4B,ANXA2,RAC1,HSP90AB1,CAP1,NME2,RHOA,PPIA,ALDOA
GO:0031410	Cytoplasmic vesicle	27	2482	0.36	0.46	11	9606.ENSP00000228945,9606.ENSP00000262746,9606.ENSP00000264335,9606.ENSP00000272317,9606.ENSP00000285735,9606.ENSP00000304283,9606.ENSP00000307940,9606.ENSP00000320171,9606.ENSP00000335153,9606.ENSP00000339001,9606.ENSP00000339063,9606.ENSP00000340019,9606.ENSP00000341289,9606.ENSP00000346032,9606.ENSP00000348461,9606.ENSP00000360609,9606.ENSP00000361883,9606.ENSP00000376886,9606.ENSP00000379287,…	ARHGDIB,PRDX1,YWHAE,RPS27A,RHOC,RAC3,EEF2,PKM,HSP90AA1,TUBB,EEF1A1,HSPD1,TUBB4B,ANXA2,RAC1,HSP90AB1,CAP1,NME2,YWHAZ,UBA52,RHOA,PPIA,TUBA1A,UBC,RAN,UBB,ALDOA
GO:0030426	Growth cone	6	171	0.87	0.53	74	9606.ENSP00000304283,9606.ENSP00000320295,9606.ENSP00000335153,9606.ENSP00000360609,9606.ENSP00000371798,9606.ENSP00000432660	RAC3,TUBB3,HSP90AA1,HSP90AB1,FSCN1,CFL1
GO:0005853	Eukaryotic translation elongation factor 1 complex	2	4	2025-02-02	0.58	119	9606.ENSP00000217182,9606.ENSP00000339063	EEF1A2,EEF1A1
GO:0031315	Extrinsic component of mitochondrial outer membrane	2	4	2025-02-02	0.58	119	9606.ENSP00000441543,9606.ENSP00000478771	UBC,UBB
GO:0030864	Cortical actin cytoskeleton	4	73	2025-06-01	0.48	172	9606.ENSP00000339063,9606.ENSP00000361883,9606.ENSP00000427687,9606.ENSP00000496414	EEF1A1,CAP1,WDR1,RDX
GO:0042995	Cell projection	23	2379	0.31	0.31	238	9606.ENSP00000264071,9606.ENSP00000278572,9606.ENSP00000285735,9606.ENSP00000304283,9606.ENSP00000306010,9606.ENSP00000320171,9606.ENSP00000320295,9606.ENSP00000335153,9606.ENSP00000337060,9606.ENSP00000339063,9606.ENSP00000340019,9606.ENSP00000348461,9606.ENSP00000353408,9606.ENSP00000360609,9606.ENSP00000371798,9606.ENSP00000376886,9606.ENSP00000400175,9606.ENSP00000426909,9606.ENSP00000427687,…	TUBB4A,RPS3,RHOC,RAC3,ARF4,PKM,TUBB3,HSP90AA1,NME1,EEF1A1,HSPD1,RAC1,MSN,HSP90AB1,FSCN1,NME2,RHOA,RACK1,WDR1,CFL1,ARF1,UBB,RDX
GO:0098590	Plasma membrane region	15	1237	0.41	0.33	265	9606.ENSP00000278572,9606.ENSP00000285735,9606.ENSP00000306010,9606.ENSP00000335153,9606.ENSP00000337060,9606.ENSP00000339063,9606.ENSP00000340019,9606.ENSP00000346032,9606.ENSP00000348461,9606.ENSP00000353408,9606.ENSP00000360609,9606.ENSP00000371798,9606.ENSP00000400175,9606.ENSP00000432660,9606.ENSP00000496414	RPS3,RHOC,ARF4,HSP90AA1,NME1,EEF1A1,HSPD1,ANXA2,RAC1,MSN,HSP90AB1,FSCN1,RHOA,CFL1,RDX
GO:0120025	Plasma membrane bounded cell projection	22	2268	0.31	0.3	296	9606.ENSP00000264071,9606.ENSP00000278572,9606.ENSP00000285735,9606.ENSP00000304283,9606.ENSP00000306010,9606.ENSP00000320171,9606.ENSP00000320295,9606.ENSP00000335153,9606.ENSP00000337060,9606.ENSP00000339063,9606.ENSP00000340019,9606.ENSP00000348461,9606.ENSP00000353408,9606.ENSP00000360609,9606.ENSP00000371798,9606.ENSP00000376886,9606.ENSP00000400175,9606.ENSP00000426909,9606.ENSP00000432660,…	TUBB4A,RPS3,RHOC,RAC3,ARF4,PKM,TUBB3,HSP90AA1,NME1,EEF1A1,HSPD1,RAC1,MSN,HSP90AB1,FSCN1,NME2,RHOA,RACK1,CFL1,ARF1,UBB,RDX
GO:0035578	Azurophil granule lumen	4	91	0.96	0.4	349	9606.ENSP00000339001,9606.ENSP00000341289,9606.ENSP00000346032,9606.ENSP00000361883	TUBB,TUBB4B,ANXA2,CAP1
GO:0044294	Dendritic growth cone	2	9	1.67	0.43	376	9606.ENSP00000335153,9606.ENSP00000360609	HSP90AA1,HSP90AB1
GO:0043209	Myelin sheath	3	45	1.15	0.38	477	9606.ENSP00000264071,9606.ENSP00000335153,9606.ENSP00000346032	TUBB4A,HSP90AA1,ANXA2

## Sheet: Enrichment Process
#term ID	term description	observed gene count	background gene count	strength	signal	false discovery rate	matching proteins in your network (IDs)	matching proteins in your network (labels)
GO:0007010	Cytoskeleton organization	34	1229	0.76	1.46	2.52e-13	9606.ENSP00000217133,9606.ENSP00000225655,9606.ENSP00000248437,9606.ENSP00000259818,9606.ENSP00000264071,9606.ENSP00000278572,9606.ENSP00000285735,9606.ENSP00000304283,9606.ENSP00000318197,9606.ENSP00000318697,9606.ENSP00000320295,9606.ENSP00000326042,9606.ENSP00000333326,9606.ENSP00000336799,9606.ENSP00000339001,9606.ENSP00000341289,9606.ENSP00000348461,9606.ENSP00000353408,9606.ENSP00000356275,…	TUBB1,PFN1,TUBA4A,TUBB2B,TUBB4A,RPS3,RHOC,RAC3,TUBA3E,TUBB6,TUBB3,TUBA3D,TUBA8,TUBA1B,TUBB,TUBB4B,RAC1,MSN,CSRP1,CAP1,TUBB2A,TUBAL3,FSCN1,GAPDH,RHOA,WDR1,CFL1,TUBA1A,TUBA1C,RAN,ENSP00000451560,TUBB8,ALDOA,TUBB8B
GO:0000226	Microtubule cytoskeleton organization	23	542	0.95	1.74	1.02e-11	9606.ENSP00000217133,9606.ENSP00000248437,9606.ENSP00000259818,9606.ENSP00000264071,9606.ENSP00000278572,9606.ENSP00000318197,9606.ENSP00000318697,9606.ENSP00000320295,9606.ENSP00000326042,9606.ENSP00000333326,9606.ENSP00000336799,9606.ENSP00000339001,9606.ENSP00000341289,9606.ENSP00000369703,9606.ENSP00000369784,9606.ENSP00000380070,9606.ENSP00000400175,9606.ENSP00000432660,9606.ENSP00000439020,…	TUBB1,TUBA4A,TUBB2B,TUBB4A,RPS3,TUBA3E,TUBB6,TUBB3,TUBA3D,TUBA8,TUBA1B,TUBB,TUBB4B,TUBB2A,TUBAL3,GAPDH,RHOA,CFL1,TUBA1A,TUBA1C,RAN,TUBB8,TUBB8B
GO:0000278	Mitotic cell cycle	24	631	0.9	1.65	1.02e-11	9606.ENSP00000217133,9606.ENSP00000248437,9606.ENSP00000259818,9606.ENSP00000264071,9606.ENSP00000285735,9606.ENSP00000318197,9606.ENSP00000318697,9606.ENSP00000320295,9606.ENSP00000326042,9606.ENSP00000331019,9606.ENSP00000333326,9606.ENSP00000336799,9606.ENSP00000339001,9606.ENSP00000341289,9606.ENSP00000369703,9606.ENSP00000369784,9606.ENSP00000400175,9606.ENSP00000432660,9606.ENSP00000439020,…	TUBB1,TUBA4A,TUBB2B,TUBB4A,RHOC,TUBA3E,TUBB6,TUBB3,TUBA3D,RPS27L,TUBA8,TUBA1B,TUBB,TUBB4B,TUBB2A,TUBAL3,RHOA,CFL1,TUBA1A,ARF1,TUBA1C,RAN,TUBB8,TUBB8B
GO:0006165	Nucleoside diphosphate phosphorylation	12	63	2025-06-01	2.78	1.02e-11	9606.ENSP00000222286,9606.ENSP00000229270,9606.ENSP00000320171,9606.ENSP00000337060,9606.ENSP00000362413,9606.ENSP00000370517,9606.ENSP00000376886,9606.ENSP00000380070,9606.ENSP00000445175,9606.ENSP00000485952,9606.ENSP00000495530,9606.ENSP00000496166	GAPDHS,TPI1,PKM,NME1,PGK1,PFKP,NME2,GAPDH,LDHA,LOC112694756,ENO1,ALDOA
GO:0007017	Microtubule-based process	26	803	0.83	2025-05-01	1.92e-11	9606.ENSP00000217133,9606.ENSP00000222286,9606.ENSP00000248437,9606.ENSP00000259818,9606.ENSP00000264071,9606.ENSP00000278572,9606.ENSP00000318197,9606.ENSP00000318697,9606.ENSP00000320295,9606.ENSP00000326042,9606.ENSP00000333326,9606.ENSP00000336799,9606.ENSP00000339001,9606.ENSP00000341289,9606.ENSP00000369703,9606.ENSP00000369784,9606.ENSP00000380070,9606.ENSP00000400175,9606.ENSP00000432660,…	TUBB1,GAPDHS,TUBA4A,TUBB2B,TUBB4A,RPS3,TUBA3E,TUBB6,TUBB3,TUBA3D,TUBA8,TUBA1B,TUBB,TUBB4B,TUBB2A,TUBAL3,GAPDH,RHOA,CFL1,TUBA1A,TUBA1C,RAN,ENSP00000451560,TUBB8,UBB,TUBB8B
GO:0006096	Glycolytic process	10	46	1.66	2.54	2.38e-10	9606.ENSP00000222286,9606.ENSP00000229270,9606.ENSP00000320171,9606.ENSP00000362413,9606.ENSP00000370517,9606.ENSP00000380070,9606.ENSP00000445175,9606.ENSP00000485952,9606.ENSP00000495530,9606.ENSP00000496166	GAPDHS,TPI1,PKM,PGK1,PFKP,GAPDH,LDHA,LOC112694756,ENO1,ALDOA
GO:0009205	Purine ribonucleoside triphosphate metabolic process	14	188	1.19	1.92	1.03e-09	9606.ENSP00000222286,9606.ENSP00000229270,9606.ENSP00000320171,9606.ENSP00000337060,9606.ENSP00000362413,9606.ENSP00000370517,9606.ENSP00000376886,9606.ENSP00000380070,9606.ENSP00000400175,9606.ENSP00000445175,9606.ENSP00000446215,9606.ENSP00000485952,9606.ENSP00000495530,9606.ENSP00000496166	GAPDHS,TPI1,PKM,NME1,PGK1,PFKP,NME2,GAPDH,RHOA,LDHA,RAN,LOC112694756,ENO1,ALDOA
GO:0006996	Organelle organization	46	3470	0.44	0.79	3.86e-09	9606.ENSP00000217133,9606.ENSP00000225655,9606.ENSP00000248437,9606.ENSP00000259818,9606.ENSP00000264071,9606.ENSP00000278572,9606.ENSP00000281456,9606.ENSP00000285735,9606.ENSP00000304283,9606.ENSP00000306010,9606.ENSP00000318197,9606.ENSP00000318697,9606.ENSP00000320295,9606.ENSP00000326042,9606.ENSP00000331019,9606.ENSP00000333326,9606.ENSP00000335153,9606.ENSP00000336799,9606.ENSP00000339001,…	TUBB1,PFN1,TUBA4A,TUBB2B,TUBB4A,RPS3,SLC25A4,RHOC,RAC3,ARF4,TUBA3E,TUBB6,TUBB3,TUBA3D,RPS27L,TUBA8,HSP90AA1,TUBA1B,TUBB,HSPD1,TUBB4B,ANXA2,RAC1,MSN,CSRP1,HSP90AB1,CAP1,TUBB2A,TUBAL3,FSCN1,YWHAZ,GAPDH,RPSA,RHOA,PPIA,WDR1,CFL1,TUBA1A,TUBA1C,RAN,ENSP00000451560,TUBB8,UBB,ALDOA,TUBB8B,RPS27
GO:0016052	Carbohydrate catabolic process	11	113	1.31	1.87	1.30e-08	9606.ENSP00000222286,9606.ENSP00000229270,9606.ENSP00000270776,9606.ENSP00000320171,9606.ENSP00000362413,9606.ENSP00000370517,9606.ENSP00000380070,9606.ENSP00000445175,9606.ENSP00000485952,9606.ENSP00000495530,9606.ENSP00000496166	GAPDHS,TPI1,PGD,PKM,PGK1,PFKP,GAPDH,LDHA,LOC112694756,ENO1,ALDOA
GO:0007049	Cell cycle	27	1246	0.66	2025-04-01	1.59e-08	9606.ENSP00000217133,9606.ENSP00000248437,9606.ENSP00000259818,9606.ENSP00000264071,9606.ENSP00000278572,9606.ENSP00000285735,9606.ENSP00000318197,9606.ENSP00000318697,9606.ENSP00000320295,9606.ENSP00000326042,9606.ENSP00000331019,9606.ENSP00000333326,9606.ENSP00000336799,9606.ENSP00000339001,9606.ENSP00000341289,9606.ENSP00000369703,9606.ENSP00000369784,9606.ENSP00000400175,9606.ENSP00000426909,…	TUBB1,TUBA4A,TUBB2B,TUBB4A,RPS3,RHOC,TUBA3E,TUBB6,TUBB3,TUBA3D,RPS27L,TUBA8,TUBA1B,TUBB,TUBB4B,TUBB2A,TUBAL3,RHOA,RACK1,CFL1,TUBA1A,ARF1,TUBA1C,RAN,TUBB8,UBB,TUBB8B
[truncated: 106 more rows]

## Sheet: Enrichment Function
#term ID	term description	observed gene count	background gene count	strength	signal	false discovery rate	matching proteins in your network (IDs)	matching proteins in your network (labels)
[truncated: 51 more rows]

## Sheet: Enrichment RCTM
#term ID	term description	observed gene count	background gene count	strength	signal	false discovery rate	matching proteins in your network (IDs)	matching proteins in your network (labels)
[truncated: 330 more rows]

## Sheet: Enrichment Tissues
#term ID	term description	observed gene count	background gene count	strength	signal	false discovery rate	matching proteins in your network (IDs)	matching proteins in your network (labels)
[truncated: 103 more rows]

## Sheet: Enrichment SMART
#term ID	term description	observed gene count	background gene count	strength	signal	false discovery rate	matching proteins in your network (IDs)	matching proteins in your network (labels)
[truncated: 8 more rows]

## Sheet: Enrichment PMID
#term ID	term description	observed gene count	background gene count	strength	signal	false discovery rate	matching proteins in your network (IDs)	matching proteins in your network (labels)
[truncated: 10,000 more rows]

[truncated: 7 more sheets: Enrichment Pfam, Enrichment Wiki Pathways, Enrichment Network Neighbor, Enrichment Keyword, Enrichment Kegg, Enrichment InterPro, Enrichment HPO]
