# Supplementary material for: Proangiogenic Properties of Extracellular Vesicles Secreted by Endothelial Cells Reversibly Primed for Anoikis: A Possible Autocrine Mechanism Induced by Astrocytoma Extracellular Matrix
Source: Int J Mol Sci. 2026 Mar 11;27(6):2574. doi: 10.3390/ijms27062574 (PMC13026904; doi:10.3390/ijms27062574)
Supplement: Supplementary file 1 [file ijms-27-02574-s001.zip › Table S3 - STRING analysis_UP_HUVEC ECM.xlsx]

## Sheet: Legenda UP_PMHV
Your Input:
RALA	Ras-related protein Ral-A; Multifunctional GTPase involved in a variety of cellular processes including gene expression, cell migration, cell proliferation, oncogenic transformation and membrane trafficking. Accomplishes its multiple functions by interacting with distinct downstream effectors. Acts as a GTP sensor for GTP-dependent exocytosis of dense core vesicles. The RALA-exocyst complex regul…
MYH9	Myosin-9; Cellular myosin that appears to play a role in cytokinesis, cell shape, and specialized functions such as secretion and capping. During cell spreading, plays an important role in cytoskeleton reorganization, focal contacts formation (in the margins but not the central part of spreading cells), and lamellipodial retraction; this function is mechanically antagonized by MYH10. (1960 aa)
CTSZ	Cathepsin Z; Exhibits carboxy-monopeptidase as well as carboxy-dipeptidase activity. Capable of producing kinin potentiating peptides (By similarity); Belongs to the peptidase C1 family. (303 aa)
SERPINE1	Plasminogen activator inhibitor 1; Serine protease inhibitor. Inhibits TMPRSS7. Is a primary inhibitor of tissue-type plasminogen activator (PLAT) and urokinase-type plasminogen activator (PLAU). As PLAT inhibitor, it is required for fibrinolysis down-regulation and is responsible for the controlled degradation of blood clots. As PLAU inhibitor, it is involved in the regulation of cell adhesion a…
YBX3	Y-box-binding protein 3; Binds to the GM-CSF promoter. Seems to act as a repressor. Binds also to full-length mRNA and to short RNA sequences containing the consensus site 5'-UCCAUCA-3'. May have a role in translation repression (By similarity). (372 aa)
SLC25A3	Phosphate carrier protein, mitochondrial; Transport of phosphate groups from the cytosol to the mitochondrial matrix. Phosphate is cotransported with H(+). May play a role regulation of the mitochondrial permeability transition pore (mPTP). (362 aa)
GOT2	Aspartate aminotransferase, mitochondrial; Catalyzes the irreversible transamination of the L-tryptophan metabolite L-kynurenine to form kynurenic acid (KA). Plays a key role in amino acid metabolism. Important for metabolite exchange between mitochondria and cytosol. Facilitates cellular uptake of long-chain free fatty acids; Belongs to the class-I pyridoxal-phosphate-dependent aminotransferase …
CANX	Calnexin; Calcium-binding protein that interacts with newly synthesized glycoproteins in the endoplasmic reticulum. It may act in assisting protein assembly and/or in the retention within the ER of unassembled protein subunits. It seems to play a major role in the quality control apparatus of the ER by the retention of incorrectly folded proteins. Associated with partial T-cell antigen receptor c…
TRIM28	Transcription intermediary factor 1-beta; Nuclear corepressor for KRAB domain-containing zinc finger proteins (KRAB-ZFPs). Mediates gene silencing by recruiting CHD3, a subunit of the nucleosome remodeling and deacetylation (NuRD) complex, and SETDB1 (which specifically methylates histone H3 at 'Lys-9' (H3K9me)) to the promoter regions of KRAB target genes. Enhances transcriptional repression by …
GFAP	Glial fibrillary acidic protein; GFAP, a class-III intermediate filament, is a cell-specific marker that, during the development of the central nervous system, distinguishes astrocytes from other glial cells. (472 aa)
SRSF1	Serine/arginine-rich splicing factor 1; Plays a role in preventing exon skipping, ensuring the accuracy of splicing and regulating alternative splicing. Interacts with other spliceosomal components, via the RS domains, to form a bridge between the 5'- and 3'-splice site binding components, U1 snRNP and U2AF. Can stimulate binding of U1 snRNP to a 5'-splice site- containing pre-mRNA. Binds to puri…
THBS1	Thrombospondin-1; Adhesive glycoprotein that mediates cell-to-cell and cell-to- matrix interactions. Binds heparin. May play a role in dentinogenesis and/or maintenance of dentin and dental pulp (By similarity). Ligand for CD36 mediating antiangiogenic properties. Plays a role in ER stress response, via its interaction with the activating transcription factor 6 alpha (ATF6) which produces adaptiv…
LMNB1	Lamin-B1; Lamins are components of the nuclear lamina, a fibrous layer on the nucleoplasmic side of the inner nuclear membrane, which is thought to provide a framework for the nuclear envelope and may also interact with chromatin. (586 aa)
VWF	Von Willebrand antigen 2; Important in the maintenance of hemostasis, it promotes adhesion of platelets to the sites of vascular injury by forming a molecular bridge between sub-endothelial collagen matrix and platelet- surface receptor complex GPIb-IX-V. Also acts as a chaperone for coagulation factor VIII, delivering it to the site of injury, stabilizing its heterodimeric structure and protecti…
ALDH2	Aldehyde dehydrogenase, mitochondrial; Aldehyde dehydrogenase 2 family member; Belongs to the aldehyde dehydrogenase family. (517 aa)
MCAM	Cell surface glycoprotein MUC18; Plays a role in cell adhesion, and in cohesion of the endothelial monolayer at intercellular junctions in vascular tissue. Its expression may allow melanoma cells to interact with cellular elements of the vascular system, thereby enhancing hematogeneous tumor spread. Could be an adhesion molecule active in neural crest cells during embryonic development. Acts as s…
MYL9	Myosin regulatory light polypeptide 9; Myosin regulatory subunit that plays an important role in regulation of both smooth muscle and nonmuscle cell contractile activity via its phosphorylation. Implicated in cytokinesis, receptor capping, and cell locomotion. (172 aa)
RPN1	Dolichyl-diphosphooligosaccharide--protein glycosyltransferase subunit 1; Subunit of the oligosaccharyl transferase (OST) complex that catalyzes the initial transfer of a defined glycan (Glc(3)Man(9)GlcNAc(2) in eukaryotes) from the lipid carrier dolichol- pyrophosphate to an asparagine residue within an Asn-X-Ser/Thr consensus motif in nascent polypeptide chains, the first step in protein N-glyc…
NPM1	Nucleophosmin; Involved in diverse cellular processes such as ribosome biogenesis, centrosome duplication, protein chaperoning, histone assembly, cell proliferation, and regulation of tumor suppressors p53/TP53 and ARF. Binds ribosome presumably to drive ribosome nuclear export. Associated with nucleolar ribonucleoprotein structures and bind single-stranded nucleic acids. Acts as a chaperonin for…
HSPA9	Stress-70 protein, mitochondrial; Chaperone protein which plays an important role in mitochondrial iron-sulfur cluster (ISC) biogenesis. Interacts with and stabilizes ISC cluster assembly proteins FXN, NFU1, NFS1 and ISCU. Regulates erythropoiesis via stabilization of ISC assembly. May play a role in the control of cell proliferation and cellular aging (By similarity). Belongs to the heat shock p…
PDIA3	Protein disulfide-isomerase A3; Protein disulfide isomerase family A member 3; Belongs to the protein disulfide isomerase family. (505 aa)
HNRNPD	Heterogeneous nuclear ribonucleoprotein D0; Binds with high affinity to RNA molecules that contain AU- rich elements (AREs) found within the 3'-UTR of many proto-oncogenes and cytokine mRNAs. Also binds to double- and single-stranded DNA sequences in a specific manner and functions a transcription factor. Each of the RNA-binding domains specifically can bind solely to a single-stranded non-monoto…
CLU	Clusterin alpha chain; [Isoform 1]: Functions as extracellular chaperone that prevents aggregation of non native proteins. Prevents stress-induced aggregation of blood plasma proteins. Inhibits formation of amyloid fibrils by APP, APOC2, B2M, CALCA, CSN3, SNCA and aggregation-prone LYZ variants (in vitro). Does not require ATP. Maintains partially unfolded proteins in a state appropriate for subs…
NCL	Nucleolin; Nucleolin is the major nucleolar protein of growing eukaryotic cells. It is found associated with intranucleolar chromatin and pre-ribosomal particles. It induces chromatin decondensation by binding to histone H1. It is thought to play a role in pre-rRNA transcription and ribosome assembly. May play a role in the process of transcriptional elongation. Binds RNA oligonucleotides with 5'…
CALR	Calreticulin; Calcium-binding chaperone that promotes folding, oligomeric assembly and quality control in the endoplasmic reticulum (ER) via the calreticulin/calnexin cycle. This lectin interacts transiently with almost all of the monoglucosylated glycoproteins that are synthesized in the ER. Interacts with the DNA-binding domain of NR3C1 and mediates its nuclear export. Involved in maternal gene…
PLEC	Plectin; Interlinks intermediate filaments with microtubules and microfilaments and anchors intermediate filaments to desmosomes or hemidesmosomes. Could also bind muscle proteins such as actin to membrane complexes in muscle. May be involved not only in the filaments network, but also in the regulation of their dynamics. Structural component of muscle. Isoform 9 plays a major role in the mainten…
HNRNPM	Heterogeneous nuclear ribonucleoprotein M; Pre-mRNA binding protein in vivo, binds avidly to poly(G) and poly(U) RNA homopolymers in vitro. Involved in splicing. Acts as a receptor for carcinoembryonic antigen in Kupffer cells, may initiate a series of signaling events leading to tyrosine phosphorylation of proteins and induction of IL-1 alpha, IL-6, IL-10 and tumor necrosis factor alpha cytokine…
SRSF7	Serine/arginine-rich splicing factor 7; Required for pre-mRNA splicing. Can also modulate alternative splicing in vitro. Represses the splicing of MAPT/Tau exon 10. May function as export adapter involved in mRNA nuclear export such as of histone H2A. Binds mRNA which is thought to be transferred to the NXF1- NXT1 heterodimer for export (TAP/NXF1 pathway); enhances NXF1-NXT1 RNA- binding activity…
LMNB2	Lamin-B2; Lamins are components of the nuclear lamina, a fibrous layer on the nucleoplasmic side of the inner nuclear membrane, which is thought to provide a framework for the nuclear envelope and may also interact with chromatin; Belongs to the intermediate filament family. (620 aa)
P4HB	Protein disulfide-isomerase; This multifunctional protein catalyzes the formation, breakage and rearrangement of disulfide bonds. At the cell surface, seems to act as a reductase that cleaves disulfide bonds of proteins attached to the cell. May therefore cause structural modifications of exofacial proteins. Inside the cell, seems to form/rearrange disulfide bonds of nascent proteins. At high con…
LAMP1	Lysosome-associated membrane glycoprotein 1; Presents carbohydrate ligands to selectins. Also implicated in tumor cell metastasis. (417 aa)
BSG	Basigin; Plays an important role in targeting the monocarboxylate transporters SLC16A1, SLC16A3, SLC16A8, SLC16A11 and SLC16A12 to the plasma membrane. Plays pivotal roles in spermatogenesis, embryo implantation, neural network formation and tumor progression. Stimulates adjacent fibroblasts to produce matrix metalloproteinases (MMPS). Seems to be a receptor for oligomannosidic glycans. In vitro,…
GANAB	Neutral alpha-glucosidase AB; Catalytic subunit of glucosidase II that cleaves sequentially the 2 innermost alpha-1,3-linked glucose residues from the Glc(2)Man(9)GlcNAc(2) oligosaccharide precursor of immature glycoproteins. Required for PKD1/Polycystin-1 and PKD2/Polycystin-2 maturation and localization to the cell surface and cilia ; Belongs to the glycosyl hydrolase 31 family. (966 aa)
HNRNPA1	Heterogeneous nuclear ribonucleoprotein A1, N-terminally processed; Involved in the packaging of pre-mRNA into hnRNP particles, transport of poly(A) mRNA from the nucleus to the cytoplasm and may modulate splice site selection. May bind to specific miRNA hairpins. Binds to the IRES and thereby inhibits the translation of the apoptosis protease activating factor APAF1. (Microbial infection) Cleava…
CTSB	Cathepsin B heavy chain; Thiol protease which is believed to participate in intracellular degradation and turnover of proteins. Cleaves matrix extracellular phosphoglycoprotein MEPE. Involved in the solubilization of cross-linked TG/thyroglobulin in the thyroid follicle lumen (By similarity). Has also been implicated in tumor invasion and metastasis. Belongs to the peptidase C1 family. (339 aa)
ANXA2	Annexin A2; Calcium-regulated membrane-binding protein whose affinity for calcium is greatly enhanced by anionic phospholipids. It binds two calcium ions with high affinity. May be involved in heat-stress response. Inhibits PCSK9-enhanced LDLR degradation, probably reduces PCSK9 protein levels via a translational mechanism but also competes with LDLR for binding with PCSK9 ; Belongs to the annexi…
HNRNPA2B1	Heterogeneous nuclear ribonucleoproteins A2/B1; Heterogeneous nuclear ribonucleoprotein (hnRNP) that associates with nascent pre-mRNAs, packaging them into hnRNP particles. The hnRNP particle arrangement on nascent hnRNA is non-random and sequence-dependent and serves to condense and stabilize the transcripts and minimize tangling and knotting. Packaging plays a role in various processes such as …
FN1	Fibronectin; Fibronectins bind cell surfaces and various compounds including collagen, fibrin, heparin, DNA, and actin. Fibronectins are involved in cell adhesion, cell motility, opsonization, wound healing, and maintenance of cell shape. Involved in osteoblast compaction through the fibronectin fibrillogenesis cell-mediated matrix assembly process, essential for osteoblast mineralization. Partic…
HNRNPH1	Heterogeneous nuclear ribonucleoprotein H, N-terminally processed; This protein is a component of the heterogeneous nuclear ribonucleoprotein (hnRNP) complexes which provide the substrate for the processing events that pre-mRNAs undergo before becoming functional, translatable mRNAs in the cytoplasm. Mediates pre-mRNA alternative splicing regulation. Inhibits, together with CUGBP1, insulin recept…
HNRNPA1L2	Heterogeneous nuclear ribonucleoprotein A1-like 2; Involved in the packaging of pre-mRNA into hnRNP particles, transport of poly(A) mRNA from the nucleus to the cytoplasm and may modulate splice site selection. (320 aa)
NES	Nestin; Required for brain and eye development. Promotes the disassembly of phosphorylated vimentin intermediate filaments (IF) during mitosis and may play a role in the trafficking and distribution of IF proteins and other cellular factors to daughter cells during progenitor cell division. Required for survival, renewal and mitogen- stimulated proliferation of neural progenitor cells (By similar…
LMNA	Prelamin-A/C; Lamins are components of the nuclear lamina, a fibrous layer on the nucleoplasmic side of the inner nuclear membrane, which is thought to provide a framework for the nuclear envelope and may also interact with chromatin. Lamin A and C are present in equal amounts in the lamina of mammals. Plays an important role in nuclear assembly, chromatin organization, nuclear membrane and telom…
FLNA	Filamin-A; Promotes orthogonal branching of actin filaments and links actin filaments to membrane glycoproteins. Anchors various transmembrane proteins to the actin cytoskeleton and serves as a scaffold for a wide range of cytoplasmic signaling proteins. Interaction with FLNB may allow neuroblast migration from the ventricular zone into the cortical plate. Tethers cell surface- localized furin, m…
RBMX	RNA-binding motif protein, X chromosome, N-terminally processed; RNA-binding protein that plays several role in the regulation of pre- and post-transcriptional processes. Implicated in tissue- specific regulation of gene transcription and alternative splicing of several pre-mRNAs. Binds to and stimulates transcription from the tumor suppressor TXNIP gene promoter; may thus be involved in tumor su…
YBX1	Y-box-binding protein 1; DNA- and RNA-binding protein involved in various processes, such as translational repression, RNA stabilization, mRNA splicing, DNA repair and transcription regulation. Predominantly acts as a RNA-binding protein: binds preferentially to the 5'-[CU]CUGCG-3' RNA motif and specifically recognizes mRNA transcripts modified by C5-methylcytosine (m5C). Promotes mRNA stabilizat…
VDAC2	Voltage-dependent anion-selective channel protein 2; Forms a channel through the mitochondrial outer membrane that allows diffusion of small hydrophilic molecules. The channel adopts an open conformation at low or zero membrane potential and a closed conformation at potentials above 30-40 mV. The open state has a weak anion selectivity whereas the closed state is cation-selective; Belongs to the …
DES	Desmin; Muscle-specific type III intermediate filament essential for proper muscular structure and function. Plays a crucial role in maintaining the structure of sarcomeres, inter-connecting the Z-disks and forming the myofibrils, linking them not only to the sarcolemmal cytoskeleton, but also to the nucleus and mitochondria, thus providing strength for the muscle fiber during activity. In adult …
HNRNPCL1	Heterogeneous nuclear ribonucleoprotein C-like 1; May play a role in nucleosome assembly by neutralizing basic proteins such as A and B core hnRNPs. (293 aa)
AHNAK	Neuroblast differentiation-associated protein AHNAK; May be required for neuronal cell differentiation. (5890 aa)
CKAP4	Cytoskeleton-associated protein 4; High-affinity epithelial cell surface receptor for APF. (602 aa)
SRSF2	Serine/arginine-rich splicing factor 2; Necessary for the splicing of pre-mRNA. It is required for formation of the earliest ATP-dependent splicing complex and interacts with spliceosomal components bound to both the 5'- and 3'-splice sites during spliceosome assembly. It also is required for ATP-dependent interactions of both U1 and U2 snRNPs with pre-mRNA. Interacts with other spliceosomal comp…
HNRNPA3	Heterogeneous nuclear ribonucleoprotein A3; Plays a role in cytoplasmic trafficking of RNA. Binds to the cis-acting response element, A2RE. May be involved in pre-mRNA splicing. (378 aa)
PRCP	Lysosomal Pro-X carboxypeptidase; Cleaves C-terminal amino acids linked to proline in peptides such as angiotensin II, III and des-Arg9-bradykinin. This cleavage occurs at acidic pH, but enzymatic activity is retained with some substrates at neutral pH. (517 aa)
EFEMP1	EGF-containing fibulin-like extracellular matrix protein 1; Binds EGFR, the EGF receptor, inducing EGFR autophosphorylation and the activation of downstream signaling pathways. May play a role in cell adhesion and migration. May function as a negative regulator of chondrocyte differentiation. In the olfactory epithelium, it may regulate glial cell migration, differentiation and the ability of gli…
PSAP	Saposin-B-Val; Saposin-A and saposin-C stimulate the hydrolysis of glucosylceramide by beta-glucosylceramidase (EC 3.2.1.45) and galactosylceramide by beta-galactosylceramidase (EC 3.2.1.46). Saposin- C apparently acts by combining with the enzyme and acidic lipid to form an activated complex, rather than by solubilizing the substrate. Saposin-D is a specific sphingomyelin phosphodiesterase activ…
VDAC1	Voltage-dependent anion-selective channel protein 1; Forms a channel through the mitochondrial outer membrane and also the plasma membrane. The channel at the outer mitochondrial membrane allows diffusion of small hydrophilic molecules; in the plasma membrane it is involved in cell volume regulation and apoptosis. It adopts an open conformation at low or zero membrane potential and a closed confo…
ITGB1	Integrin beta-1; Integrins alpha-1/beta-1, alpha-2/beta-1, alpha-10/beta-1 and alpha-11/beta-1 are receptors for collagen. Integrins alpha-1/beta-1 and alpha-2/beta-2 recognize the proline-hydroxylated sequence G-F-P-G- E-R in collagen. Integrins alpha-2/beta-1, alpha-3/beta-1, alpha- 4/beta-1, alpha-5/beta-1, alpha-8/beta-1, alpha-10/beta-1, alpha- 11/beta-1 and alpha-V/beta-1 are receptors for …
MYH11	Myosin-11; Muscle contraction; Belongs to the TRAFAC class myosin-kinesin ATPase superfamily. Myosin family. (1979 aa)
LAMP2	Lysosome-associated membrane glycoprotein 2; Plays an important role in chaperone-mediated autophagy, a process that mediates lysosomal degradation of proteins in response to various stresses and as part of the normal turnover of proteins with a long biological half-live. Functions by binding target proteins, such as GAPDH and MLLT11, and targeting them for lysosomal degradation. Plays a role in …
HSD17B4	Peroxisomal multifunctional enzyme type 2; Bifunctional enzyme acting on the peroxisomal beta-oxidation pathway for fatty acids. Catalyzes the formation of 3-ketoacyl-CoA intermediates from both straight-chain and 2-methyl-branched-chain fatty acids. (761 aa)
TRA2B	Transformer-2 protein homolog beta; Sequence-specific RNA-binding protein which participates in the control of pre-mRNA splicing. Can either activate or suppress exon inclusion. Acts additively with RBMX to promote exon 7 inclusion of the survival motor neuron SMN2. Activates the splicing of MAPT/Tau exon 10. Alters pre-mRNA splicing patterns by antagonizing the effects of splicing regulators, li…
FLNB	Filamin-B; Connects cell membrane constituents to the actin cytoskeleton. May promote orthogonal branching of actin filaments and links actin filaments to membrane glycoproteins. Anchors various transmembrane proteins to the actin cytoskeleton. Interaction with FLNA may allow neuroblast migration from the ventricular zone into the cortical plate. Various interactions and localizations of isoforms…
ACADVL	Very long-chain specific acyl-CoA dehydrogenase, mitochondrial; Active toward esters of long-chain and very long chain fatty acids such as palmitoyl-CoA, myristoyl-CoA and stearoyl-CoA. Can accommodate substrate acyl chain lengths as long as 24 carbons, but shows little activity for substrates of less than 12 carbons. Belongs to the acyl-CoA dehydrogenase family. (678 aa)
VIM	Vimentin; Vimentins are class-III intermediate filaments found in various non-epithelial cells, especially mesenchymal cells. Vimentin is attached to the nucleus, endoplasmic reticulum, and mitochondria, either laterally or terminally. (466 aa)
MYL6	Myosin light polypeptide 6; Regulatory light chain of myosin. Does not bind calcium. (151 aa)
NPC2	NPC intracellular cholesterol transporter 2; Intracellular cholesterol transporter which acts in concert with NPC1 and plays an important role in the egress of cholesterol from the lysosomal compartment. Unesterified cholesterol that has been released from LDLs in the lumen of the late endosomes/lysosomes is transferred by NPC2 to the cholesterol-binding pocket in the N-terminal domain of NPC1. M…
HNRNPC	Heterogeneous nuclear ribonucleoproteins C1/C2; Binds pre-mRNA and nucleates the assembly of 40S hnRNP particles. Interacts with poly-U tracts in the 3'-UTR or 5'-UTR of mRNA and modulates the stability and the level of translation of bound mRNA molecules. Single HNRNPC tetramers bind 230-240 nucleotides. Trimers of HNRNPC tetramers bind 700 nucleotides. May play a role in the early steps of spli…
PECAM1	Platelet endothelial cell adhesion molecule; Cell adhesion molecule which is required for leukocyte transendothelial migration (TEM) under most inflammatory conditions. Tyr-690 plays a critical role in TEM and is required for efficient trafficking of PECAM1 to and from the lateral border recycling compartment (LBRC) and is also essential for the LBRC membrane to be targeted around migrating leuko…
MYL12B	Myosin regulatory light chain 12B; Myosin regulatory subunit that plays an important role in regulation of both smooth muscle and nonmuscle cell contractile activity via its phosphorylation. Phosphorylation triggers actin polymerization in vascular smooth muscle. Implicated in cytokinesis, receptor capping, and cell locomotion. (172 aa)
MYL12A	Myosin regulatory light chain 12A; Myosin regulatory subunit that plays an important role in regulation of both smooth muscle and nonmuscle cell contractile activity via its phosphorylation. Implicated in cytokinesis, receptor capping, and cell locomotion (By similarity). (177 aa)
PRKCSH	Glucosidase 2 subunit beta; Regulatory subunit of glucosidase II that cleaves sequentially the 2 innermost alpha-1,3-linked glucose residues from the Glc(2)Man(9)GlcNAc(2) oligosaccharide precursor of immature glycoproteins. Required for efficient PKD1/Polycystin-1 biogenesis and trafficking to the plasma membrane of the primary cilia (By similarity). (535 aa)
HNRNPCL3	Heterogeneous nuclear ribonucleoprotein C like 3. (293 aa)
HNRNPCL2	Heterogeneous nuclear ribonucleoprotein C-like 2; May play a role in nucleosome assembly by neutralizing basic proteins such as A and B core hnRNPs. (293 aa)
HYOU1	Hypoxia up-regulated protein 1; Has a pivotal role in cytoprotective cellular mechanisms triggered by oxygen deprivation. May play a role as a molecular chaperone and participate in protein folding. Belongs to the heat shock protein 70 family. (999 aa)
HNRNPCL4	Heterogeneous nuclear ribonucleoprotein C like 4. (293 aa)
HNRNPA1P48	Heterogeneous nuclear ribonucleoprotein A1 pseudogene 48. (275 aa)
TPM4	Tropomyosin alpha-4 chain; Binds to actin filaments in muscle and non-muscle cells. Plays a central role, in association with the troponin complex, in the calcium dependent regulation of vertebrate striated muscle contraction. Smooth muscle contraction is regulated by interaction with caldesmon. In non-muscle cells is implicated in stabilizing cytoskeleton actin filaments (By similarity). Binds c…
TPM3	Tropomyosin alpha-3 chain; Binds to actin filaments in muscle and non-muscle cells. Plays a central role, in association with the troponin complex, in the calcium dependent regulation of vertebrate striated muscle contraction. Smooth muscle contraction is regulated by interaction with caldesmon. In non-muscle cells is implicated in stabilizing cytoskeleton actin filaments; Belongs to the tropomyo…
CD59	CD59 glycoprotein; Potent inhibitor of the complement membrane attack complex (MAC) action. Acts by binding to the C8 and/or C9 complements of the assembling MAC, thereby preventing incorporation of the multiple copies of C9 required for complete formation of the osmolytic pore. This inhibitor appears to be species-specific. Involved in signal transduction for T-cell activation complexed to a pro…

## Sheet: Enrichment all
E	term ID	term description	observed gene count	background gene count	strength	signal	false discovery rate	matching proteins in your network (IDs)	matching proteins in your network (labels)
GO Process	GO:1903311	Regulation of mRNA metabolic process	14	302	2025-06-01	1.37	4.07e-07	9606.ENSP00000228251,9606.ENSP00000296930,9606.ENSP00000313199,9606.ENSP00000318195,9606.ENSP00000325376,9606.ENSP00000325905,9606.ENSP00000341826,9606.ENSP00000346694,9606.ENSP00000359645,9606.ENSP00000361626,9606.ENSP00000376276,9606.ENSP00000416959,9606.ENSP00000446007,9606.ENSP00000451291	YBX3,NPM1,HNRNPD,NCL,HNRNPM,SRSF7,HNRNPA1,HNRNPA2B1,RBMX,YBX1,SRSF2,TRA2B,VIM,HNRNPC
GO Process	GO:0000398	mRNA splicing, via spliceosome	12	245	2025-09-01	1.27	2.41e-06	9606.ENSP00000258962,9606.ENSP00000325376,9606.ENSP00000325905,9606.ENSP00000341826,9606.ENSP00000346694,9606.ENSP00000349168,9606.ENSP00000350090,9606.ENSP00000359645,9606.ENSP00000376276,9606.ENSP00000376309,9606.ENSP00000416959,9606.ENSP00000451291	SRSF1,HNRNPM,SRSF7,HNRNPA1,HNRNPA2B1,HNRNPH1,HNRNPA1L2,RBMX,SRSF2,HNRNPA3,TRA2B,HNRNPC
GO Process	GO:0043484	Regulation of RNA splicing	11	183	1.18	1.34	2.41e-06	9606.ENSP00000258962,9606.ENSP00000296930,9606.ENSP00000318195,9606.ENSP00000325905,9606.ENSP00000341826,9606.ENSP00000346694,9606.ENSP00000349168,9606.ENSP00000359645,9606.ENSP00000367263,9606.ENSP00000376276,9606.ENSP00000416959	SRSF1,NPM1,NCL,SRSF7,HNRNPA1,HNRNPA2B1,HNRNPH1,RBMX,AHNAK,SRSF2,TRA2B
GO Process	GO:0008380	RNA splicing	13	370	0.94	2025-06-01	9.56e-06	9606.ENSP00000258962,9606.ENSP00000325376,9606.ENSP00000325905,9606.ENSP00000341826,9606.ENSP00000346694,9606.ENSP00000349168,9606.ENSP00000350090,9606.ENSP00000359645,9606.ENSP00000361626,9606.ENSP00000376276,9606.ENSP00000376309,9606.ENSP00000416959,9606.ENSP00000451291	SRSF1,HNRNPM,SRSF7,HNRNPA1,HNRNPA2B1,HNRNPH1,HNRNPA1L2,RBMX,YBX1,SRSF2,HNRNPA3,TRA2B,HNRNPC
GO Process	GO:1903312	Negative regulation of mRNA metabolic process	8	92	1.34	1.29	1.40e-05	9606.ENSP00000228251,9606.ENSP00000296930,9606.ENSP00000313199,9606.ENSP00000325905,9606.ENSP00000346694,9606.ENSP00000359645,9606.ENSP00000361626,9606.ENSP00000451291	YBX3,NPM1,HNRNPD,SRSF7,HNRNPA2B1,RBMX,YBX1,HNRNPC
GO Process	GO:0016071	mRNA metabolic process	15	611	0.79	0.85	4.40e-05	9606.ENSP00000258962,9606.ENSP00000313199,9606.ENSP00000325376,9606.ENSP00000325905,9606.ENSP00000341826,9606.ENSP00000346032,9606.ENSP00000346694,9606.ENSP00000349168,9606.ENSP00000350090,9606.ENSP00000359645,9606.ENSP00000361626,9606.ENSP00000376276,9606.ENSP00000376309,9606.ENSP00000416959,9606.ENSP00000451291	SRSF1,HNRNPD,HNRNPM,SRSF7,HNRNPA1,ANXA2,HNRNPA2B1,HNRNPH1,HNRNPA1L2,RBMX,YBX1,SRSF2,HNRNPA3,TRA2B,HNRNPC
GO Process	GO:0048024	Regulation of mRNA splicing, via spliceosome	8	110	1.26	1.14	4.40e-05	9606.ENSP00000296930,9606.ENSP00000318195,9606.ENSP00000325905,9606.ENSP00000341826,9606.ENSP00000346694,9606.ENSP00000359645,9606.ENSP00000376276,9606.ENSP00000416959	NPM1,NCL,SRSF7,HNRNPA1,HNRNPA2B1,RBMX,SRSF2,TRA2B
GO Process	GO:0006397	mRNA processing	13	455	0.85	0.88	6.16e-05	9606.ENSP00000258962,9606.ENSP00000325376,9606.ENSP00000325905,9606.ENSP00000341826,9606.ENSP00000346694,9606.ENSP00000349168,9606.ENSP00000350090,9606.ENSP00000359645,9606.ENSP00000361626,9606.ENSP00000376276,9606.ENSP00000376309,9606.ENSP00000416959,9606.ENSP00000451291	SRSF1,HNRNPM,SRSF7,HNRNPA1,HNRNPA2B1,HNRNPH1,HNRNPA1L2,RBMX,YBX1,SRSF2,HNRNPA3,TRA2B,HNRNPC
GO Process	GO:0065008	Regulation of biological quality	36	3654	0.39	0.53	6.16e-05	9606.ENSP00000216181,9606.ENSP00000217131,9606.ENSP00000223095,9606.ENSP00000228251,9606.ENSP00000253408,9606.ENSP00000260356,9606.ENSP00000261405,9606.ENSP00000279022,9606.ENSP00000296930,9606.ENSP00000297185,9606.ENSP00000313199,9606.ENSP00000315130,9606.ENSP00000320866,9606.ENSP00000323856,9606.ENSP00000325376,9606.ENSP00000333298,9606.ENSP00000333769,9606.ENSP00000345672,9606.ENSP00000346032,…	MYH9,CTSZ,SERPINE1,YBX3,GFAP,THBS1,VWF,MYL9,NPM1,HSPA9,HNRNPD,CLU,CALR,PLEC,HNRNPM,LAMP1,BSG,CTSB,ANXA2,FN1,LMNA,FLNA,YBX1,VDAC2,PRCP,ITGB1,LAMP2,HSD17B4,TRA2B,ACADVL,VIM,NPC2,HNRNPC,PECAM1,MYL12A,CD59
GO Process	GO:0001525	Angiogenesis	11	325	0.93	0.89	12	9606.ENSP00000216181,9606.ENSP00000223095,9606.ENSP00000260356,9606.ENSP00000264036,9606.ENSP00000318195,9606.ENSP00000333769,9606.ENSP00000346032,9606.ENSP00000346839,9606.ENSP00000358866,9606.ENSP00000377055,9606.ENSP00000379350	MYH9,SERPINE1,THBS1,MCAM,NCL,BSG,ANXA2,FN1,FLNA,PRCP,ITGB1
GO Process	GO:0042060	Wound healing	11	336	0.91	0.86	16	9606.ENSP00000216181,9606.ENSP00000261405,9606.ENSP00000264036,9606.ENSP00000279022,9606.ENSP00000323856,9606.ENSP00000346839,9606.ENSP00000358866,9606.ENSP00000377055,9606.ENSP00000379350,9606.ENSP00000464359,9606.ENSP00000498879	MYH9,VWF,MCAM,MYL9,PLEC,FN1,FLNA,PRCP,ITGB1,MYL12A,CD59
GO Process	GO:0009611	Response to wounding	12	444	0.83	0.78	26	9606.ENSP00000216181,9606.ENSP00000253408,9606.ENSP00000261405,9606.ENSP00000264036,9606.ENSP00000279022,9606.ENSP00000323856,9606.ENSP00000346839,9606.ENSP00000358866,9606.ENSP00000377055,9606.ENSP00000379350,9606.ENSP00000464359,9606.ENSP00000498879	MYH9,GFAP,VWF,MCAM,MYL9,PLEC,FN1,FLNA,PRCP,ITGB1,MYL12A,CD59
GO Process	GO:0034975	Protein folding in endoplasmic reticulum	4	11	1.96	2025-08-01	31	9606.ENSP00000247461,9606.ENSP00000300289,9606.ENSP00000320866,9606.ENSP00000327801	CANX,PDIA3,CALR,P4HB
GO Process	GO:0050878	Regulation of body fluid levels	11	371	0.87	0.79	31	9606.ENSP00000216181,9606.ENSP00000223095,9606.ENSP00000260356,9606.ENSP00000261405,9606.ENSP00000279022,9606.ENSP00000323856,9606.ENSP00000346032,9606.ENSP00000346839,9606.ENSP00000358866,9606.ENSP00000464359,9606.ENSP00000498879	MYH9,SERPINE1,THBS1,VWF,MYL9,PLEC,ANXA2,FN1,FLNA,MYL12A,CD59
GO Process	GO:0010628	Positive regulation of gene expression	18	1146	0.59	0.6	48	9606.ENSP00000216181,9606.ENSP00000223095,9606.ENSP00000228251,9606.ENSP00000260356,9606.ENSP00000296930,9606.ENSP00000313199,9606.ENSP00000315130,9606.ENSP00000318195,9606.ENSP00000320866,9606.ENSP00000333769,9606.ENSP00000346032,9606.ENSP00000346839,9606.ENSP00000357283,9606.ENSP00000359645,9606.ENSP00000361626,9606.ENSP00000416959,9606.ENSP00000446007,9606.ENSP00000451291	MYH9,SERPINE1,YBX3,THBS1,NPM1,HNRNPD,CLU,NCL,CALR,BSG,ANXA2,FN1,LMNA,RBMX,YBX1,TRA2B,VIM,HNRNPC
GO Process	GO:0072359	Circulatory system development	16	901	0.65	0.64	48	9606.ENSP00000216181,9606.ENSP00000223095,9606.ENSP00000260356,9606.ENSP00000264036,9606.ENSP00000318195,9606.ENSP00000320866,9606.ENSP00000323856,9606.ENSP00000333769,9606.ENSP00000346032,9606.ENSP00000346839,9606.ENSP00000357283,9606.ENSP00000358866,9606.ENSP00000377055,9606.ENSP00000379350,9606.ENSP00000379616,9606.ENSP00000457421	MYH9,SERPINE1,THBS1,MCAM,NCL,CALR,PLEC,BSG,ANXA2,FN1,LMNA,FLNA,PRCP,ITGB1,MYH11,PECAM1
GO Process	GO:0006950	Response to stress	32	3358	0.38	0.47	61	9606.ENSP00000216181,9606.ENSP00000223095,9606.ENSP00000228251,9606.ENSP00000247461,9606.ENSP00000253024,9606.ENSP00000253408,9606.ENSP00000260356,9606.ENSP00000261405,9606.ENSP00000264036,9606.ENSP00000279022,9606.ENSP00000296930,9606.ENSP00000297185,9606.ENSP00000300289,9606.ENSP00000315130,9606.ENSP00000320866,9606.ENSP00000323856,9606.ENSP00000325376,9606.ENSP00000327801,9606.ENSP00000341826,…	MYH9,SERPINE1,YBX3,CANX,TRIM28,GFAP,THBS1,VWF,MCAM,MYL9,NPM1,HSPA9,PDIA3,CLU,CALR,PLEC,HNRNPM,P4HB,HNRNPA1,FN1,LMNA,FLNA,PRCP,VDAC1,ITGB1,LAMP2,FLNB,ACADVL,VIM,MYL12A,HYOU1,CD59
GO Process	GO:0001568	Blood vessel development	12	505	0.77	0.68	69	9606.ENSP00000216181,9606.ENSP00000223095,9606.ENSP00000260356,9606.ENSP00000264036,9606.ENSP00000318195,9606.ENSP00000333769,9606.ENSP00000346032,9606.ENSP00000346839,9606.ENSP00000358866,9606.ENSP00000377055,9606.ENSP00000379350,9606.ENSP00000457421	MYH9,SERPINE1,THBS1,MCAM,NCL,BSG,ANXA2,FN1,FLNA,PRCP,ITGB1,PECAM1
GO Process	GO:0033036	Macromolecule localization	26	2356	0.44	0.5	69	9606.ENSP00000005257,9606.ENSP00000216181,9606.ENSP00000245206,9606.ENSP00000247461,9606.ENSP00000253408,9606.ENSP00000258962,9606.ENSP00000261366,9606.ENSP00000296930,9606.ENSP00000297185,9606.ENSP00000315130,9606.ENSP00000320866,9606.ENSP00000323856,9606.ENSP00000325905,9606.ENSP00000327054,9606.ENSP00000333298,9606.ENSP00000333769,9606.ENSP00000341826,9606.ENSP00000346694,9606.ENSP00000350090,…	RALA,MYH9,GOT2,CANX,GFAP,SRSF1,LMNB1,NPM1,HSPA9,CLU,CALR,PLEC,SRSF7,LMNB2,LAMP1,BSG,HNRNPA1,HNRNPA2B1,HNRNPA1L2,LMNA,FLNA,YBX1,PSAP,LAMP2,NPC2,MYL12A
GO Process	GO:0070527	Platelet aggregation	5	43	1.46	0.89	87	9606.ENSP00000216181,9606.ENSP00000279022,9606.ENSP00000346839,9606.ENSP00000358866,9606.ENSP00000464359	MYH9,MYL9,FN1,FLNA,MYL12A
GO Process	GO:0007010	Cytoskeleton organization	18	1229	0.56	0.56	92	9606.ENSP00000005257,9606.ENSP00000216181,9606.ENSP00000253408,9606.ENSP00000261366,9606.ENSP00000279022,9606.ENSP00000296930,9606.ENSP00000320866,9606.ENSP00000323856,9606.ENSP00000327054,9606.ENSP00000357283,9606.ENSP00000358866,9606.ENSP00000363071,9606.ENSP00000379350,9606.ENSP00000379616,9606.ENSP00000420213,9606.ENSP00000446007,9606.ENSP00000494125,9606.ENSP00000498577	RALA,MYH9,GFAP,LMNB1,MYL9,NPM1,CALR,PLEC,LMNB2,LMNA,FLNA,DES,ITGB1,MYH11,FLNB,VIM,TPM4,TPM3
GO Process	GO:0010755	Regulation of plasminogen activation	4	18	1.74	0.92	92	9606.ENSP00000217131,9606.ENSP00000223095,9606.ENSP00000260356,9606.ENSP00000346032	CTSZ,SERPINE1,THBS1,ANXA2
GO Process	GO:0032502	Developmental process	43	5657	0.28	0.4	92	9606.ENSP00000005257,9606.ENSP00000216181,9606.ENSP00000217131,9606.ENSP00000223095,9606.ENSP00000228251,9606.ENSP00000247461,9606.ENSP00000253024,9606.ENSP00000253408,9606.ENSP00000260356,9606.ENSP00000264036,9606.ENSP00000279022,9606.ENSP00000297185,9606.ENSP00000313199,9606.ENSP00000315130,9606.ENSP00000318195,9606.ENSP00000320866,9606.ENSP00000323856,9606.ENSP00000333769,9606.ENSP00000345672,…	RALA,MYH9,CTSZ,SERPINE1,YBX3,CANX,TRIM28,GFAP,THBS1,MCAM,MYL9,HSPA9,HNRNPD,CLU,NCL,CALR,PLEC,BSG,CTSB,ANXA2,FN1,NES,LMNA,FLNA,RBMX,YBX1,DES,PRCP,EFEMP1,PSAP,VDAC1,ITGB1,MYH11,HSD17B4,TRA2B,FLNB,ACADVL,VIM,MYL6,HNRNPC,PECAM1,PRKCSH,TPM4
GO Process	GO:0051664	Nuclear pore localization	3	4	2.27	0.93	11	9606.ENSP00000261366,9606.ENSP00000327054,9606.ENSP00000357283	LMNB1,LMNB2,LMNA
GO Process	GO:0009888	Tissue development	21	1723	0.48	0.49	15	9606.ENSP00000005257,9606.ENSP00000217131,9606.ENSP00000253024,9606.ENSP00000320866,9606.ENSP00000323856,9606.ENSP00000333769,9606.ENSP00000345672,9606.ENSP00000346839,9606.ENSP00000357283,9606.ENSP00000358866,9606.ENSP00000361626,9606.ENSP00000378394,9606.ENSP00000378487,9606.ENSP00000379350,9606.ENSP00000379616,9606.ENSP00000411960,9606.ENSP00000420213,9606.ENSP00000438689,9606.ENSP00000446007,…	RALA,CTSZ,TRIM28,CALR,PLEC,BSG,CTSB,FN1,LMNA,FLNA,YBX1,PSAP,VDAC1,ITGB1,MYH11,HSD17B4,FLNB,ACADVL,VIM,MYL6,PECAM1
GO Process	GO:0010629	Negative regulation of gene expression	15	899	0.62	0.56	15	9606.ENSP00000217131,9606.ENSP00000223095,9606.ENSP00000260356,9606.ENSP00000261366,9606.ENSP00000296930,9606.ENSP00000313199,9606.ENSP00000318195,9606.ENSP00000320866,9606.ENSP00000325905,9606.ENSP00000327054,9606.ENSP00000346694,9606.ENSP00000346839,9606.ENSP00000357283,9606.ENSP00000359645,9606.ENSP00000361626	CTSZ,SERPINE1,THBS1,LMNB1,NPM1,HNRNPD,NCL,CALR,SRSF7,LMNB2,HNRNPA2B1,FN1,LMNA,RBMX,YBX1
GO Process	GO:0035239	Tube morphogenesis	13	669	0.69	0.59	15	9606.ENSP00000005257,9606.ENSP00000216181,9606.ENSP00000217131,9606.ENSP00000223095,9606.ENSP00000260356,9606.ENSP00000264036,9606.ENSP00000318195,9606.ENSP00000333769,9606.ENSP00000346032,9606.ENSP00000346839,9606.ENSP00000358866,9606.ENSP00000377055,9606.ENSP00000379350	RALA,MYH9,CTSZ,SERPINE1,THBS1,MCAM,NCL,BSG,ANXA2,FN1,FLNA,PRCP,ITGB1
GO Process	GO:0030168	Platelet activation	6	97	1.19	0.76	17	9606.ENSP00000216181,9606.ENSP00000261405,9606.ENSP00000279022,9606.ENSP00000346839,9606.ENSP00000358866,9606.ENSP00000464359	MYH9,VWF,MYL9,FN1,FLNA,MYL12A
GO Process	GO:0051129	Negative regulation of cellular component organization	13	691	0.67	0.58	18	9606.ENSP00000253408,9606.ENSP00000260356,9606.ENSP00000296930,9606.ENSP00000315130,9606.ENSP00000341826,9606.ENSP00000346032,9606.ENSP00000357283,9606.ENSP00000358866,9606.ENSP00000361635,9606.ENSP00000408411,9606.ENSP00000446007,9606.ENSP00000451291,9606.ENSP00000466134	GFAP,THBS1,NPM1,CLU,HNRNPA1,ANXA2,LMNA,FLNA,VDAC2,LAMP2,VIM,HNRNPC,PRKCSH
GO Process	GO:0048025	Negative regulation of mRNA splicing, via spliceosome	4	24	1.62	0.81	20	9606.ENSP00000296930,9606.ENSP00000325905,9606.ENSP00000346694,9606.ENSP00000359645	NPM1,SRSF7,HNRNPA2B1,RBMX
GO Process	GO:0048646	Anatomical structure formation involved in morphogenesis	15	938	0.6	0.54	20	9606.ENSP00000005257,9606.ENSP00000216181,9606.ENSP00000223095,9606.ENSP00000260356,9606.ENSP00000264036,9606.ENSP00000279022,9606.ENSP00000318195,9606.ENSP00000323856,9606.ENSP00000333769,9606.ENSP00000346032,9606.ENSP00000346839,9606.ENSP00000358866,9606.ENSP00000377055,9606.ENSP00000379350,9606.ENSP00000379616	RALA,MYH9,SERPINE1,THBS1,MCAM,MYL9,NCL,PLEC,BSG,ANXA2,FN1,FLNA,PRCP,ITGB1,MYH11
GO Process	GO:0050658	RNA transport	7	159	2025-04-01	0.71	20	9606.ENSP00000258962,9606.ENSP00000296930,9606.ENSP00000325905,9606.ENSP00000341826,9606.ENSP00000346694,9606.ENSP00000350090,9606.ENSP00000361626	SRSF1,NPM1,SRSF7,HNRNPA1,HNRNPA2B1,HNRNPA1L2,YBX1
GO Process	GO:1905684	Regulation of plasma membrane repair	3	6	2025-01-02	0.84	20	9606.ENSP00000216181,9606.ENSP00000346032,9606.ENSP00000367263	MYH9,ANXA2,AHNAK
GO Process	GO:0043488	Regulation of mRNA stability	7	164	2025-03-01	0.7	21	9606.ENSP00000228251,9606.ENSP00000296930,9606.ENSP00000313199,9606.ENSP00000325376,9606.ENSP00000361626,9606.ENSP00000446007,9606.ENSP00000451291	YBX3,NPM1,HNRNPD,HNRNPM,YBX1,VIM,HNRNPC
GO Process	GO:0030029	Actin filament-based process	12	609	0.69	0.57	22	9606.ENSP00000005257,9606.ENSP00000216181,9606.ENSP00000279022,9606.ENSP00000320866,9606.ENSP00000323856,9606.ENSP00000358866,9606.ENSP00000379350,9606.ENSP00000379616,9606.ENSP00000420213,9606.ENSP00000446955,9606.ENSP00000494125,9606.ENSP00000498577	RALA,MYH9,MYL9,CALR,PLEC,FLNA,ITGB1,MYH11,FLNB,MYL6,TPM4,TPM3
GO Process	GO:0007596	Blood coagulation	7	173	1.0	0.67	26	9606.ENSP00000216181,9606.ENSP00000261405,9606.ENSP00000279022,9606.ENSP00000346839,9606.ENSP00000358866,9606.ENSP00000464359,9606.ENSP00000498879	MYH9,VWF,MYL9,FN1,FLNA,MYL12A,CD59
GO Process	GO:0034250	Positive regulation of cellular amide metabolic process	7	172	2025-01-01	0.67	26	9606.ENSP00000228251,9606.ENSP00000260356,9606.ENSP00000296930,9606.ENSP00000313199,9606.ENSP00000315130,9606.ENSP00000361626,9606.ENSP00000446007	YBX3,THBS1,NPM1,HNRNPD,CLU,YBX1,VIM
GO Process	GO:0048856	Anatomical structure development	39	5117	0.28	0.37	26	9606.ENSP00000005257,9606.ENSP00000216181,9606.ENSP00000217131,9606.ENSP00000223095,9606.ENSP00000228251,9606.ENSP00000253024,9606.ENSP00000253408,9606.ENSP00000260356,9606.ENSP00000264036,9606.ENSP00000279022,9606.ENSP00000297185,9606.ENSP00000313199,9606.ENSP00000315130,9606.ENSP00000318195,9606.ENSP00000320866,9606.ENSP00000323856,9606.ENSP00000333769,9606.ENSP00000345672,9606.ENSP00000346032,…	RALA,MYH9,CTSZ,SERPINE1,YBX3,TRIM28,GFAP,THBS1,MCAM,MYL9,HSPA9,HNRNPD,CLU,NCL,CALR,PLEC,BSG,CTSB,ANXA2,FN1,NES,LMNA,FLNA,YBX1,DES,PRCP,EFEMP1,PSAP,VDAC1,ITGB1,MYH11,HSD17B4,TRA2B,FLNB,ACADVL,VIM,MYL6,PECAM1,PRKCSH
GO Process	GO:0006396	RNA processing	14	868	0.6	0.52	28	9606.ENSP00000258962,9606.ENSP00000313199,9606.ENSP00000325376,9606.ENSP00000325905,9606.ENSP00000341826,9606.ENSP00000346694,9606.ENSP00000349168,9606.ENSP00000350090,9606.ENSP00000359645,9606.ENSP00000361626,9606.ENSP00000376276,9606.ENSP00000376309,9606.ENSP00000416959,9606.ENSP00000451291	SRSF1,HNRNPD,HNRNPM,SRSF7,HNRNPA1,HNRNPA2B1,HNRNPH1,HNRNPA1L2,RBMX,YBX1,SRSF2,HNRNPA3,TRA2B,HNRNPC
GO Process	GO:0010757	Negative regulation of plasminogen activation	3	8	1.97	0.79	29	9606.ENSP00000217131,9606.ENSP00000223095,9606.ENSP00000260356	CTSZ,SERPINE1,THBS1
GO Process	GO:0032501	Multicellular organismal process	45	6490	0.24	0.35	29	9606.ENSP00000005257,9606.ENSP00000216181,9606.ENSP00000217131,9606.ENSP00000223095,9606.ENSP00000228251,9606.ENSP00000253024,9606.ENSP00000253408,9606.ENSP00000260356,9606.ENSP00000261405,9606.ENSP00000264036,9606.ENSP00000279022,9606.ENSP00000297185,9606.ENSP00000313199,9606.ENSP00000315130,9606.ENSP00000318195,9606.ENSP00000320866,9606.ENSP00000323856,9606.ENSP00000333769,9606.ENSP00000345672,…	RALA,MYH9,CTSZ,SERPINE1,YBX3,TRIM28,GFAP,THBS1,VWF,MCAM,MYL9,HSPA9,HNRNPD,CLU,NCL,CALR,PLEC,BSG,CTSB,ANXA2,FN1,NES,LMNA,FLNA,RBMX,YBX1,DES,PRCP,EFEMP1,PSAP,VDAC1,ITGB1,MYH11,HSD17B4,TRA2B,ACADVL,VIM,MYL6,HNRNPC,PECAM1,MYL12A,PRKCSH,TPM4,TPM3,CD59
GO Process	GO:0070613	Regulation of protein processing	5	69	1.26	0.71	32	9606.ENSP00000216181,9606.ENSP00000217131,9606.ENSP00000223095,9606.ENSP00000260356,9606.ENSP00000346032	MYH9,CTSZ,SERPINE1,THBS1,ANXA2
GO Process	GO:0051128	Regulation of cellular component organization	24	2365	0.4	0.42	33	9606.ENSP00000005257,9606.ENSP00000216181,9606.ENSP00000223095,9606.ENSP00000253024,9606.ENSP00000253408,9606.ENSP00000260356,9606.ENSP00000296930,9606.ENSP00000313199,9606.ENSP00000315130,9606.ENSP00000320866,9606.ENSP00000341826,9606.ENSP00000346032,9606.ENSP00000346694,9606.ENSP00000346839,9606.ENSP00000357206,9606.ENSP00000357283,9606.ENSP00000358866,9606.ENSP00000361635,9606.ENSP00000367263,…	RALA,MYH9,SERPINE1,TRIM28,GFAP,THBS1,NPM1,HNRNPD,CLU,CALR,HNRNPA1,ANXA2,HNRNPA2B1,FN1,NES,LMNA,FLNA,VDAC2,AHNAK,VDAC1,LAMP2,VIM,HNRNPC,PRKCSH
GO Process	GO:0030036	Actin cytoskeleton organization	11	547	0.7	0.55	35	9606.ENSP00000005257,9606.ENSP00000216181,9606.ENSP00000279022,9606.ENSP00000320866,9606.ENSP00000323856,9606.ENSP00000358866,9606.ENSP00000379350,9606.ENSP00000379616,9606.ENSP00000420213,9606.ENSP00000494125,9606.ENSP00000498577	RALA,MYH9,MYL9,CALR,PLEC,FLNA,ITGB1,MYH11,FLNB,TPM4,TPM3
GO Process	GO:0051649	Establishment of localization in cell	20	1756	0.45	0.44	40	9606.ENSP00000216181,9606.ENSP00000247461,9606.ENSP00000253408,9606.ENSP00000261366,9606.ENSP00000296930,9606.ENSP00000297185,9606.ENSP00000315130,9606.ENSP00000320866,9606.ENSP00000327054,9606.ENSP00000333298,9606.ENSP00000341826,9606.ENSP00000346694,9606.ENSP00000357283,9606.ENSP00000358866,9606.ENSP00000361635,9606.ENSP00000378394,9606.ENSP00000379350,9606.ENSP00000408411,9606.ENSP00000451206,…	MYH9,CANX,GFAP,LMNB1,NPM1,HSPA9,CLU,CALR,LMNB2,LAMP1,HNRNPA1,HNRNPA2B1,LMNA,FLNA,VDAC2,PSAP,ITGB1,LAMP2,NPC2,HYOU1
GO Process	GO:0048731	System development	32	3867	0.31	0.37	43	9606.ENSP00000005257,9606.ENSP00000216181,9606.ENSP00000217131,9606.ENSP00000223095,9606.ENSP00000228251,9606.ENSP00000253024,9606.ENSP00000253408,9606.ENSP00000260356,9606.ENSP00000264036,9606.ENSP00000297185,9606.ENSP00000313199,9606.ENSP00000315130,9606.ENSP00000318195,9606.ENSP00000320866,9606.ENSP00000323856,9606.ENSP00000333769,9606.ENSP00000345672,9606.ENSP00000346032,9606.ENSP00000346839,…	RALA,MYH9,CTSZ,SERPINE1,YBX3,TRIM28,GFAP,THBS1,MCAM,HSPA9,HNRNPD,CLU,NCL,CALR,PLEC,BSG,CTSB,ANXA2,FN1,NES,LMNA,FLNA,PRCP,EFEMP1,PSAP,ITGB1,MYH11,HSD17B4,TRA2B,VIM,PECAM1,PRKCSH
GO Process	GO:2001233	Regulation of apoptotic signaling pathway	9	365	0.79	0.56	45	9606.ENSP00000223095,9606.ENSP00000228251,9606.ENSP00000260356,9606.ENSP00000300289,9606.ENSP00000315130,9606.ENSP00000327801,9606.ENSP00000357283,9606.ENSP00000361635,9606.ENSP00000480150	SERPINE1,YBX3,THBS1,PDIA3,CLU,P4HB,LMNA,VDAC2,HYOU1
GO Process	GO:0097435	Supramolecular fiber organization	11	570	0.68	0.52	46	9606.ENSP00000253408,9606.ENSP00000279022,9606.ENSP00000323856,9606.ENSP00000346032,9606.ENSP00000358866,9606.ENSP00000363071,9606.ENSP00000379350,9606.ENSP00000379616,9606.ENSP00000446007,9606.ENSP00000494125,9606.ENSP00000498577	GFAP,MYL9,PLEC,ANXA2,FLNA,DES,ITGB1,MYH11,VIM,TPM4,TPM3
GO Process	GO:0048519	Negative regulation of biological process	39	5313	0.26	0.35	47	9606.ENSP00000216181,9606.ENSP00000217131,9606.ENSP00000223095,9606.ENSP00000228251,9606.ENSP00000253024,9606.ENSP00000253408,9606.ENSP00000260356,9606.ENSP00000261366,9606.ENSP00000296930,9606.ENSP00000297185,9606.ENSP00000313199,9606.ENSP00000315130,9606.ENSP00000318195,9606.ENSP00000320866,9606.ENSP00000323856,9606.ENSP00000325905,9606.ENSP00000327054,9606.ENSP00000341826,9606.ENSP00000345672,…	MYH9,CTSZ,SERPINE1,YBX3,TRIM28,GFAP,THBS1,LMNB1,NPM1,HSPA9,HNRNPD,CLU,NCL,CALR,PLEC,SRSF7,LMNB2,HNRNPA1,CTSB,ANXA2,HNRNPA2B1,FN1,NES,LMNA,FLNA,RBMX,YBX1,VDAC2,SRSF2,EFEMP1,VDAC1,ITGB1,LAMP2,ACADVL,VIM,HNRNPC,PRKCSH,HYOU1,CD59
GO Process	GO:0051146	Striated muscle cell differentiation	7	204	0.93	0.59	51	9606.ENSP00000216181,9606.ENSP00000279022,9606.ENSP00000320866,9606.ENSP00000323856,9606.ENSP00000357283,9606.ENSP00000379350,9606.ENSP00000379616	MYH9,MYL9,CALR,PLEC,LMNA,ITGB1,MYH11
GO Process	GO:0060429	Epithelium development	15	1069	0.54	0.46	51	9606.ENSP00000005257,9606.ENSP00000217131,9606.ENSP00000253024,9606.ENSP00000323856,9606.ENSP00000333769,9606.ENSP00000345672,9606.ENSP00000358866,9606.ENSP00000378394,9606.ENSP00000378487,9606.ENSP00000379350,9606.ENSP00000411960,9606.ENSP00000420213,9606.ENSP00000438689,9606.ENSP00000446007,9606.ENSP00000457421	RALA,CTSZ,TRIM28,PLEC,BSG,CTSB,FLNA,PSAP,VDAC1,ITGB1,HSD17B4,FLNB,ACADVL,VIM,PECAM1
GO Process	GO:0009892	Negative regulation of metabolic process	27	2982	0.35	0.38	52	9606.ENSP00000217131,9606.ENSP00000223095,9606.ENSP00000228251,9606.ENSP00000253024,9606.ENSP00000260356,9606.ENSP00000261366,9606.ENSP00000296930,9606.ENSP00000313199,9606.ENSP00000315130,9606.ENSP00000318195,9606.ENSP00000320866,9606.ENSP00000323856,9606.ENSP00000325905,9606.ENSP00000327054,9606.ENSP00000341826,9606.ENSP00000345672,9606.ENSP00000346032,9606.ENSP00000346694,9606.ENSP00000346839,…	CTSZ,SERPINE1,YBX3,TRIM28,THBS1,LMNB1,NPM1,HNRNPD,CLU,NCL,CALR,PLEC,SRSF7,LMNB2,HNRNPA1,CTSB,ANXA2,HNRNPA2B1,FN1,LMNA,FLNA,RBMX,YBX1,SRSF2,VDAC1,ACADVL,HNRNPC
GO Process	GO:0046907	Intracellular transport	17	1365	0.49	0.43	59	9606.ENSP00000253408,9606.ENSP00000261366,9606.ENSP00000296930,9606.ENSP00000297185,9606.ENSP00000315130,9606.ENSP00000320866,9606.ENSP00000327054,9606.ENSP00000333298,9606.ENSP00000341826,9606.ENSP00000346694,9606.ENSP00000357283,9606.ENSP00000358866,9606.ENSP00000361635,9606.ENSP00000378394,9606.ENSP00000408411,9606.ENSP00000451206,9606.ENSP00000480150	GFAP,LMNB1,NPM1,HSPA9,CLU,CALR,LMNB2,LAMP1,HNRNPA1,HNRNPA2B1,LMNA,FLNA,VDAC2,PSAP,LAMP2,NPC2,HYOU1
GO Process	GO:0055007	Cardiac muscle cell differentiation	5	84	1.17	0.62	64	9606.ENSP00000320866,9606.ENSP00000323856,9606.ENSP00000357283,9606.ENSP00000379350,9606.ENSP00000379616	CALR,PLEC,LMNA,ITGB1,MYH11
GO Process	GO:0006457	Protein folding	7	215	0.91	0.56	66	9606.ENSP00000247461,9606.ENSP00000297185,9606.ENSP00000300289,9606.ENSP00000315130,9606.ENSP00000320866,9606.ENSP00000327801,9606.ENSP00000480150	CANX,HSPA9,PDIA3,CLU,CALR,P4HB,HYOU1
GO Process	GO:0006810	Transport	31	3785	0.31	0.36	66	9606.ENSP00000005257,9606.ENSP00000216181,9606.ENSP00000228318,9606.ENSP00000245206,9606.ENSP00000247461,9606.ENSP00000253408,9606.ENSP00000258962,9606.ENSP00000260356,9606.ENSP00000261366,9606.ENSP00000296930,9606.ENSP00000297185,9606.ENSP00000315130,9606.ENSP00000320866,9606.ENSP00000325905,9606.ENSP00000327054,9606.ENSP00000333298,9606.ENSP00000341826,9606.ENSP00000346032,9606.ENSP00000346694,…	RALA,MYH9,SLC25A3,GOT2,CANX,GFAP,SRSF1,THBS1,LMNB1,NPM1,HSPA9,CLU,CALR,SRSF7,LMNB2,LAMP1,HNRNPA1,ANXA2,HNRNPA2B1,HNRNPA1L2,LMNA,FLNA,YBX1,VDAC2,PSAP,VDAC1,ITGB1,LAMP2,NPC2,PECAM1,HYOU1
GO Process	GO:0045727	Positive regulation of translation	6	144	2025-02-01	0.59	66	9606.ENSP00000228251,9606.ENSP00000260356,9606.ENSP00000296930,9606.ENSP00000313199,9606.ENSP00000361626,9606.ENSP00000446007	YBX3,THBS1,NPM1,HNRNPD,YBX1,VIM
GO Process	GO:0051641	Cellular localization	25	2677	0.37	0.38	66	9606.ENSP00000005257,9606.ENSP00000216181,9606.ENSP00000247461,9606.ENSP00000253408,9606.ENSP00000261366,9606.ENSP00000296930,9606.ENSP00000297185,9606.ENSP00000315130,9606.ENSP00000320866,9606.ENSP00000323856,9606.ENSP00000327054,9606.ENSP00000333298,9606.ENSP00000333769,9606.ENSP00000341826,9606.ENSP00000346694,9606.ENSP00000357283,9606.ENSP00000358866,9606.ENSP00000361626,9606.ENSP00000361635,…	RALA,MYH9,CANX,GFAP,LMNB1,NPM1,HSPA9,CLU,CALR,PLEC,LMNB2,LAMP1,BSG,HNRNPA1,HNRNPA2B1,LMNA,FLNA,YBX1,VDAC2,PSAP,ITGB1,LAMP2,NPC2,MYL12A,HYOU1
GO Process	GO:0061061	Muscle structure development	10	498	0.7	0.5	69	9606.ENSP00000216181,9606.ENSP00000279022,9606.ENSP00000320866,9606.ENSP00000323856,9606.ENSP00000357283,9606.ENSP00000363071,9606.ENSP00000379350,9606.ENSP00000379616,9606.ENSP00000420213,9606.ENSP00000446955	MYH9,MYL9,CALR,PLEC,LMNA,DES,ITGB1,MYH11,FLNB,MYL6
GO Process	GO:0090435	Protein localization to nuclear envelope	3	13	1.76	0.67	69	9606.ENSP00000261366,9606.ENSP00000327054,9606.ENSP00000357283	LMNB1,LMNB2,LMNA
GO Process	GO:0007275	Multicellular organism development	33	4209	0.29	0.35	73	9606.ENSP00000005257,9606.ENSP00000216181,9606.ENSP00000217131,9606.ENSP00000223095,9606.ENSP00000228251,9606.ENSP00000253024,9606.ENSP00000253408,9606.ENSP00000260356,9606.ENSP00000264036,9606.ENSP00000297185,9606.ENSP00000313199,9606.ENSP00000315130,9606.ENSP00000318195,9606.ENSP00000320866,9606.ENSP00000323856,9606.ENSP00000333769,9606.ENSP00000345672,9606.ENSP00000346032,9606.ENSP00000346839,…	RALA,MYH9,CTSZ,SERPINE1,YBX3,TRIM28,GFAP,THBS1,MCAM,HSPA9,HNRNPD,CLU,NCL,CALR,PLEC,BSG,CTSB,ANXA2,FN1,NES,LMNA,FLNA,YBX1,PRCP,EFEMP1,PSAP,ITGB1,MYH11,HSD17B4,TRA2B,VIM,PECAM1,PRKCSH
GO Process	GO:0048513	Animal organ development	28	3246	0.33	0.36	73	9606.ENSP00000216181,9606.ENSP00000217131,9606.ENSP00000223095,9606.ENSP00000228251,9606.ENSP00000253024,9606.ENSP00000297185,9606.ENSP00000313199,9606.ENSP00000320866,9606.ENSP00000323856,9606.ENSP00000333769,9606.ENSP00000345672,9606.ENSP00000346032,9606.ENSP00000346839,9606.ENSP00000357206,9606.ENSP00000357283,9606.ENSP00000358866,9606.ENSP00000363071,9606.ENSP00000378058,9606.ENSP00000378394,…	MYH9,CTSZ,SERPINE1,YBX3,TRIM28,HSPA9,HNRNPD,CALR,PLEC,BSG,CTSB,ANXA2,FN1,NES,LMNA,FLNA,DES,EFEMP1,PSAP,ITGB1,MYH11,HSD17B4,TRA2B,FLNB,VIM,MYL6,PECAM1,PRKCSH
GO Process	GO:0009894	Regulation of catabolic process	14	988	0.55	0.44	75	9606.ENSP00000228251,9606.ENSP00000253408,9606.ENSP00000296930,9606.ENSP00000313199,9606.ENSP00000315130,9606.ENSP00000325376,9606.ENSP00000346032,9606.ENSP00000358866,9606.ENSP00000361626,9606.ENSP00000378394,9606.ENSP00000378487,9606.ENSP00000379350,9606.ENSP00000446007,9606.ENSP00000451291	YBX3,GFAP,NPM1,HNRNPD,CLU,HNRNPM,ANXA2,FLNA,YBX1,PSAP,VDAC1,ITGB1,VIM,HNRNPC
GO Process	GO:0098761	Cellular response to interleukin-7	3	14	1.73	0.65	78	9606.ENSP00000300289,9606.ENSP00000327801,9606.ENSP00000361626	PDIA3,P4HB,YBX1
GO Process	GO:2001234	Negative regulation of apoptotic signaling pathway	7	230	0.88	0.53	85	9606.ENSP00000223095,9606.ENSP00000228251,9606.ENSP00000260356,9606.ENSP00000315130,9606.ENSP00000357283,9606.ENSP00000361635,9606.ENSP00000480150	SERPINE1,YBX3,THBS1,CLU,LMNA,VDAC2,HYOU1
GO Process	GO:0009653	Anatomical structure morphogenesis	22	2229	0.39	0.38	89	9606.ENSP00000005257,9606.ENSP00000216181,9606.ENSP00000217131,9606.ENSP00000223095,9606.ENSP00000253024,9606.ENSP00000260356,9606.ENSP00000264036,9606.ENSP00000279022,9606.ENSP00000315130,9606.ENSP00000318195,9606.ENSP00000323856,9606.ENSP00000333769,9606.ENSP00000346032,9606.ENSP00000346839,9606.ENSP00000357206,9606.ENSP00000358866,9606.ENSP00000361626,9606.ENSP00000377055,9606.ENSP00000378058,…	RALA,MYH9,CTSZ,SERPINE1,TRIM28,THBS1,MCAM,MYL9,CLU,NCL,PLEC,BSG,ANXA2,FN1,NES,FLNA,YBX1,PRCP,EFEMP1,ITGB1,MYH11,FLNB
GO Process	GO:2000767	Positive regulation of cytoplasmic translation	3	15	2025-07-01	0.63	89	9606.ENSP00000228251,9606.ENSP00000313199,9606.ENSP00000361626	YBX3,HNRNPD,YBX1
GO Process	GO:0010605	Negative regulation of macromolecule metabolic process	25	2760	0.35	0.36	93	9606.ENSP00000217131,9606.ENSP00000223095,9606.ENSP00000228251,9606.ENSP00000253024,9606.ENSP00000260356,9606.ENSP00000261366,9606.ENSP00000296930,9606.ENSP00000313199,9606.ENSP00000315130,9606.ENSP00000318195,9606.ENSP00000320866,9606.ENSP00000323856,9606.ENSP00000325905,9606.ENSP00000327054,9606.ENSP00000341826,9606.ENSP00000345672,9606.ENSP00000346032,9606.ENSP00000346694,9606.ENSP00000346839,…	CTSZ,SERPINE1,YBX3,TRIM28,THBS1,LMNB1,NPM1,HNRNPD,CLU,NCL,CALR,PLEC,SRSF7,LMNB2,HNRNPA1,CTSB,ANXA2,HNRNPA2B1,FN1,LMNA,FLNA,RBMX,YBX1,SRSF2,HNRNPC
GO Process	GO:0043066	Negative regulation of apoptotic process	13	891	0.56	0.43	99	9606.ENSP00000223095,9606.ENSP00000228251,9606.ENSP00000260356,9606.ENSP00000296930,9606.ENSP00000297185,9606.ENSP00000315130,9606.ENSP00000357206,9606.ENSP00000357283,9606.ENSP00000358866,9606.ENSP00000361635,9606.ENSP00000378487,9606.ENSP00000379350,9606.ENSP00000480150	SERPINE1,YBX3,THBS1,NPM1,HSPA9,CLU,NES,LMNA,FLNA,VDAC2,VDAC1,ITGB1,HYOU1
GO Process	GO:0050896	Response to stimulus	49	7835	0.19	0.3	99	9606.ENSP00000005257,9606.ENSP00000216181,9606.ENSP00000223095,9606.ENSP00000228251,9606.ENSP00000245206,9606.ENSP00000247461,9606.ENSP00000253024,9606.ENSP00000253408,9606.ENSP00000260356,9606.ENSP00000261405,9606.ENSP00000264036,9606.ENSP00000279022,9606.ENSP00000296930,9606.ENSP00000297185,9606.ENSP00000300289,9606.ENSP00000313199,9606.ENSP00000315130,9606.ENSP00000318195,9606.ENSP00000320866,…	RALA,MYH9,SERPINE1,YBX3,GOT2,CANX,TRIM28,GFAP,THBS1,VWF,MCAM,MYL9,NPM1,HSPA9,PDIA3,HNRNPD,CLU,NCL,CALR,PLEC,HNRNPM,SRSF7,P4HB,LAMP1,BSG,HNRNPA1,CTSB,FN1,LMNA,FLNA,RBMX,YBX1,VDAC2,PRCP,EFEMP1,PSAP,VDAC1,ITGB1,LAMP2,TRA2B,FLNB,ACADVL,VIM,NPC2,PECAM1,MYL12A,PRKCSH,HYOU1,CD59
GO Process	GO:0051179	Localization	34	4512	0.27	0.33	104	9606.ENSP00000005257,9606.ENSP00000216181,9606.ENSP00000228318,9606.ENSP00000245206,9606.ENSP00000247461,9606.ENSP00000253408,9606.ENSP00000258962,9606.ENSP00000260356,9606.ENSP00000261366,9606.ENSP00000296930,9606.ENSP00000297185,9606.ENSP00000315130,9606.ENSP00000320866,9606.ENSP00000323856,9606.ENSP00000325905,9606.ENSP00000327054,9606.ENSP00000333298,9606.ENSP00000333769,9606.ENSP00000341826,…	RALA,MYH9,SLC25A3,GOT2,CANX,GFAP,SRSF1,THBS1,LMNB1,NPM1,HSPA9,CLU,CALR,PLEC,SRSF7,LMNB2,LAMP1,BSG,HNRNPA1,ANXA2,HNRNPA2B1,HNRNPA1L2,LMNA,FLNA,YBX1,VDAC2,PSAP,VDAC1,ITGB1,LAMP2,NPC2,PECAM1,MYL12A,HYOU1
GO Process	GO:0042981	Regulation of apoptotic process	17	1462	0.46	0.39	105	9606.ENSP00000223095,9606.ENSP00000228251,9606.ENSP00000260356,9606.ENSP00000296930,9606.ENSP00000297185,9606.ENSP00000300289,9606.ENSP00000315130,9606.ENSP00000320866,9606.ENSP00000327801,9606.ENSP00000345672,9606.ENSP00000357206,9606.ENSP00000357283,9606.ENSP00000358866,9606.ENSP00000361635,9606.ENSP00000378487,9606.ENSP00000379350,9606.ENSP00000480150	SERPINE1,YBX3,THBS1,NPM1,HSPA9,PDIA3,CLU,CALR,P4HB,CTSB,NES,LMNA,FLNA,VDAC2,VDAC1,ITGB1,HYOU1
GO Process	GO:0048869	Cellular developmental process	29	3530	0.31	0.34	105	9606.ENSP00000216181,9606.ENSP00000228251,9606.ENSP00000253024,9606.ENSP00000253408,9606.ENSP00000279022,9606.ENSP00000297185,9606.ENSP00000313199,9606.ENSP00000315130,9606.ENSP00000320866,9606.ENSP00000323856,9606.ENSP00000333769,9606.ENSP00000345672,9606.ENSP00000346032,9606.ENSP00000346839,9606.ENSP00000357206,9606.ENSP00000357283,9606.ENSP00000358866,9606.ENSP00000359645,9606.ENSP00000378394,…	MYH9,YBX3,TRIM28,GFAP,MYL9,HSPA9,HNRNPD,CLU,CALR,PLEC,BSG,CTSB,ANXA2,FN1,NES,LMNA,FLNA,RBMX,PSAP,VDAC1,ITGB1,MYH11,HSD17B4,FLNB,ACADVL,VIM,HNRNPC,PECAM1,TPM4
GO Process	GO:0010608	Post-transcriptional regulation of gene expression	10	546	0.66	0.45	119	9606.ENSP00000228251,9606.ENSP00000260356,9606.ENSP00000296930,9606.ENSP00000313199,9606.ENSP00000318195,9606.ENSP00000320866,9606.ENSP00000325376,9606.ENSP00000361626,9606.ENSP00000446007,9606.ENSP00000451291	YBX3,THBS1,NPM1,HNRNPD,NCL,CALR,HNRNPM,YBX1,VIM,HNRNPC
GO Process	GO:0032204	Regulation of telomere maintenance	5	103	2025-08-01	0.54	119	9606.ENSP00000313199,9606.ENSP00000341826,9606.ENSP00000346694,9606.ENSP00000357283,9606.ENSP00000451291	HNRNPD,HNRNPA1,HNRNPA2B1,LMNA,HNRNPC
GO Process	GO:0031329	Regulation of cellular catabolic process	12	789	0.58	0.42	122	9606.ENSP00000228251,9606.ENSP00000253408,9606.ENSP00000296930,9606.ENSP00000313199,9606.ENSP00000315130,9606.ENSP00000325376,9606.ENSP00000346032,9606.ENSP00000361626,9606.ENSP00000378394,9606.ENSP00000378487,9606.ENSP00000446007,9606.ENSP00000451291	YBX3,GFAP,NPM1,HNRNPD,CLU,HNRNPM,ANXA2,YBX1,PSAP,VDAC1,VIM,HNRNPC
GO Process	GO:0010941	Regulation of cell death	18	1651	0.43	0.37	127	9606.ENSP00000217131,9606.ENSP00000223095,9606.ENSP00000228251,9606.ENSP00000260356,9606.ENSP00000296930,9606.ENSP00000297185,9606.ENSP00000300289,9606.ENSP00000315130,9606.ENSP00000320866,9606.ENSP00000327801,9606.ENSP00000345672,9606.ENSP00000357206,9606.ENSP00000357283,9606.ENSP00000358866,9606.ENSP00000361635,9606.ENSP00000378487,9606.ENSP00000379350,9606.ENSP00000480150	CTSZ,SERPINE1,YBX3,THBS1,NPM1,HSPA9,PDIA3,CLU,CALR,P4HB,CTSB,NES,LMNA,FLNA,VDAC2,VDAC1,ITGB1,HYOU1
GO Process	GO:1905663	Positive regulation of telomerase RNA reverse transcriptase activity	2	2	2025-04-02	0.58	146	9606.ENSP00000313199,9606.ENSP00000346694	HNRNPD,HNRNPA2B1
GO Process	GO:0048255	mRNA stabilization	4	56	1.25	0.53	149	9606.ENSP00000228251,9606.ENSP00000313199,9606.ENSP00000361626,9606.ENSP00000451291	YBX3,HNRNPD,YBX1,HNRNPC
GO Process	GO:0031032	Actomyosin structure organization	5	115	2025-04-01	0.49	178	9606.ENSP00000216181,9606.ENSP00000279022,9606.ENSP00000323856,9606.ENSP00000379350,9606.ENSP00000379616	MYH9,MYL9,PLEC,ITGB1,MYH11
GO Process	GO:0000381	Regulation of alternative mRNA splicing, via spliceosome	4	61	1.21	0.5	196	9606.ENSP00000341826,9606.ENSP00000359645,9606.ENSP00000376276,9606.ENSP00000416959	HNRNPA1,RBMX,SRSF2,TRA2B
GO Process	GO:0007097	Nuclear migration	3	23	1.51	0.51	219	9606.ENSP00000261366,9606.ENSP00000327054,9606.ENSP00000357283	LMNB1,LMNB2,LMNA
GO Process	GO:0030239	Myofibril assembly	4	63	2025-02-01	0.48	219	9606.ENSP00000279022,9606.ENSP00000323856,9606.ENSP00000379350,9606.ENSP00000379616	MYL9,PLEC,ITGB1,MYH11
GO Process	GO:0061740	Protein targeting to lysosome involved in chaperone-mediated autophagy	2	3	2.22	0.52	225	9606.ENSP00000315130,9606.ENSP00000408411	CLU,LAMP2
GO Process	GO:1905686	Positive regulation of plasma membrane repair	2	3	2.22	0.52	225	9606.ENSP00000346032,9606.ENSP00000367263	ANXA2,AHNAK
GO Process	GO:1990428	miRNA transport	2	3	2.22	0.52	225	9606.ENSP00000346694,9606.ENSP00000361626	HNRNPA2B1,YBX1
GO Process	GO:0070887	Cellular response to chemical stimulus	23	2609	0.34	0.31	237	9606.ENSP00000223095,9606.ENSP00000228251,9606.ENSP00000260356,9606.ENSP00000296930,9606.ENSP00000297185,9606.ENSP00000300289,9606.ENSP00000313199,9606.ENSP00000318195,9606.ENSP00000320866,9606.ENSP00000323856,9606.ENSP00000325905,9606.ENSP00000327801,9606.ENSP00000333769,9606.ENSP00000341826,9606.ENSP00000345672,9606.ENSP00000357283,9606.ENSP00000358866,9606.ENSP00000359645,9606.ENSP00000361626,…	SERPINE1,YBX3,THBS1,NPM1,HSPA9,PDIA3,HNRNPD,NCL,CALR,PLEC,SRSF7,P4HB,BSG,HNRNPA1,CTSB,LMNA,FLNA,RBMX,YBX1,TRA2B,FLNB,VIM,HYOU1
GO Process	GO:0051028	mRNA transport	5	129	0.99	0.44	268	9606.ENSP00000258962,9606.ENSP00000325905,9606.ENSP00000341826,9606.ENSP00000346694,9606.ENSP00000350090	SRSF1,SRSF7,HNRNPA1,HNRNPA2B1,HNRNPA1L2
GO Process	GO:0045109	Intermediate filament organization	4	69	1.16	0.45	274	9606.ENSP00000253408,9606.ENSP00000323856,9606.ENSP00000363071,9606.ENSP00000446007	GFAP,PLEC,DES,VIM
GO Process	GO:0048026	Positive regulation of mRNA splicing, via spliceosome	3	26	1.46	0.47	274	9606.ENSP00000318195,9606.ENSP00000359645,9606.ENSP00000416959	NCL,RBMX,TRA2B
GO Process	GO:0072376	Protein activation cascade	3	26	1.46	0.47	274	9606.ENSP00000346839,9606.ENSP00000358866,9606.ENSP00000377055	FN1,FLNA,PRCP
GO Process	GO:0019222	Regulation of metabolic process	43	6784	0.2	0.26	280	9606.ENSP00000216181,9606.ENSP00000217131,9606.ENSP00000223095,9606.ENSP00000228251,9606.ENSP00000253024,9606.ENSP00000253408,9606.ENSP00000258962,9606.ENSP00000260356,9606.ENSP00000261366,9606.ENSP00000261733,9606.ENSP00000296930,9606.ENSP00000313199,9606.ENSP00000315130,9606.ENSP00000318195,9606.ENSP00000320866,9606.ENSP00000323856,9606.ENSP00000325376,9606.ENSP00000325905,9606.ENSP00000327054,…	MYH9,CTSZ,SERPINE1,YBX3,TRIM28,GFAP,SRSF1,THBS1,LMNB1,ALDH2,NPM1,HNRNPD,CLU,NCL,CALR,PLEC,HNRNPM,SRSF7,LMNB2,BSG,HNRNPA1,CTSB,ANXA2,HNRNPA2B1,FN1,HNRNPH1,LMNA,FLNA,RBMX,YBX1,AHNAK,SRSF2,PRCP,EFEMP1,PSAP,VDAC1,ITGB1,TRA2B,ACADVL,VIM,NPC2,HNRNPC,PECAM1
GO Process	GO:0031532	Actin cytoskeleton reorganization	4	70	1.15	0.45	280	9606.ENSP00000005257,9606.ENSP00000216181,9606.ENSP00000323856,9606.ENSP00000358866	RALA,MYH9,PLEC,FLNA
GO Process	GO:0051168	Nuclear export	5	132	0.98	0.43	280	9606.ENSP00000296930,9606.ENSP00000297185,9606.ENSP00000320866,9606.ENSP00000341826,9606.ENSP00000346694	NPM1,HSPA9,CALR,HNRNPA1,HNRNPA2B1
GO Process	GO:0002502	Peptide antigen assembly with MHC class I protein complex	2	4	2025-01-02	0.48	293	9606.ENSP00000300289,9606.ENSP00000320866	PDIA3,CALR
GO Process	GO:0007161	Calcium-independent cell-matrix adhesion	2	4	2025-01-02	0.48	293	9606.ENSP00000346839,9606.ENSP00000379350	FN1,ITGB1
GO Process	GO:0034248	Regulation of cellular amide metabolic process	9	516	0.64	0.37	294	9606.ENSP00000228251,9606.ENSP00000260356,9606.ENSP00000296930,9606.ENSP00000313199,9606.ENSP00000315130,9606.ENSP00000318195,9606.ENSP00000320866,9606.ENSP00000361626,9606.ENSP00000446007	YBX3,THBS1,NPM1,HNRNPD,CLU,NCL,CALR,YBX1,VIM
GO Process	GO:1903036	Positive regulation of response to wounding	4	72	1.14	0.44	294	9606.ENSP00000223095,9606.ENSP00000260356,9606.ENSP00000358866,9606.ENSP00000379350	SERPINE1,THBS1,FLNA,ITGB1
GO Process	GO:0051248	Negative regulation of protein metabolic process	13	1038	0.49	0.34	301	9606.ENSP00000217131,9606.ENSP00000223095,9606.ENSP00000260356,9606.ENSP00000296930,9606.ENSP00000313199,9606.ENSP00000315130,9606.ENSP00000318195,9606.ENSP00000320866,9606.ENSP00000323856,9606.ENSP00000345672,9606.ENSP00000346032,9606.ENSP00000358866,9606.ENSP00000361626	CTSZ,SERPINE1,THBS1,NPM1,HNRNPD,CLU,NCL,CALR,PLEC,CTSB,ANXA2,FLNA,YBX1
GO Process	GO:0050821	Protein stabilization	6	215	0.84	0.41	302	9606.ENSP00000296930,9606.ENSP00000315130,9606.ENSP00000320866,9606.ENSP00000333298,9606.ENSP00000358866,9606.ENSP00000408411	NPM1,CLU,CALR,LAMP1,FLNA,LAMP2
GO Process	GO:0010810	Regulation of cell-substrate adhesion	6	217	0.84	0.4	311	9606.ENSP00000223095,9606.ENSP00000260356,9606.ENSP00000320866,9606.ENSP00000327801,9606.ENSP00000346839,9606.ENSP00000358866	SERPINE1,THBS1,CALR,P4HB,FN1,FLNA
GO Process	GO:0033043	Regulation of organelle organization	14	1190	0.47	0.33	311	9606.ENSP00000005257,9606.ENSP00000253024,9606.ENSP00000296930,9606.ENSP00000313199,9606.ENSP00000315130,9606.ENSP00000320866,9606.ENSP00000341826,9606.ENSP00000346032,9606.ENSP00000346694,9606.ENSP00000357206,9606.ENSP00000357283,9606.ENSP00000358866,9606.ENSP00000378487,9606.ENSP00000451291	RALA,TRIM28,NPM1,HNRNPD,CLU,CALR,HNRNPA1,ANXA2,HNRNPA2B1,NES,LMNA,FLNA,VDAC1,HNRNPC
GO Process	GO:0061024	Membrane organization	11	773	0.55	0.35	313	9606.ENSP00000216181,9606.ENSP00000260356,9606.ENSP00000261366,9606.ENSP00000297185,9606.ENSP00000315130,9606.ENSP00000323856,9606.ENSP00000327054,9606.ENSP00000346032,9606.ENSP00000357283,9606.ENSP00000361635,9606.ENSP00000451206	MYH9,THBS1,LMNB1,HSPA9,CLU,PLEC,LMNB2,ANXA2,LMNA,VDAC2,NPC2
GO Process	GO:0010033	Response to organic substance	23	2692	0.33	0.3	314	9606.ENSP00000223095,9606.ENSP00000228251,9606.ENSP00000245206,9606.ENSP00000247461,9606.ENSP00000260356,9606.ENSP00000296930,9606.ENSP00000297185,9606.ENSP00000300289,9606.ENSP00000313199,9606.ENSP00000315130,9606.ENSP00000318195,9606.ENSP00000320866,9606.ENSP00000325905,9606.ENSP00000327801,9606.ENSP00000333769,9606.ENSP00000345672,9606.ENSP00000358866,9606.ENSP00000359645,9606.ENSP00000361626,…	SERPINE1,YBX3,GOT2,CANX,THBS1,NPM1,HSPA9,PDIA3,HNRNPD,CLU,NCL,CALR,SRSF7,P4HB,BSG,CTSB,FLNA,RBMX,YBX1,ITGB1,TRA2B,FLNB,VIM
GO Process	GO:0022604	Regulation of cell morphogenesis	7	311	0.75	0.39	314	9606.ENSP00000216181,9606.ENSP00000320866,9606.ENSP00000327801,9606.ENSP00000346839,9606.ENSP00000358866,9606.ENSP00000463559,9606.ENSP00000464359	MYH9,CALR,P4HB,FN1,FLNA,MYL12B,MYL12A
GO Process	GO:0051130	Positive regulation of cellular component organization	13	1049	0.49	0.33	314	9606.ENSP00000005257,9606.ENSP00000223095,9606.ENSP00000253024,9606.ENSP00000313199,9606.ENSP00000315130,9606.ENSP00000341826,9606.ENSP00000346032,9606.ENSP00000346694,9606.ENSP00000346839,9606.ENSP00000357206,9606.ENSP00000358866,9606.ENSP00000367263,9606.ENSP00000378487	RALA,SERPINE1,TRIM28,HNRNPD,CLU,HNRNPA1,ANXA2,HNRNPA2B1,FN1,NES,FLNA,AHNAK,VDAC1
GO Process	GO:0034976	Response to endoplasmic reticulum stress	6	223	0.83	0.39	341	9606.ENSP00000247461,9606.ENSP00000260356,9606.ENSP00000300289,9606.ENSP00000320866,9606.ENSP00000327801,9606.ENSP00000480150	CANX,THBS1,PDIA3,CALR,P4HB,HYOU1
GO Process	GO:0017038	Protein import	2	5	2.0	0.46	356	9606.ENSP00000315130,9606.ENSP00000408411	CLU,LAMP2
GO Process	GO:0098609	Cell-cell adhesion	9	542	0.62	0.35	370	9606.ENSP00000216181,9606.ENSP00000279022,9606.ENSP00000333769,9606.ENSP00000346032,9606.ENSP00000346839,9606.ENSP00000358866,9606.ENSP00000379350,9606.ENSP00000457421,9606.ENSP00000464359	MYH9,MYL9,BSG,ANXA2,FN1,FLNA,ITGB1,PECAM1,MYL12A
GO Process	GO:0060537	Muscle tissue development	7	323	0.73	0.37	374	9606.ENSP00000320866,9606.ENSP00000323856,9606.ENSP00000357283,9606.ENSP00000379350,9606.ENSP00000379616,9606.ENSP00000420213,9606.ENSP00000446955	CALR,PLEC,LMNA,ITGB1,MYH11,FLNB,MYL6
GO Process	GO:0030154	Cell differentiation	27	3507	0.28	0.27	396	9606.ENSP00000216181,9606.ENSP00000228251,9606.ENSP00000253024,9606.ENSP00000253408,9606.ENSP00000279022,9606.ENSP00000297185,9606.ENSP00000315130,9606.ENSP00000320866,9606.ENSP00000323856,9606.ENSP00000333769,9606.ENSP00000345672,9606.ENSP00000346032,9606.ENSP00000346839,9606.ENSP00000357283,9606.ENSP00000358866,9606.ENSP00000359645,9606.ENSP00000378394,9606.ENSP00000378487,9606.ENSP00000379350,…	MYH9,YBX3,TRIM28,GFAP,MYL9,HSPA9,CLU,CALR,PLEC,BSG,CTSB,ANXA2,FN1,LMNA,FLNA,RBMX,PSAP,VDAC1,ITGB1,MYH11,HSD17B4,FLNB,ACADVL,VIM,HNRNPC,PECAM1,TPM4
GO Process	GO:0031647	Regulation of protein stability	7	328	0.73	0.36	403	9606.ENSP00000296930,9606.ENSP00000315130,9606.ENSP00000320866,9606.ENSP00000333298,9606.ENSP00000357283,9606.ENSP00000358866,9606.ENSP00000408411	NPM1,CLU,CALR,LAMP1,LMNA,FLNA,LAMP2
GO Process	GO:0048523	Negative regulation of cellular process	33	4736	0.24	0.26	413	9606.ENSP00000216181,9606.ENSP00000223095,9606.ENSP00000228251,9606.ENSP00000253024,9606.ENSP00000253408,9606.ENSP00000260356,9606.ENSP00000296930,9606.ENSP00000297185,9606.ENSP00000313199,9606.ENSP00000315130,9606.ENSP00000318195,9606.ENSP00000320866,9606.ENSP00000323856,9606.ENSP00000325905,9606.ENSP00000341826,9606.ENSP00000346032,9606.ENSP00000346694,9606.ENSP00000357206,9606.ENSP00000357283,…	MYH9,SERPINE1,YBX3,TRIM28,GFAP,THBS1,NPM1,HSPA9,HNRNPD,CLU,NCL,CALR,PLEC,SRSF7,HNRNPA1,ANXA2,HNRNPA2B1,NES,LMNA,FLNA,RBMX,YBX1,VDAC2,SRSF2,EFEMP1,VDAC1,ITGB1,LAMP2,ACADVL,VIM,HNRNPC,PRKCSH,HYOU1
GO Process	GO:0051172	Negative regulation of nitrogen compound metabolic process	21	2403	0.34	0.28	426	9606.ENSP00000217131,9606.ENSP00000223095,9606.ENSP00000228251,9606.ENSP00000253024,9606.ENSP00000260356,9606.ENSP00000296930,9606.ENSP00000313199,9606.ENSP00000315130,9606.ENSP00000318195,9606.ENSP00000320866,9606.ENSP00000323856,9606.ENSP00000325905,9606.ENSP00000341826,9606.ENSP00000345672,9606.ENSP00000346032,9606.ENSP00000346694,9606.ENSP00000358866,9606.ENSP00000359645,9606.ENSP00000361626,…	CTSZ,SERPINE1,YBX3,TRIM28,THBS1,NPM1,HNRNPD,CLU,NCL,CALR,PLEC,SRSF7,HNRNPA1,CTSB,ANXA2,HNRNPA2B1,FLNA,RBMX,YBX1,SRSF2,HNRNPC
GO Process	GO:0048468	Cell development	17	1719	0.39	0.29	432	9606.ENSP00000216181,9606.ENSP00000228251,9606.ENSP00000253408,9606.ENSP00000279022,9606.ENSP00000315130,9606.ENSP00000323856,9606.ENSP00000333769,9606.ENSP00000346032,9606.ENSP00000346839,9606.ENSP00000357283,9606.ENSP00000358866,9606.ENSP00000379350,9606.ENSP00000379616,9606.ENSP00000411960,9606.ENSP00000420213,9606.ENSP00000446007,9606.ENSP00000457421	MYH9,YBX3,GFAP,MYL9,CLU,PLEC,BSG,ANXA2,FN1,LMNA,FLNA,ITGB1,MYH11,HSD17B4,FLNB,VIM,PECAM1
GO Process	GO:0033554	Cellular response to stress	16	1572	0.4	0.29	478	9606.ENSP00000228251,9606.ENSP00000247461,9606.ENSP00000253024,9606.ENSP00000253408,9606.ENSP00000260356,9606.ENSP00000296930,9606.ENSP00000297185,9606.ENSP00000300289,9606.ENSP00000320866,9606.ENSP00000323856,9606.ENSP00000325376,9606.ENSP00000327801,9606.ENSP00000341826,9606.ENSP00000357283,9606.ENSP00000408411,9606.ENSP00000480150	YBX3,CANX,TRIM28,GFAP,THBS1,NPM1,HSPA9,PDIA3,CALR,PLEC,HNRNPM,P4HB,HNRNPA1,LMNA,LAMP2,HYOU1
GO Process	GO:0007155	Cell adhesion	12	965	0.49	0.31	480	9606.ENSP00000216181,9606.ENSP00000260356,9606.ENSP00000261405,9606.ENSP00000264036,9606.ENSP00000279022,9606.ENSP00000333769,9606.ENSP00000346032,9606.ENSP00000346839,9606.ENSP00000358866,9606.ENSP00000379350,9606.ENSP00000457421,9606.ENSP00000464359	MYH9,THBS1,VWF,MCAM,MYL9,BSG,ANXA2,FN1,FLNA,ITGB1,PECAM1,MYL12A
GO Process	GO:0071705	Nitrogen compound transport	16	1580	0.4	0.29	496	9606.ENSP00000216181,9606.ENSP00000247461,9606.ENSP00000253408,9606.ENSP00000258962,9606.ENSP00000296930,9606.ENSP00000297185,9606.ENSP00000315130,9606.ENSP00000320866,9606.ENSP00000325905,9606.ENSP00000341826,9606.ENSP00000346694,9606.ENSP00000350090,9606.ENSP00000357283,9606.ENSP00000361626,9606.ENSP00000378394,9606.ENSP00000408411	MYH9,CANX,GFAP,SRSF1,NPM1,HSPA9,CLU,CALR,SRSF7,HNRNPA1,HNRNPA2B1,HNRNPA1L2,LMNA,YBX1,PSAP,LAMP2
GO Function	GO:0003723	RNA binding	40	1672	0.78	1.56	1.88e-18	9606.ENSP00000216181,9606.ENSP00000228251,9606.ENSP00000245206,9606.ENSP00000247461,9606.ENSP00000253024,9606.ENSP00000258962,9606.ENSP00000296255,9606.ENSP00000296930,9606.ENSP00000297185,9606.ENSP00000300289,9606.ENSP00000313199,9606.ENSP00000318195,9606.ENSP00000320866,9606.ENSP00000323856,9606.ENSP00000325376,9606.ENSP00000325905,9606.ENSP00000327801,9606.ENSP00000340466,9606.ENSP00000341826,…	MYH9,YBX3,GOT2,CANX,TRIM28,SRSF1,RPN1,NPM1,HSPA9,PDIA3,HNRNPD,NCL,CALR,PLEC,HNRNPM,SRSF7,P4HB,GANAB,HNRNPA1,ANXA2,HNRNPA2B1,HNRNPH1,HNRNPA1L2,FLNA,RBMX,YBX1,HNRNPCL1,AHNAK,CKAP4,SRSF2,HNRNPA3,TRA2B,FLNB,VIM,HNRNPC,PRKCSH,HNRNPCL3,HNRNPCL2,HNRNPCL4,HNRNPA1P48
GO Function	GO:0005515	Protein binding	62	7242	0.33	0.62	1.24e-10	9606.ENSP00000005257,9606.ENSP00000216181,9606.ENSP00000223095,9606.ENSP00000228251,9606.ENSP00000247461,9606.ENSP00000253024,9606.ENSP00000253408,9606.ENSP00000258962,9606.ENSP00000260356,9606.ENSP00000261366,9606.ENSP00000261405,9606.ENSP00000279022,9606.ENSP00000296930,9606.ENSP00000297185,9606.ENSP00000300289,9606.ENSP00000313199,9606.ENSP00000315130,9606.ENSP00000318195,9606.ENSP00000320866,…	RALA,MYH9,SERPINE1,YBX3,CANX,TRIM28,GFAP,SRSF1,THBS1,LMNB1,VWF,MYL9,NPM1,HSPA9,PDIA3,HNRNPD,CLU,NCL,CALR,PLEC,HNRNPM,SRSF7,LMNB2,P4HB,LAMP1,BSG,HNRNPA1,CTSB,ANXA2,HNRNPA2B1,FN1,HNRNPH1,NES,LMNA,FLNA,RBMX,YBX1,DES,HNRNPCL1,AHNAK,EFEMP1,PSAP,VDAC1,ITGB1,MYH11,LAMP2,HSD17B4,TRA2B,FLNB,ACADVL,VIM,NPC2,HNRNPC,PECAM1,MYL12B,MYL12A,PRKCSH,HNRNPCL2,HYOU1,TPM4,TPM3,CD59
GO Function	GO:0005488	Binding	76	12838	0.17	0.43	4.67e-08	9606.ENSP00000005257,9606.ENSP00000216181,9606.ENSP00000223095,9606.ENSP00000228251,9606.ENSP00000228318,9606.ENSP00000245206,9606.ENSP00000247461,9606.ENSP00000253024,9606.ENSP00000253408,9606.ENSP00000258962,9606.ENSP00000260356,9606.ENSP00000261366,9606.ENSP00000261405,9606.ENSP00000261733,9606.ENSP00000279022,9606.ENSP00000296255,9606.ENSP00000296930,9606.ENSP00000297185,9606.ENSP00000300289,…	RALA,MYH9,SERPINE1,YBX3,SLC25A3,GOT2,CANX,TRIM28,GFAP,SRSF1,THBS1,LMNB1,VWF,ALDH2,MYL9,RPN1,NPM1,HSPA9,PDIA3,HNRNPD,CLU,NCL,CALR,PLEC,HNRNPM,SRSF7,LMNB2,P4HB,LAMP1,BSG,GANAB,HNRNPA1,CTSB,ANXA2,HNRNPA2B1,FN1,HNRNPH1,HNRNPA1L2,NES,LMNA,FLNA,RBMX,YBX1,VDAC2,DES,HNRNPCL1,AHNAK,CKAP4,SRSF2,HNRNPA3,EFEMP1,PSAP,VDAC1,ITGB1,MYH11,LAMP2,HSD17B4,TRA2B,FLNB,ACADVL,VIM,MYL6,NPC2,HNRNPC,PECAM1,MYL12B,MYL12A,P…
GO Function	GO:0003729	mRNA binding	14	326	2025-03-01	1.42	8.44e-08	9606.ENSP00000228251,9606.ENSP00000258962,9606.ENSP00000313199,9606.ENSP00000318195,9606.ENSP00000320866,9606.ENSP00000325376,9606.ENSP00000341826,9606.ENSP00000346694,9606.ENSP00000350090,9606.ENSP00000359645,9606.ENSP00000361626,9606.ENSP00000376309,9606.ENSP00000416959,9606.ENSP00000451291	YBX3,SRSF1,HNRNPD,NCL,CALR,HNRNPM,HNRNPA1,HNRNPA2B1,HNRNPA1L2,RBMX,YBX1,HNRNPA3,TRA2B,HNRNPC
GO Function	GO:0042802	Identical protein binding	30	2144	0.54	0.78	3.43e-07	9606.ENSP00000216181,9606.ENSP00000253408,9606.ENSP00000260356,9606.ENSP00000261405,9606.ENSP00000296930,9606.ENSP00000300289,9606.ENSP00000318195,9606.ENSP00000327054,9606.ENSP00000341826,9606.ENSP00000346032,9606.ENSP00000346694,9606.ENSP00000346839,9606.ENSP00000349168,9606.ENSP00000357283,9606.ENSP00000358866,9606.ENSP00000359645,9606.ENSP00000363071,9606.ENSP00000365370,9606.ENSP00000367263,…	MYH9,GFAP,THBS1,VWF,NPM1,PDIA3,NCL,LMNB2,HNRNPA1,ANXA2,HNRNPA2B1,FN1,HNRNPH1,LMNA,FLNA,RBMX,DES,HNRNPCL1,AHNAK,PSAP,VDAC1,HSD17B4,TRA2B,FLNB,ACADVL,VIM,HNRNPC,PECAM1,HNRNPCL2,TPM4
GO Function	GO:0003676	Nucleic acid binding	41	4003	0.41	0.63	4.53e-07	9606.ENSP00000216181,9606.ENSP00000228251,9606.ENSP00000245206,9606.ENSP00000247461,9606.ENSP00000253024,9606.ENSP00000258962,9606.ENSP00000261366,9606.ENSP00000296255,9606.ENSP00000296930,9606.ENSP00000297185,9606.ENSP00000300289,9606.ENSP00000313199,9606.ENSP00000318195,9606.ENSP00000320866,9606.ENSP00000323856,9606.ENSP00000325376,9606.ENSP00000325905,9606.ENSP00000327801,9606.ENSP00000340466,…	MYH9,YBX3,GOT2,CANX,TRIM28,SRSF1,LMNB1,RPN1,NPM1,HSPA9,PDIA3,HNRNPD,NCL,CALR,PLEC,HNRNPM,SRSF7,P4HB,GANAB,HNRNPA1,ANXA2,HNRNPA2B1,HNRNPH1,HNRNPA1L2,FLNA,RBMX,YBX1,HNRNPCL1,AHNAK,CKAP4,SRSF2,HNRNPA3,TRA2B,FLNB,VIM,HNRNPC,PRKCSH,HNRNPCL3,HNRNPCL2,HNRNPCL4,HNRNPA1P48
GO Function	GO:0044877	Protein-containing complex binding	22	1261	0.64	0.84	2.38e-06	9606.ENSP00000216181,9606.ENSP00000228251,9606.ENSP00000228318,9606.ENSP00000253408,9606.ENSP00000260356,9606.ENSP00000261405,9606.ENSP00000296930,9606.ENSP00000315130,9606.ENSP00000320866,9606.ENSP00000327801,9606.ENSP00000345672,9606.ENSP00000346839,9606.ENSP00000357206,9606.ENSP00000358866,9606.ENSP00000379350,9606.ENSP00000379616,9606.ENSP00000420213,9606.ENSP00000446007,9606.ENSP00000451291,…	MYH9,YBX3,SLC25A3,GFAP,THBS1,VWF,NPM1,CLU,CALR,P4HB,CTSB,FN1,NES,FLNA,ITGB1,MYH11,FLNB,VIM,HNRNPC,PRKCSH,TPM4,TPM3
GO Function	GO:0097159	Organic cyclic compound binding	49	6050	0.31	0.51	6.25e-06	9606.ENSP00000005257,9606.ENSP00000216181,9606.ENSP00000228251,9606.ENSP00000245206,9606.ENSP00000247461,9606.ENSP00000253024,9606.ENSP00000258962,9606.ENSP00000261366,9606.ENSP00000261733,9606.ENSP00000296255,9606.ENSP00000296930,9606.ENSP00000297185,9606.ENSP00000300289,9606.ENSP00000313199,9606.ENSP00000318195,9606.ENSP00000320866,9606.ENSP00000323856,9606.ENSP00000325376,9606.ENSP00000325905,…	RALA,MYH9,YBX3,GOT2,CANX,TRIM28,SRSF1,LMNB1,ALDH2,RPN1,NPM1,HSPA9,PDIA3,HNRNPD,NCL,CALR,PLEC,HNRNPM,SRSF7,P4HB,GANAB,HNRNPA1,ANXA2,HNRNPA2B1,HNRNPH1,HNRNPA1L2,FLNA,RBMX,YBX1,VDAC2,HNRNPCL1,AHNAK,CKAP4,SRSF2,HNRNPA3,VDAC1,MYH11,TRA2B,FLNB,ACADVL,VIM,NPC2,HNRNPC,PRKCSH,HNRNPCL3,HNRNPCL2,HYOU1,HNRNPCL4,HNRNPA1P48
GO Function	GO:0050839	Cell adhesion molecule binding	14	560	0.79	0.88	3.09e-05	9606.ENSP00000216181,9606.ENSP00000253408,9606.ENSP00000260356,9606.ENSP00000261405,9606.ENSP00000320866,9606.ENSP00000323856,9606.ENSP00000327801,9606.ENSP00000333769,9606.ENSP00000346032,9606.ENSP00000346839,9606.ENSP00000358866,9606.ENSP00000367263,9606.ENSP00000379350,9606.ENSP00000420213	MYH9,GFAP,THBS1,VWF,CALR,PLEC,P4HB,BSG,ANXA2,FN1,FLNA,AHNAK,ITGB1,FLNB
GO Function	GO:0019899	Enzyme binding	26	2084	0.49	0.62	4.14e-05	9606.ENSP00000005257,9606.ENSP00000223095,9606.ENSP00000228251,9606.ENSP00000253024,9606.ENSP00000253408,9606.ENSP00000258962,9606.ENSP00000261366,9606.ENSP00000261405,9606.ENSP00000296930,9606.ENSP00000297185,9606.ENSP00000313199,9606.ENSP00000315130,9606.ENSP00000318195,9606.ENSP00000320866,9606.ENSP00000327801,9606.ENSP00000333298,9606.ENSP00000346032,9606.ENSP00000346839,9606.ENSP00000358866,…	RALA,SERPINE1,YBX3,TRIM28,GFAP,SRSF1,LMNB1,VWF,NPM1,HSPA9,HNRNPD,CLU,NCL,CALR,P4HB,LAMP1,ANXA2,FN1,FLNA,YBX1,PSAP,VDAC1,ITGB1,LAMP2,NPC2,PRKCSH
GO Function	GO:1901363	Heterocyclic compound binding	47	5977	0.29	0.47	4.14e-05	9606.ENSP00000005257,9606.ENSP00000216181,9606.ENSP00000228251,9606.ENSP00000245206,9606.ENSP00000247461,9606.ENSP00000253024,9606.ENSP00000258962,9606.ENSP00000261366,9606.ENSP00000261733,9606.ENSP00000296255,9606.ENSP00000296930,9606.ENSP00000297185,9606.ENSP00000300289,9606.ENSP00000313199,9606.ENSP00000318195,9606.ENSP00000320866,9606.ENSP00000323856,9606.ENSP00000325376,9606.ENSP00000325905,…	RALA,MYH9,YBX3,GOT2,CANX,TRIM28,SRSF1,LMNB1,ALDH2,RPN1,NPM1,HSPA9,PDIA3,HNRNPD,NCL,CALR,PLEC,HNRNPM,SRSF7,P4HB,GANAB,HNRNPA1,ANXA2,HNRNPA2B1,HNRNPH1,HNRNPA1L2,FLNA,RBMX,YBX1,VDAC2,HNRNPCL1,AHNAK,CKAP4,SRSF2,HNRNPA3,MYH11,TRA2B,FLNB,ACADVL,VIM,HNRNPC,PRKCSH,HNRNPCL3,HNRNPCL2,HYOU1,HNRNPCL4,HNRNPA1P48
GO Function	GO:0003730	mRNA 3-UTR binding	7	102	1.23	2025-05-01	11	9606.ENSP00000228251,9606.ENSP00000313199,9606.ENSP00000341826,9606.ENSP00000346694,9606.ENSP00000350090,9606.ENSP00000376309,9606.ENSP00000451291	YBX3,HNRNPD,HNRNPA1,HNRNPA2B1,HNRNPA1L2,HNRNPA3,HNRNPC
GO Function	GO:0005178	Integrin binding	8	159	2025-01-01	0.97	13	9606.ENSP00000216181,9606.ENSP00000253408,9606.ENSP00000260356,9606.ENSP00000261405,9606.ENSP00000320866,9606.ENSP00000327801,9606.ENSP00000346839,9606.ENSP00000379350	MYH9,GFAP,THBS1,VWF,CALR,P4HB,FN1,ITGB1
GO Function	GO:0005200	Structural constituent of cytoskeleton	7	107	1.21	2025-02-01	13	9606.ENSP00000253408,9606.ENSP00000261366,9606.ENSP00000323856,9606.ENSP00000327054,9606.ENSP00000357283,9606.ENSP00000363071,9606.ENSP00000446007	GFAP,LMNB1,PLEC,LMNB2,LMNA,DES,VIM
GO Function	GO:0008307	Structural constituent of muscle	5	44	1.45	0.96	49	9606.ENSP00000279022,9606.ENSP00000323856,9606.ENSP00000379616,9606.ENSP00000446955,9606.ENSP00000494125	MYL9,PLEC,MYH11,MYL6,TPM4
GO Function	GO:0008092	Cytoskeletal protein binding	16	1002	0.6	0.59	67	9606.ENSP00000005257,9606.ENSP00000216181,9606.ENSP00000279022,9606.ENSP00000315130,9606.ENSP00000323856,9606.ENSP00000327801,9606.ENSP00000346032,9606.ENSP00000358866,9606.ENSP00000363071,9606.ENSP00000379350,9606.ENSP00000379616,9606.ENSP00000420213,9606.ENSP00000463559,9606.ENSP00000464359,9606.ENSP00000494125,9606.ENSP00000498577	RALA,MYH9,MYL9,CLU,PLEC,P4HB,ANXA2,FLNA,DES,ITGB1,MYH11,FLNB,MYL12B,MYL12A,TPM4,TPM3
GO Function	GO:0005198	Structural molecule activity	14	776	0.65	0.62	76	9606.ENSP00000253408,9606.ENSP00000260356,9606.ENSP00000261366,9606.ENSP00000279022,9606.ENSP00000323856,9606.ENSP00000327054,9606.ENSP00000346839,9606.ENSP00000357283,9606.ENSP00000363071,9606.ENSP00000367263,9606.ENSP00000379616,9606.ENSP00000446007,9606.ENSP00000446955,9606.ENSP00000494125	GFAP,THBS1,LMNB1,MYL9,PLEC,LMNB2,FN1,LMNA,DES,AHNAK,MYH11,VIM,MYL6,TPM4
GO Function	GO:0051082	Unfolded protein binding	6	115	2025-11-01	0.71	24	9606.ENSP00000247461,9606.ENSP00000296930,9606.ENSP00000297185,9606.ENSP00000315130,9606.ENSP00000320866,9606.ENSP00000480150	CANX,NPM1,HSPA9,CLU,CALR,HYOU1
GO Function	GO:0005518	Collagen binding	5	66	1.28	0.74	25	9606.ENSP00000260356,9606.ENSP00000261405,9606.ENSP00000345672,9606.ENSP00000346839,9606.ENSP00000379350	THBS1,VWF,CTSB,FN1,ITGB1
GO Function	GO:0002020	Protease binding	6	135	2025-04-01	0.61	53	9606.ENSP00000223095,9606.ENSP00000261405,9606.ENSP00000346032,9606.ENSP00000346839,9606.ENSP00000378394,9606.ENSP00000379350	SERPINE1,VWF,ANXA2,FN1,PSAP,ITGB1
GO Function	GO:0042162	Telomeric DNA binding	4	37	1.43	0.67	53	9606.ENSP00000313199,9606.ENSP00000318195,9606.ENSP00000341826,9606.ENSP00000346694	HNRNPD,NCL,HNRNPA1,HNRNPA2B1
GO Function	GO:0032036	Myosin heavy chain binding	3	14	1.73	0.63	90	9606.ENSP00000279022,9606.ENSP00000463559,9606.ENSP00000464359	MYL9,MYL12B,MYL12A
GO Function	GO:0045296	Cadherin binding	8	334	0.78	0.46	142	9606.ENSP00000216181,9606.ENSP00000323856,9606.ENSP00000333769,9606.ENSP00000346032,9606.ENSP00000358866,9606.ENSP00000367263,9606.ENSP00000379350,9606.ENSP00000420213	MYH9,PLEC,BSG,ANXA2,FLNA,AHNAK,ITGB1,FLNB
GO Function	GO:0003779	Actin binding	9	448	0.7	0.43	175	9606.ENSP00000216181,9606.ENSP00000323856,9606.ENSP00000327801,9606.ENSP00000358866,9606.ENSP00000379350,9606.ENSP00000379616,9606.ENSP00000420213,9606.ENSP00000494125,9606.ENSP00000498577	MYH9,PLEC,P4HB,FLNA,ITGB1,MYH11,FLNB,TPM4,TPM3
GO Function	GO:0051087	Chaperone binding	5	108	2025-06-01	0.49	176	9606.ENSP00000261405,9606.ENSP00000315130,9606.ENSP00000320866,9606.ENSP00000346839,9606.ENSP00000480150	VWF,CLU,CALR,FN1,HYOU1
GO Function	GO:0097001	Ceramide binding	3	19	2025-06-01	0.54	176	9606.ENSP00000361635,9606.ENSP00000378394,9606.ENSP00000378487	VDAC2,PSAP,VDAC1
GO Function	GO:0019904	Protein domain specific binding	11	695	0.6	0.39	201	9606.ENSP00000216181,9606.ENSP00000253024,9606.ENSP00000325376,9606.ENSP00000325905,9606.ENSP00000333298,9606.ENSP00000341826,9606.ENSP00000346839,9606.ENSP00000359645,9606.ENSP00000408411,9606.ENSP00000416959,9606.ENSP00000446007	MYH9,TRIM28,HNRNPM,SRSF7,LAMP1,HNRNPA1,FN1,RBMX,LAMP2,TRA2B,VIM
GO Function	GO:0005509	Calcium ion binding	11	717	0.58	0.37	254	9606.ENSP00000247461,9606.ENSP00000260356,9606.ENSP00000279022,9606.ENSP00000320866,9606.ENSP00000346032,9606.ENSP00000378058,9606.ENSP00000446955,9606.ENSP00000463559,9606.ENSP00000464359,9606.ENSP00000466134,9606.ENSP00000494125	CANX,THBS1,MYL9,CALR,ANXA2,EFEMP1,MYL6,MYL12B,MYL12A,PRKCSH,TPM4
GO Function	GO:0044547	DNA topoisomerase binding	2	4	2025-01-02	0.44	398	9606.ENSP00000258962,9606.ENSP00000318195	SRSF1,NCL
GO Function	GO:0051015	Actin filament binding	6	213	0.85	0.38	401	9606.ENSP00000216181,9606.ENSP00000358866,9606.ENSP00000379616,9606.ENSP00000420213,9606.ENSP00000494125,9606.ENSP00000498577	MYH9,FLNA,MYH11,FLNB,TPM4,TPM3
GO Function	GO:0017022	Myosin binding	4	73	1.14	0.41	405	9606.ENSP00000005257,9606.ENSP00000279022,9606.ENSP00000463559,9606.ENSP00000464359	RALA,MYL9,MYL12B,MYL12A
GO Function	GO:0005102	Signaling receptor binding	16	1499	0.43	0.3	412	9606.ENSP00000005257,9606.ENSP00000216181,9606.ENSP00000223095,9606.ENSP00000247461,9606.ENSP00000253408,9606.ENSP00000260356,9606.ENSP00000261405,9606.ENSP00000315130,9606.ENSP00000320866,9606.ENSP00000327801,9606.ENSP00000346839,9606.ENSP00000357206,9606.ENSP00000358866,9606.ENSP00000378058,9606.ENSP00000379350,9606.ENSP00000464359	RALA,MYH9,SERPINE1,CANX,GFAP,THBS1,VWF,CLU,CALR,P4HB,FN1,NES,FLNA,EFEMP1,ITGB1,MYL12A
GO Function	GO:0015288	Porin activity	2	5	2.0	0.42	474	9606.ENSP00000361635,9606.ENSP00000378487	VDAC2,VDAC1
GO Component	GO:0070062	Extracellular exosome	52	2096	0.79	1.78	4.48e-28	9606.ENSP00000005257,9606.ENSP00000216181,9606.ENSP00000217131,9606.ENSP00000223095,9606.ENSP00000228318,9606.ENSP00000245206,9606.ENSP00000247461,9606.ENSP00000260356,9606.ENSP00000261405,9606.ENSP00000261733,9606.ENSP00000297185,9606.ENSP00000300289,9606.ENSP00000315130,9606.ENSP00000318195,9606.ENSP00000320866,9606.ENSP00000323856,9606.ENSP00000325376,9606.ENSP00000325905,9606.ENSP00000327801,…	RALA,MYH9,CTSZ,SERPINE1,SLC25A3,GOT2,CANX,THBS1,VWF,ALDH2,HSPA9,PDIA3,CLU,NCL,CALR,PLEC,HNRNPM,SRSF7,P4HB,LAMP1,BSG,GANAB,HNRNPA1,CTSB,ANXA2,HNRNPA2B1,FN1,FLNA,RBMX,YBX1,DES,AHNAK,CKAP4,PRCP,EFEMP1,PSAP,VDAC1,ITGB1,MYH11,LAMP2,FLNB,VIM,MYL6,NPC2,HNRNPC,PECAM1,MYL12B,MYL12A,HYOU1,TPM4,TPM3,CD59
GO Component	GO:0005615	Extracellular space	53	3247	0.61	1.19	9.32e-21	9606.ENSP00000005257,9606.ENSP00000216181,9606.ENSP00000217131,9606.ENSP00000223095,9606.ENSP00000228318,9606.ENSP00000245206,9606.ENSP00000247461,9606.ENSP00000260356,9606.ENSP00000261405,9606.ENSP00000261733,9606.ENSP00000264036,9606.ENSP00000297185,9606.ENSP00000300289,9606.ENSP00000315130,9606.ENSP00000318195,9606.ENSP00000320866,9606.ENSP00000323856,9606.ENSP00000325376,9606.ENSP00000325905,…	RALA,MYH9,CTSZ,SERPINE1,SLC25A3,GOT2,CANX,THBS1,VWF,ALDH2,MCAM,HSPA9,PDIA3,CLU,NCL,CALR,PLEC,HNRNPM,SRSF7,P4HB,LAMP1,BSG,GANAB,HNRNPA1,CTSB,ANXA2,HNRNPA2B1,FN1,FLNA,RBMX,YBX1,DES,AHNAK,CKAP4,PRCP,EFEMP1,PSAP,VDAC1,ITGB1,MYH11,LAMP2,FLNB,VIM,MYL6,NPC2,HNRNPC,PECAM1,MYL12B,MYL12A,HYOU1,TPM4,TPM3,CD59
GO Component	GO:0031982	Vesicle	54	3957	0.53	1.0	1.02e-17	9606.ENSP00000005257,9606.ENSP00000216181,9606.ENSP00000217131,9606.ENSP00000223095,9606.ENSP00000228318,9606.ENSP00000245206,9606.ENSP00000247461,9606.ENSP00000260356,9606.ENSP00000261405,9606.ENSP00000261733,9606.ENSP00000296255,9606.ENSP00000297185,9606.ENSP00000300289,9606.ENSP00000315130,9606.ENSP00000318195,9606.ENSP00000320866,9606.ENSP00000323856,9606.ENSP00000325376,9606.ENSP00000325905,…	RALA,MYH9,CTSZ,SERPINE1,SLC25A3,GOT2,CANX,THBS1,VWF,ALDH2,RPN1,HSPA9,PDIA3,CLU,NCL,CALR,PLEC,HNRNPM,SRSF7,P4HB,LAMP1,BSG,GANAB,HNRNPA1,CTSB,ANXA2,HNRNPA2B1,FN1,FLNA,RBMX,YBX1,VDAC2,DES,AHNAK,CKAP4,PRCP,EFEMP1,PSAP,VDAC1,ITGB1,MYH11,LAMP2,FLNB,VIM,MYL6,NPC2,HNRNPC,PECAM1,MYL12B,MYL12A,HYOU1,TPM4,TPM3,CD59
GO Component	GO:0005925	Focal adhesion	18	416	2025-03-01	1.82	2.02e-11	9606.ENSP00000005257,9606.ENSP00000216181,9606.ENSP00000264036,9606.ENSP00000296930,9606.ENSP00000297185,9606.ENSP00000300289,9606.ENSP00000320866,9606.ENSP00000323856,9606.ENSP00000327801,9606.ENSP00000333769,9606.ENSP00000358866,9606.ENSP00000367263,9606.ENSP00000379350,9606.ENSP00000420213,9606.ENSP00000446007,9606.ENSP00000480150,9606.ENSP00000494125,9606.ENSP00000498879	RALA,MYH9,MCAM,NPM1,HSPA9,PDIA3,CALR,PLEC,P4HB,BSG,FLNA,AHNAK,ITGB1,FLNB,VIM,HYOU1,TPM4,CD59
GO Component	GO:0043229	Intracellular organelle	78	13231	0.17	0.45	1.93e-10	9606.ENSP00000005257,9606.ENSP00000216181,9606.ENSP00000217131,9606.ENSP00000223095,9606.ENSP00000228251,9606.ENSP00000228318,9606.ENSP00000245206,9606.ENSP00000247461,9606.ENSP00000253024,9606.ENSP00000253408,9606.ENSP00000258962,9606.ENSP00000260356,9606.ENSP00000261366,9606.ENSP00000261405,9606.ENSP00000261733,9606.ENSP00000264036,9606.ENSP00000279022,9606.ENSP00000296255,9606.ENSP00000296930,…	RALA,MYH9,CTSZ,SERPINE1,YBX3,SLC25A3,GOT2,CANX,TRIM28,GFAP,SRSF1,THBS1,LMNB1,VWF,ALDH2,MCAM,MYL9,RPN1,NPM1,HSPA9,PDIA3,HNRNPD,CLU,NCL,CALR,PLEC,HNRNPM,SRSF7,LMNB2,P4HB,LAMP1,BSG,GANAB,HNRNPA1,CTSB,ANXA2,HNRNPA2B1,FN1,HNRNPH1,HNRNPA1L2,NES,LMNA,FLNA,RBMX,YBX1,VDAC2,DES,HNRNPCL1,AHNAK,CKAP4,SRSF2,HNRNPA3,PRCP,PSAP,VDAC1,ITGB1,MYH11,LAMP2,HSD17B4,TRA2B,FLNB,ACADVL,VIM,MYL6,NPC2,HNRNPC,PECAM1,MYL12B,…
GO Component	GO:0042470	Melanosome	11	109	2025-04-01	2.27	3.06e-10	9606.ENSP00000247461,9606.ENSP00000296255,9606.ENSP00000300289,9606.ENSP00000327801,9606.ENSP00000333298,9606.ENSP00000333769,9606.ENSP00000340466,9606.ENSP00000345672,9606.ENSP00000346032,9606.ENSP00000379350,9606.ENSP00000379616	CANX,RPN1,PDIA3,P4HB,LAMP1,BSG,GANAB,CTSB,ANXA2,ITGB1,MYH11
GO Component	GO:0043226	Organelle	79	14017	0.15	0.43	3.55e-10	9606.ENSP00000005257,9606.ENSP00000216181,9606.ENSP00000217131,9606.ENSP00000223095,9606.ENSP00000228251,9606.ENSP00000228318,9606.ENSP00000245206,9606.ENSP00000247461,9606.ENSP00000253024,9606.ENSP00000253408,9606.ENSP00000258962,9606.ENSP00000260356,9606.ENSP00000261366,9606.ENSP00000261405,9606.ENSP00000261733,9606.ENSP00000264036,9606.ENSP00000279022,9606.ENSP00000296255,9606.ENSP00000296930,…	RALA,MYH9,CTSZ,SERPINE1,YBX3,SLC25A3,GOT2,CANX,TRIM28,GFAP,SRSF1,THBS1,LMNB1,VWF,ALDH2,MCAM,MYL9,RPN1,NPM1,HSPA9,PDIA3,HNRNPD,CLU,NCL,CALR,PLEC,HNRNPM,SRSF7,LMNB2,P4HB,LAMP1,BSG,GANAB,HNRNPA1,CTSB,ANXA2,HNRNPA2B1,FN1,HNRNPH1,HNRNPA1L2,NES,LMNA,FLNA,RBMX,YBX1,VDAC2,DES,HNRNPCL1,AHNAK,CKAP4,SRSF2,HNRNPA3,PRCP,EFEMP1,PSAP,VDAC1,ITGB1,MYH11,LAMP2,HSD17B4,TRA2B,FLNB,ACADVL,VIM,MYL6,NPC2,HNRNPC,PECAM1,…
GO Component	GO:0043227	Membrane-bounded organelle	77	13188	0.16	0.44	2.12e-09	9606.ENSP00000005257,9606.ENSP00000216181,9606.ENSP00000217131,9606.ENSP00000223095,9606.ENSP00000228251,9606.ENSP00000228318,9606.ENSP00000245206,9606.ENSP00000247461,9606.ENSP00000253024,9606.ENSP00000253408,9606.ENSP00000258962,9606.ENSP00000260356,9606.ENSP00000261366,9606.ENSP00000261405,9606.ENSP00000261733,9606.ENSP00000264036,9606.ENSP00000296255,9606.ENSP00000296930,9606.ENSP00000297185,…	RALA,MYH9,CTSZ,SERPINE1,YBX3,SLC25A3,GOT2,CANX,TRIM28,GFAP,SRSF1,THBS1,LMNB1,VWF,ALDH2,MCAM,RPN1,NPM1,HSPA9,PDIA3,HNRNPD,CLU,NCL,CALR,PLEC,HNRNPM,SRSF7,LMNB2,P4HB,LAMP1,BSG,GANAB,HNRNPA1,CTSB,ANXA2,HNRNPA2B1,FN1,HNRNPH1,HNRNPA1L2,LMNA,FLNA,RBMX,YBX1,VDAC2,DES,HNRNPCL1,AHNAK,CKAP4,SRSF2,HNRNPA3,PRCP,EFEMP1,PSAP,VDAC1,ITGB1,MYH11,LAMP2,HSD17B4,TRA2B,FLNB,ACADVL,VIM,MYL6,NPC2,HNRNPC,PECAM1,MYL12B,MY…
GO Component	GO:0005681	Spliceosomal complex	12	197	1.18	1.78	5.31e-09	9606.ENSP00000258962,9606.ENSP00000318195,9606.ENSP00000325376,9606.ENSP00000341826,9606.ENSP00000346694,9606.ENSP00000349168,9606.ENSP00000350090,9606.ENSP00000359645,9606.ENSP00000361626,9606.ENSP00000376309,9606.ENSP00000416959,9606.ENSP00000451291	SRSF1,NCL,HNRNPM,HNRNPA1,HNRNPA2B1,HNRNPH1,HNRNPA1L2,RBMX,YBX1,HNRNPA3,TRA2B,HNRNPC
GO Component	GO:0030141	Secretory granule	20	873	0.76	2025-11-01	2.68e-08	9606.ENSP00000216181,9606.ENSP00000217131,9606.ENSP00000223095,9606.ENSP00000260356,9606.ENSP00000261405,9606.ENSP00000315130,9606.ENSP00000320866,9606.ENSP00000333298,9606.ENSP00000333769,9606.ENSP00000345672,9606.ENSP00000346032,9606.ENSP00000346839,9606.ENSP00000361635,9606.ENSP00000367265,9606.ENSP00000377055,9606.ENSP00000378394,9606.ENSP00000408411,9606.ENSP00000451206,9606.ENSP00000457421,…	MYH9,CTSZ,SERPINE1,THBS1,VWF,CLU,CALR,LAMP1,BSG,CTSB,ANXA2,FN1,VDAC2,CKAP4,PRCP,PSAP,LAMP2,NPC2,PECAM1,CD59
GO Component	GO:0071013	Catalytic step 2 spliceosome	9	90	2025-04-01	2025-09-01	2.68e-08	9606.ENSP00000258962,9606.ENSP00000325376,9606.ENSP00000341826,9606.ENSP00000346694,9606.ENSP00000349168,9606.ENSP00000350090,9606.ENSP00000359645,9606.ENSP00000376309,9606.ENSP00000451291	SRSF1,HNRNPM,HNRNPA1,HNRNPA2B1,HNRNPH1,HNRNPA1L2,RBMX,HNRNPA3,HNRNPC
GO Component	GO:0070013	Intracellular organelle lumen	49	5660	0.33	0.58	1.01e-07	9606.ENSP00000216181,9606.ENSP00000217131,9606.ENSP00000223095,9606.ENSP00000245206,9606.ENSP00000247461,9606.ENSP00000253024,9606.ENSP00000258962,9606.ENSP00000260356,9606.ENSP00000261366,9606.ENSP00000261405,9606.ENSP00000261733,9606.ENSP00000296930,9606.ENSP00000297185,9606.ENSP00000300289,9606.ENSP00000313199,9606.ENSP00000315130,9606.ENSP00000318195,9606.ENSP00000320866,9606.ENSP00000325376,…	MYH9,CTSZ,SERPINE1,GOT2,CANX,TRIM28,SRSF1,THBS1,LMNB1,VWF,ALDH2,NPM1,HSPA9,PDIA3,HNRNPD,CLU,NCL,CALR,HNRNPM,SRSF7,LMNB2,P4HB,GANAB,HNRNPA1,CTSB,ANXA2,HNRNPA2B1,FN1,HNRNPH1,LMNA,FLNA,RBMX,YBX1,VDAC2,CKAP4,SRSF2,HNRNPA3,PSAP,VDAC1,LAMP2,HSD17B4,TRA2B,ACADVL,VIM,NPC2,HNRNPC,PRKCSH,HYOU1,HNRNPA1P48
GO Component	GO:0032432	Actin filament bundle	8	74	1.43	1.79	1.23e-07	9606.ENSP00000216181,9606.ENSP00000279022,9606.ENSP00000358866,9606.ENSP00000420213,9606.ENSP00000463559,9606.ENSP00000464359,9606.ENSP00000494125,9606.ENSP00000498577	MYH9,MYL9,FLNA,FLNB,MYL12B,MYL12A,TPM4,TPM3
GO Component	GO:0031410	Cytoplasmic vesicle	31	2482	0.49	0.73	2.32e-07	9606.ENSP00000005257,9606.ENSP00000216181,9606.ENSP00000217131,9606.ENSP00000223095,9606.ENSP00000247461,9606.ENSP00000260356,9606.ENSP00000261405,9606.ENSP00000296255,9606.ENSP00000300289,9606.ENSP00000315130,9606.ENSP00000320866,9606.ENSP00000327801,9606.ENSP00000333298,9606.ENSP00000333769,9606.ENSP00000340466,9606.ENSP00000345672,9606.ENSP00000346032,9606.ENSP00000346839,9606.ENSP00000361635,…	RALA,MYH9,CTSZ,SERPINE1,CANX,THBS1,VWF,RPN1,PDIA3,CLU,CALR,P4HB,LAMP1,BSG,GANAB,CTSB,ANXA2,FN1,VDAC2,CKAP4,PRCP,PSAP,ITGB1,MYH11,LAMP2,FLNB,VIM,NPC2,PECAM1,HYOU1,CD59
GO Component	GO:0016460	Myosin II complex	6	26	1.76	1.92	2.38e-07	9606.ENSP00000216181,9606.ENSP00000279022,9606.ENSP00000379616,9606.ENSP00000446955,9606.ENSP00000463559,9606.ENSP00000464359	MYH9,MYL9,MYH11,MYL6,MYL12B,MYL12A
GO Component	GO:0005788	Endoplasmic reticulum lumen	12	312	0.98	1.27	4.61e-07	9606.ENSP00000217131,9606.ENSP00000247461,9606.ENSP00000260356,9606.ENSP00000300289,9606.ENSP00000315130,9606.ENSP00000320866,9606.ENSP00000327801,9606.ENSP00000340466,9606.ENSP00000346839,9606.ENSP00000367265,9606.ENSP00000466134,9606.ENSP00000480150	CTSZ,CANX,THBS1,PDIA3,CLU,CALR,P4HB,GANAB,FN1,CKAP4,PRKCSH,HYOU1
GO Component	GO:0043292	Contractile fiber	11	246	2025-05-01	1.34	4.61e-07	9606.ENSP00000279022,9606.ENSP00000323856,9606.ENSP00000358866,9606.ENSP00000363071,9606.ENSP00000367263,9606.ENSP00000379616,9606.ENSP00000420213,9606.ENSP00000463559,9606.ENSP00000464359,9606.ENSP00000494125,9606.ENSP00000498577	MYL9,PLEC,FLNA,DES,AHNAK,MYH11,FLNB,MYL12B,MYL12A,TPM4,TPM3
GO Component	GO:0070161	Anchoring junction	22	1325	0.62	0.85	5.83e-07	9606.ENSP00000005257,9606.ENSP00000216181,9606.ENSP00000228251,9606.ENSP00000264036,9606.ENSP00000296930,9606.ENSP00000297185,9606.ENSP00000300289,9606.ENSP00000320866,9606.ENSP00000323856,9606.ENSP00000327801,9606.ENSP00000333769,9606.ENSP00000346032,9606.ENSP00000358866,9606.ENSP00000363071,9606.ENSP00000367263,9606.ENSP00000379350,9606.ENSP00000420213,9606.ENSP00000446007,9606.ENSP00000457421,…	RALA,MYH9,YBX3,MCAM,NPM1,HSPA9,PDIA3,CALR,PLEC,P4HB,BSG,ANXA2,FLNA,DES,AHNAK,ITGB1,FLNB,VIM,PECAM1,HYOU1,TPM4,CD59
GO Component	GO:0001725	Stress fiber	7	65	1.43	2025-06-01	1.00e-06	9606.ENSP00000216181,9606.ENSP00000279022,9606.ENSP00000420213,9606.ENSP00000463559,9606.ENSP00000464359,9606.ENSP00000494125,9606.ENSP00000498577	MYH9,MYL9,FLNB,MYL12B,MYL12A,TPM4,TPM3
GO Component	GO:1990904	Ribonucleoprotein complex	16	687	0.76	1.0	1.00e-06	9606.ENSP00000258962,9606.ENSP00000296930,9606.ENSP00000313199,9606.ENSP00000318195,9606.ENSP00000320866,9606.ENSP00000325376,9606.ENSP00000341826,9606.ENSP00000346694,9606.ENSP00000349168,9606.ENSP00000350090,9606.ENSP00000359645,9606.ENSP00000361626,9606.ENSP00000376309,9606.ENSP00000416959,9606.ENSP00000446007,9606.ENSP00000451291	SRSF1,NPM1,HNRNPD,NCL,CALR,HNRNPM,HNRNPA1,HNRNPA2B1,HNRNPH1,HNRNPA1L2,RBMX,YBX1,HNRNPA3,TRA2B,VIM,HNRNPC
GO Component	GO:0032991	Protein-containing complex	46	5506	0.32	0.54	1.17e-06	9606.ENSP00000216181,9606.ENSP00000223095,9606.ENSP00000247461,9606.ENSP00000253024,9606.ENSP00000258962,9606.ENSP00000260356,9606.ENSP00000279022,9606.ENSP00000296255,9606.ENSP00000296930,9606.ENSP00000297185,9606.ENSP00000300289,9606.ENSP00000313199,9606.ENSP00000315130,9606.ENSP00000318195,9606.ENSP00000320866,9606.ENSP00000325376,9606.ENSP00000327801,9606.ENSP00000340466,9606.ENSP00000341826,…	MYH9,SERPINE1,CANX,TRIM28,SRSF1,THBS1,MYL9,RPN1,NPM1,HSPA9,PDIA3,HNRNPD,CLU,NCL,CALR,HNRNPM,P4HB,GANAB,HNRNPA1,CTSB,ANXA2,HNRNPA2B1,FN1,HNRNPH1,HNRNPA1L2,FLNA,RBMX,YBX1,VDAC2,AHNAK,HNRNPA3,VDAC1,ITGB1,MYH11,LAMP2,TRA2B,VIM,MYL6,HNRNPC,PECAM1,MYL12B,MYL12A,PRKCSH,HYOU1,TPM4,TPM3
GO Component	GO:0043231	Intracellular membrane-bounded organelle	71	12149	0.16	0.41	1.17e-06	9606.ENSP00000005257,9606.ENSP00000216181,9606.ENSP00000217131,9606.ENSP00000223095,9606.ENSP00000228251,9606.ENSP00000228318,9606.ENSP00000245206,9606.ENSP00000247461,9606.ENSP00000253024,9606.ENSP00000253408,9606.ENSP00000258962,9606.ENSP00000260356,9606.ENSP00000261366,9606.ENSP00000261405,9606.ENSP00000261733,9606.ENSP00000264036,9606.ENSP00000296255,9606.ENSP00000296930,9606.ENSP00000297185,…	RALA,MYH9,CTSZ,SERPINE1,YBX3,SLC25A3,GOT2,CANX,TRIM28,GFAP,SRSF1,THBS1,LMNB1,VWF,ALDH2,MCAM,RPN1,NPM1,HSPA9,PDIA3,HNRNPD,CLU,NCL,CALR,PLEC,HNRNPM,SRSF7,LMNB2,P4HB,LAMP1,BSG,GANAB,HNRNPA1,CTSB,ANXA2,HNRNPA2B1,FN1,HNRNPH1,HNRNPA1L2,LMNA,FLNA,RBMX,YBX1,VDAC2,DES,HNRNPCL1,AHNAK,CKAP4,SRSF2,HNRNPA3,PRCP,PSAP,VDAC1,ITGB1,MYH11,LAMP2,HSD17B4,TRA2B,FLNB,ACADVL,VIM,NPC2,HNRNPC,PECAM1,PRKCSH,HNRNPCL3,HNRNP…
GO Component	GO:0030054	Cell junction	27	2115	0.5	0.71	1.56e-06	9606.ENSP00000005257,9606.ENSP00000216181,9606.ENSP00000228251,9606.ENSP00000247461,9606.ENSP00000264036,9606.ENSP00000296930,9606.ENSP00000297185,9606.ENSP00000300289,9606.ENSP00000313199,9606.ENSP00000315130,9606.ENSP00000320866,9606.ENSP00000323856,9606.ENSP00000327801,9606.ENSP00000333298,9606.ENSP00000333769,9606.ENSP00000346032,9606.ENSP00000358866,9606.ENSP00000363071,9606.ENSP00000367263,…	RALA,MYH9,YBX3,CANX,MCAM,NPM1,HSPA9,PDIA3,HNRNPD,CLU,CALR,PLEC,P4HB,LAMP1,BSG,ANXA2,FLNA,DES,AHNAK,VDAC1,ITGB1,FLNB,VIM,PECAM1,HYOU1,TPM4,CD59
GO Component	GO:0030016	Myofibril	10	237	2025-02-01	2025-02-01	2.88e-06	9606.ENSP00000279022,9606.ENSP00000323856,9606.ENSP00000358866,9606.ENSP00000363071,9606.ENSP00000367263,9606.ENSP00000420213,9606.ENSP00000463559,9606.ENSP00000464359,9606.ENSP00000494125,9606.ENSP00000498577	MYL9,PLEC,FLNA,DES,AHNAK,FLNB,MYL12B,MYL12A,TPM4,TPM3
GO Component	GO:0099512	Supramolecular fiber	18	1000	0.65	0.83	4.17e-06	9606.ENSP00000216181,9606.ENSP00000253408,9606.ENSP00000261366,9606.ENSP00000279022,9606.ENSP00000323856,9606.ENSP00000327054,9606.ENSP00000357206,9606.ENSP00000357283,9606.ENSP00000358866,9606.ENSP00000363071,9606.ENSP00000367263,9606.ENSP00000379616,9606.ENSP00000420213,9606.ENSP00000446007,9606.ENSP00000463559,9606.ENSP00000464359,9606.ENSP00000494125,9606.ENSP00000498577	MYH9,GFAP,LMNB1,MYL9,PLEC,LMNB2,NES,LMNA,FLNA,DES,AHNAK,MYH11,FLNB,VIM,MYL12B,MYL12A,TPM4,TPM3
GO Component	GO:0062023	Collagen-containing extracellular matrix	12	407	0.87	2025-03-01	5.08e-06	9606.ENSP00000217131,9606.ENSP00000223095,9606.ENSP00000260356,9606.ENSP00000261405,9606.ENSP00000315130,9606.ENSP00000320866,9606.ENSP00000325376,9606.ENSP00000345672,9606.ENSP00000346032,9606.ENSP00000346839,9606.ENSP00000378058,9606.ENSP00000378394	CTSZ,SERPINE1,THBS1,VWF,CLU,CALR,HNRNPM,CTSB,ANXA2,FN1,EFEMP1,PSAP
GO Component	GO:0030017	Sarcomere	9	217	2025-01-01	2025-09-01	1.42e-05	9606.ENSP00000279022,9606.ENSP00000323856,9606.ENSP00000358866,9606.ENSP00000363071,9606.ENSP00000420213,9606.ENSP00000463559,9606.ENSP00000464359,9606.ENSP00000494125,9606.ENSP00000498577	MYL9,PLEC,FLNA,DES,FLNB,MYL12B,MYL12A,TPM4,TPM3
GO Component	GO:0099080	Supramolecular complex	20	1366	0.56	0.71	1.66e-05	9606.ENSP00000216181,9606.ENSP00000253408,9606.ENSP00000261366,9606.ENSP00000279022,9606.ENSP00000318195,9606.ENSP00000323856,9606.ENSP00000327054,9606.ENSP00000357206,9606.ENSP00000357283,9606.ENSP00000358866,9606.ENSP00000361626,9606.ENSP00000363071,9606.ENSP00000367263,9606.ENSP00000379616,9606.ENSP00000420213,9606.ENSP00000446007,9606.ENSP00000463559,9606.ENSP00000464359,9606.ENSP00000494125,…	MYH9,GFAP,LMNB1,MYL9,NCL,PLEC,LMNB2,NES,LMNA,FLNA,YBX1,DES,AHNAK,MYH11,FLNB,VIM,MYL12B,MYL12A,TPM4,TPM3
GO Component	GO:0015629	Actin cytoskeleton	12	482	0.79	0.88	2.69e-05	9606.ENSP00000216181,9606.ENSP00000279022,9606.ENSP00000358866,9606.ENSP00000367263,9606.ENSP00000379616,9606.ENSP00000420213,9606.ENSP00000446955,9606.ENSP00000451291,9606.ENSP00000463559,9606.ENSP00000464359,9606.ENSP00000494125,9606.ENSP00000498577	MYH9,MYL9,FLNA,AHNAK,MYH11,FLNB,MYL6,HNRNPC,MYL12B,MYL12A,TPM4,TPM3
GO Component	GO:0140534	Endoplasmic reticulum protein-containing complex	7	129	1.13	2025-06-01	5.43e-05	9606.ENSP00000296255,9606.ENSP00000300289,9606.ENSP00000320866,9606.ENSP00000327801,9606.ENSP00000340466,9606.ENSP00000466134,9606.ENSP00000480150	RPN1,PDIA3,CALR,P4HB,GANAB,PRKCSH,HYOU1
GO Component	GO:0030018	Z disc	7	131	2025-12-01	2025-05-01	5.87e-05	9606.ENSP00000279022,9606.ENSP00000323856,9606.ENSP00000358866,9606.ENSP00000363071,9606.ENSP00000420213,9606.ENSP00000463559,9606.ENSP00000464359	MYL9,PLEC,FLNA,DES,FLNB,MYL12B,MYL12A
GO Component	GO:0042383	Sarcolemma	7	132	2025-12-01	2025-05-01	6.03e-05	9606.ENSP00000323856,9606.ENSP00000333298,9606.ENSP00000333769,9606.ENSP00000346032,9606.ENSP00000363071,9606.ENSP00000367263,9606.ENSP00000379350	PLEC,LAMP1,BSG,ANXA2,DES,AHNAK,ITGB1
GO Component	GO:0031091	Platelet alpha granule	6	89	1.23	2025-06-01	9.36e-05	9606.ENSP00000223095,9606.ENSP00000260356,9606.ENSP00000261405,9606.ENSP00000315130,9606.ENSP00000346839,9606.ENSP00000457421	SERPINE1,THBS1,VWF,CLU,FN1,PECAM1
GO Component	GO:0034399	Nuclear periphery	7	150	2025-07-01	0.96	12	9606.ENSP00000261366,9606.ENSP00000325376,9606.ENSP00000327054,9606.ENSP00000346032,9606.ENSP00000346694,9606.ENSP00000357283,9606.ENSP00000446007	LMNB1,HNRNPM,LMNB2,ANXA2,HNRNPA2B1,LMNA,VIM
GO Component	GO:0042582	Azurophil granule	7	154	2025-05-01	0.94	14	9606.ENSP00000333298,9606.ENSP00000346032,9606.ENSP00000367265,9606.ENSP00000377055,9606.ENSP00000378394,9606.ENSP00000408411,9606.ENSP00000451206	LAMP1,ANXA2,CKAP4,PRCP,PSAP,LAMP2,NPC2
GO Component	GO:0035577	Azurophil granule membrane	5	57	1.34	2025-04-01	18	9606.ENSP00000333298,9606.ENSP00000367265,9606.ENSP00000377055,9606.ENSP00000378394,9606.ENSP00000408411	LAMP1,CKAP4,PRCP,PSAP,LAMP2
GO Component	GO:0005903	Brush border	6	106	1.15	0.95	21	9606.ENSP00000216181,9606.ENSP00000323856,9606.ENSP00000358866,9606.ENSP00000420213,9606.ENSP00000446955,9606.ENSP00000463559	MYH9,PLEC,FLNA,FLNB,MYL6,MYL12B
GO Component	GO:0045111	Intermediate filament cytoskeleton	8	247	0.91	0.81	29	9606.ENSP00000253408,9606.ENSP00000261366,9606.ENSP00000323856,9606.ENSP00000327054,9606.ENSP00000357206,9606.ENSP00000357283,9606.ENSP00000363071,9606.ENSP00000446007	GFAP,LMNB1,PLEC,LMNB2,NES,LMNA,DES,VIM
GO Component	GO:0031093	Platelet alpha granule lumen	5	66	1.28	0.95	33	9606.ENSP00000223095,9606.ENSP00000260356,9606.ENSP00000261405,9606.ENSP00000315130,9606.ENSP00000346839	SERPINE1,THBS1,VWF,CLU,FN1
GO Component	GO:0005737	Cytoplasm	66	12056	0.14	0.34	51	9606.ENSP00000005257,9606.ENSP00000216181,9606.ENSP00000217131,9606.ENSP00000223095,9606.ENSP00000228251,9606.ENSP00000228318,9606.ENSP00000245206,9606.ENSP00000247461,9606.ENSP00000253408,9606.ENSP00000258962,9606.ENSP00000260356,9606.ENSP00000261405,9606.ENSP00000261733,9606.ENSP00000279022,9606.ENSP00000296255,9606.ENSP00000296930,9606.ENSP00000297185,9606.ENSP00000300289,9606.ENSP00000313199,…	RALA,MYH9,CTSZ,SERPINE1,YBX3,SLC25A3,GOT2,CANX,GFAP,SRSF1,THBS1,VWF,ALDH2,MYL9,RPN1,NPM1,HSPA9,PDIA3,HNRNPD,CLU,NCL,CALR,PLEC,HNRNPM,SRSF7,P4HB,LAMP1,BSG,GANAB,HNRNPA1,CTSB,ANXA2,HNRNPA2B1,FN1,HNRNPH1,HNRNPA1L2,NES,LMNA,FLNA,YBX1,VDAC2,DES,AHNAK,CKAP4,SRSF2,PRCP,PSAP,VDAC1,ITGB1,MYH11,LAMP2,HSD17B4,FLNB,ACADVL,VIM,MYL6,NPC2,HNRNPC,PECAM1,MYL12B,MYL12A,PRKCSH,HYOU1,TPM4,TPM3,CD59
GO Component	GO:0016363	Nuclear matrix	6	128	2025-07-01	0.83	55	9606.ENSP00000261366,9606.ENSP00000325376,9606.ENSP00000346032,9606.ENSP00000346694,9606.ENSP00000357283,9606.ENSP00000446007	LMNB1,HNRNPM,ANXA2,HNRNPA2B1,LMNA,VIM
GO Component	GO:0005882	Intermediate filament	7	207	0.93	0.75	79	9606.ENSP00000253408,9606.ENSP00000261366,9606.ENSP00000327054,9606.ENSP00000357206,9606.ENSP00000357283,9606.ENSP00000363071,9606.ENSP00000446007	GFAP,LMNB1,LMNB2,NES,LMNA,DES,VIM
GO Component	GO:0045335	Phagocytic vesicle	6	139	2025-03-01	0.78	83	9606.ENSP00000300289,9606.ENSP00000320866,9606.ENSP00000333298,9606.ENSP00000408411,9606.ENSP00000420213,9606.ENSP00000446007	PDIA3,CALR,LAMP1,LAMP2,FLNB,VIM
GO Component	GO:0005652	Nuclear lamina	3	12	1.79	0.93	88	9606.ENSP00000261366,9606.ENSP00000327054,9606.ENSP00000357283	LMNB1,LMNB2,LMNA
GO Component	GO:0005938	Cell cortex	8	304	0.82	0.67	11	9606.ENSP00000216181,9606.ENSP00000217131,9606.ENSP00000279022,9606.ENSP00000318195,9606.ENSP00000358866,9606.ENSP00000420213,9606.ENSP00000463559,9606.ENSP00000494125	MYH9,CTSZ,MYL9,NCL,FLNA,FLNB,MYL12B,TPM4
GO Component	GO:0098552	Side of membrane	11	611	0.65	0.6	11	9606.ENSP00000216181,9606.ENSP00000247461,9606.ENSP00000253408,9606.ENSP00000260356,9606.ENSP00000264036,9606.ENSP00000320866,9606.ENSP00000327801,9606.ENSP00000333298,9606.ENSP00000345672,9606.ENSP00000379350,9606.ENSP00000498879	MYH9,CANX,GFAP,THBS1,MCAM,CALR,P4HB,LAMP1,CTSB,ITGB1,CD59
GO Component	GO:0005856	Cytoskeleton	23	2369	0.38	0.45	12	9606.ENSP00000216181,9606.ENSP00000253408,9606.ENSP00000261366,9606.ENSP00000279022,9606.ENSP00000296930,9606.ENSP00000323856,9606.ENSP00000327054,9606.ENSP00000327801,9606.ENSP00000357206,9606.ENSP00000357283,9606.ENSP00000358866,9606.ENSP00000363071,9606.ENSP00000367263,9606.ENSP00000367265,9606.ENSP00000379616,9606.ENSP00000420213,9606.ENSP00000446007,9606.ENSP00000446955,9606.ENSP00000451291,…	MYH9,GFAP,LMNB1,MYL9,NPM1,PLEC,LMNB2,P4HB,NES,LMNA,FLNA,DES,AHNAK,CKAP4,MYH11,FLNB,VIM,MYL6,HNRNPC,MYL12B,MYL12A,TPM4,TPM3
GO Component	GO:0030667	Secretory granule membrane	8	308	0.81	0.67	12	9606.ENSP00000333298,9606.ENSP00000333769,9606.ENSP00000367265,9606.ENSP00000377055,9606.ENSP00000378394,9606.ENSP00000408411,9606.ENSP00000457421,9606.ENSP00000498879	LAMP1,BSG,CKAP4,PRCP,PSAP,LAMP2,PECAM1,CD59
GO Component	GO:0005764	Lysosome	12	746	0.6	0.56	13	9606.ENSP00000217131,9606.ENSP00000253408,9606.ENSP00000320866,9606.ENSP00000333298,9606.ENSP00000345672,9606.ENSP00000346032,9606.ENSP00000367263,9606.ENSP00000367265,9606.ENSP00000377055,9606.ENSP00000378394,9606.ENSP00000408411,9606.ENSP00000451206	CTSZ,GFAP,CALR,LAMP1,CTSB,ANXA2,AHNAK,CKAP4,PRCP,PSAP,LAMP2,NPC2
GO Component	GO:0031090	Organelle membrane	30	3673	0.31	0.41	14	9606.ENSP00000005257,9606.ENSP00000217131,9606.ENSP00000228318,9606.ENSP00000247461,9606.ENSP00000253408,9606.ENSP00000261366,9606.ENSP00000296255,9606.ENSP00000297185,9606.ENSP00000300289,9606.ENSP00000315130,9606.ENSP00000320866,9606.ENSP00000323856,9606.ENSP00000327054,9606.ENSP00000333298,9606.ENSP00000333769,9606.ENSP00000346032,9606.ENSP00000357283,9606.ENSP00000361635,9606.ENSP00000367263,…	RALA,CTSZ,SLC25A3,CANX,GFAP,LMNB1,RPN1,HSPA9,PDIA3,CLU,CALR,PLEC,LMNB2,LAMP1,BSG,ANXA2,LMNA,VDAC2,AHNAK,CKAP4,PRCP,PSAP,VDAC1,ITGB1,LAMP2,HSD17B4,TRA2B,ACADVL,PECAM1,CD59
GO Component	GO:0034774	Secretory granule lumen	8	321	0.79	0.65	14	9606.ENSP00000217131,9606.ENSP00000223095,9606.ENSP00000260356,9606.ENSP00000261405,9606.ENSP00000315130,9606.ENSP00000346032,9606.ENSP00000346839,9606.ENSP00000451206	CTSZ,SERPINE1,THBS1,VWF,CLU,ANXA2,FN1,NPC2
GO Component	GO:0042645	Mitochondrial nucleoid	4	46	1.34	0.81	14	9606.ENSP00000297185,9606.ENSP00000361635,9606.ENSP00000378487,9606.ENSP00000438689	HSPA9,VDAC2,VDAC1,ACADVL
GO Component	GO:0017177	Glucosidase II complex	2	2	2025-04-02	0.82	25	9606.ENSP00000340466,9606.ENSP00000466134	GANAB,PRKCSH
GO Component	GO:0016020	Membrane	55	9523	0.16	0.32	28	9606.ENSP00000005257,9606.ENSP00000216181,9606.ENSP00000217131,9606.ENSP00000223095,9606.ENSP00000228318,9606.ENSP00000245206,9606.ENSP00000247461,9606.ENSP00000253408,9606.ENSP00000260356,9606.ENSP00000261366,9606.ENSP00000264036,9606.ENSP00000296255,9606.ENSP00000296930,9606.ENSP00000297185,9606.ENSP00000300289,9606.ENSP00000315130,9606.ENSP00000318195,9606.ENSP00000320866,9606.ENSP00000323856,…	RALA,MYH9,CTSZ,SERPINE1,SLC25A3,GOT2,CANX,GFAP,THBS1,LMNB1,MCAM,RPN1,NPM1,HSPA9,PDIA3,CLU,NCL,CALR,PLEC,HNRNPM,LMNB2,P4HB,LAMP1,BSG,GANAB,HNRNPA1,CTSB,ANXA2,HNRNPA2B1,FN1,HNRNPH1,LMNA,FLNA,RBMX,YBX1,VDAC2,DES,AHNAK,CKAP4,PRCP,PSAP,VDAC1,ITGB1,LAMP2,HSD17B4,TRA2B,FLNB,ACADVL,VIM,MYL6,HNRNPC,PECAM1,HYOU1,TPM4,CD59
GO Component	GO:0012505	Endomembrane system	34	4721	0.25	0.35	39	9606.ENSP00000216181,9606.ENSP00000217131,9606.ENSP00000223095,9606.ENSP00000247461,9606.ENSP00000260356,9606.ENSP00000261366,9606.ENSP00000261405,9606.ENSP00000296255,9606.ENSP00000300289,9606.ENSP00000315130,9606.ENSP00000320866,9606.ENSP00000327054,9606.ENSP00000327801,9606.ENSP00000333298,9606.ENSP00000333769,9606.ENSP00000340466,9606.ENSP00000345672,9606.ENSP00000346032,9606.ENSP00000346839,…	MYH9,CTSZ,SERPINE1,CANX,THBS1,LMNB1,VWF,RPN1,PDIA3,CLU,CALR,LMNB2,P4HB,LAMP1,BSG,GANAB,CTSB,ANXA2,FN1,LMNA,FLNA,YBX1,VDAC2,CKAP4,PRCP,PSAP,ITGB1,LAMP2,TRA2B,NPC2,PECAM1,PRKCSH,HYOU1,CD59
GO Component	GO:0009897	External side of plasma membrane	8	388	0.71	0.53	45	9606.ENSP00000260356,9606.ENSP00000264036,9606.ENSP00000320866,9606.ENSP00000327801,9606.ENSP00000333298,9606.ENSP00000345672,9606.ENSP00000379350,9606.ENSP00000498879	THBS1,MCAM,CALR,P4HB,LAMP1,CTSB,ITGB1,CD59
GO Component	GO:0140513	Nuclear protein-containing complex	15	1290	0.46	0.44	45	9606.ENSP00000253024,9606.ENSP00000258962,9606.ENSP00000318195,9606.ENSP00000325376,9606.ENSP00000341826,9606.ENSP00000346032,9606.ENSP00000346694,9606.ENSP00000349168,9606.ENSP00000350090,9606.ENSP00000358866,9606.ENSP00000359645,9606.ENSP00000361626,9606.ENSP00000376309,9606.ENSP00000416959,9606.ENSP00000451291	TRIM28,SRSF1,NCL,HNRNPM,HNRNPA1,ANXA2,HNRNPA2B1,HNRNPH1,HNRNPA1L2,FLNA,RBMX,YBX1,HNRNPA3,TRA2B,HNRNPC
GO Component	GO:0098588	Bounding membrane of organelle	20	2125	0.37	0.39	55	9606.ENSP00000217131,9606.ENSP00000253408,9606.ENSP00000297185,9606.ENSP00000300289,9606.ENSP00000320866,9606.ENSP00000323856,9606.ENSP00000333298,9606.ENSP00000333769,9606.ENSP00000346032,9606.ENSP00000361635,9606.ENSP00000367263,9606.ENSP00000367265,9606.ENSP00000377055,9606.ENSP00000378394,9606.ENSP00000378487,9606.ENSP00000379350,9606.ENSP00000408411,9606.ENSP00000411960,9606.ENSP00000457421,…	CTSZ,GFAP,HSPA9,PDIA3,CALR,PLEC,LAMP1,BSG,ANXA2,VDAC2,AHNAK,CKAP4,PRCP,PSAP,VDAC1,ITGB1,LAMP2,HSD17B4,PECAM1,CD59
GO Component	GO:0005793	Endoplasmic reticulum-Golgi intermediate compartment	5	133	0.97	0.59	56	9606.ENSP00000217131,9606.ENSP00000320866,9606.ENSP00000327801,9606.ENSP00000346839,9606.ENSP00000498879	CTSZ,CALR,P4HB,FN1,CD59
GO Component	GO:0005862	Muscle thin filament tropomyosin	2	4	2025-01-02	0.71	56	9606.ENSP00000494125,9606.ENSP00000498577	TPM4,TPM3
GO Component	GO:0009986	Cell surface	12	894	0.52	0.45	57	9606.ENSP00000005257,9606.ENSP00000260356,9606.ENSP00000264036,9606.ENSP00000300289,9606.ENSP00000315130,9606.ENSP00000320866,9606.ENSP00000327801,9606.ENSP00000333298,9606.ENSP00000345672,9606.ENSP00000346032,9606.ENSP00000379350,9606.ENSP00000498879	RALA,THBS1,MCAM,PDIA3,CLU,CALR,P4HB,LAMP1,CTSB,ANXA2,ITGB1,CD59
GO Component	GO:0005765	Lysosomal membrane	8	417	0.68	0.49	69	9606.ENSP00000253408,9606.ENSP00000333298,9606.ENSP00000346032,9606.ENSP00000367263,9606.ENSP00000367265,9606.ENSP00000377055,9606.ENSP00000378394,9606.ENSP00000408411	GFAP,LAMP1,ANXA2,AHNAK,CKAP4,PRCP,PSAP,LAMP2
GO Component	GO:0005790	Smooth endoplasmic reticulum	3	30	2025-04-01	0.64	71	9606.ENSP00000247461,9606.ENSP00000320866,9606.ENSP00000480150	CANX,CALR,HYOU1
GO Component	GO:0005638	Lamin filament	2	5	2.0	0.67	74	9606.ENSP00000261366,9606.ENSP00000357283	LMNB1,LMNA
GO Component	GO:0071944	Cell periphery	39	6015	0.21	0.31	82	9606.ENSP00000005257,9606.ENSP00000216181,9606.ENSP00000217131,9606.ENSP00000223095,9606.ENSP00000228318,9606.ENSP00000245206,9606.ENSP00000247461,9606.ENSP00000260356,9606.ENSP00000261405,9606.ENSP00000264036,9606.ENSP00000279022,9606.ENSP00000315130,9606.ENSP00000318195,9606.ENSP00000320866,9606.ENSP00000323856,9606.ENSP00000325376,9606.ENSP00000327801,9606.ENSP00000333298,9606.ENSP00000333769,…	RALA,MYH9,CTSZ,SERPINE1,SLC25A3,GOT2,CANX,THBS1,VWF,MCAM,MYL9,CLU,NCL,CALR,PLEC,HNRNPM,P4HB,LAMP1,BSG,CTSB,ANXA2,FN1,FLNA,YBX1,DES,AHNAK,CKAP4,PRCP,EFEMP1,PSAP,VDAC1,ITGB1,LAMP2,FLNB,VIM,PECAM1,MYL12B,TPM4,CD59
GO Component	GO:0060473	Cortical granule	2	6	1.92	0.63	97	9606.ENSP00000216181,9606.ENSP00000320866	MYH9,CALR
GO Component	GO:0030139	Endocytic vesicle	7	338	0.71	0.48	98	9606.ENSP00000300289,9606.ENSP00000320866,9606.ENSP00000333298,9606.ENSP00000408411,9606.ENSP00000420213,9606.ENSP00000446007,9606.ENSP00000480150	PDIA3,CALR,LAMP1,LAMP2,FLNB,VIM,HYOU1
GO Component	GO:0043232	Intracellular non-membrane-bounded organelle	35	5191	0.23	0.31	98	9606.ENSP00000216181,9606.ENSP00000247461,9606.ENSP00000253024,9606.ENSP00000253408,9606.ENSP00000261366,9606.ENSP00000279022,9606.ENSP00000296930,9606.ENSP00000297185,9606.ENSP00000318195,9606.ENSP00000323856,9606.ENSP00000325376,9606.ENSP00000327054,9606.ENSP00000327801,9606.ENSP00000346032,9606.ENSP00000346694,9606.ENSP00000357206,9606.ENSP00000357283,9606.ENSP00000358866,9606.ENSP00000359645,…	MYH9,CANX,TRIM28,GFAP,LMNB1,MYL9,NPM1,HSPA9,NCL,PLEC,HNRNPM,LMNB2,P4HB,ANXA2,HNRNPA2B1,NES,LMNA,FLNA,RBMX,YBX1,VDAC2,DES,AHNAK,CKAP4,VDAC1,MYH11,FLNB,ACADVL,VIM,MYL6,HNRNPC,MYL12B,MYL12A,TPM4,TPM3
GO Component	GO:0005577	Fibrinogen complex	2	8	1.79	0.57	145	9606.ENSP00000260356,9606.ENSP00000346839	THBS1,FN1
GO Component	GO:0048471	Perinuclear region of cytoplasm	10	727	0.54	0.4	145	9606.ENSP00000228251,9606.ENSP00000315130,9606.ENSP00000320866,9606.ENSP00000323856,9606.ENSP00000333298,9606.ENSP00000345672,9606.ENSP00000357283,9606.ENSP00000367265,9606.ENSP00000379350,9606.ENSP00000408411	YBX3,CLU,CALR,PLEC,LAMP1,CTSB,LMNA,CKAP4,ITGB1,LAMP2
GO Component	GO:0043202	Lysosomal lumen	4	97	2025-01-01	0.5	148	9606.ENSP00000345672,9606.ENSP00000378394,9606.ENSP00000408411,9606.ENSP00000451206	CTSB,PSAP,LAMP2,NPC2
GO Component	GO:0005775	Vacuolar lumen	5	175	0.85	0.47	158	9606.ENSP00000345672,9606.ENSP00000346032,9606.ENSP00000378394,9606.ENSP00000408411,9606.ENSP00000451206	CTSB,ANXA2,PSAP,LAMP2,NPC2
GO Component	GO:0042824	MHC class I peptide loading complex	2	9	1.74	0.55	172	9606.ENSP00000300289,9606.ENSP00000320866	PDIA3,CALR
GO Component	GO:0030659	Cytoplasmic vesicle membrane	13	1190	0.44	0.35	181	9606.ENSP00000005257,9606.ENSP00000300289,9606.ENSP00000320866,9606.ENSP00000333298,9606.ENSP00000333769,9606.ENSP00000346032,9606.ENSP00000367265,9606.ENSP00000377055,9606.ENSP00000378394,9606.ENSP00000379350,9606.ENSP00000408411,9606.ENSP00000457421,9606.ENSP00000498879	RALA,PDIA3,CALR,LAMP1,BSG,ANXA2,CKAP4,PRCP,PSAP,ITGB1,LAMP2,PECAM1,CD59
GO Component	GO:0005783	Endoplasmic reticulum	18	2021	0.35	0.33	185	9606.ENSP00000217131,9606.ENSP00000247461,9606.ENSP00000260356,9606.ENSP00000261405,9606.ENSP00000296255,9606.ENSP00000300289,9606.ENSP00000315130,9606.ENSP00000320866,9606.ENSP00000327801,9606.ENSP00000333769,9606.ENSP00000340466,9606.ENSP00000346839,9606.ENSP00000361626,9606.ENSP00000367265,9606.ENSP00000451206,9606.ENSP00000466134,9606.ENSP00000480150,9606.ENSP00000498879	CTSZ,CANX,THBS1,VWF,RPN1,PDIA3,CLU,CALR,P4HB,BSG,GANAB,FN1,YBX1,CKAP4,NPC2,PRKCSH,HYOU1,CD59
GO Component	GO:0005911	Cell-cell junction	8	499	0.6	0.4	185	9606.ENSP00000216181,9606.ENSP00000228251,9606.ENSP00000346032,9606.ENSP00000358866,9606.ENSP00000363071,9606.ENSP00000367263,9606.ENSP00000379350,9606.ENSP00000457421	MYH9,YBX3,ANXA2,FLNA,DES,AHNAK,ITGB1,PECAM1
GO Component	GO:0043209	Myelin sheath	3	45	1.22	0.51	185	9606.ENSP00000323856,9606.ENSP00000346032,9606.ENSP00000379350	PLEC,ANXA2,ITGB1
GO Component	GO:0101002	ficolin-1-rich granule	5	185	0.83	0.45	190	9606.ENSP00000217131,9606.ENSP00000333298,9606.ENSP00000345672,9606.ENSP00000377055,9606.ENSP00000408411	CTSZ,LAMP1,CTSB,PRCP,LAMP2
GO Component	GO:1904090	Peptidase inhibitor complex	2	11	1.66	0.51	226	9606.ENSP00000223095,9606.ENSP00000345672	SERPINE1,CTSB
GO Component	GO:0032154	Cleavage furrow	3	52	1.16	0.46	260	9606.ENSP00000005257,9606.ENSP00000216181,9606.ENSP00000379350	RALA,MYH9,ITGB1
GO Component	GO:0034663	Endoplasmic reticulum chaperone complex	2	12	1.62	0.49	260	9606.ENSP00000327801,9606.ENSP00000480150	P4HB,HYOU1
GO Component	GO:0044194	Cytolytic granule	2	12	1.62	0.49	260	9606.ENSP00000320866,9606.ENSP00000333298	CALR,LAMP1
GO Component	GO:0044754	Autolysosome	2	12	1.62	0.49	260	9606.ENSP00000333298,9606.ENSP00000408411	LAMP1,LAMP2
GO Component	GO:0005859	Muscle myosin complex	2	15	1.52	0.44	373	9606.ENSP00000279022,9606.ENSP00000379616	MYL9,MYH11
GO Component	GO:0101003	ficolin-1-rich granule membrane	3	61	2025-09-01	0.41	385	9606.ENSP00000333298,9606.ENSP00000377055,9606.ENSP00000408411	LAMP1,PRCP,LAMP2
GO Component	GO:0043034	Costamere	2	16	1.49	0.42	412	9606.ENSP00000323856,9606.ENSP00000367263	PLEC,AHNAK
STRING clusters	CL:2335	mRNA processing, and CRD-mediated mRNA stability complex	13	47	1.84	2025-08-04	4.76e-16	9606.ENSP00000258962,9606.ENSP00000313199,9606.ENSP00000325376,9606.ENSP00000325905,9606.ENSP00000341826,9606.ENSP00000346694,9606.ENSP00000349168,9606.ENSP00000359645,9606.ENSP00000361626,9606.ENSP00000376276,9606.ENSP00000376309,9606.ENSP00000416959,9606.ENSP00000451291	SRSF1,HNRNPD,HNRNPM,SRSF7,HNRNPA1,HNRNPA2B1,HNRNPH1,RBMX,YBX1,SRSF2,HNRNPA3,TRA2B,HNRNPC
STRING clusters	CL:2342	Mixed, incl. Multisystem proteinopathy, and Zinc finger, CHHC-type	8	16	2025-01-02	3.15	2.40e-11	9606.ENSP00000313199,9606.ENSP00000325376,9606.ENSP00000341826,9606.ENSP00000346694,9606.ENSP00000349168,9606.ENSP00000359645,9606.ENSP00000376309,9606.ENSP00000451291	HNRNPD,HNRNPM,HNRNPA1,HNRNPA2B1,HNRNPH1,RBMX,HNRNPA3,HNRNPC
STRING clusters	CL:2336	Mixed, incl. CRD-mediated mRNA stabilization, and Zinc finger, CHHC-type	9	32	1.85	2.95	3.34e-11	9606.ENSP00000313199,9606.ENSP00000325376,9606.ENSP00000341826,9606.ENSP00000346694,9606.ENSP00000349168,9606.ENSP00000359645,9606.ENSP00000361626,9606.ENSP00000376309,9606.ENSP00000451291	HNRNPD,HNRNPM,HNRNPA1,HNRNPA2B1,HNRNPH1,RBMX,YBX1,HNRNPA3,HNRNPC
STRING clusters	CL:2344	Mixed, incl. Zinc finger, CHHC-type, and Multisystem proteinopathy	6	11	2.13	2.35	1.83e-08	9606.ENSP00000325376,9606.ENSP00000341826,9606.ENSP00000346694,9606.ENSP00000349168,9606.ENSP00000359645,9606.ENSP00000451291	HNRNPM,HNRNPA1,HNRNPA2B1,HNRNPH1,RBMX,HNRNPC
STRING clusters	CL:22574	Muscle protein, and Myosin light chain kinase activity	7	57	1.49	1.53	2.66e-06	9606.ENSP00000216181,9606.ENSP00000279022,9606.ENSP00000379616,9606.ENSP00000446955,9606.ENSP00000463559,9606.ENSP00000464359,9606.ENSP00000494125	MYH9,MYL9,MYH11,MYL6,MYL12B,MYL12A,TPM4
STRING clusters	CL:22647	Myosin II filament, and DJBP, EF-hand domain	4	5	2025-03-02	1.54	1.12e-05	9606.ENSP00000216181,9606.ENSP00000279022,9606.ENSP00000446955,9606.ENSP00000463559	MYH9,MYL9,MYL6,MYL12B
STRING clusters	CL:22576	Striated muscle contraction pathway, and Myosin II complex	6	44	1.53	1.36	1.51e-05	9606.ENSP00000216181,9606.ENSP00000279022,9606.ENSP00000446955,9606.ENSP00000463559,9606.ENSP00000464359,9606.ENSP00000494125	MYH9,MYL9,MYL6,MYL12B,MYL12A,TPM4
STRING clusters	CL:2400	Mixed, incl. Negative regulation of mRNA splicing, via spliceosome, and Myelodysplastic syndrome	4	14	1.85	1.13	19	9606.ENSP00000258962,9606.ENSP00000325905,9606.ENSP00000376276,9606.ENSP00000416959	SRSF1,SRSF7,SRSF2,TRA2B
STRING clusters	CL:7537	Nuclear membrane protein complex, and Initiation of Nuclear Envelope (NE) Reformation	4	22	1.66	0.95	69	9606.ENSP00000261366,9606.ENSP00000323856,9606.ENSP00000327054,9606.ENSP00000357283	LMNB1,PLEC,LMNB2,LMNA
STRING clusters	CL:2347	Multisystem proteinopathy, and HnRNP-L/PTB	3	6	2025-01-02	0.94	10	9606.ENSP00000341826,9606.ENSP00000346694,9606.ENSP00000451291	HNRNPA1,HNRNPA2B1,HNRNPC
STRING clusters	CL:23512	Intermediate filament binding, and Distrobrevin	3	6	2025-01-02	0.94	10	9606.ENSP00000357206,9606.ENSP00000363071,9606.ENSP00000446007	NES,DES,VIM
STRING clusters	CL:7563	Nuclear pore localization, and In nuclear membrane-associated proteins	3	7	2025-03-02	0.9	13	9606.ENSP00000261366,9606.ENSP00000327054,9606.ENSP00000357283	LMNB1,LMNB2,LMNA
STRING clusters	CL:23459	Mixed, incl. Intermediate filament head, DNA-binding domain, and Axonal growth inhibition (RHOA activation)	4	37	1.43	0.72	35	9606.ENSP00000253408,9606.ENSP00000357206,9606.ENSP00000363071,9606.ENSP00000446007	GFAP,NES,DES,VIM
STRING clusters	CL:19114	Mixed, incl. S100/CaBP-9k-type, calcium binding, subdomain, and Cystatin superfamily	5	103	2025-08-01	0.55	103	9606.ENSP00000333298,9606.ENSP00000345672,9606.ENSP00000346032,9606.ENSP00000367263,9606.ENSP00000408411	LAMP1,CTSB,ANXA2,AHNAK,LAMP2
STRING clusters	CL:19587	Protein complex involved in cell adhesion, and Junctional epidermolysis bullosa	4	53	1.27	0.57	110	9606.ENSP00000260356,9606.ENSP00000264036,9606.ENSP00000346839,9606.ENSP00000379350	THBS1,MCAM,FN1,ITGB1
STRING clusters	CL:19457	Extracellular matrix organization	6	180	0.92	0.5	135	9606.ENSP00000260356,9606.ENSP00000264036,9606.ENSP00000327801,9606.ENSP00000346839,9606.ENSP00000378058,9606.ENSP00000379350	THBS1,MCAM,P4HB,FN1,EFEMP1,ITGB1
STRING clusters	CL:19458	Collagen formation, and Protein complex involved in cell adhesion	5	119	2025-02-01	0.48	182	9606.ENSP00000260356,9606.ENSP00000264036,9606.ENSP00000327801,9606.ENSP00000346839,9606.ENSP00000379350	THBS1,MCAM,P4HB,FN1,ITGB1
STRING clusters	CL:19118	Mixed, incl. Proteinase inhibitor I25, cystatin, conserved site, and Cysteine peptidase, asparagine active site	3	24	1.49	0.51	213	9606.ENSP00000333298,9606.ENSP00000345672,9606.ENSP00000408411	LAMP1,CTSB,LAMP2
STRING clusters	CL:18125	Filamin family, and Von Willebrand disease	2	5	2.0	0.44	404	9606.ENSP00000358866,9606.ENSP00000420213	FLNA,FLNB
STRING clusters	CL:19274	Positive regulation of plasma membrane repair, and EF hand	2	5	2.0	0.44	404	9606.ENSP00000346032,9606.ENSP00000367263	ANXA2,AHNAK
STRING clusters	CL:2403	Negative regulation of mRNA splicing, via spliceosome, and Cerebral cortex regionalization	2	5	2.0	0.44	404	9606.ENSP00000325905,9606.ENSP00000416959	SRSF7,TRA2B
STRING clusters	CL:25910	Polycystic liver disease	2	5	2.0	0.44	404	9606.ENSP00000340466,9606.ENSP00000466134	GANAB,PRKCSH
STRING clusters	CL:19588	Integrin domain superfamily, and Cerebral malaria	3	32	1.37	0.42	409	9606.ENSP00000260356,9606.ENSP00000346839,9606.ENSP00000379350	THBS1,FN1,ITGB1
STRING clusters	CL:16389	MHC class I peptide loading complex	2	6	1.92	0.42	462	9606.ENSP00000300289,9606.ENSP00000320866	PDIA3,CALR
STRING clusters	CL:19151	Mixed, incl. Lysosome-associated membrane glycoprotein, conserved site, and Hypopyon	2	6	1.92	0.42	462	9606.ENSP00000333298,9606.ENSP00000408411	LAMP1,LAMP2
STRING clusters	CL:33989	Heterogeneous nuclear ribonucleoprotein C, and Domain first found in C1r, C1s, uEGF, and bone morphogenetic protein.	2	6	1.92	0.42	462	9606.ENSP00000365370,9606.ENSP00000479203	HNRNPCL1,HNRNPCL2
KEGG	hsa03040	Spliceosome	11	132	1.32	1.98	3.82e-09	9606.ENSP00000258962,9606.ENSP00000325376,9606.ENSP00000325905,9606.ENSP00000341826,9606.ENSP00000350090,9606.ENSP00000359645,9606.ENSP00000365370,9606.ENSP00000376276,9606.ENSP00000376309,9606.ENSP00000416959,9606.ENSP00000451291	SRSF1,HNRNPM,SRSF7,HNRNPA1,HNRNPA1L2,RBMX,HNRNPCL1,SRSF2,HNRNPA3,TRA2B,HNRNPC
KEGG	hsa04141	Protein processing in endoplasmic reticulum	9	163	1.14	1.26	4.73e-06	9606.ENSP00000247461,9606.ENSP00000296255,9606.ENSP00000300289,9606.ENSP00000320866,9606.ENSP00000327801,9606.ENSP00000340466,9606.ENSP00000367265,9606.ENSP00000466134,9606.ENSP00000480150	CANX,RPN1,PDIA3,CALR,P4HB,GANAB,CKAP4,PRKCSH,HYOU1
KEGG	hsa04510	Focal adhesion	9	195	2025-06-01	1.13	1.37e-05	9606.ENSP00000260356,9606.ENSP00000261405,9606.ENSP00000279022,9606.ENSP00000346839,9606.ENSP00000358866,9606.ENSP00000379350,9606.ENSP00000420213,9606.ENSP00000463559,9606.ENSP00000464359	THBS1,VWF,MYL9,FN1,FLNA,ITGB1,FLNB,MYL12B,MYL12A
KEGG	hsa04530	Tight junction	8	157	2025-01-01	2025-11-01	2.62e-05	9606.ENSP00000216181,9606.ENSP00000228251,9606.ENSP00000279022,9606.ENSP00000379350,9606.ENSP00000379616,9606.ENSP00000446955,9606.ENSP00000463559,9606.ENSP00000464359	MYH9,YBX3,MYL9,ITGB1,MYH11,MYL6,MYL12B,MYL12A
KEGG	hsa05132	Salmonella infection	8	209	0.98	0.89	17	9606.ENSP00000005257,9606.ENSP00000279022,9606.ENSP00000346032,9606.ENSP00000358866,9606.ENSP00000367263,9606.ENSP00000420213,9606.ENSP00000463559,9606.ENSP00000464359	RALA,MYL9,ANXA2,FLNA,AHNAK,FLNB,MYL12B,MYL12A
KEGG	hsa04810	Regulation of actin cytoskeleton	7	209	0.92	0.7	14	9606.ENSP00000216181,9606.ENSP00000279022,9606.ENSP00000346839,9606.ENSP00000379350,9606.ENSP00000379616,9606.ENSP00000463559,9606.ENSP00000464359	MYH9,MYL9,FN1,ITGB1,MYH11,MYL12B,MYL12A
KEGG	hsa05410	Hypertrophic cardiomyopathy	5	88	1.15	0.75	17	9606.ENSP00000357283,9606.ENSP00000363071,9606.ENSP00000379350,9606.ENSP00000494125,9606.ENSP00000498577	LMNA,DES,ITGB1,TPM4,TPM3
KEGG	hsa05414	Dilated cardiomyopathy	5	94	2025-12-01	0.73	20	9606.ENSP00000357283,9606.ENSP00000363071,9606.ENSP00000379350,9606.ENSP00000494125,9606.ENSP00000498577	LMNA,DES,ITGB1,TPM4,TPM3
KEGG	hsa04670	Leukocyte transendothelial migration	5	111	2025-05-01	0.65	38	9606.ENSP00000279022,9606.ENSP00000379350,9606.ENSP00000457421,9606.ENSP00000463559,9606.ENSP00000464359	MYL9,ITGB1,PECAM1,MYL12B,MYL12A
KEGG	hsa04142	Lysosome	5	125	1.0	0.6	53	9606.ENSP00000217131,9606.ENSP00000333298,9606.ENSP00000345672,9606.ENSP00000378394,9606.ENSP00000451206	CTSZ,LAMP1,CTSB,PSAP,NPC2
KEGG	hsa04612	Antigen processing and presentation	4	64	1.19	0.64	53	9606.ENSP00000247461,9606.ENSP00000300289,9606.ENSP00000320866,9606.ENSP00000345672	CANX,PDIA3,CALR,CTSB
KEGG	hsa04210	Apoptosis	5	131	0.98	0.59	60	9606.ENSP00000217131,9606.ENSP00000261366,9606.ENSP00000327054,9606.ENSP00000345672,9606.ENSP00000357283	CTSZ,LMNB1,LMNB2,CTSB,LMNA
KEGG	hsa04145	Phagosome	5	141	0.95	0.56	77	9606.ENSP00000247461,9606.ENSP00000260356,9606.ENSP00000320866,9606.ENSP00000333298,9606.ENSP00000379350	CANX,THBS1,CALR,LAMP1,ITGB1
KEGG	hsa04610	Complement and coagulation cascades	4	82	2025-09-01	0.56	94	9606.ENSP00000223095,9606.ENSP00000261405,9606.ENSP00000315130,9606.ENSP00000498879	SERPINE1,VWF,CLU,CD59
KEGG	hsa04512	ECM-receptor interaction	4	88	2025-05-01	0.54	113	9606.ENSP00000260356,9606.ENSP00000261405,9606.ENSP00000346839,9606.ENSP00000379350	THBS1,VWF,FN1,ITGB1
KEGG	hsa04979	Cholesterol metabolism	3	48	1.19	0.48	234	9606.ENSP00000361635,9606.ENSP00000378487,9606.ENSP00000451206	VDAC2,VDAC1,NPC2
KEGG	hsa05205	Proteoglycans in cancer	5	194	0.81	0.42	239	9606.ENSP00000260356,9606.ENSP00000346839,9606.ENSP00000358866,9606.ENSP00000379350,9606.ENSP00000420213	THBS1,FN1,FLNA,ITGB1,FLNB
KEGG	hsa04611	Platelet activation	4	122	0.91	0.41	305	9606.ENSP00000261405,9606.ENSP00000379350,9606.ENSP00000463559,9606.ENSP00000464359	VWF,ITGB1,MYL12B,MYL12A
KEGG	hsa05131	Shigellosis	5	218	0.76	0.38	353	9606.ENSP00000279022,9606.ENSP00000378487,9606.ENSP00000379350,9606.ENSP00000463559,9606.ENSP00000464359	MYL9,VDAC1,ITGB1,MYL12B,MYL12A
KEGG	hsa04270	Vascular smooth muscle contraction	4	132	0.88	0.39	362	9606.ENSP00000216181,9606.ENSP00000279022,9606.ENSP00000379616,9606.ENSP00000446955	MYH9,MYL9,MYH11,MYL6
KEGG	hsa05014	Amyotrophic lateral sclerosis	6	350	0.63	0.33	481	9606.ENSP00000325905,9606.ENSP00000341826,9606.ENSP00000346694,9606.ENSP00000350090,9606.ENSP00000376309,9606.ENSP00000378487	SRSF7,HNRNPA1,HNRNPA2B1,HNRNPA1L2,HNRNPA3,VDAC1
Reactome	HSA-445355	Smooth Muscle Contraction	9	43	1.72	2.47	1.18e-09	9606.ENSP00000261733,9606.ENSP00000279022,9606.ENSP00000346032,9606.ENSP00000379616,9606.ENSP00000446955,9606.ENSP00000463559,9606.ENSP00000464359,9606.ENSP00000494125,9606.ENSP00000498577	ALDH2,MYL9,ANXA2,MYH11,MYL6,MYL12B,MYL12A,TPM4,TPM3
Reactome	HSA-72163	mRNA Splicing - Major Pathway	13	203	2025-02-01	1.84	3.50e-09	9606.ENSP00000258962,9606.ENSP00000313199,9606.ENSP00000325376,9606.ENSP00000325905,9606.ENSP00000341826,9606.ENSP00000346694,9606.ENSP00000349168,9606.ENSP00000359645,9606.ENSP00000361626,9606.ENSP00000376276,9606.ENSP00000376309,9606.ENSP00000416959,9606.ENSP00000451291	SRSF1,HNRNPD,HNRNPM,SRSF7,HNRNPA1,HNRNPA2B1,HNRNPH1,RBMX,YBX1,SRSF2,HNRNPA3,TRA2B,HNRNPC
Reactome	HSA-397014	Muscle contraction	11	203	1.13	1.44	3.99e-07	9606.ENSP00000261733,9606.ENSP00000279022,9606.ENSP00000346032,9606.ENSP00000363071,9606.ENSP00000379616,9606.ENSP00000446007,9606.ENSP00000446955,9606.ENSP00000463559,9606.ENSP00000464359,9606.ENSP00000494125,9606.ENSP00000498577	ALDH2,MYL9,ANXA2,DES,MYH11,VIM,MYL6,MYL12B,MYL12A,TPM4,TPM3
Reactome	HSA-5627123	RHO GTPases activate PAKs	6	21	1.85	1.89	3.99e-07	9606.ENSP00000216181,9606.ENSP00000279022,9606.ENSP00000358866,9606.ENSP00000379616,9606.ENSP00000446955,9606.ENSP00000463559	MYH9,MYL9,FLNA,MYH11,MYL6,MYL12B
Reactome	HSA-114608	Platelet degranulation	9	126	1.25	1.47	1.10e-06	9606.ENSP00000223095,9606.ENSP00000260356,9606.ENSP00000261405,9606.ENSP00000315130,9606.ENSP00000346839,9606.ENSP00000358866,9606.ENSP00000378394,9606.ENSP00000408411,9606.ENSP00000457421	SERPINE1,THBS1,VWF,CLU,FN1,FLNA,PSAP,LAMP2,PECAM1
Reactome	HSA-447115	Interleukin-12 family signaling	7	56	1.49	2025-06-01	1.45e-06	9606.ENSP00000005257,9606.ENSP00000247461,9606.ENSP00000261366,9606.ENSP00000297185,9606.ENSP00000327801,9606.ENSP00000346032,9606.ENSP00000346694	RALA,CANX,LMNB1,HSPA9,P4HB,ANXA2,HNRNPA2B1
Reactome	HSA-168256	Immune System	27	1979	0.53	0.74	1.50e-06	9606.ENSP00000005257,9606.ENSP00000216181,9606.ENSP00000217131,9606.ENSP00000247461,9606.ENSP00000261366,9606.ENSP00000297185,9606.ENSP00000300289,9606.ENSP00000315130,9606.ENSP00000320866,9606.ENSP00000327801,9606.ENSP00000333298,9606.ENSP00000345672,9606.ENSP00000346032,9606.ENSP00000346694,9606.ENSP00000346839,9606.ENSP00000358866,9606.ENSP00000367265,9606.ENSP00000377055,9606.ENSP00000378394,…	RALA,MYH9,CTSZ,CANX,LMNB1,HSPA9,PDIA3,CLU,CALR,P4HB,LAMP1,CTSB,ANXA2,HNRNPA2B1,FN1,FLNA,CKAP4,PRCP,PSAP,ITGB1,LAMP2,FLNB,VIM,NPC2,PECAM1,PRKCSH,CD59
Reactome	HSA-194315	Signaling by Rho GTPases	16	672	0.77	0.98	2.25e-06	9606.ENSP00000216181,9606.ENSP00000261366,9606.ENSP00000264036,9606.ENSP00000279022,9606.ENSP00000358866,9606.ENSP00000359645,9606.ENSP00000367265,9606.ENSP00000379350,9606.ENSP00000379616,9606.ENSP00000416959,9606.ENSP00000446007,9606.ENSP00000446955,9606.ENSP00000451291,9606.ENSP00000463559,9606.ENSP00000494125,9606.ENSP00000498577	MYH9,LMNB1,MCAM,MYL9,FLNA,RBMX,CKAP4,ITGB1,MYH11,TRA2B,VIM,MYL6,HNRNPC,MYL12B,TPM4,TPM3
Reactome	HSA-5625900	RHO GTPases activate CIT	5	19	1.82	1.55	6.29e-06	9606.ENSP00000216181,9606.ENSP00000279022,9606.ENSP00000379616,9606.ENSP00000446955,9606.ENSP00000463559	MYH9,MYL9,MYH11,MYL6,MYL12B
Reactome	HSA-5627117	RHO GTPases Activate ROCKs	5	19	1.82	1.55	6.29e-06	9606.ENSP00000216181,9606.ENSP00000279022,9606.ENSP00000379616,9606.ENSP00000446955,9606.ENSP00000463559	MYH9,MYL9,MYH11,MYL6,MYL12B
Reactome	HSA-1474244	Extracellular matrix organization	11	300	0.96	2025-01-01	6.48e-06	9606.ENSP00000223095,9606.ENSP00000260356,9606.ENSP00000261405,9606.ENSP00000323856,9606.ENSP00000327801,9606.ENSP00000333769,9606.ENSP00000345672,9606.ENSP00000346839,9606.ENSP00000378058,9606.ENSP00000379350,9606.ENSP00000457421	SERPINE1,THBS1,VWF,PLEC,P4HB,BSG,CTSB,FN1,EFEMP1,ITGB1,PECAM1
Reactome	HSA-416572	Sema4D induced cell migration and growth-cone collapse	5	20	1.79	1.54	6.48e-06	9606.ENSP00000216181,9606.ENSP00000279022,9606.ENSP00000379616,9606.ENSP00000446955,9606.ENSP00000463559	MYH9,MYL9,MYH11,MYL6,MYL12B
Reactome	HSA-9020591	Interleukin-12 signaling	6	46	1.51	1.43	7.91e-06	9606.ENSP00000005257,9606.ENSP00000261366,9606.ENSP00000297185,9606.ENSP00000327801,9606.ENSP00000346032,9606.ENSP00000346694	RALA,LMNB1,HSPA9,P4HB,ANXA2,HNRNPA2B1
Reactome	HSA-901042	Calnexin/calreticulin cycle	5	26	1.68	2025-04-01	1.68e-05	9606.ENSP00000247461,9606.ENSP00000300289,9606.ENSP00000320866,9606.ENSP00000340466,9606.ENSP00000466134	CANX,PDIA3,CALR,GANAB,PRKCSH
Reactome	HSA-3928663	EPHA-mediated growth cone collapse	5	29	1.63	1.34	2.59e-05	9606.ENSP00000216181,9606.ENSP00000279022,9606.ENSP00000379616,9606.ENSP00000446955,9606.ENSP00000463559	MYH9,MYL9,MYH11,MYL6,MYL12B
Reactome	HSA-162582	Signal Transduction	28	2540	0.44	0.59	3.22e-05	9606.ENSP00000005257,9606.ENSP00000216181,9606.ENSP00000223095,9606.ENSP00000253408,9606.ENSP00000260356,9606.ENSP00000261366,9606.ENSP00000261405,9606.ENSP00000264036,9606.ENSP00000279022,9606.ENSP00000325376,9606.ENSP00000327801,9606.ENSP00000341826,9606.ENSP00000346839,9606.ENSP00000349168,9606.ENSP00000358866,9606.ENSP00000359645,9606.ENSP00000361626,9606.ENSP00000367265,9606.ENSP00000378394,…	RALA,MYH9,SERPINE1,GFAP,THBS1,LMNB1,VWF,MCAM,MYL9,HNRNPM,P4HB,HNRNPA1,FN1,HNRNPH1,FLNA,RBMX,YBX1,CKAP4,PSAP,ITGB1,MYH11,TRA2B,VIM,MYL6,HNRNPC,MYL12B,TPM4,TPM3
Reactome	HSA-373755	Semaphorin interactions	6	64	1.37	1.21	3.72e-05	9606.ENSP00000216181,9606.ENSP00000279022,9606.ENSP00000379350,9606.ENSP00000379616,9606.ENSP00000446955,9606.ENSP00000463559	MYH9,MYL9,ITGB1,MYH11,MYL6,MYL12B
Reactome	HSA-8950505	Gene and protein expression by JAK-STAT signaling after Interleukin-12 stimulation	5	37	1.53	2025-02-01	6.45e-05	9606.ENSP00000005257,9606.ENSP00000261366,9606.ENSP00000297185,9606.ENSP00000346032,9606.ENSP00000346694	RALA,LMNB1,HSPA9,ANXA2,HNRNPA2B1
Reactome	HSA-8953854	Metabolism of RNA	14	705	0.69	0.75	7.90e-05	9606.ENSP00000258962,9606.ENSP00000313199,9606.ENSP00000318195,9606.ENSP00000325376,9606.ENSP00000325905,9606.ENSP00000341826,9606.ENSP00000346694,9606.ENSP00000349168,9606.ENSP00000359645,9606.ENSP00000361626,9606.ENSP00000376276,9606.ENSP00000376309,9606.ENSP00000416959,9606.ENSP00000451291	SRSF1,HNRNPD,NCL,HNRNPM,SRSF7,HNRNPA1,HNRNPA2B1,HNRNPH1,RBMX,YBX1,SRSF2,HNRNPA3,TRA2B,HNRNPC
Reactome	HSA-109582	Hemostasis	13	607	0.73	0.77	8.64e-05	9606.ENSP00000223095,9606.ENSP00000260356,9606.ENSP00000261405,9606.ENSP00000315130,9606.ENSP00000333769,9606.ENSP00000346032,9606.ENSP00000346839,9606.ENSP00000358866,9606.ENSP00000377055,9606.ENSP00000378394,9606.ENSP00000379350,9606.ENSP00000408411,9606.ENSP00000457421	SERPINE1,THBS1,VWF,CLU,BSG,ANXA2,FN1,FLNA,PRCP,PSAP,ITGB1,LAMP2,PECAM1
Reactome	HSA-216083	Integrin cell surface interactions	6	85	1.25	2025-03-01	14	9606.ENSP00000260356,9606.ENSP00000261405,9606.ENSP00000333769,9606.ENSP00000346839,9606.ENSP00000379350,9606.ENSP00000457421	THBS1,VWF,BSG,FN1,ITGB1,PECAM1
Reactome	HSA-2682334	EPH-Ephrin signaling	6	92	1.21	0.98	21	9606.ENSP00000216181,9606.ENSP00000279022,9606.ENSP00000379616,9606.ENSP00000446955,9606.ENSP00000463559,9606.ENSP00000464359	MYH9,MYL9,MYH11,MYL6,MYL12B,MYL12A
Reactome	HSA-9683686	Maturation of spike protein	3	5	2.17	2025-12-01	26	9606.ENSP00000247461,9606.ENSP00000340466,9606.ENSP00000466134	CANX,GANAB,PRKCSH
Reactome	HSA-6798695	Neutrophil degranulation	11	476	0.76	0.73	27	9606.ENSP00000217131,9606.ENSP00000333298,9606.ENSP00000345672,9606.ENSP00000346032,9606.ENSP00000367265,9606.ENSP00000377055,9606.ENSP00000378394,9606.ENSP00000408411,9606.ENSP00000451206,9606.ENSP00000457421,9606.ENSP00000498879	CTSZ,LAMP1,CTSB,ANXA2,CKAP4,PRCP,PSAP,LAMP2,NPC2,PECAM1,CD59
Reactome	HSA-9013422	RHOBTB1 GTPase cycle	4	23	1.64	2025-06-01	27	9606.ENSP00000359645,9606.ENSP00000416959,9606.ENSP00000446007,9606.ENSP00000451291	RBMX,TRA2B,VIM,HNRNPC
Reactome	HSA-9725370	Signaling by ALK fusions and activated point mutants	5	54	1.36	1.0	27	9606.ENSP00000216181,9606.ENSP00000296930,9606.ENSP00000346839,9606.ENSP00000494125,9606.ENSP00000498577	MYH9,NPM1,FN1,TPM4,TPM3
Reactome	HSA-5625740	RHO GTPases activate PKNs	5	63	2025-03-01	0.92	50	9606.ENSP00000216181,9606.ENSP00000279022,9606.ENSP00000379616,9606.ENSP00000446955,9606.ENSP00000463559	MYH9,MYL9,MYH11,MYL6,MYL12B
Reactome	HSA-9012999	RHO GTPase cycle	10	449	0.74	0.65	90	9606.ENSP00000261366,9606.ENSP00000264036,9606.ENSP00000359645,9606.ENSP00000367265,9606.ENSP00000379350,9606.ENSP00000416959,9606.ENSP00000446007,9606.ENSP00000451291,9606.ENSP00000494125,9606.ENSP00000498577	LMNB1,MCAM,RBMX,CKAP4,ITGB1,TRA2B,VIM,HNRNPC,TPM4,TPM3
Reactome	HSA-449147	Signaling by Interleukins	10	453	0.74	0.65	94	9606.ENSP00000005257,9606.ENSP00000247461,9606.ENSP00000261366,9606.ENSP00000297185,9606.ENSP00000327801,9606.ENSP00000346032,9606.ENSP00000346694,9606.ENSP00000346839,9606.ENSP00000379350,9606.ENSP00000446007	RALA,CANX,LMNB1,HSPA9,P4HB,ANXA2,HNRNPA2B1,FN1,ITGB1,VIM
Reactome	HSA-390522	Striated Muscle Contraction	4	36	1.44	0.86	11	9606.ENSP00000363071,9606.ENSP00000446007,9606.ENSP00000494125,9606.ENSP00000498577	DES,VIM,TPM4,TPM3
Reactome	HSA-9694548	Maturation of spike protein	4	37	1.43	0.85	12	9606.ENSP00000247461,9606.ENSP00000296255,9606.ENSP00000340466,9606.ENSP00000466134	CANX,RPN1,GANAB,PRKCSH
Reactome	HSA-111465	Apoptotic cleavage of cellular proteins	4	38	1.42	0.84	13	9606.ENSP00000261366,9606.ENSP00000323856,9606.ENSP00000357283,9606.ENSP00000446007	LMNB1,PLEC,LMNA,VIM
Reactome	HSA-1280215	Cytokine Signaling in Immune system	12	706	0.63	0.57	14	9606.ENSP00000005257,9606.ENSP00000247461,9606.ENSP00000261366,9606.ENSP00000297185,9606.ENSP00000327801,9606.ENSP00000346032,9606.ENSP00000346694,9606.ENSP00000346839,9606.ENSP00000358866,9606.ENSP00000379350,9606.ENSP00000420213,9606.ENSP00000446007	RALA,CANX,LMNB1,HSPA9,P4HB,ANXA2,HNRNPA2B1,FN1,FLNA,ITGB1,FLNB,VIM
Reactome	HSA-446203	Asparagine N-linked glycosylation	8	304	0.82	0.64	18	9606.ENSP00000217131,9606.ENSP00000247461,9606.ENSP00000296255,9606.ENSP00000300289,9606.ENSP00000320866,9606.ENSP00000340466,9606.ENSP00000466134,9606.ENSP00000498879	CTSZ,CANX,RPN1,PDIA3,CALR,GANAB,PRKCSH,CD59
Reactome	HSA-597592	Post-translational protein modification	17	1405	0.48	0.48	19	9606.ENSP00000217131,9606.ENSP00000247461,9606.ENSP00000253024,9606.ENSP00000260356,9606.ENSP00000296255,9606.ENSP00000296930,9606.ENSP00000300289,9606.ENSP00000320866,9606.ENSP00000327801,9606.ENSP00000340466,9606.ENSP00000346839,9606.ENSP00000361635,9606.ENSP00000367265,9606.ENSP00000378487,9606.ENSP00000451291,9606.ENSP00000466134,9606.ENSP00000498879	CTSZ,CANX,TRIM28,THBS1,RPN1,NPM1,PDIA3,CALR,P4HB,GANAB,FN1,VDAC2,CKAP4,VDAC1,HNRNPC,PRKCSH,CD59
Reactome	HSA-168249	Innate Immune System	14	1041	0.53	0.48	33	9606.ENSP00000216181,9606.ENSP00000217131,9606.ENSP00000315130,9606.ENSP00000333298,9606.ENSP00000345672,9606.ENSP00000346032,9606.ENSP00000367265,9606.ENSP00000377055,9606.ENSP00000378394,9606.ENSP00000408411,9606.ENSP00000451206,9606.ENSP00000457421,9606.ENSP00000466134,9606.ENSP00000498879	MYH9,CTSZ,CLU,LAMP1,CTSB,ANXA2,CKAP4,PRCP,PSAP,LAMP2,NPC2,PECAM1,PRKCSH,CD59
Reactome	HSA-72165	mRNA Splicing - Minor Pathway	4	50	2025-03-01	0.71	33	9606.ENSP00000258962,9606.ENSP00000325905,9606.ENSP00000361626,9606.ENSP00000376276	SRSF1,SRSF7,YBX1,SRSF2
Reactome	HSA-168316	Assembly of Viral Components at the Budding Site	2	2	2025-04-02	0.74	45	9606.ENSP00000247461,9606.ENSP00000320866	CANX,CALR
Reactome	HSA-1643685	Disease	18	1702	0.42	0.41	53	9606.ENSP00000216181,9606.ENSP00000247461,9606.ENSP00000253024,9606.ENSP00000260356,9606.ENSP00000261366,9606.ENSP00000261405,9606.ENSP00000296255,9606.ENSP00000296930,9606.ENSP00000320866,9606.ENSP00000333769,9606.ENSP00000340466,9606.ENSP00000341826,9606.ENSP00000346839,9606.ENSP00000357283,9606.ENSP00000379350,9606.ENSP00000466134,9606.ENSP00000494125,9606.ENSP00000498577	MYH9,CANX,TRIM28,THBS1,LMNB1,VWF,RPN1,NPM1,CALR,BSG,GANAB,HNRNPA1,FN1,LMNA,ITGB1,PRKCSH,TPM4,TPM3
Reactome	HSA-9613829	Chaperone Mediated Autophagy	3	22	1.53	0.67	58	9606.ENSP00000253408,9606.ENSP00000408411,9606.ENSP00000446007	GFAP,LAMP2,VIM
Reactome	HSA-9013418	RHOBTB2 GTPase cycle	3	23	1.51	0.66	64	9606.ENSP00000359645,9606.ENSP00000416959,9606.ENSP00000451291	RBMX,TRA2B,HNRNPC
Reactome	HSA-352238	Breakdown of the nuclear lamina	2	3	2.22	0.69	66	9606.ENSP00000261366,9606.ENSP00000357283	LMNB1,LMNA
Reactome	HSA-195258	RHO GTPase Effectors	7	292	0.78	0.51	80	9606.ENSP00000216181,9606.ENSP00000279022,9606.ENSP00000358866,9606.ENSP00000379350,9606.ENSP00000379616,9606.ENSP00000446955,9606.ENSP00000463559	MYH9,MYL9,FLNA,ITGB1,MYH11,MYL6,MYL12B
Reactome	HSA-6803529	FGFR2 alternative splicing	3	26	1.46	0.62	85	9606.ENSP00000325376,9606.ENSP00000341826,9606.ENSP00000349168	HNRNPM,HNRNPA1,HNRNPH1
Reactome	HSA-3000170	Syndecan interactions	3	27	1.44	0.61	91	9606.ENSP00000260356,9606.ENSP00000346839,9606.ENSP00000379350	THBS1,FN1,ITGB1
Reactome	HSA-9678108	SARS-CoV-1 Infection	5	140	0.95	0.52	108	9606.ENSP00000247461,9606.ENSP00000296930,9606.ENSP00000340466,9606.ENSP00000341826,9606.ENSP00000466134	CANX,NPM1,GANAB,HNRNPA1,PRKCSH
Reactome	HSA-983170	Antigen Presentation: Folding, assembly and peptide loading of class I MHC	3	29	1.41	0.59	108	9606.ENSP00000247461,9606.ENSP00000300289,9606.ENSP00000320866	CANX,PDIA3,CALR
Reactome	HSA-1566977	Fibronectin matrix formation	2	6	1.92	0.56	160	9606.ENSP00000346839,9606.ENSP00000379350	FN1,ITGB1
Reactome	HSA-3000484	Scavenging by Class F Receptors	2	6	1.92	0.56	160	9606.ENSP00000320866,9606.ENSP00000480150	CALR,HYOU1
Reactome	HSA-2129379	Molecules associated with elastic fibres	3	37	1.31	0.51	194	9606.ENSP00000346839,9606.ENSP00000378058,9606.ENSP00000379350	FN1,EFEMP1,ITGB1
Reactome	HSA-381119	Unfolded Protein Response (UPR)	4	92	2025-04-01	0.47	208	9606.ENSP00000320866,9606.ENSP00000357283,9606.ENSP00000438689,9606.ENSP00000480150	CALR,LMNA,ACADVL,HYOU1
Reactome	HSA-8957275	Post-translational protein phosphorylation	4	107	0.97	0.41	348	9606.ENSP00000327801,9606.ENSP00000346839,9606.ENSP00000367265,9606.ENSP00000466134	P4HB,FN1,CKAP4,PRKCSH
Reactome	HSA-381038	XBP1(S) activates chaperone genes	3	48	1.19	0.42	374	9606.ENSP00000357283,9606.ENSP00000438689,9606.ENSP00000480150	LMNA,ACADVL,HYOU1
Reactome	HSA-9006934	Signaling by Receptor Tyrosine Kinases	8	521	0.58	0.34	406	9606.ENSP00000005257,9606.ENSP00000253408,9606.ENSP00000260356,9606.ENSP00000325376,9606.ENSP00000341826,9606.ENSP00000346839,9606.ENSP00000349168,9606.ENSP00000379350	RALA,GFAP,THBS1,HNRNPM,HNRNPA1,FN1,HNRNPH1,ITGB1
Reactome	HSA-264870	Caspase-mediated cleavage of cytoskeletal proteins	2	12	1.62	0.42	447	9606.ENSP00000323856,9606.ENSP00000446007	PLEC,VIM
Reactome	HSA-430116	GP1b-IX-V activation signalling	2	12	1.62	0.42	447	9606.ENSP00000261405,9606.ENSP00000358866	VWF,FLNA
Reactome	HSA-9679506	SARS-CoV Infections	7	411	0.63	0.34	447	9606.ENSP00000247461,9606.ENSP00000296255,9606.ENSP00000296930,9606.ENSP00000340466,9606.ENSP00000341826,9606.ENSP00000379350,9606.ENSP00000466134	CANX,RPN1,NPM1,GANAB,HNRNPA1,ITGB1,PRKCSH
Reactome	HSA-9700645	ALK mutants bind TKIs	2	12	1.62	0.42	447	9606.ENSP00000296930,9606.ENSP00000346839	NPM1,FN1
Reactome	HSA-75205	Dissolution of Fibrin Clot	2	13	1.58	0.41	480	9606.ENSP00000223095,9606.ENSP00000346032	SERPINE1,ANXA2
WikiPathways	WP411	mRNA processing	12	125	1.38	2.28	2.01e-10	9606.ENSP00000258962,9606.ENSP00000313199,9606.ENSP00000325376,9606.ENSP00000325905,9606.ENSP00000341826,9606.ENSP00000346694,9606.ENSP00000349168,9606.ENSP00000359645,9606.ENSP00000361626,9606.ENSP00000376276,9606.ENSP00000416959,9606.ENSP00000451291	SRSF1,HNRNPD,HNRNPM,SRSF7,HNRNPA1,HNRNPA2B1,HNRNPH1,RBMX,YBX1,SRSF2,TRA2B,HNRNPC
WikiPathways	WP306	Focal adhesion	9	195	2025-06-01	2025-03-01	4.77e-05	9606.ENSP00000260356,9606.ENSP00000261405,9606.ENSP00000279022,9606.ENSP00000346839,9606.ENSP00000358866,9606.ENSP00000379350,9606.ENSP00000420213,9606.ENSP00000463559,9606.ENSP00000464359	THBS1,VWF,MYL9,FN1,FLNA,ITGB1,FLNB,MYL12B,MYL12A
WikiPathways	WP383	Striated muscle contraction pathway	5	38	1.52	2025-07-01	20	9606.ENSP00000279022,9606.ENSP00000363071,9606.ENSP00000446007,9606.ENSP00000494125,9606.ENSP00000498577	MYL9,DES,VIM,TPM4,TPM3
WikiPathways	WP3888	VEGFA-VEGFR2 signaling	11	428	0.81	0.76	26	9606.ENSP00000216181,9606.ENSP00000318195,9606.ENSP00000320866,9606.ENSP00000327801,9606.ENSP00000333769,9606.ENSP00000346839,9606.ENSP00000379350,9606.ENSP00000379616,9606.ENSP00000420213,9606.ENSP00000480150,9606.ENSP00000498577	MYH9,NCL,CALR,P4HB,BSG,FN1,ITGB1,MYH11,FLNB,HYOU1,TPM3
WikiPathways	WP5104	Acquired partial lipodystrophy / Barraquer-Simons syndrome	3	10	1.87	0.79	27	9606.ENSP00000261366,9606.ENSP00000327054,9606.ENSP00000357283	LMNB1,LMNB2,LMNA
WikiPathways	WP5300	TROP2 regulatory signaling	4	49	1.31	0.62	77	9606.ENSP00000346839,9606.ENSP00000379350,9606.ENSP00000446007,9606.ENSP00000457421	FN1,ITGB1,VIM,PECAM1
WikiPathways	WP5103	Progeria-associated lipodystrophy	3	22	1.53	0.56	148	9606.ENSP00000261366,9606.ENSP00000327054,9606.ENSP00000357283	LMNB1,LMNB2,LMNA
WikiPathways	WP4217	Ebola virus infection in host	5	129	0.99	0.47	195	9606.ENSP00000345672,9606.ENSP00000358866,9606.ENSP00000379350,9606.ENSP00000420213,9606.ENSP00000451206	CTSB,FLNA,ITGB1,FLNB,NPC2
WikiPathways	WP5102	Familial partial lipodystrophy	3	30	2025-04-01	0.48	266	9606.ENSP00000261366,9606.ENSP00000327054,9606.ENSP00000357283	LMNB1,LMNB2,LMNA
Monarch	HP:0011025	Abnormal cardiovascular system physiology	24	1169	0.71	0.98	2.41e-07	9606.ENSP00000216181,9606.ENSP00000223095,9606.ENSP00000228318,9606.ENSP00000253024,9606.ENSP00000253408,9606.ENSP00000261366,9606.ENSP00000261405,9606.ENSP00000261733,9606.ENSP00000320866,9606.ENSP00000323856,9606.ENSP00000340466,9606.ENSP00000341826,9606.ENSP00000346694,9606.ENSP00000346839,9606.ENSP00000357283,9606.ENSP00000358866,9606.ENSP00000363071,9606.ENSP00000376276,9606.ENSP00000378394,…	MYH9,SERPINE1,SLC25A3,TRIM28,GFAP,LMNB1,VWF,ALDH2,CALR,PLEC,GANAB,HNRNPA1,HNRNPA2B1,FN1,LMNA,FLNA,DES,SRSF2,PSAP,MYH11,LAMP2,ACADVL,PRKCSH,TPM3
Monarch	HP:0001626	Abnormality of the cardiovascular system	32	2438	0.51	0.71	2.08e-06	9606.ENSP00000216181,9606.ENSP00000223095,9606.ENSP00000228318,9606.ENSP00000253024,9606.ENSP00000253408,9606.ENSP00000261366,9606.ENSP00000261405,9606.ENSP00000261733,9606.ENSP00000296930,9606.ENSP00000297185,9606.ENSP00000320866,9606.ENSP00000323856,9606.ENSP00000327801,9606.ENSP00000340466,9606.ENSP00000341826,9606.ENSP00000345672,9606.ENSP00000346694,9606.ENSP00000346839,9606.ENSP00000357283,…	MYH9,SERPINE1,SLC25A3,TRIM28,GFAP,LMNB1,VWF,ALDH2,NPM1,HSPA9,CALR,PLEC,P4HB,GANAB,HNRNPA1,CTSB,HNRNPA2B1,FN1,LMNA,FLNA,DES,SRSF2,EFEMP1,PSAP,MYH11,LAMP2,HSD17B4,FLNB,ACADVL,NPC2,PRKCSH,TPM3
Monarch	HP:0001939	Abnormality of metabolism/homeostasis	29	2168	0.52	0.69	8.99e-06	9606.ENSP00000216181,9606.ENSP00000223095,9606.ENSP00000228318,9606.ENSP00000245206,9606.ENSP00000253024,9606.ENSP00000253408,9606.ENSP00000261366,9606.ENSP00000261733,9606.ENSP00000296930,9606.ENSP00000320866,9606.ENSP00000323856,9606.ENSP00000340466,9606.ENSP00000341826,9606.ENSP00000346694,9606.ENSP00000346839,9606.ENSP00000357283,9606.ENSP00000358866,9606.ENSP00000363071,9606.ENSP00000376276,…	MYH9,SERPINE1,SLC25A3,GOT2,TRIM28,GFAP,LMNB1,ALDH2,NPM1,CALR,PLEC,GANAB,HNRNPA1,HNRNPA2B1,FN1,LMNA,FLNA,DES,SRSF2,PSAP,MYH11,LAMP2,HSD17B4,FLNB,ACADVL,NPC2,PRKCSH,TPM3,CD59
Monarch	HP:0025142	Constitutional symptom	18	906	0.69	0.77	5.40e-05	9606.ENSP00000253024,9606.ENSP00000253408,9606.ENSP00000261366,9606.ENSP00000320866,9606.ENSP00000323856,9606.ENSP00000340466,9606.ENSP00000341826,9606.ENSP00000346694,9606.ENSP00000357283,9606.ENSP00000358866,9606.ENSP00000363071,9606.ENSP00000376276,9606.ENSP00000378394,9606.ENSP00000379616,9606.ENSP00000408411,9606.ENSP00000438689,9606.ENSP00000466134,9606.ENSP00000498577	TRIM28,GFAP,LMNB1,CALR,PLEC,GANAB,HNRNPA1,HNRNPA2B1,LMNA,FLNA,DES,SRSF2,PSAP,MYH11,LAMP2,ACADVL,PRKCSH,TPM3
Monarch	HP:0030680	Abnormality of cardiovascular system morphology	24	1680	0.55	0.66	6.27e-05	9606.ENSP00000223095,9606.ENSP00000228318,9606.ENSP00000261366,9606.ENSP00000261405,9606.ENSP00000261733,9606.ENSP00000297185,9606.ENSP00000320866,9606.ENSP00000327801,9606.ENSP00000340466,9606.ENSP00000341826,9606.ENSP00000346694,9606.ENSP00000346839,9606.ENSP00000357283,9606.ENSP00000358866,9606.ENSP00000363071,9606.ENSP00000378058,9606.ENSP00000378394,9606.ENSP00000379616,9606.ENSP00000408411,…	SERPINE1,SLC25A3,LMNB1,VWF,ALDH2,HSPA9,CALR,P4HB,GANAB,HNRNPA1,HNRNPA2B1,FN1,LMNA,FLNA,DES,EFEMP1,PSAP,MYH11,LAMP2,FLNB,ACADVL,NPC2,PRKCSH,TPM3
Monarch	HP:0002093	Respiratory insufficiency	14	577	0.78	0.78	16	9606.ENSP00000228318,9606.ENSP00000253408,9606.ENSP00000323856,9606.ENSP00000341826,9606.ENSP00000357283,9606.ENSP00000358866,9606.ENSP00000363071,9606.ENSP00000378394,9606.ENSP00000408411,9606.ENSP00000420213,9606.ENSP00000438689,9606.ENSP00000451206,9606.ENSP00000466134,9606.ENSP00000498577	SLC25A3,GFAP,PLEC,HNRNPA1,LMNA,FLNA,DES,PSAP,LAMP2,FLNB,ACADVL,NPC2,PRKCSH,TPM3
Monarch	HP:0001892	Abnormal bleeding	12	411	0.86	0.82	19	9606.ENSP00000216181,9606.ENSP00000223095,9606.ENSP00000261405,9606.ENSP00000320866,9606.ENSP00000323856,9606.ENSP00000327801,9606.ENSP00000346839,9606.ENSP00000357283,9606.ENSP00000358866,9606.ENSP00000376276,9606.ENSP00000379616,9606.ENSP00000466134	MYH9,SERPINE1,VWF,CALR,PLEC,P4HB,FN1,LMNA,FLNA,SRSF2,MYH11,PRKCSH
Monarch	HP:0002597	Abnormality of the vasculature	23	1673	0.54	0.61	19	9606.ENSP00000216181,9606.ENSP00000223095,9606.ENSP00000253024,9606.ENSP00000261405,9606.ENSP00000261733,9606.ENSP00000296930,9606.ENSP00000320866,9606.ENSP00000323856,9606.ENSP00000327801,9606.ENSP00000340466,9606.ENSP00000345672,9606.ENSP00000346839,9606.ENSP00000357283,9606.ENSP00000358866,9606.ENSP00000376276,9606.ENSP00000378058,9606.ENSP00000378394,9606.ENSP00000379616,9606.ENSP00000411960,…	MYH9,SERPINE1,TRIM28,VWF,ALDH2,NPM1,CALR,PLEC,P4HB,GANAB,CTSB,FN1,LMNA,FLNA,SRSF2,EFEMP1,PSAP,MYH11,HSD17B4,FLNB,NPC2,PRKCSH,TPM3
Monarch	HP:0011354	Generalized abnormality of skin	16	821	0.69	0.7	22	9606.ENSP00000216181,9606.ENSP00000223095,9606.ENSP00000228318,9606.ENSP00000261405,9606.ENSP00000261733,9606.ENSP00000296930,9606.ENSP00000320866,9606.ENSP00000323856,9606.ENSP00000327801,9606.ENSP00000345672,9606.ENSP00000357283,9606.ENSP00000358866,9606.ENSP00000376276,9606.ENSP00000379616,9606.ENSP00000438689,9606.ENSP00000451206	MYH9,SERPINE1,SLC25A3,VWF,ALDH2,NPM1,CALR,PLEC,P4HB,CTSB,LMNA,FLNA,SRSF2,MYH11,ACADVL,NPC2
Monarch	HP:0011276	Vascular skin abnormality	12	433	0.84	0.79	23	9606.ENSP00000216181,9606.ENSP00000223095,9606.ENSP00000261405,9606.ENSP00000296930,9606.ENSP00000320866,9606.ENSP00000323856,9606.ENSP00000327801,9606.ENSP00000345672,9606.ENSP00000357283,9606.ENSP00000358866,9606.ENSP00000376276,9606.ENSP00000379616	MYH9,SERPINE1,VWF,NPM1,CALR,PLEC,P4HB,CTSB,LMNA,FLNA,SRSF2,MYH11
Monarch	HP:0012379	Abnormal enzyme/coenzyme activity	12	447	0.83	0.77	29	9606.ENSP00000216181,9606.ENSP00000261733,9606.ENSP00000320866,9606.ENSP00000323856,9606.ENSP00000341826,9606.ENSP00000346694,9606.ENSP00000376276,9606.ENSP00000378394,9606.ENSP00000411960,9606.ENSP00000438689,9606.ENSP00000451206,9606.ENSP00000466134	MYH9,ALDH2,CALR,PLEC,HNRNPA1,HNRNPA2B1,SRSF2,PSAP,HSD17B4,ACADVL,NPC2,PRKCSH
Monarch	HP:0025032	Abnormality of digestive system physiology	23	1763	0.51	0.57	29	9606.ENSP00000223095,9606.ENSP00000245206,9606.ENSP00000253024,9606.ENSP00000253408,9606.ENSP00000261366,9606.ENSP00000261405,9606.ENSP00000296930,9606.ENSP00000320866,9606.ENSP00000323856,9606.ENSP00000327054,9606.ENSP00000340466,9606.ENSP00000341826,9606.ENSP00000357283,9606.ENSP00000358866,9606.ENSP00000363071,9606.ENSP00000376276,9606.ENSP00000378394,9606.ENSP00000379616,9606.ENSP00000411960,…	SERPINE1,GOT2,TRIM28,GFAP,LMNB1,VWF,NPM1,CALR,PLEC,LMNB2,GANAB,HNRNPA1,LMNA,FLNA,DES,SRSF2,PSAP,MYH11,HSD17B4,ACADVL,NPC2,PRKCSH,TPM3
Monarch	HP:0003700	Generalized amyotrophy	6	67	1.35	0.95	43	9606.ENSP00000327054,9606.ENSP00000341826,9606.ENSP00000346694,9606.ENSP00000357283,9606.ENSP00000408411,9606.ENSP00000498577	LMNB2,HNRNPA1,HNRNPA2B1,LMNA,LAMP2,TPM3
Monarch	HP:0003307	Hyperlordosis	8	171	2025-07-01	0.85	47	9606.ENSP00000253408,9606.ENSP00000323856,9606.ENSP00000341826,9606.ENSP00000346694,9606.ENSP00000346839,9606.ENSP00000357283,9606.ENSP00000420213,9606.ENSP00000498577	GFAP,PLEC,HNRNPA1,HNRNPA2B1,FN1,LMNA,FLNB,TPM3
Monarch	HP:0003458	EMG: myopathic abnormalities	7	114	1.19	0.89	47	9606.ENSP00000323856,9606.ENSP00000341826,9606.ENSP00000346694,9606.ENSP00000357283,9606.ENSP00000363071,9606.ENSP00000408411,9606.ENSP00000498577	PLEC,HNRNPA1,HNRNPA2B1,LMNA,DES,LAMP2,TPM3
Monarch	HP:0002617	Vascular dilatation	8	186	2025-03-01	0.79	81	9606.ENSP00000327801,9606.ENSP00000340466,9606.ENSP00000357283,9606.ENSP00000358866,9606.ENSP00000379616,9606.ENSP00000420213,9606.ENSP00000466134,9606.ENSP00000498577	P4HB,GANAB,LMNA,FLNA,MYH11,FLNB,PRKCSH,TPM3
Monarch	HP:0001627	Abnormal heart morphology	18	1206	0.57	0.57	84	9606.ENSP00000223095,9606.ENSP00000228318,9606.ENSP00000261366,9606.ENSP00000261405,9606.ENSP00000297185,9606.ENSP00000327801,9606.ENSP00000340466,9606.ENSP00000341826,9606.ENSP00000346694,9606.ENSP00000346839,9606.ENSP00000357283,9606.ENSP00000358866,9606.ENSP00000363071,9606.ENSP00000379616,9606.ENSP00000408411,9606.ENSP00000420213,9606.ENSP00000438689,9606.ENSP00000498577	SERPINE1,SLC25A3,LMNB1,VWF,HSPA9,P4HB,GANAB,HNRNPA1,HNRNPA2B1,FN1,LMNA,FLNA,DES,MYH11,LAMP2,FLNB,ACADVL,TPM3
Monarch	HP:0001871	Abnormality of blood and blood-forming tissues	18	1214	0.57	0.56	84	9606.ENSP00000216181,9606.ENSP00000223095,9606.ENSP00000261405,9606.ENSP00000296930,9606.ENSP00000297185,9606.ENSP00000320866,9606.ENSP00000323856,9606.ENSP00000327801,9606.ENSP00000346839,9606.ENSP00000357283,9606.ENSP00000358866,9606.ENSP00000363071,9606.ENSP00000376276,9606.ENSP00000378394,9606.ENSP00000379616,9606.ENSP00000451206,9606.ENSP00000466134,9606.ENSP00000498879	MYH9,SERPINE1,VWF,NPM1,HSPA9,CALR,PLEC,P4HB,FN1,LMNA,FLNA,DES,SRSF2,PSAP,MYH11,NPC2,PRKCSH,CD59
Monarch	HP:0001933	Subcutaneous hemorrhage	8	189	2025-02-01	0.78	84	9606.ENSP00000216181,9606.ENSP00000223095,9606.ENSP00000261405,9606.ENSP00000320866,9606.ENSP00000323856,9606.ENSP00000327801,9606.ENSP00000358866,9606.ENSP00000379616	MYH9,SERPINE1,VWF,CALR,PLEC,P4HB,FLNA,MYH11
Monarch	HP:0025031	Abnormality of the digestive system	26	2389	0.43	0.49	84	9606.ENSP00000223095,9606.ENSP00000245206,9606.ENSP00000253024,9606.ENSP00000253408,9606.ENSP00000261366,9606.ENSP00000261405,9606.ENSP00000296930,9606.ENSP00000297185,9606.ENSP00000320866,9606.ENSP00000323856,9606.ENSP00000327054,9606.ENSP00000340466,9606.ENSP00000341826,9606.ENSP00000346694,9606.ENSP00000357283,9606.ENSP00000358866,9606.ENSP00000363071,9606.ENSP00000376276,9606.ENSP00000378394,…	SERPINE1,GOT2,TRIM28,GFAP,LMNB1,VWF,NPM1,HSPA9,CALR,PLEC,LMNB2,GANAB,HNRNPA1,HNRNPA2B1,LMNA,FLNA,DES,SRSF2,PSAP,MYH11,HSD17B4,FLNB,ACADVL,NPC2,PRKCSH,TPM3
Monarch	HP:0004942	Aortic aneurysm	7	135	2025-11-01	0.8	89	9606.ENSP00000327801,9606.ENSP00000340466,9606.ENSP00000357283,9606.ENSP00000358866,9606.ENSP00000379616,9606.ENSP00000420213,9606.ENSP00000498577	P4HB,GANAB,LMNA,FLNA,MYH11,FLNB,TPM3
Monarch	HP:0010674	Abnormality of the curvature of the vertebral column	16	975	0.61	0.59	89	9606.ENSP00000253408,9606.ENSP00000261366,9606.ENSP00000296930,9606.ENSP00000323856,9606.ENSP00000327054,9606.ENSP00000327801,9606.ENSP00000341826,9606.ENSP00000346694,9606.ENSP00000346839,9606.ENSP00000357283,9606.ENSP00000358866,9606.ENSP00000363071,9606.ENSP00000379616,9606.ENSP00000411960,9606.ENSP00000420213,9606.ENSP00000498577	GFAP,LMNB1,NPM1,PLEC,LMNB2,P4HB,HNRNPA1,HNRNPA2B1,FN1,LMNA,FLNA,DES,MYH11,HSD17B4,FLNB,TPM3
Monarch	HP:0011121	Abnormality of skin morphology	21	1648	0.5	0.53	89	9606.ENSP00000216181,9606.ENSP00000223095,9606.ENSP00000228318,9606.ENSP00000253408,9606.ENSP00000261405,9606.ENSP00000261733,9606.ENSP00000296930,9606.ENSP00000297185,9606.ENSP00000320866,9606.ENSP00000323856,9606.ENSP00000327801,9606.ENSP00000345672,9606.ENSP00000357283,9606.ENSP00000358866,9606.ENSP00000363071,9606.ENSP00000376276,9606.ENSP00000378394,9606.ENSP00000379616,9606.ENSP00000420213,…	MYH9,SERPINE1,SLC25A3,GFAP,VWF,ALDH2,NPM1,HSPA9,CALR,PLEC,P4HB,CTSB,LMNA,FLNA,DES,SRSF2,PSAP,MYH11,FLNB,ACADVL,NPC2
Monarch	HP:0000925	Abnormality of the vertebral column	18	1252	0.55	0.55	92	9606.ENSP00000253408,9606.ENSP00000261366,9606.ENSP00000296930,9606.ENSP00000297185,9606.ENSP00000323856,9606.ENSP00000327054,9606.ENSP00000327801,9606.ENSP00000341826,9606.ENSP00000346694,9606.ENSP00000346839,9606.ENSP00000357283,9606.ENSP00000358866,9606.ENSP00000363071,9606.ENSP00000379616,9606.ENSP00000411960,9606.ENSP00000420213,9606.ENSP00000466134,9606.ENSP00000498577	GFAP,LMNB1,NPM1,HSPA9,PLEC,LMNB2,P4HB,HNRNPA1,HNRNPA2B1,FN1,LMNA,FLNA,DES,MYH11,HSD17B4,FLNB,PRKCSH,TPM3
Monarch	HP:0001634	Mitral valve prolapse	6	86	1.24	0.84	92	9606.ENSP00000261405,9606.ENSP00000327801,9606.ENSP00000340466,9606.ENSP00000357283,9606.ENSP00000358866,9606.ENSP00000498577	VWF,P4HB,GANAB,LMNA,FLNA,TPM3
Monarch	HP:0002715	Abnormality of the immune system	21	1682	0.49	0.52	92	9606.ENSP00000216181,9606.ENSP00000245206,9606.ENSP00000253024,9606.ENSP00000253408,9606.ENSP00000261366,9606.ENSP00000296930,9606.ENSP00000297185,9606.ENSP00000320866,9606.ENSP00000323856,9606.ENSP00000340466,9606.ENSP00000345672,9606.ENSP00000357283,9606.ENSP00000358866,9606.ENSP00000363071,9606.ENSP00000376276,9606.ENSP00000378394,9606.ENSP00000379616,9606.ENSP00000411960,9606.ENSP00000438689,…	MYH9,GOT2,TRIM28,GFAP,LMNB1,NPM1,HSPA9,CALR,PLEC,GANAB,CTSB,LMNA,FLNA,DES,SRSF2,PSAP,MYH11,HSD17B4,ACADVL,NPC2,TPM3
Monarch	HP:0004364	Abnormal circulating nitrogen compound concentration	11	445	0.79	0.67	92	9606.ENSP00000245206,9606.ENSP00000323856,9606.ENSP00000340466,9606.ENSP00000341826,9606.ENSP00000346694,9606.ENSP00000357283,9606.ENSP00000363071,9606.ENSP00000408411,9606.ENSP00000438689,9606.ENSP00000466134,9606.ENSP00000498577	GOT2,PLEC,GANAB,HNRNPA1,HNRNPA2B1,LMNA,DES,LAMP2,ACADVL,PRKCSH,TPM3
Monarch	HP:0012531	Pain	12	539	0.74	0.65	92	9606.ENSP00000253024,9606.ENSP00000261366,9606.ENSP00000320866,9606.ENSP00000340466,9606.ENSP00000341826,9606.ENSP00000346694,9606.ENSP00000357283,9606.ENSP00000358866,9606.ENSP00000376276,9606.ENSP00000379616,9606.ENSP00000438689,9606.ENSP00000466134	TRIM28,LMNB1,CALR,GANAB,HNRNPA1,HNRNPA2B1,LMNA,FLNA,SRSF2,MYH11,ACADVL,PRKCSH
Monarch	HP:0030972	Abnormal systemic blood pressure	10	369	0.83	0.69	10	9606.ENSP00000253024,9606.ENSP00000253408,9606.ENSP00000261366,9606.ENSP00000320866,9606.ENSP00000340466,9606.ENSP00000346839,9606.ENSP00000357283,9606.ENSP00000376276,9606.ENSP00000378394,9606.ENSP00000379616	TRIM28,GFAP,LMNB1,CALR,GANAB,FN1,LMNA,SRSF2,PSAP,MYH11
Monarch	HP:0025015	Abnormal vascular morphology	16	1027	0.59	0.56	11	9606.ENSP00000223095,9606.ENSP00000261405,9606.ENSP00000261733,9606.ENSP00000320866,9606.ENSP00000327801,9606.ENSP00000340466,9606.ENSP00000346839,9606.ENSP00000357283,9606.ENSP00000358866,9606.ENSP00000378058,9606.ENSP00000378394,9606.ENSP00000379616,9606.ENSP00000420213,9606.ENSP00000451206,9606.ENSP00000466134,9606.ENSP00000498577	SERPINE1,VWF,ALDH2,CALR,P4HB,GANAB,FN1,LMNA,FLNA,EFEMP1,PSAP,MYH11,FLNB,NPC2,PRKCSH,TPM3
Monarch	EFO:0000319	Cardiovascular disease	9	293	0.88	0.7	12	9606.ENSP00000261405,9606.ENSP00000261733,9606.ENSP00000323856,9606.ENSP00000327801,9606.ENSP00000340466,9606.ENSP00000357283,9606.ENSP00000358866,9606.ENSP00000379616,9606.ENSP00000498577	VWF,ALDH2,PLEC,P4HB,GANAB,LMNA,FLNA,MYH11,TPM3
Monarch	EFO:0003765	Sign or symptom	12	573	0.72	0.62	12	9606.ENSP00000253024,9606.ENSP00000296930,9606.ENSP00000320866,9606.ENSP00000323856,9606.ENSP00000341826,9606.ENSP00000346694,9606.ENSP00000357283,9606.ENSP00000358866,9606.ENSP00000376276,9606.ENSP00000379616,9606.ENSP00000466134,9606.ENSP00000498577	TRIM28,NPM1,CALR,PLEC,HNRNPA1,HNRNPA2B1,LMNA,FLNA,SRSF2,MYH11,PRKCSH,TPM3
Monarch	HP:0012639	Abnormal nervous system morphology	26	2546	0.41	0.46	14	9606.ENSP00000223095,9606.ENSP00000245206,9606.ENSP00000253408,9606.ENSP00000261366,9606.ENSP00000261733,9606.ENSP00000296930,9606.ENSP00000297185,9606.ENSP00000320866,9606.ENSP00000323856,9606.ENSP00000327054,9606.ENSP00000327801,9606.ENSP00000340466,9606.ENSP00000341826,9606.ENSP00000346694,9606.ENSP00000346839,9606.ENSP00000357283,9606.ENSP00000358866,9606.ENSP00000363071,9606.ENSP00000378394,…	SERPINE1,GOT2,GFAP,LMNB1,ALDH2,NPM1,HSPA9,CALR,PLEC,LMNB2,P4HB,GANAB,HNRNPA1,HNRNPA2B1,FN1,LMNA,FLNA,DES,PSAP,MYH11,HSD17B4,FLNB,ACADVL,NPC2,TPM3,CD59
Monarch	HP:0002086	Abnormality of the respiratory system	20	1636	0.48	0.48	19	9606.ENSP00000228318,9606.ENSP00000253024,9606.ENSP00000253408,9606.ENSP00000261366,9606.ENSP00000296930,9606.ENSP00000323856,9606.ENSP00000341826,9606.ENSP00000346694,9606.ENSP00000357283,9606.ENSP00000358866,9606.ENSP00000363071,9606.ENSP00000376276,9606.ENSP00000378394,9606.ENSP00000379616,9606.ENSP00000408411,9606.ENSP00000420213,9606.ENSP00000438689,9606.ENSP00000451206,9606.ENSP00000466134,…	SLC25A3,TRIM28,GFAP,LMNB1,NPM1,PLEC,HNRNPA1,HNRNPA2B1,LMNA,FLNA,DES,SRSF2,PSAP,MYH11,LAMP2,FLNB,ACADVL,NPC2,PRKCSH,TPM3
Monarch	HP:0001633	Abnormal mitral valve morphology	6	109	1.14	0.72	22	9606.ENSP00000261405,9606.ENSP00000327801,9606.ENSP00000340466,9606.ENSP00000357283,9606.ENSP00000358866,9606.ENSP00000498577	VWF,P4HB,GANAB,LMNA,FLNA,TPM3
Monarch	HP:0003457	EMG abnormality	8	241	0.92	0.66	22	9606.ENSP00000323856,9606.ENSP00000341826,9606.ENSP00000346694,9606.ENSP00000357283,9606.ENSP00000363071,9606.ENSP00000378394,9606.ENSP00000408411,9606.ENSP00000498577	PLEC,HNRNPA1,HNRNPA2B1,LMNA,DES,PSAP,LAMP2,TPM3
Monarch	HP:0011024	Abnormality of the gastrointestinal tract	18	1384	0.51	0.49	25	9606.ENSP00000223095,9606.ENSP00000253024,9606.ENSP00000253408,9606.ENSP00000261366,9606.ENSP00000261405,9606.ENSP00000296930,9606.ENSP00000297185,9606.ENSP00000323856,9606.ENSP00000357283,9606.ENSP00000358866,9606.ENSP00000376276,9606.ENSP00000378394,9606.ENSP00000379616,9606.ENSP00000420213,9606.ENSP00000438689,9606.ENSP00000451206,9606.ENSP00000466134,9606.ENSP00000498577	SERPINE1,TRIM28,GFAP,LMNB1,VWF,NPM1,HSPA9,PLEC,LMNA,FLNA,SRSF2,PSAP,MYH11,FLNB,ACADVL,NPC2,PRKCSH,TPM3
Monarch	HP:0033127	Abnormality of the musculoskeletal system	29	3173	0.36	0.41	25	9606.ENSP00000223095,9606.ENSP00000228318,9606.ENSP00000245206,9606.ENSP00000253408,9606.ENSP00000261366,9606.ENSP00000261405,9606.ENSP00000296930,9606.ENSP00000297185,9606.ENSP00000320866,9606.ENSP00000323856,9606.ENSP00000327054,9606.ENSP00000327801,9606.ENSP00000341826,9606.ENSP00000346694,9606.ENSP00000346839,9606.ENSP00000357283,9606.ENSP00000358866,9606.ENSP00000363071,9606.ENSP00000376276,…	SERPINE1,SLC25A3,GOT2,GFAP,LMNB1,VWF,NPM1,HSPA9,CALR,PLEC,LMNB2,P4HB,HNRNPA1,HNRNPA2B1,FN1,LMNA,FLNA,DES,SRSF2,PSAP,MYH11,LAMP2,HSD17B4,FLNB,ACADVL,NPC2,PRKCSH,TPM3,CD59
Monarch	HP:0003236	Elevated circulating creatine kinase concentration	8	255	0.89	0.63	30	9606.ENSP00000323856,9606.ENSP00000341826,9606.ENSP00000346694,9606.ENSP00000357283,9606.ENSP00000363071,9606.ENSP00000408411,9606.ENSP00000438689,9606.ENSP00000498577	PLEC,HNRNPA1,HNRNPA2B1,LMNA,DES,LAMP2,ACADVL,TPM3
Monarch	HP:0003330	Abnormal bone structure	12	639	0.67	0.54	30	9606.ENSP00000253408,9606.ENSP00000296930,9606.ENSP00000323856,9606.ENSP00000327801,9606.ENSP00000341826,9606.ENSP00000346694,9606.ENSP00000357283,9606.ENSP00000358866,9606.ENSP00000376276,9606.ENSP00000378394,9606.ENSP00000411960,9606.ENSP00000420213	GFAP,NPM1,PLEC,P4HB,HNRNPA1,HNRNPA2B1,LMNA,FLNA,SRSF2,PSAP,HSD17B4,FLNB
Monarch	HP:0032180	Abnormal circulating metabolite concentration	15	1010	0.57	0.5	31	9606.ENSP00000223095,9606.ENSP00000245206,9606.ENSP00000323856,9606.ENSP00000340466,9606.ENSP00000341826,9606.ENSP00000346694,9606.ENSP00000346839,9606.ENSP00000357283,9606.ENSP00000363071,9606.ENSP00000408411,9606.ENSP00000411960,9606.ENSP00000438689,9606.ENSP00000451206,9606.ENSP00000466134,9606.ENSP00000498577	SERPINE1,GOT2,PLEC,GANAB,HNRNPA1,HNRNPA2B1,FN1,LMNA,DES,LAMP2,HSD17B4,ACADVL,NPC2,PRKCSH,TPM3
Monarch	HP:0040081	Abnormal circulating creatine kinase concentration	8	258	0.89	0.62	31	9606.ENSP00000323856,9606.ENSP00000341826,9606.ENSP00000346694,9606.ENSP00000357283,9606.ENSP00000363071,9606.ENSP00000408411,9606.ENSP00000438689,9606.ENSP00000498577	PLEC,HNRNPA1,HNRNPA2B1,LMNA,DES,LAMP2,ACADVL,TPM3
Monarch	HP:0002795	Abnormal respiratory system physiology	16	1151	0.54	0.48	33	9606.ENSP00000228318,9606.ENSP00000253408,9606.ENSP00000323856,9606.ENSP00000341826,9606.ENSP00000346694,9606.ENSP00000357283,9606.ENSP00000358866,9606.ENSP00000363071,9606.ENSP00000378394,9606.ENSP00000379616,9606.ENSP00000408411,9606.ENSP00000420213,9606.ENSP00000438689,9606.ENSP00000451206,9606.ENSP00000466134,9606.ENSP00000498577	SLC25A3,GFAP,PLEC,HNRNPA1,HNRNPA2B1,LMNA,FLNA,DES,PSAP,MYH11,LAMP2,FLNB,ACADVL,NPC2,PRKCSH,TPM3
Monarch	HP:0030838	Hip pain	3	9	1.92	0.77	33	9606.ENSP00000341826,9606.ENSP00000346694,9606.ENSP00000357283	HNRNPA1,HNRNPA2B1,LMNA
Monarch	HP:0011458	Abdominal symptom	18	1448	0.49	0.46	35	9606.ENSP00000245206,9606.ENSP00000253024,9606.ENSP00000253408,9606.ENSP00000261366,9606.ENSP00000320866,9606.ENSP00000323856,9606.ENSP00000327054,9606.ENSP00000341826,9606.ENSP00000357283,9606.ENSP00000358866,9606.ENSP00000363071,9606.ENSP00000376276,9606.ENSP00000378394,9606.ENSP00000379616,9606.ENSP00000411960,9606.ENSP00000438689,9606.ENSP00000466134,9606.ENSP00000498577	GOT2,TRIM28,GFAP,LMNB1,CALR,PLEC,LMNB2,HNRNPA1,LMNA,FLNA,DES,SRSF2,PSAP,MYH11,HSD17B4,ACADVL,PRKCSH,TPM3
Monarch	EFO:0003843	Pain	9	356	0.8	0.58	36	9606.ENSP00000253024,9606.ENSP00000320866,9606.ENSP00000341826,9606.ENSP00000346694,9606.ENSP00000357283,9606.ENSP00000358866,9606.ENSP00000376276,9606.ENSP00000379616,9606.ENSP00000466134	TRIM28,CALR,HNRNPA1,HNRNPA2B1,LMNA,FLNA,SRSF2,MYH11,PRKCSH
Monarch	HP:0000707	Abnormality of the nervous system	30	3471	0.33	0.39	36	9606.ENSP00000223095,9606.ENSP00000245206,9606.ENSP00000253408,9606.ENSP00000261366,9606.ENSP00000261733,9606.ENSP00000296930,9606.ENSP00000297185,9606.ENSP00000320866,9606.ENSP00000323856,9606.ENSP00000327054,9606.ENSP00000327801,9606.ENSP00000340466,9606.ENSP00000341826,9606.ENSP00000346694,9606.ENSP00000346839,9606.ENSP00000357283,9606.ENSP00000358866,9606.ENSP00000363071,9606.ENSP00000376276,…	SERPINE1,GOT2,GFAP,LMNB1,ALDH2,NPM1,HSPA9,CALR,PLEC,LMNB2,P4HB,GANAB,HNRNPA1,HNRNPA2B1,FN1,LMNA,FLNA,DES,SRSF2,PSAP,MYH11,LAMP2,HSD17B4,FLNB,ACADVL,VIM,NPC2,PRKCSH,TPM3,CD59
Monarch	HP:0002797	Osteolysis	5	73	1.23	0.69	36	9606.ENSP00000341826,9606.ENSP00000346694,9606.ENSP00000357283,9606.ENSP00000358866,9606.ENSP00000376276	HNRNPA1,HNRNPA2B1,LMNA,FLNA,SRSF2
Monarch	HP:0000978	Bruising susceptibility	6	130	2025-06-01	0.65	37	9606.ENSP00000216181,9606.ENSP00000261405,9606.ENSP00000323856,9606.ENSP00000327801,9606.ENSP00000358866,9606.ENSP00000379616	MYH9,VWF,PLEC,P4HB,FLNA,MYH11
Monarch	HP:0002011	Morphological central nervous system abnormality	24	2416	0.39	0.41	37	9606.ENSP00000223095,9606.ENSP00000245206,9606.ENSP00000253408,9606.ENSP00000261366,9606.ENSP00000261733,9606.ENSP00000296930,9606.ENSP00000297185,9606.ENSP00000320866,9606.ENSP00000323856,9606.ENSP00000327054,9606.ENSP00000327801,9606.ENSP00000340466,9606.ENSP00000341826,9606.ENSP00000346694,9606.ENSP00000346839,9606.ENSP00000357283,9606.ENSP00000358866,9606.ENSP00000378394,9606.ENSP00000379616,…	SERPINE1,GOT2,GFAP,LMNB1,ALDH2,NPM1,HSPA9,CALR,PLEC,LMNB2,P4HB,GANAB,HNRNPA1,HNRNPA2B1,FN1,LMNA,FLNA,PSAP,MYH11,HSD17B4,FLNB,ACADVL,NPC2,CD59
Monarch	HP:0002922	Increased CSF protein concentration	4	35	1.45	0.72	37	9606.ENSP00000253408,9606.ENSP00000261366,9606.ENSP00000378394,9606.ENSP00000498879	GFAP,LMNB1,PSAP,CD59
Monarch	HP:0003701	Proximal muscle weakness	7	195	0.95	0.62	37	9606.ENSP00000323856,9606.ENSP00000341826,9606.ENSP00000346694,9606.ENSP00000357283,9606.ENSP00000363071,9606.ENSP00000408411,9606.ENSP00000498577	PLEC,HNRNPA1,HNRNPA2B1,LMNA,DES,LAMP2,TPM3
Monarch	HP:0033353	Abnormal blood vessel morphology	13	792	0.61	0.51	37	9606.ENSP00000261405,9606.ENSP00000327801,9606.ENSP00000340466,9606.ENSP00000346839,9606.ENSP00000357283,9606.ENSP00000358866,9606.ENSP00000378058,9606.ENSP00000378394,9606.ENSP00000379616,9606.ENSP00000420213,9606.ENSP00000451206,9606.ENSP00000466134,9606.ENSP00000498577	VWF,P4HB,GANAB,FN1,LMNA,FLNA,EFEMP1,PSAP,MYH11,FLNB,NPC2,PRKCSH,TPM3
Monarch	HP:0003198	Myopathy	8	280	0.85	0.59	40	9606.ENSP00000228318,9606.ENSP00000323856,9606.ENSP00000341826,9606.ENSP00000346694,9606.ENSP00000357283,9606.ENSP00000363071,9606.ENSP00000408411,9606.ENSP00000498577	SLC25A3,PLEC,HNRNPA1,HNRNPA2B1,LMNA,DES,LAMP2,TPM3
Monarch	HP:0010876	Abnormal circulating protein concentration	10	466	0.73	0.55	40	9606.ENSP00000223095,9606.ENSP00000323856,9606.ENSP00000341826,9606.ENSP00000346694,9606.ENSP00000346839,9606.ENSP00000357283,9606.ENSP00000363071,9606.ENSP00000408411,9606.ENSP00000438689,9606.ENSP00000498577	SERPINE1,PLEC,HNRNPA1,HNRNPA2B1,FN1,LMNA,DES,LAMP2,ACADVL,TPM3
Monarch	HP:0002012	Abnormality of the abdominal organs	15	1068	0.54	0.47	43	9606.ENSP00000223095,9606.ENSP00000253024,9606.ENSP00000296930,9606.ENSP00000320866,9606.ENSP00000340466,9606.ENSP00000341826,9606.ENSP00000346694,9606.ENSP00000357283,9606.ENSP00000376276,9606.ENSP00000378394,9606.ENSP00000411960,9606.ENSP00000420213,9606.ENSP00000438689,9606.ENSP00000451206,9606.ENSP00000466134	SERPINE1,TRIM28,NPM1,CALR,GANAB,HNRNPA1,HNRNPA2B1,LMNA,SRSF2,PSAP,HSD17B4,FLNB,ACADVL,NPC2,PRKCSH
Monarch	HP:0002659	Increased susceptibility to fractures	7	205	0.93	0.61	43	9606.ENSP00000296930,9606.ENSP00000327801,9606.ENSP00000341826,9606.ENSP00000346694,9606.ENSP00000346839,9606.ENSP00000376276,9606.ENSP00000498577	NPM1,P4HB,HNRNPA1,HNRNPA2B1,FN1,SRSF2,TPM3
Monarch	HP:0000079	Abnormality of the urinary system	19	1657	0.46	0.43	47	9606.ENSP00000216181,9606.ENSP00000253024,9606.ENSP00000261366,9606.ENSP00000296930,9606.ENSP00000297185,9606.ENSP00000323856,9606.ENSP00000340466,9606.ENSP00000341826,9606.ENSP00000346694,9606.ENSP00000346839,9606.ENSP00000357283,9606.ENSP00000358866,9606.ENSP00000378394,9606.ENSP00000379616,9606.ENSP00000411960,9606.ENSP00000420213,9606.ENSP00000438689,9606.ENSP00000466134,9606.ENSP00000498879	MYH9,TRIM28,LMNB1,NPM1,HSPA9,PLEC,GANAB,HNRNPA1,HNRNPA2B1,FN1,LMNA,FLNA,PSAP,MYH11,HSD17B4,FLNB,ACADVL,PRKCSH,CD59
Monarch	HP:0001288	Gait disturbance	14	951	0.56	0.47	48	9606.ENSP00000245206,9606.ENSP00000253408,9606.ENSP00000261366,9606.ENSP00000327054,9606.ENSP00000341826,9606.ENSP00000346694,9606.ENSP00000346839,9606.ENSP00000357283,9606.ENSP00000358866,9606.ENSP00000363071,9606.ENSP00000378394,9606.ENSP00000408411,9606.ENSP00000411960,9606.ENSP00000498577	GOT2,GFAP,LMNB1,LMNB2,HNRNPA1,HNRNPA2B1,FN1,LMNA,FLNA,DES,PSAP,LAMP2,HSD17B4,TPM3
Monarch	HP:0003202	Skeletal muscle atrophy	10	483	0.71	0.53	48	9606.ENSP00000323856,9606.ENSP00000327054,9606.ENSP00000341826,9606.ENSP00000346694,9606.ENSP00000357283,9606.ENSP00000358866,9606.ENSP00000363071,9606.ENSP00000408411,9606.ENSP00000498577,9606.ENSP00000498879	PLEC,LMNB2,HNRNPA1,HNRNPA2B1,LMNA,FLNA,DES,LAMP2,TPM3,CD59
Monarch	HP:0410042	Abnormal liver morphology	12	715	0.62	0.49	54	9606.ENSP00000296930,9606.ENSP00000320866,9606.ENSP00000340466,9606.ENSP00000341826,9606.ENSP00000346694,9606.ENSP00000357283,9606.ENSP00000376276,9606.ENSP00000378394,9606.ENSP00000411960,9606.ENSP00000438689,9606.ENSP00000451206,9606.ENSP00000466134	NPM1,CALR,GANAB,HNRNPA1,HNRNPA2B1,LMNA,SRSF2,PSAP,HSD17B4,ACADVL,NPC2,PRKCSH
Monarch	HP:0012719	Functional abnormality of the gastrointestinal tract	13	840	0.59	0.47	55	9606.ENSP00000223095,9606.ENSP00000253408,9606.ENSP00000261366,9606.ENSP00000261405,9606.ENSP00000323856,9606.ENSP00000358866,9606.ENSP00000376276,9606.ENSP00000378394,9606.ENSP00000379616,9606.ENSP00000438689,9606.ENSP00000451206,9606.ENSP00000466134,9606.ENSP00000498577	SERPINE1,GFAP,LMNB1,VWF,PLEC,FLNA,SRSF2,PSAP,MYH11,ACADVL,NPC2,PRKCSH,TPM3
Monarch	HP:0011805	Abnormal skeletal muscle morphology	18	1537	0.47	0.43	57	9606.ENSP00000223095,9606.ENSP00000228318,9606.ENSP00000253408,9606.ENSP00000261366,9606.ENSP00000323856,9606.ENSP00000327054,9606.ENSP00000341826,9606.ENSP00000346694,9606.ENSP00000357283,9606.ENSP00000358866,9606.ENSP00000363071,9606.ENSP00000378394,9606.ENSP00000408411,9606.ENSP00000411960,9606.ENSP00000420213,9606.ENSP00000438689,9606.ENSP00000498577,9606.ENSP00000498879	SERPINE1,SLC25A3,GFAP,LMNB1,PLEC,LMNB2,HNRNPA1,HNRNPA2B1,LMNA,FLNA,DES,PSAP,LAMP2,HSD17B4,FLNB,ACADVL,TPM3,CD59
Monarch	HP:0001507	Growth abnormality	22	2182	0.4	0.4	59	9606.ENSP00000228318,9606.ENSP00000245206,9606.ENSP00000253024,9606.ENSP00000253408,9606.ENSP00000261366,9606.ENSP00000296930,9606.ENSP00000297185,9606.ENSP00000320866,9606.ENSP00000323856,9606.ENSP00000327801,9606.ENSP00000341826,9606.ENSP00000346694,9606.ENSP00000346839,9606.ENSP00000357283,9606.ENSP00000358866,9606.ENSP00000376276,9606.ENSP00000378394,9606.ENSP00000379616,9606.ENSP00000411960,…	SLC25A3,GOT2,TRIM28,GFAP,LMNB1,NPM1,HSPA9,CALR,PLEC,P4HB,HNRNPA1,HNRNPA2B1,FN1,LMNA,FLNA,SRSF2,PSAP,MYH11,HSD17B4,FLNB,ACADVL,TPM3
Monarch	HP:0003010	Prolonged bleeding time	4	42	1.38	0.66	59	9606.ENSP00000216181,9606.ENSP00000261405,9606.ENSP00000320866,9606.ENSP00000323856	MYH9,VWF,CALR,PLEC
Monarch	HP:0011004	Abnormal systemic arterial morphology	9	398	0.75	0.53	59	9606.ENSP00000327801,9606.ENSP00000340466,9606.ENSP00000357283,9606.ENSP00000358866,9606.ENSP00000378394,9606.ENSP00000379616,9606.ENSP00000420213,9606.ENSP00000451206,9606.ENSP00000498577	P4HB,GANAB,LMNA,FLNA,PSAP,MYH11,FLNB,NPC2,TPM3
Monarch	HP:0032263	Increased blood pressure	8	303	0.82	0.55	59	9606.ENSP00000253024,9606.ENSP00000253408,9606.ENSP00000320866,9606.ENSP00000340466,9606.ENSP00000346839,9606.ENSP00000357283,9606.ENSP00000376276,9606.ENSP00000379616	TRIM28,GFAP,CALR,GANAB,FN1,LMNA,SRSF2,MYH11
Monarch	HP:0000119	Abnormality of the genitourinary system	22	2189	0.4	0.4	60	9606.ENSP00000216181,9606.ENSP00000223095,9606.ENSP00000253024,9606.ENSP00000261366,9606.ENSP00000261405,9606.ENSP00000296930,9606.ENSP00000297185,9606.ENSP00000323856,9606.ENSP00000327054,9606.ENSP00000340466,9606.ENSP00000341826,9606.ENSP00000346694,9606.ENSP00000346839,9606.ENSP00000357283,9606.ENSP00000358866,9606.ENSP00000378394,9606.ENSP00000379616,9606.ENSP00000411960,9606.ENSP00000420213,…	MYH9,SERPINE1,TRIM28,LMNB1,VWF,NPM1,HSPA9,PLEC,LMNB2,GANAB,HNRNPA1,HNRNPA2B1,FN1,LMNA,FLNA,PSAP,MYH11,HSD17B4,FLNB,ACADVL,PRKCSH,CD59
Monarch	HP:0000924	Abnormality of the skeletal system	25	2708	0.36	0.38	61	9606.ENSP00000223095,9606.ENSP00000245206,9606.ENSP00000253408,9606.ENSP00000261366,9606.ENSP00000261405,9606.ENSP00000296930,9606.ENSP00000297185,9606.ENSP00000323856,9606.ENSP00000327054,9606.ENSP00000327801,9606.ENSP00000341826,9606.ENSP00000346694,9606.ENSP00000346839,9606.ENSP00000357283,9606.ENSP00000358866,9606.ENSP00000363071,9606.ENSP00000376276,9606.ENSP00000378394,9606.ENSP00000379616,…	SERPINE1,GOT2,GFAP,LMNB1,VWF,NPM1,HSPA9,PLEC,LMNB2,P4HB,HNRNPA1,HNRNPA2B1,FN1,LMNA,FLNA,DES,SRSF2,PSAP,MYH11,LAMP2,HSD17B4,FLNB,ACADVL,PRKCSH,TPM3
Monarch	HP:0030956	Abnormality of cardiovascular system electrophysiology	9	403	0.75	0.52	62	9606.ENSP00000253408,9606.ENSP00000323856,9606.ENSP00000357283,9606.ENSP00000363071,9606.ENSP00000376276,9606.ENSP00000378394,9606.ENSP00000408411,9606.ENSP00000438689,9606.ENSP00000498577	GFAP,PLEC,LMNA,DES,SRSF2,PSAP,LAMP2,ACADVL,TPM3
Monarch	HP:0011842	Abnormal skeletal morphology	24	2573	0.37	0.37	76	9606.ENSP00000223095,9606.ENSP00000245206,9606.ENSP00000253408,9606.ENSP00000261366,9606.ENSP00000261405,9606.ENSP00000296930,9606.ENSP00000297185,9606.ENSP00000323856,9606.ENSP00000327054,9606.ENSP00000327801,9606.ENSP00000341826,9606.ENSP00000346694,9606.ENSP00000346839,9606.ENSP00000357283,9606.ENSP00000358866,9606.ENSP00000363071,9606.ENSP00000376276,9606.ENSP00000378394,9606.ENSP00000379616,…	SERPINE1,GOT2,GFAP,LMNB1,VWF,NPM1,HSPA9,PLEC,LMNB2,P4HB,HNRNPA1,HNRNPA2B1,FN1,LMNA,FLNA,DES,SRSF2,PSAP,MYH11,HSD17B4,FLNB,ACADVL,PRKCSH,TPM3
Monarch	HP:0002683	Abnormal calvaria morphology	12	762	0.59	0.45	84	9606.ENSP00000253408,9606.ENSP00000261366,9606.ENSP00000297185,9606.ENSP00000323856,9606.ENSP00000327054,9606.ENSP00000327801,9606.ENSP00000341826,9606.ENSP00000346694,9606.ENSP00000357283,9606.ENSP00000358866,9606.ENSP00000411960,9606.ENSP00000420213	GFAP,LMNB1,HSPA9,PLEC,LMNB2,P4HB,HNRNPA1,HNRNPA2B1,LMNA,FLNA,HSD17B4,FLNB
Monarch	HP:0000118	Phenotypic abnormality	37	5129	0.25	0.33	86	9606.ENSP00000216181,9606.ENSP00000223095,9606.ENSP00000228318,9606.ENSP00000245206,9606.ENSP00000253024,9606.ENSP00000253408,9606.ENSP00000261366,9606.ENSP00000261405,9606.ENSP00000261733,9606.ENSP00000296930,9606.ENSP00000297185,9606.ENSP00000315130,9606.ENSP00000320866,9606.ENSP00000323856,9606.ENSP00000327054,9606.ENSP00000327801,9606.ENSP00000340466,9606.ENSP00000341826,9606.ENSP00000345672,…	MYH9,SERPINE1,SLC25A3,GOT2,TRIM28,GFAP,LMNB1,VWF,ALDH2,NPM1,HSPA9,CLU,CALR,PLEC,LMNB2,P4HB,GANAB,HNRNPA1,CTSB,HNRNPA2B1,FN1,LMNA,FLNA,DES,SRSF2,EFEMP1,PSAP,MYH11,LAMP2,HSD17B4,FLNB,ACADVL,VIM,NPC2,PRKCSH,TPM3,CD59
Monarch	HP:0000759	Abnormal peripheral nervous system morphology	10	530	0.67	0.47	86	9606.ENSP00000253408,9606.ENSP00000261366,9606.ENSP00000323856,9606.ENSP00000341826,9606.ENSP00000346694,9606.ENSP00000357283,9606.ENSP00000363071,9606.ENSP00000378394,9606.ENSP00000411960,9606.ENSP00000498577	GFAP,LMNB1,PLEC,HNRNPA1,HNRNPA2B1,LMNA,DES,PSAP,HSD17B4,TPM3
Monarch	HP:0001392	Abnormality of the liver	13	895	0.56	0.44	86	9606.ENSP00000253024,9606.ENSP00000296930,9606.ENSP00000320866,9606.ENSP00000340466,9606.ENSP00000341826,9606.ENSP00000346694,9606.ENSP00000357283,9606.ENSP00000376276,9606.ENSP00000378394,9606.ENSP00000411960,9606.ENSP00000438689,9606.ENSP00000451206,9606.ENSP00000466134	TRIM28,NPM1,CALR,GANAB,HNRNPA1,HNRNPA2B1,LMNA,SRSF2,PSAP,HSD17B4,ACADVL,NPC2,PRKCSH
Monarch	HP:0012443	Abnormality of brain morphology	22	2254	0.39	0.38	86	9606.ENSP00000223095,9606.ENSP00000245206,9606.ENSP00000253408,9606.ENSP00000261366,9606.ENSP00000261733,9606.ENSP00000296930,9606.ENSP00000297185,9606.ENSP00000320866,9606.ENSP00000327054,9606.ENSP00000327801,9606.ENSP00000340466,9606.ENSP00000341826,9606.ENSP00000346694,9606.ENSP00000346839,9606.ENSP00000357283,9606.ENSP00000358866,9606.ENSP00000378394,9606.ENSP00000379616,9606.ENSP00000411960,…	SERPINE1,GOT2,GFAP,LMNB1,ALDH2,NPM1,HSPA9,CALR,LMNB2,P4HB,GANAB,HNRNPA1,HNRNPA2B1,FN1,LMNA,FLNA,PSAP,MYH11,HSD17B4,FLNB,ACADVL,NPC2
Monarch	HP:0001574	Abnormality of the integument	22	2266	0.38	0.37	88	9606.ENSP00000216181,9606.ENSP00000223095,9606.ENSP00000228318,9606.ENSP00000253408,9606.ENSP00000261366,9606.ENSP00000261405,9606.ENSP00000261733,9606.ENSP00000296930,9606.ENSP00000297185,9606.ENSP00000320866,9606.ENSP00000323856,9606.ENSP00000327801,9606.ENSP00000345672,9606.ENSP00000357283,9606.ENSP00000358866,9606.ENSP00000363071,9606.ENSP00000376276,9606.ENSP00000378394,9606.ENSP00000379616,…	MYH9,SERPINE1,SLC25A3,GFAP,LMNB1,VWF,ALDH2,NPM1,HSPA9,CALR,PLEC,P4HB,CTSB,LMNA,FLNA,DES,SRSF2,PSAP,MYH11,FLNB,ACADVL,NPC2
Monarch	HP:0003270	Abdominal distention	5	99	2025-01-01	0.57	88	9606.ENSP00000323856,9606.ENSP00000358866,9606.ENSP00000378394,9606.ENSP00000379616,9606.ENSP00000466134	PLEC,FLNA,PSAP,MYH11,PRKCSH
Monarch	HP:0011029	Internal hemorrhage	7	244	0.85	0.52	92	9606.ENSP00000223095,9606.ENSP00000261405,9606.ENSP00000346839,9606.ENSP00000357283,9606.ENSP00000376276,9606.ENSP00000379616,9606.ENSP00000466134	SERPINE1,VWF,FN1,LMNA,SRSF2,MYH11,PRKCSH
Monarch	HP:0000706	Eruption failure	3	17	1.64	0.62	93	9606.ENSP00000357283,9606.ENSP00000358866,9606.ENSP00000420213	LMNA,FLNA,FLNB
Monarch	HP:0002650	Scoliosis	13	908	0.55	0.43	93	9606.ENSP00000253408,9606.ENSP00000261366,9606.ENSP00000296930,9606.ENSP00000327054,9606.ENSP00000327801,9606.ENSP00000346839,9606.ENSP00000357283,9606.ENSP00000358866,9606.ENSP00000363071,9606.ENSP00000379616,9606.ENSP00000411960,9606.ENSP00000420213,9606.ENSP00000498577	GFAP,LMNB1,NPM1,LMNB2,P4HB,FN1,LMNA,FLNA,DES,MYH11,HSD17B4,FLNB,TPM3
Monarch	HP:0005245	Intestinal hypoplasia	3	17	1.64	0.62	93	9606.ENSP00000357283,9606.ENSP00000358866,9606.ENSP00000379616	LMNA,FLNA,MYH11
Monarch	HP:0001284	Areflexia	7	248	0.85	0.51	97	9606.ENSP00000323856,9606.ENSP00000357283,9606.ENSP00000358866,9606.ENSP00000363071,9606.ENSP00000411960,9606.ENSP00000498577,9606.ENSP00000498879	PLEC,LMNA,FLNA,DES,HSD17B4,TPM3,CD59
Monarch	HP:0008065	Aplasia/Hypoplasia of the skin	6	170	0.94	0.53	99	9606.ENSP00000296930,9606.ENSP00000297185,9606.ENSP00000323856,9606.ENSP00000327801,9606.ENSP00000357283,9606.ENSP00000358866	NPM1,HSPA9,PLEC,P4HB,LMNA,FLNA
Monarch	HP:0002823	Abnormality of femur morphology	7	253	0.84	0.5	107	9606.ENSP00000297185,9606.ENSP00000327801,9606.ENSP00000346839,9606.ENSP00000357283,9606.ENSP00000358866,9606.ENSP00000378394,9606.ENSP00000420213	HSPA9,P4HB,FN1,LMNA,FLNA,PSAP,FLNB
Monarch	HP:0010978	Abnormality of immune system physiology	16	1347	0.47	0.4	107	9606.ENSP00000216181,9606.ENSP00000245206,9606.ENSP00000253408,9606.ENSP00000261366,9606.ENSP00000296930,9606.ENSP00000297185,9606.ENSP00000323856,9606.ENSP00000340466,9606.ENSP00000345672,9606.ENSP00000357283,9606.ENSP00000358866,9606.ENSP00000376276,9606.ENSP00000378394,9606.ENSP00000379616,9606.ENSP00000438689,9606.ENSP00000498577	MYH9,GOT2,GFAP,LMNB1,NPM1,HSPA9,PLEC,GANAB,CTSB,LMNA,FLNA,SRSF2,PSAP,MYH11,ACADVL,TPM3
Monarch	HP:0001397	Hepatic steatosis	5	107	2025-07-01	0.54	111	9606.ENSP00000341826,9606.ENSP00000346694,9606.ENSP00000357283,9606.ENSP00000411960,9606.ENSP00000438689	HNRNPA1,HNRNPA2B1,LMNA,HSD17B4,ACADVL
Monarch	HP:0002814	Abnormality of the lower limb	17	1506	0.45	0.39	111	9606.ENSP00000261366,9606.ENSP00000296930,9606.ENSP00000297185,9606.ENSP00000323856,9606.ENSP00000327054,9606.ENSP00000327801,9606.ENSP00000345672,9606.ENSP00000346839,9606.ENSP00000357283,9606.ENSP00000358866,9606.ENSP00000363071,9606.ENSP00000378394,9606.ENSP00000379616,9606.ENSP00000408411,9606.ENSP00000411960,9606.ENSP00000420213,9606.ENSP00000498577	LMNB1,NPM1,HSPA9,PLEC,LMNB2,P4HB,CTSB,FN1,LMNA,FLNA,DES,PSAP,MYH11,LAMP2,HSD17B4,FLNB,TPM3
Monarch	HP:0011849	Abnormal bone ossification	10	558	0.65	0.45	111	9606.ENSP00000253408,9606.ENSP00000296930,9606.ENSP00000323856,9606.ENSP00000327801,9606.ENSP00000357283,9606.ENSP00000358866,9606.ENSP00000376276,9606.ENSP00000378394,9606.ENSP00000411960,9606.ENSP00000420213	GFAP,NPM1,PLEC,P4HB,LMNA,FLNA,SRSF2,PSAP,HSD17B4,FLNB
Monarch	HP:0002460	Distal muscle weakness	6	176	0.93	0.52	112	9606.ENSP00000323856,9606.ENSP00000341826,9606.ENSP00000346694,9606.ENSP00000357283,9606.ENSP00000363071,9606.ENSP00000498577	PLEC,HNRNPA1,HNRNPA2B1,LMNA,DES,TPM3
Monarch	HP:0002094	Dyspnea	8	350	0.76	0.48	113	9606.ENSP00000228318,9606.ENSP00000323856,9606.ENSP00000341826,9606.ENSP00000357283,9606.ENSP00000378394,9606.ENSP00000379616,9606.ENSP00000438689,9606.ENSP00000466134	SLC25A3,PLEC,HNRNPA1,LMNA,PSAP,MYH11,ACADVL,PRKCSH
Monarch	HP:0001654	Abnormal heart valve morphology	7	259	0.83	0.49	115	9606.ENSP00000261405,9606.ENSP00000327801,9606.ENSP00000340466,9606.ENSP00000357283,9606.ENSP00000358866,9606.ENSP00000379616,9606.ENSP00000498577	VWF,P4HB,GANAB,LMNA,FLNA,MYH11,TPM3
Monarch	HP:0004232	Accessory carpal bones	2	2	2025-04-02	0.61	115	9606.ENSP00000358866,9606.ENSP00000420213	FLNA,FLNB
Monarch	HP:0008127	Bipartite calcaneus	2	2	2025-04-02	0.61	115	9606.ENSP00000358866,9606.ENSP00000420213	FLNA,FLNB
Monarch	HP:0040266	Proximal upper limb muscle hypertrophy	2	2	2025-04-02	0.61	115	9606.ENSP00000323856,9606.ENSP00000357283	PLEC,LMNA
Monarch	HP:0002515	Waddling gait	5	111	2025-05-01	0.53	119	9606.ENSP00000341826,9606.ENSP00000346694,9606.ENSP00000346839,9606.ENSP00000357283,9606.ENSP00000498577	HNRNPA1,HNRNPA2B1,FN1,LMNA,TPM3
Monarch	HP:0004347	Weakness of muscles of respiration	5	111	2025-05-01	0.53	119	9606.ENSP00000341826,9606.ENSP00000346694,9606.ENSP00000357283,9606.ENSP00000363071,9606.ENSP00000498577	HNRNPA1,HNRNPA2B1,LMNA,DES,TPM3
Monarch	HP:0001637	Abnormal myocardium morphology	9	462	0.69	0.45	123	9606.ENSP00000223095,9606.ENSP00000228318,9606.ENSP00000341826,9606.ENSP00000346694,9606.ENSP00000357283,9606.ENSP00000363071,9606.ENSP00000408411,9606.ENSP00000438689,9606.ENSP00000498577	SERPINE1,SLC25A3,HNRNPA1,HNRNPA2B1,LMNA,DES,LAMP2,ACADVL,TPM3
Monarch	HP:0004348	Abnormality of bone mineral density	9	468	0.68	0.44	134	9606.ENSP00000253408,9606.ENSP00000296930,9606.ENSP00000323856,9606.ENSP00000327801,9606.ENSP00000357283,9606.ENSP00000358866,9606.ENSP00000376276,9606.ENSP00000378394,9606.ENSP00000411960	GFAP,NPM1,PLEC,P4HB,LMNA,FLNA,SRSF2,PSAP,HSD17B4
Monarch	HP:0009053	Distal lower limb muscle weakness	4	59	1.23	0.54	134	9606.ENSP00000323856,9606.ENSP00000357283,9606.ENSP00000363071,9606.ENSP00000498577	PLEC,LMNA,DES,TPM3
Monarch	HP:0009121	Abnormal axial skeleton morphology	21	2206	0.38	0.35	140	9606.ENSP00000245206,9606.ENSP00000253408,9606.ENSP00000261366,9606.ENSP00000296930,9606.ENSP00000297185,9606.ENSP00000323856,9606.ENSP00000327054,9606.ENSP00000327801,9606.ENSP00000341826,9606.ENSP00000346694,9606.ENSP00000346839,9606.ENSP00000357283,9606.ENSP00000358866,9606.ENSP00000363071,9606.ENSP00000378394,9606.ENSP00000379616,9606.ENSP00000411960,9606.ENSP00000420213,9606.ENSP00000438689,…	GOT2,GFAP,LMNB1,NPM1,HSPA9,PLEC,LMNB2,P4HB,HNRNPA1,HNRNPA2B1,FN1,LMNA,FLNA,DES,PSAP,MYH11,HSD17B4,FLNB,ACADVL,PRKCSH,TPM3
Monarch	HP:0000002	Abnormality of body height	15	1253	0.47	0.38	142	9606.ENSP00000245206,9606.ENSP00000261366,9606.ENSP00000296930,9606.ENSP00000297185,9606.ENSP00000323856,9606.ENSP00000327801,9606.ENSP00000341826,9606.ENSP00000346694,9606.ENSP00000346839,9606.ENSP00000357283,9606.ENSP00000358866,9606.ENSP00000379616,9606.ENSP00000411960,9606.ENSP00000420213,9606.ENSP00000498577	GOT2,LMNB1,NPM1,HSPA9,PLEC,P4HB,HNRNPA1,HNRNPA2B1,FN1,LMNA,FLNA,MYH11,HSD17B4,FLNB,TPM3
Monarch	HP:0002017	Nausea and vomiting	8	369	0.73	0.45	142	9606.ENSP00000253408,9606.ENSP00000323856,9606.ENSP00000341826,9606.ENSP00000358866,9606.ENSP00000376276,9606.ENSP00000378394,9606.ENSP00000379616,9606.ENSP00000438689	GFAP,PLEC,HNRNPA1,FLNA,SRSF2,PSAP,MYH11,ACADVL
Monarch	HP:0003011	Abnormality of the musculature	22	2384	0.36	0.34	142	9606.ENSP00000223095,9606.ENSP00000228318,9606.ENSP00000245206,9606.ENSP00000253408,9606.ENSP00000261366,9606.ENSP00000320866,9606.ENSP00000323856,9606.ENSP00000327054,9606.ENSP00000327801,9606.ENSP00000341826,9606.ENSP00000346694,9606.ENSP00000357283,9606.ENSP00000358866,9606.ENSP00000363071,9606.ENSP00000378394,9606.ENSP00000408411,9606.ENSP00000411960,9606.ENSP00000420213,9606.ENSP00000438689,…	SERPINE1,SLC25A3,GOT2,GFAP,LMNB1,CALR,PLEC,LMNB2,P4HB,HNRNPA1,HNRNPA2B1,LMNA,FLNA,DES,PSAP,LAMP2,HSD17B4,FLNB,ACADVL,NPC2,TPM3,CD59
Monarch	HP:0011675	Arrhythmia	8	369	0.73	0.45	142	9606.ENSP00000253408,9606.ENSP00000357283,9606.ENSP00000363071,9606.ENSP00000376276,9606.ENSP00000378394,9606.ENSP00000408411,9606.ENSP00000438689,9606.ENSP00000498577	GFAP,LMNA,DES,SRSF2,PSAP,LAMP2,ACADVL,TPM3
Monarch	HP:0011844	Abnormal appendicular skeleton morphology	17	1557	0.43	0.37	142	9606.ENSP00000261366,9606.ENSP00000261405,9606.ENSP00000296930,9606.ENSP00000297185,9606.ENSP00000323856,9606.ENSP00000327054,9606.ENSP00000327801,9606.ENSP00000341826,9606.ENSP00000346694,9606.ENSP00000346839,9606.ENSP00000357283,9606.ENSP00000358866,9606.ENSP00000378394,9606.ENSP00000379616,9606.ENSP00000411960,9606.ENSP00000420213,9606.ENSP00000498577	LMNB1,VWF,NPM1,HSPA9,PLEC,LMNB2,P4HB,HNRNPA1,HNRNPA2B1,FN1,LMNA,FLNA,PSAP,MYH11,HSD17B4,FLNB,TPM3
Monarch	HP:0001635	Congestive heart failure	6	193	0.89	0.48	152	9606.ENSP00000228318,9606.ENSP00000341826,9606.ENSP00000346694,9606.ENSP00000357283,9606.ENSP00000358866,9606.ENSP00000363071	SLC25A3,HNRNPA1,HNRNPA2B1,LMNA,FLNA,DES
Monarch	HP:0006561	Lipid accumulation in hepatocytes	5	122	2025-01-01	0.49	161	9606.ENSP00000341826,9606.ENSP00000346694,9606.ENSP00000357283,9606.ENSP00000411960,9606.ENSP00000438689	HNRNPA1,HNRNPA2B1,LMNA,HSD17B4,ACADVL
Monarch	HP:0012083	Ubiquitin-positive cerebral inclusion bodies	2	3	2.22	0.57	161	9606.ENSP00000341826,9606.ENSP00000346694	HNRNPA1,HNRNPA2B1
Monarch	HP:0100659	Abnormal cerebral vascular morphology	8	381	0.72	0.44	162	9606.ENSP00000223095,9606.ENSP00000261733,9606.ENSP00000320866,9606.ENSP00000340466,9606.ENSP00000346839,9606.ENSP00000357283,9606.ENSP00000358866,9606.ENSP00000379616	SERPINE1,ALDH2,CALR,GANAB,FN1,LMNA,FLNA,MYH11
Monarch	HP:0000586	Shallow orbits	3	24	1.49	0.54	167	9606.ENSP00000327801,9606.ENSP00000357283,9606.ENSP00000420213	P4HB,LMNA,FLNB
Monarch	HP:0001324	Muscle weakness	12	861	0.54	0.39	167	9606.ENSP00000253408,9606.ENSP00000261366,9606.ENSP00000323856,9606.ENSP00000341826,9606.ENSP00000346694,9606.ENSP00000357283,9606.ENSP00000363071,9606.ENSP00000378394,9606.ENSP00000408411,9606.ENSP00000438689,9606.ENSP00000498577,9606.ENSP00000498879	GFAP,LMNB1,PLEC,HNRNPA1,HNRNPA2B1,LMNA,DES,PSAP,LAMP2,ACADVL,TPM3,CD59
Monarch	HP:0001435	Abnormality of the shoulder girdle musculature	5	124	1.0	0.49	167	9606.ENSP00000357283,9606.ENSP00000358866,9606.ENSP00000378394,9606.ENSP00000420213,9606.ENSP00000498577	LMNA,FLNA,PSAP,FLNB,TPM3
Monarch	HP:0003444	EMG: chronic denervation signs	3	24	1.49	0.54	167	9606.ENSP00000341826,9606.ENSP00000346694,9606.ENSP00000378394	HNRNPA1,HNRNPA2B1,PSAP
Monarch	HP:0000014	Abnormality of the bladder	8	386	0.71	0.43	169	9606.ENSP00000261366,9606.ENSP00000297185,9606.ENSP00000323856,9606.ENSP00000341826,9606.ENSP00000346694,9606.ENSP00000358866,9606.ENSP00000378394,9606.ENSP00000379616	LMNB1,HSPA9,PLEC,HNRNPA1,HNRNPA2B1,FLNA,PSAP,MYH11
Monarch	HP:0003155	Elevated circulating alkaline phosphatase concentration	4	67	1.17	0.5	178	9606.ENSP00000341826,9606.ENSP00000346694,9606.ENSP00000376276,9606.ENSP00000466134	HNRNPA1,HNRNPA2B1,SRSF2,PRKCSH
Monarch	HP:0012084	Abnormality of skeletal muscle fiber size	4	67	1.17	0.5	178	9606.ENSP00000341826,9606.ENSP00000346694,9606.ENSP00000357283,9606.ENSP00000498577	HNRNPA1,HNRNPA2B1,LMNA,TPM3
Monarch	HP:0001645	Sudden cardiac death	4	69	1.16	0.49	194	9606.ENSP00000253408,9606.ENSP00000357283,9606.ENSP00000363071,9606.ENSP00000438689	GFAP,LMNA,DES,ACADVL
Monarch	HP:0002793	Abnormal pattern of respiration	10	624	0.6	0.4	194	9606.ENSP00000228318,9606.ENSP00000253408,9606.ENSP00000323856,9606.ENSP00000341826,9606.ENSP00000357283,9606.ENSP00000378394,9606.ENSP00000379616,9606.ENSP00000438689,9606.ENSP00000466134,9606.ENSP00000498577	SLC25A3,GFAP,PLEC,HNRNPA1,LMNA,PSAP,MYH11,ACADVL,PRKCSH,TPM3
Monarch	HP:0001561	Polyhydramnios	6	211	0.85	0.44	213	9606.ENSP00000323856,9606.ENSP00000357283,9606.ENSP00000379616,9606.ENSP00000411960,9606.ENSP00000420213,9606.ENSP00000498577	PLEC,LMNA,MYH11,HSD17B4,FLNB,TPM3
Monarch	HP:0001791	Fetal ascites	2	4	2025-01-02	0.53	213	9606.ENSP00000411960,9606.ENSP00000451206	HSD17B4,NPC2
Monarch	HP:0002664	Neoplasm	11	763	0.56	0.37	221	9606.ENSP00000253024,9606.ENSP00000296930,9606.ENSP00000297185,9606.ENSP00000320866,9606.ENSP00000340466,9606.ENSP00000346839,9606.ENSP00000357283,9606.ENSP00000358866,9606.ENSP00000376276,9606.ENSP00000378394,9606.ENSP00000379616	TRIM28,NPM1,HSPA9,CALR,GANAB,FN1,LMNA,FLNA,SRSF2,PSAP,MYH11
Monarch	HP:0005257	Thoracic hypoplasia	5	135	0.97	0.46	221	9606.ENSP00000357283,9606.ENSP00000358866,9606.ENSP00000411960,9606.ENSP00000420213,9606.ENSP00000498577	LMNA,FLNA,HSD17B4,FLNB,TPM3
Monarch	HP:0001446	Abnormality of the musculature of the upper limbs	6	214	0.84	0.44	222	9606.ENSP00000323856,9606.ENSP00000357283,9606.ENSP00000358866,9606.ENSP00000378394,9606.ENSP00000420213,9606.ENSP00000498577	PLEC,LMNA,FLNA,PSAP,FLNB,TPM3
Monarch	HP:0001873	Thrombocytopenia	7	305	0.76	0.42	222	9606.ENSP00000216181,9606.ENSP00000261405,9606.ENSP00000296930,9606.ENSP00000320866,9606.ENSP00000358866,9606.ENSP00000376276,9606.ENSP00000378394	MYH9,VWF,NPM1,CALR,FLNA,SRSF2,PSAP
Monarch	HP:0001824	Weight loss	6	218	0.84	0.43	242	9606.ENSP00000253024,9606.ENSP00000320866,9606.ENSP00000357283,9606.ENSP00000376276,9606.ENSP00000378394,9606.ENSP00000498577	TRIM28,CALR,LMNA,SRSF2,PSAP,TPM3
Monarch	HP:0003310	Abnormality of the odontoid process	3	29	1.41	0.49	244	9606.ENSP00000346839,9606.ENSP00000358866,9606.ENSP00000420213	FN1,FLNA,FLNB
Monarch	HP:0004379	Abnormality of alkaline phosphatase level	4	75	2025-12-01	0.46	244	9606.ENSP00000341826,9606.ENSP00000346694,9606.ENSP00000376276,9606.ENSP00000466134	HNRNPA1,HNRNPA2B1,SRSF2,PRKCSH
Monarch	HP:0010936	Abnormality of the lower urinary tract	10	652	0.58	0.37	255	9606.ENSP00000261366,9606.ENSP00000296930,9606.ENSP00000297185,9606.ENSP00000323856,9606.ENSP00000341826,9606.ENSP00000346694,9606.ENSP00000357283,9606.ENSP00000358866,9606.ENSP00000378394,9606.ENSP00000379616	LMNB1,NPM1,HSPA9,PLEC,HNRNPA1,HNRNPA2B1,LMNA,FLNA,PSAP,MYH11
Monarch	HP:0008661	Urethral stenosis	3	30	2025-04-01	0.48	262	9606.ENSP00000296930,9606.ENSP00000323856,9606.ENSP00000358866	NPM1,PLEC,FLNA
Monarch	HP:0100314	Cerebral inclusion bodies	3	30	2025-04-01	0.48	262	9606.ENSP00000341826,9606.ENSP00000346694,9606.ENSP00000451206	HNRNPA1,HNRNPA2B1,NPC2
Monarch	HP:0001644	Dilated cardiomyopathy	5	144	0.94	0.43	275	9606.ENSP00000357283,9606.ENSP00000363071,9606.ENSP00000408411,9606.ENSP00000438689,9606.ENSP00000498577	LMNA,DES,LAMP2,ACADVL,TPM3
Monarch	HP:0003797	Limb-girdle muscle atrophy	3	31	1.38	0.47	275	9606.ENSP00000357283,9606.ENSP00000363071,9606.ENSP00000498577	LMNA,DES,TPM3
Monarch	HP:0012510	Extra-axial cerebrospinal fluid accumulation	2	5	2.0	0.49	275	9606.ENSP00000261366,9606.ENSP00000327054	LMNB1,LMNB2
Monarch	HP:0040064	Abnormality of limbs	19	2018	0.37	0.31	275	9606.ENSP00000261366,9606.ENSP00000261405,9606.ENSP00000296930,9606.ENSP00000297185,9606.ENSP00000323856,9606.ENSP00000327054,9606.ENSP00000327801,9606.ENSP00000345672,9606.ENSP00000346839,9606.ENSP00000357283,9606.ENSP00000358866,9606.ENSP00000363071,9606.ENSP00000378394,9606.ENSP00000379616,9606.ENSP00000408411,9606.ENSP00000411960,9606.ENSP00000420213,9606.ENSP00000498577,9606.ENSP00000498879	LMNB1,VWF,NPM1,HSPA9,PLEC,LMNB2,P4HB,CTSB,FN1,LMNA,FLNA,DES,PSAP,MYH11,LAMP2,HSD17B4,FLNB,TPM3,CD59
Monarch	HP:0002240	Hepatomegaly	9	543	0.62	0.37	282	9606.ENSP00000296930,9606.ENSP00000320866,9606.ENSP00000357283,9606.ENSP00000376276,9606.ENSP00000378394,9606.ENSP00000411960,9606.ENSP00000438689,9606.ENSP00000451206,9606.ENSP00000466134	NPM1,CALR,LMNA,SRSF2,PSAP,HSD17B4,ACADVL,NPC2,PRKCSH
Monarch	HP:0011873	Abnormal platelet count	7	323	0.73	0.39	282	9606.ENSP00000216181,9606.ENSP00000261405,9606.ENSP00000296930,9606.ENSP00000320866,9606.ENSP00000358866,9606.ENSP00000376276,9606.ENSP00000378394	MYH9,VWF,NPM1,CALR,FLNA,SRSF2,PSAP
Monarch	HP:0000077	Abnormality of the kidney	13	1077	0.48	0.34	285	9606.ENSP00000216181,9606.ENSP00000253024,9606.ENSP00000261366,9606.ENSP00000297185,9606.ENSP00000323856,9606.ENSP00000340466,9606.ENSP00000346839,9606.ENSP00000357283,9606.ENSP00000358866,9606.ENSP00000379616,9606.ENSP00000411960,9606.ENSP00000420213,9606.ENSP00000466134	MYH9,TRIM28,LMNB1,HSPA9,PLEC,GANAB,FN1,LMNA,FLNA,MYH11,HSD17B4,FLNB,PRKCSH
Monarch	HP:0000467	Neck muscle weakness	4	80	2025-01-01	0.44	285	9606.ENSP00000357283,9606.ENSP00000363071,9606.ENSP00000378394,9606.ENSP00000498577	LMNA,DES,PSAP,TPM3
Monarch	HP:0003691	Scapular winging	4	80	2025-01-01	0.44	285	9606.ENSP00000357283,9606.ENSP00000358866,9606.ENSP00000420213,9606.ENSP00000498577	LMNA,FLNA,FLNB,TPM3
Monarch	HP:0011314	Abnormal long bone morphology	10	675	0.57	0.36	302	9606.ENSP00000261366,9606.ENSP00000296930,9606.ENSP00000297185,9606.ENSP00000327801,9606.ENSP00000341826,9606.ENSP00000346694,9606.ENSP00000346839,9606.ENSP00000357283,9606.ENSP00000358866,9606.ENSP00000420213	LMNB1,NPM1,HSPA9,P4HB,HNRNPA1,HNRNPA2B1,FN1,LMNA,FLNA,FLNB
Monarch	HP:0002616	Aortic root aneurysm	4	84	2025-07-01	0.43	329	9606.ENSP00000340466,9606.ENSP00000357283,9606.ENSP00000379616,9606.ENSP00000498577	GANAB,LMNA,MYH11,TPM3
Monarch	HP:0012722	Heart block	4	84	2025-07-01	0.43	329	9606.ENSP00000323856,9606.ENSP00000357283,9606.ENSP00000363071,9606.ENSP00000438689	PLEC,LMNA,DES,ACADVL
Monarch	HP:0001600	Abnormality of the larynx	5	154	0.91	0.41	331	9606.ENSP00000341826,9606.ENSP00000357283,9606.ENSP00000358866,9606.ENSP00000378394,9606.ENSP00000420213	HNRNPA1,LMNA,FLNA,PSAP,FLNB
Monarch	HP:0003304	Spondylolysis	2	6	1.92	0.46	331	9606.ENSP00000358866,9606.ENSP00000420213	FLNA,FLNB
Monarch	HP:0010505	Limitation of movement at ankles	2	6	1.92	0.46	331	9606.ENSP00000357283,9606.ENSP00000358866	LMNA,FLNA
Monarch	HP:0010935	Abnormality of the upper urinary tract	13	1101	0.47	0.33	331	9606.ENSP00000216181,9606.ENSP00000253024,9606.ENSP00000261366,9606.ENSP00000297185,9606.ENSP00000323856,9606.ENSP00000340466,9606.ENSP00000346839,9606.ENSP00000357283,9606.ENSP00000358866,9606.ENSP00000379616,9606.ENSP00000411960,9606.ENSP00000420213,9606.ENSP00000466134	MYH9,TRIM28,LMNB1,HSPA9,PLEC,GANAB,FN1,LMNA,FLNA,MYH11,HSD17B4,FLNB,PRKCSH
Monarch	HP:0012638	Abnormal nervous system physiology	25	3154	0.3	0.28	331	9606.ENSP00000245206,9606.ENSP00000253408,9606.ENSP00000261366,9606.ENSP00000296930,9606.ENSP00000297185,9606.ENSP00000320866,9606.ENSP00000323856,9606.ENSP00000327054,9606.ENSP00000327801,9606.ENSP00000341826,9606.ENSP00000346694,9606.ENSP00000346839,9606.ENSP00000357283,9606.ENSP00000358866,9606.ENSP00000363071,9606.ENSP00000376276,9606.ENSP00000378394,9606.ENSP00000408411,9606.ENSP00000411960,…	GOT2,GFAP,LMNB1,NPM1,HSPA9,CALR,PLEC,LMNB2,P4HB,HNRNPA1,HNRNPA2B1,FN1,LMNA,FLNA,DES,SRSF2,PSAP,LAMP2,HSD17B4,FLNB,ACADVL,VIM,NPC2,TPM3,CD59
Monarch	HP:0001760	Abnormal foot morphology	14	1253	0.44	0.32	332	9606.ENSP00000261366,9606.ENSP00000296930,9606.ENSP00000323856,9606.ENSP00000327054,9606.ENSP00000345672,9606.ENSP00000346839,9606.ENSP00000357283,9606.ENSP00000358866,9606.ENSP00000363071,9606.ENSP00000379616,9606.ENSP00000408411,9606.ENSP00000411960,9606.ENSP00000420213,9606.ENSP00000498577	LMNB1,NPM1,PLEC,LMNB2,CTSB,FN1,LMNA,FLNA,DES,MYH11,LAMP2,HSD17B4,FLNB,TPM3
Monarch	HP:0001541	Ascites	4	86	2025-06-01	0.42	341	9606.ENSP00000376276,9606.ENSP00000411960,9606.ENSP00000451206,9606.ENSP00000466134	SRSF2,HSD17B4,NPC2,PRKCSH
Monarch	HP:0100711	Abnormal thoracic spine morphology	4	86	2025-06-01	0.42	341	9606.ENSP00000357283,9606.ENSP00000363071,9606.ENSP00000420213,9606.ENSP00000498577	LMNA,DES,FLNB,TPM3
Monarch	HP:0001560	Abnormality of the amniotic fluid	7	344	0.71	0.37	365	9606.ENSP00000297185,9606.ENSP00000323856,9606.ENSP00000357283,9606.ENSP00000379616,9606.ENSP00000411960,9606.ENSP00000420213,9606.ENSP00000498577	HSPA9,PLEC,LMNA,MYH11,HSD17B4,FLNB,TPM3
Monarch	HP:0001638	Cardiomyopathy	8	453	0.64	0.36	365	9606.ENSP00000228318,9606.ENSP00000341826,9606.ENSP00000346694,9606.ENSP00000357283,9606.ENSP00000363071,9606.ENSP00000408411,9606.ENSP00000438689,9606.ENSP00000498577	SLC25A3,HNRNPA1,HNRNPA2B1,LMNA,DES,LAMP2,ACADVL,TPM3
Monarch	HP:0002607	Bowel incontinence	3	36	1.32	0.43	365	9606.ENSP00000253408,9606.ENSP00000261366,9606.ENSP00000378394	GFAP,LMNB1,PSAP
Monarch	HP:0002817	Abnormality of the upper limb	15	1426	0.42	0.31	365	9606.ENSP00000261366,9606.ENSP00000261405,9606.ENSP00000296930,9606.ENSP00000323856,9606.ENSP00000327054,9606.ENSP00000345672,9606.ENSP00000346839,9606.ENSP00000357283,9606.ENSP00000358866,9606.ENSP00000363071,9606.ENSP00000378394,9606.ENSP00000379616,9606.ENSP00000411960,9606.ENSP00000420213,9606.ENSP00000498577	LMNB1,VWF,NPM1,PLEC,LMNB2,CTSB,FN1,LMNA,FLNA,DES,PSAP,MYH11,HSD17B4,FLNB,TPM3
Monarch	HP:0011804	Abnormal muscle physiology	19	2088	0.36	0.29	365	9606.ENSP00000228318,9606.ENSP00000245206,9606.ENSP00000253408,9606.ENSP00000261366,9606.ENSP00000320866,9606.ENSP00000323856,9606.ENSP00000327801,9606.ENSP00000341826,9606.ENSP00000346694,9606.ENSP00000357283,9606.ENSP00000358866,9606.ENSP00000363071,9606.ENSP00000378394,9606.ENSP00000408411,9606.ENSP00000411960,9606.ENSP00000438689,9606.ENSP00000451206,9606.ENSP00000498577,9606.ENSP00000498879	SLC25A3,GOT2,GFAP,LMNB1,CALR,PLEC,P4HB,HNRNPA1,HNRNPA2B1,LMNA,FLNA,DES,PSAP,LAMP2,HSD17B4,ACADVL,NPC2,TPM3,CD59
Monarch	HP:0003325	Limb-girdle muscle weakness	4	89	2025-05-01	0.41	371	9606.ENSP00000323856,9606.ENSP00000357283,9606.ENSP00000378394,9606.ENSP00000498577	PLEC,LMNA,PSAP,TPM3
Monarch	HP:0012210	Abnormal renal morphology	11	837	0.52	0.33	372	9606.ENSP00000261366,9606.ENSP00000297185,9606.ENSP00000323856,9606.ENSP00000340466,9606.ENSP00000346839,9606.ENSP00000357283,9606.ENSP00000358866,9606.ENSP00000379616,9606.ENSP00000411960,9606.ENSP00000420213,9606.ENSP00000466134	LMNB1,HSPA9,PLEC,GANAB,FN1,LMNA,FLNA,MYH11,HSD17B4,FLNB,PRKCSH
Monarch	HP:0012337	Abnormal homeostasis	14	1275	0.44	0.31	372	9606.ENSP00000228318,9606.ENSP00000245206,9606.ENSP00000253024,9606.ENSP00000253408,9606.ENSP00000261366,9606.ENSP00000296930,9606.ENSP00000320866,9606.ENSP00000346839,9606.ENSP00000357283,9606.ENSP00000376276,9606.ENSP00000378394,9606.ENSP00000379616,9606.ENSP00000420213,9606.ENSP00000438689	SLC25A3,GOT2,TRIM28,GFAP,LMNB1,NPM1,CALR,FN1,LMNA,SRSF2,PSAP,MYH11,FLNB,ACADVL
Monarch	HP:0100022	Abnormality of movement	17	1758	0.38	0.3	375	9606.ENSP00000245206,9606.ENSP00000253408,9606.ENSP00000261366,9606.ENSP00000323856,9606.ENSP00000327054,9606.ENSP00000341826,9606.ENSP00000346694,9606.ENSP00000346839,9606.ENSP00000357283,9606.ENSP00000358866,9606.ENSP00000363071,9606.ENSP00000378394,9606.ENSP00000408411,9606.ENSP00000411960,9606.ENSP00000451206,9606.ENSP00000498577,9606.ENSP00000498879	GOT2,GFAP,LMNB1,PLEC,LMNB2,HNRNPA1,HNRNPA2B1,FN1,LMNA,FLNA,DES,PSAP,LAMP2,HSD17B4,NPC2,TPM3,CD59
Monarch	HP:0001291	Abnormal cranial nerve morphology	6	250	0.78	0.38	376	9606.ENSP00000253408,9606.ENSP00000323856,9606.ENSP00000341826,9606.ENSP00000346694,9606.ENSP00000363071,9606.ENSP00000498577	GFAP,PLEC,HNRNPA1,HNRNPA2B1,DES,TPM3
Monarch	HP:0003805	Rimmed vacuoles	3	37	1.31	0.43	376	9606.ENSP00000341826,9606.ENSP00000346694,9606.ENSP00000357283	HNRNPA1,HNRNPA2B1,LMNA
Monarch	HP:0004370	Abnormality of temperature regulation	7	350	0.7	0.36	376	9606.ENSP00000253024,9606.ENSP00000253408,9606.ENSP00000261366,9606.ENSP00000320866,9606.ENSP00000376276,9606.ENSP00000378394,9606.ENSP00000438689	TRIM28,GFAP,LMNB1,CALR,SRSF2,PSAP,ACADVL
Monarch	HP:0004631	Decreased cervical spine flexion due to contractures of posterior cervical muscles	2	7	1.85	0.45	376	9606.ENSP00000323856,9606.ENSP00000357283	PLEC,LMNA
Monarch	HP:0011079	Impacted tooth	2	7	1.85	0.45	376	9606.ENSP00000357283,9606.ENSP00000358866	LMNA,FLNA
Monarch	HP:0012649	Increased inflammatory response	12	981	0.48	0.32	376	9606.ENSP00000216181,9606.ENSP00000261366,9606.ENSP00000296930,9606.ENSP00000297185,9606.ENSP00000323856,9606.ENSP00000340466,9606.ENSP00000345672,9606.ENSP00000357283,9606.ENSP00000358866,9606.ENSP00000376276,9606.ENSP00000438689,9606.ENSP00000498577	MYH9,LMNB1,NPM1,HSPA9,PLEC,GANAB,CTSB,LMNA,FLNA,SRSF2,ACADVL,TPM3
Monarch	HP:0000132	Menorrhagia	3	38	1.29	0.43	379	9606.ENSP00000216181,9606.ENSP00000223095,9606.ENSP00000261405	MYH9,SERPINE1,VWF
Monarch	HP:0000726	Dementia	5	164	0.88	0.39	379	9606.ENSP00000261366,9606.ENSP00000341826,9606.ENSP00000346694,9606.ENSP00000378394,9606.ENSP00000451206	LMNB1,HNRNPA1,HNRNPA2B1,PSAP,NPC2
Monarch	HP:0001658	Myocardial infarction	3	38	1.29	0.43	379	9606.ENSP00000216181,9606.ENSP00000320866,9606.ENSP00000357283	MYH9,CALR,LMNA
Monarch	HP:0002483	Bulbar signs	3	38	1.29	0.43	379	9606.ENSP00000253408,9606.ENSP00000378394,9606.ENSP00000498577	GFAP,PSAP,TPM3
Monarch	HP:0003366	Abnormal femoral neck/head morphology	5	164	0.88	0.39	379	9606.ENSP00000297185,9606.ENSP00000346839,9606.ENSP00000357283,9606.ENSP00000358866,9606.ENSP00000420213	HSPA9,FN1,LMNA,FLNA,FLNB
Monarch	HP:0000822	Hypertension	6	256	0.77	0.37	398	9606.ENSP00000253024,9606.ENSP00000253408,9606.ENSP00000340466,9606.ENSP00000346839,9606.ENSP00000357283,9606.ENSP00000379616	TRIM28,GFAP,GANAB,FN1,LMNA,MYH11
Monarch	HP:0000929	Abnormal skull morphology	18	1954	0.36	0.29	398	9606.ENSP00000245206,9606.ENSP00000253408,9606.ENSP00000261366,9606.ENSP00000296930,9606.ENSP00000297185,9606.ENSP00000323856,9606.ENSP00000327054,9606.ENSP00000327801,9606.ENSP00000341826,9606.ENSP00000346694,9606.ENSP00000357283,9606.ENSP00000358866,9606.ENSP00000378394,9606.ENSP00000379616,9606.ENSP00000411960,9606.ENSP00000420213,9606.ENSP00000438689,9606.ENSP00000498577	GOT2,GFAP,LMNB1,NPM1,HSPA9,PLEC,LMNB2,P4HB,HNRNPA1,HNRNPA2B1,LMNA,FLNA,PSAP,MYH11,HSD17B4,FLNB,ACADVL,TPM3
Monarch	HP:0001264	Spastic diplegia	3	39	1.28	0.42	398	9606.ENSP00000358866,9606.ENSP00000378394,9606.ENSP00000411960	FLNA,PSAP,HSD17B4
Monarch	HP:0004322	Short stature	13	1152	0.45	0.31	416	9606.ENSP00000245206,9606.ENSP00000261366,9606.ENSP00000296930,9606.ENSP00000297185,9606.ENSP00000323856,9606.ENSP00000327801,9606.ENSP00000341826,9606.ENSP00000346694,9606.ENSP00000346839,9606.ENSP00000357283,9606.ENSP00000358866,9606.ENSP00000411960,9606.ENSP00000420213	GOT2,LMNB1,NPM1,HSPA9,PLEC,P4HB,HNRNPA1,HNRNPA2B1,FN1,LMNA,FLNA,HSD17B4,FLNB
Monarch	HP:0000766	Abnormal sternum morphology	7	362	0.68	0.35	419	9606.ENSP00000346839,9606.ENSP00000357283,9606.ENSP00000358866,9606.ENSP00000379616,9606.ENSP00000411960,9606.ENSP00000420213,9606.ENSP00000498577	FN1,LMNA,FLNA,MYH11,HSD17B4,FLNB,TPM3
Monarch	HP:0002615	Hypotension	4	96	2025-02-01	0.39	424	9606.ENSP00000253408,9606.ENSP00000261366,9606.ENSP00000376276,9606.ENSP00000378394	GFAP,LMNB1,SRSF2,PSAP
Monarch	HP:0006557	Polycystic liver disease	2	8	1.79	0.43	424	9606.ENSP00000340466,9606.ENSP00000466134	GANAB,PRKCSH
Monarch	HP:0012727	Thoracic aortic aneurysm	4	97	2025-01-01	0.39	436	9606.ENSP00000340466,9606.ENSP00000357283,9606.ENSP00000379616,9606.ENSP00000498577	GANAB,LMNA,MYH11,TPM3
Monarch	HP:0011793	Neoplasm by anatomical site	10	732	0.53	0.32	437	9606.ENSP00000253024,9606.ENSP00000296930,9606.ENSP00000297185,9606.ENSP00000320866,9606.ENSP00000340466,9606.ENSP00000346839,9606.ENSP00000357283,9606.ENSP00000376276,9606.ENSP00000378394,9606.ENSP00000379616	TRIM28,NPM1,HSPA9,CALR,GANAB,FN1,LMNA,SRSF2,PSAP,MYH11
Monarch	HP:0009127	Abnormality of the musculature of the limbs	8	481	0.62	0.33	445	9606.ENSP00000323856,9606.ENSP00000357283,9606.ENSP00000358866,9606.ENSP00000363071,9606.ENSP00000378394,9606.ENSP00000420213,9606.ENSP00000498577,9606.ENSP00000498879	PLEC,LMNA,FLNA,DES,PSAP,FLNB,TPM3,CD59
Monarch	HP:0003473	Fatigable weakness	4	99	1.0	0.38	462	9606.ENSP00000323856,9606.ENSP00000341826,9606.ENSP00000363071,9606.ENSP00000498577	PLEC,HNRNPA1,DES,TPM3
Monarch	HP:0002652	Skeletal dysplasia	5	176	0.85	0.36	471	9606.ENSP00000297185,9606.ENSP00000327801,9606.ENSP00000346839,9606.ENSP00000358866,9606.ENSP00000420213	HSPA9,P4HB,FN1,FLNA,FLNB
Monarch	HP:0011843	Abnormal musculoskeletal physiology	14	1330	0.42	0.29	474	9606.ENSP00000261366,9606.ENSP00000296930,9606.ENSP00000323856,9606.ENSP00000327054,9606.ENSP00000327801,9606.ENSP00000341826,9606.ENSP00000346694,9606.ENSP00000346839,9606.ENSP00000357283,9606.ENSP00000358866,9606.ENSP00000376276,9606.ENSP00000411960,9606.ENSP00000420213,9606.ENSP00000498577	LMNB1,NPM1,PLEC,LMNB2,P4HB,HNRNPA1,HNRNPA2B1,FN1,LMNA,FLNA,SRSF2,HSD17B4,FLNB,TPM3
Monarch	HP:0003271	Visceromegaly	9	614	0.56	0.32	484	9606.ENSP00000296930,9606.ENSP00000320866,9606.ENSP00000357283,9606.ENSP00000376276,9606.ENSP00000378394,9606.ENSP00000411960,9606.ENSP00000438689,9606.ENSP00000451206,9606.ENSP00000466134	NPM1,CALR,LMNA,SRSF2,PSAP,HSD17B4,ACADVL,NPC2,PRKCSH
Monarch	HP:0001241	Capitate-hamate fusion	2	9	1.74	0.41	489	9606.ENSP00000358866,9606.ENSP00000420213	FLNA,FLNB
Monarch	HP:0001799	Short nail	2	9	1.74	0.41	489	9606.ENSP00000357283,9606.ENSP00000420213	LMNA,FLNB
Monarch	HP:0002088	Abnormal lung morphology	11	893	0.49	0.3	489	9606.ENSP00000253024,9606.ENSP00000261366,9606.ENSP00000296930,9606.ENSP00000323856,9606.ENSP00000357283,9606.ENSP00000358866,9606.ENSP00000378394,9606.ENSP00000379616,9606.ENSP00000420213,9606.ENSP00000438689,9606.ENSP00000498577	TRIM28,LMNB1,NPM1,PLEC,LMNA,FLNA,PSAP,MYH11,FLNB,ACADVL,TPM3
Monarch	HP:0002648	Obsolete Abnormality of calvarial morphology	2	9	1.74	0.41	489	9606.ENSP00000341826,9606.ENSP00000346694	HNRNPA1,HNRNPA2B1
Monarch	HP:0002943	Thoracic scoliosis	3	44	1.23	0.39	489	9606.ENSP00000357283,9606.ENSP00000363071,9606.ENSP00000498577	LMNA,DES,TPM3
Monarch	HP:0002990	Fibular aplasia	2	9	1.74	0.41	489	9606.ENSP00000358866,9606.ENSP00000420213	FLNA,FLNB
Monarch	HP:0004388	Microcolon	2	9	1.74	0.41	489	9606.ENSP00000357283,9606.ENSP00000379616	LMNA,MYH11
Monarch	HP:0004437	Cranial hyperostosis	3	44	1.23	0.39	489	9606.ENSP00000341826,9606.ENSP00000346694,9606.ENSP00000358866	HNRNPA1,HNRNPA2B1,FLNA
Monarch	HP:0004490	Calvarial hyperostosis	2	9	1.74	0.41	489	9606.ENSP00000341826,9606.ENSP00000346694	HNRNPA1,HNRNPA2B1
Monarch	HP:0009049	Peroneal muscle atrophy	2	9	1.74	0.41	489	9606.ENSP00000357283,9606.ENSP00000363071	LMNA,DES
Monarch	HP:0009804	Tooth agenesis	6	273	0.74	0.34	489	9606.ENSP00000261366,9606.ENSP00000296930,9606.ENSP00000297185,9606.ENSP00000357283,9606.ENSP00000358866,9606.ENSP00000420213	LMNB1,NPM1,HSPA9,LMNA,FLNA,FLNB
Monarch	HP:0025270	Abnormal esophagus physiology	9	619	0.56	0.32	489	9606.ENSP00000253408,9606.ENSP00000261366,9606.ENSP00000323856,9606.ENSP00000358866,9606.ENSP00000378394,9606.ENSP00000438689,9606.ENSP00000451206,9606.ENSP00000466134,9606.ENSP00000498577	GFAP,LMNB1,PLEC,FLNA,PSAP,ACADVL,NPC2,PRKCSH,TPM3
Monarch	HP:0032101	Unusual infection	10	748	0.52	0.31	489	9606.ENSP00000245206,9606.ENSP00000253408,9606.ENSP00000261366,9606.ENSP00000296930,9606.ENSP00000297185,9606.ENSP00000323856,9606.ENSP00000340466,9606.ENSP00000358866,9606.ENSP00000378394,9606.ENSP00000498577	GOT2,GFAP,LMNB1,NPM1,HSPA9,PLEC,GANAB,FLNA,PSAP,TPM3
Monarch	HP:0001744	Splenomegaly	7	382	0.66	0.33	496	9606.ENSP00000296930,9606.ENSP00000320866,9606.ENSP00000357283,9606.ENSP00000376276,9606.ENSP00000378394,9606.ENSP00000411960,9606.ENSP00000451206	NPM1,CALR,LMNA,SRSF2,PSAP,HSD17B4,NPC2
Monarch	HP:0025423	Abnormal larynx morphology	4	104	0.98	0.37	496	9606.ENSP00000357283,9606.ENSP00000358866,9606.ENSP00000378394,9606.ENSP00000420213	LMNA,FLNA,PSAP,FLNB
Monarch	HP:0002045	Hypothermia	3	45	1.22	0.39	497	9606.ENSP00000253408,9606.ENSP00000261366,9606.ENSP00000438689	GFAP,LMNB1,ACADVL
DISEASES	DOID:10579	Leukodystrophy	5	62	2025-03-01	0.44	327	9606.ENSP00000253408,9606.ENSP00000261366,9606.ENSP00000327054,9606.ENSP00000363071,9606.ENSP00000378394	GFAP,LMNB1,LMNB2,DES,PSAP
TISSUES	BTO:0000759	Liver	63	2125	0.87	2.22	2.26e-42	9606.ENSP00000216181,9606.ENSP00000217131,9606.ENSP00000228318,9606.ENSP00000245206,9606.ENSP00000247461,9606.ENSP00000253024,9606.ENSP00000258962,9606.ENSP00000260356,9606.ENSP00000261366,9606.ENSP00000261405,9606.ENSP00000261733,9606.ENSP00000296255,9606.ENSP00000296930,9606.ENSP00000297185,9606.ENSP00000300289,9606.ENSP00000313199,9606.ENSP00000315130,9606.ENSP00000318195,9606.ENSP00000320866,…	MYH9,CTSZ,SLC25A3,GOT2,CANX,TRIM28,SRSF1,THBS1,LMNB1,VWF,ALDH2,RPN1,NPM1,HSPA9,PDIA3,HNRNPD,CLU,NCL,CALR,PLEC,HNRNPM,LMNB2,P4HB,LAMP1,BSG,GANAB,HNRNPA1,CTSB,ANXA2,HNRNPA2B1,FN1,HNRNPH1,NES,LMNA,FLNA,RBMX,YBX1,VDAC2,DES,AHNAK,CKAP4,SRSF2,HNRNPA3,PRCP,PSAP,VDAC1,ITGB1,MYH11,LAMP2,HSD17B4,FLNB,ACADVL,VIM,MYL6,NPC2,HNRNPC,PECAM1,MYL12B,MYL12A,PRKCSH,HYOU1,TPM3,CD59
TISSUES	BTO:0000345	Digestive gland	65	2881	0.75	1.73	1.66e-37	9606.ENSP00000216181,9606.ENSP00000217131,9606.ENSP00000223095,9606.ENSP00000228318,9606.ENSP00000245206,9606.ENSP00000247461,9606.ENSP00000253024,9606.ENSP00000258962,9606.ENSP00000260356,9606.ENSP00000261366,9606.ENSP00000261405,9606.ENSP00000261733,9606.ENSP00000264036,9606.ENSP00000296255,9606.ENSP00000296930,9606.ENSP00000297185,9606.ENSP00000300289,9606.ENSP00000313199,9606.ENSP00000315130,…	MYH9,CTSZ,SERPINE1,SLC25A3,GOT2,CANX,TRIM28,SRSF1,THBS1,LMNB1,VWF,ALDH2,MCAM,RPN1,NPM1,HSPA9,PDIA3,HNRNPD,CLU,NCL,CALR,PLEC,HNRNPM,LMNB2,P4HB,LAMP1,BSG,GANAB,HNRNPA1,CTSB,ANXA2,HNRNPA2B1,FN1,HNRNPH1,NES,LMNA,FLNA,RBMX,YBX1,VDAC2,DES,AHNAK,CKAP4,SRSF2,HNRNPA3,PRCP,PSAP,VDAC1,ITGB1,MYH11,LAMP2,HSD17B4,FLNB,ACADVL,VIM,MYL6,NPC2,HNRNPC,PECAM1,MYL12B,MYL12A,PRKCSH,HYOU1,TPM3,CD59
TISSUES	BTO:0000203	Respiratory system	50	1707	0.86	2025-06-02	2.91e-30	9606.ENSP00000005257,9606.ENSP00000216181,9606.ENSP00000223095,9606.ENSP00000228251,9606.ENSP00000228318,9606.ENSP00000245206,9606.ENSP00000247461,9606.ENSP00000253024,9606.ENSP00000260356,9606.ENSP00000261405,9606.ENSP00000264036,9606.ENSP00000296930,9606.ENSP00000300289,9606.ENSP00000313199,9606.ENSP00000318195,9606.ENSP00000320866,9606.ENSP00000327801,9606.ENSP00000333769,9606.ENSP00000340466,…	RALA,MYH9,SERPINE1,YBX3,SLC25A3,GOT2,CANX,TRIM28,THBS1,VWF,MCAM,NPM1,PDIA3,HNRNPD,NCL,CALR,P4HB,BSG,GANAB,HNRNPA1,CTSB,ANXA2,HNRNPA2B1,FN1,HNRNPH1,LMNA,FLNA,RBMX,YBX1,AHNAK,CKAP4,SRSF2,PRCP,EFEMP1,PSAP,VDAC1,ITGB1,LAMP2,HSD17B4,TRA2B,ACADVL,VIM,MYL6,HNRNPC,PECAM1,MYL12A,PRKCSH,HYOU1,TPM3,CD59
TISSUES	BTO:0000449	Fetus	45	1318	0.93	2.29	4.12e-29	9606.ENSP00000216181,9606.ENSP00000223095,9606.ENSP00000228251,9606.ENSP00000228318,9606.ENSP00000247461,9606.ENSP00000253024,9606.ENSP00000258962,9606.ENSP00000260356,9606.ENSP00000261366,9606.ENSP00000261405,9606.ENSP00000264036,9606.ENSP00000279022,9606.ENSP00000296930,9606.ENSP00000300289,9606.ENSP00000313199,9606.ENSP00000320866,9606.ENSP00000323856,9606.ENSP00000325376,9606.ENSP00000325905,…	MYH9,SERPINE1,YBX3,SLC25A3,CANX,TRIM28,SRSF1,THBS1,LMNB1,VWF,MCAM,MYL9,NPM1,PDIA3,HNRNPD,CALR,PLEC,HNRNPM,SRSF7,P4HB,LAMP1,BSG,GANAB,HNRNPA1,CTSB,ANXA2,FN1,NES,LMNA,AHNAK,CKAP4,SRSF2,PSAP,ITGB1,LAMP2,TRA2B,FLNB,ACADVL,VIM,MYL6,HNRNPC,MYL12B,MYL12A,TPM4,CD59
TISSUES	BTO:0001078	Placenta	44	1244	0.95	2.35	5.42e-29	9606.ENSP00000216181,9606.ENSP00000223095,9606.ENSP00000228251,9606.ENSP00000228318,9606.ENSP00000247461,9606.ENSP00000253024,9606.ENSP00000258962,9606.ENSP00000260356,9606.ENSP00000261366,9606.ENSP00000261405,9606.ENSP00000264036,9606.ENSP00000279022,9606.ENSP00000296930,9606.ENSP00000300289,9606.ENSP00000313199,9606.ENSP00000320866,9606.ENSP00000323856,9606.ENSP00000325376,9606.ENSP00000325905,…	MYH9,SERPINE1,YBX3,SLC25A3,CANX,TRIM28,SRSF1,THBS1,LMNB1,VWF,MCAM,MYL9,NPM1,PDIA3,HNRNPD,CALR,PLEC,HNRNPM,SRSF7,P4HB,LAMP1,BSG,GANAB,HNRNPA1,CTSB,ANXA2,FN1,NES,LMNA,AHNAK,SRSF2,PSAP,ITGB1,LAMP2,TRA2B,FLNB,ACADVL,VIM,MYL6,HNRNPC,MYL12B,MYL12A,TPM4,CD59
TISSUES	BTO:0003099	Internal female genital organ	57	2804	0.7	1.51	2.47e-28	9606.ENSP00000216181,9606.ENSP00000217131,9606.ENSP00000223095,9606.ENSP00000228251,9606.ENSP00000228318,9606.ENSP00000247461,9606.ENSP00000253024,9606.ENSP00000258962,9606.ENSP00000260356,9606.ENSP00000261366,9606.ENSP00000261405,9606.ENSP00000264036,9606.ENSP00000279022,9606.ENSP00000296255,9606.ENSP00000296930,9606.ENSP00000300289,9606.ENSP00000313199,9606.ENSP00000315130,9606.ENSP00000318195,…	MYH9,CTSZ,SERPINE1,YBX3,SLC25A3,CANX,TRIM28,SRSF1,THBS1,LMNB1,VWF,MCAM,MYL9,RPN1,NPM1,PDIA3,HNRNPD,CLU,NCL,CALR,PLEC,HNRNPM,SRSF7,P4HB,LAMP1,BSG,GANAB,HNRNPA1,CTSB,ANXA2,HNRNPA2B1,FN1,NES,LMNA,FLNA,RBMX,VDAC2,DES,AHNAK,CKAP4,SRSF2,PSAP,ITGB1,MYH11,LAMP2,TRA2B,FLNB,ACADVL,VIM,MYL6,NPC2,HNRNPC,MYL12B,MYL12A,TPM4,TPM3,CD59
TISSUES	BTO:0001491	Viscus	70	5378	0.51	2025-03-01	1.96e-27	9606.ENSP00000216181,9606.ENSP00000217131,9606.ENSP00000223095,9606.ENSP00000228251,9606.ENSP00000228318,9606.ENSP00000245206,9606.ENSP00000247461,9606.ENSP00000253024,9606.ENSP00000253408,9606.ENSP00000258962,9606.ENSP00000260356,9606.ENSP00000261366,9606.ENSP00000261405,9606.ENSP00000261733,9606.ENSP00000264036,9606.ENSP00000296255,9606.ENSP00000296930,9606.ENSP00000297185,9606.ENSP00000300289,…	MYH9,CTSZ,SERPINE1,YBX3,SLC25A3,GOT2,CANX,TRIM28,GFAP,SRSF1,THBS1,LMNB1,VWF,ALDH2,MCAM,RPN1,NPM1,HSPA9,PDIA3,HNRNPD,CLU,NCL,CALR,PLEC,HNRNPM,LMNB2,P4HB,LAMP1,BSG,GANAB,HNRNPA1,CTSB,ANXA2,HNRNPA2B1,FN1,HNRNPH1,NES,LMNA,FLNA,RBMX,YBX1,VDAC2,DES,AHNAK,CKAP4,SRSF2,HNRNPA3,PRCP,EFEMP1,PSAP,VDAC1,ITGB1,MYH11,LAMP2,HSD17B4,TRA2B,FLNB,ACADVL,VIM,MYL6,NPC2,HNRNPC,PECAM1,MYL12B,MYL12A,PRKCSH,HYOU1,TPM4,TPM…
TISSUES	BTO:0000763	Lung	44	1395	0.9	2025-12-02	3.64e-27	9606.ENSP00000005257,9606.ENSP00000216181,9606.ENSP00000223095,9606.ENSP00000228251,9606.ENSP00000228318,9606.ENSP00000245206,9606.ENSP00000253024,9606.ENSP00000260356,9606.ENSP00000261405,9606.ENSP00000296930,9606.ENSP00000300289,9606.ENSP00000313199,9606.ENSP00000318195,9606.ENSP00000320866,9606.ENSP00000327801,9606.ENSP00000333769,9606.ENSP00000341826,9606.ENSP00000345672,9606.ENSP00000346032,…	RALA,MYH9,SERPINE1,YBX3,SLC25A3,GOT2,TRIM28,THBS1,VWF,NPM1,PDIA3,HNRNPD,NCL,CALR,P4HB,BSG,HNRNPA1,CTSB,ANXA2,HNRNPA2B1,FN1,LMNA,FLNA,RBMX,YBX1,AHNAK,CKAP4,SRSF2,PRCP,EFEMP1,PSAP,VDAC1,ITGB1,HSD17B4,TRA2B,ACADVL,VIM,MYL6,HNRNPC,PECAM1,MYL12A,PRKCSH,TPM3,CD59
TISSUES	BTO:0000058	Alimentary canal	48	2021	0.77	1.67	4.74e-25	9606.ENSP00000216181,9606.ENSP00000217131,9606.ENSP00000228318,9606.ENSP00000245206,9606.ENSP00000247461,9606.ENSP00000260356,9606.ENSP00000261366,9606.ENSP00000261733,9606.ENSP00000296255,9606.ENSP00000296930,9606.ENSP00000297185,9606.ENSP00000300289,9606.ENSP00000315130,9606.ENSP00000318195,9606.ENSP00000320866,9606.ENSP00000323856,9606.ENSP00000327801,9606.ENSP00000333298,9606.ENSP00000333769,…	MYH9,CTSZ,SLC25A3,GOT2,CANX,THBS1,LMNB1,ALDH2,RPN1,NPM1,HSPA9,PDIA3,CLU,NCL,CALR,PLEC,P4HB,LAMP1,BSG,GANAB,HNRNPA1,CTSB,ANXA2,HNRNPA2B1,FN1,HNRNPH1,LMNA,FLNA,RBMX,YBX1,VDAC2,DES,AHNAK,SRSF2,HNRNPA3,PSAP,VDAC1,ITGB1,MYH11,FLNB,ACADVL,VIM,MYL6,HNRNPC,MYL12A,PRKCSH,TPM4,CD59
TISSUES	BTO:0000570	Hematopoietic system	53	2755	0.68	1.41	2.08e-24	9606.ENSP00000005257,9606.ENSP00000216181,9606.ENSP00000217131,9606.ENSP00000228251,9606.ENSP00000228318,9606.ENSP00000247461,9606.ENSP00000253024,9606.ENSP00000253408,9606.ENSP00000258962,9606.ENSP00000260356,9606.ENSP00000261366,9606.ENSP00000261405,9606.ENSP00000261733,9606.ENSP00000296930,9606.ENSP00000297185,9606.ENSP00000300289,9606.ENSP00000313199,9606.ENSP00000315130,9606.ENSP00000318195,…	RALA,MYH9,CTSZ,YBX3,SLC25A3,CANX,TRIM28,GFAP,SRSF1,THBS1,LMNB1,VWF,ALDH2,NPM1,HSPA9,PDIA3,HNRNPD,CLU,NCL,PLEC,HNRNPM,LMNB2,P4HB,GANAB,HNRNPA1,CTSB,ANXA2,HNRNPA2B1,FN1,HNRNPH1,LMNA,FLNA,RBMX,VDAC2,AHNAK,CKAP4,SRSF2,HNRNPA3,VDAC1,LAMP2,HSD17B4,TRA2B,FLNB,ACADVL,VIM,MYL6,HNRNPC,PECAM1,PRKCSH,HYOU1,TPM4,TPM3,CD59
TISSUES	BTO:0001488	Endocrine gland	71	6403	0.44	0.88	7.41e-24	9606.ENSP00000216181,9606.ENSP00000217131,9606.ENSP00000223095,9606.ENSP00000228251,9606.ENSP00000228318,9606.ENSP00000245206,9606.ENSP00000247461,9606.ENSP00000253024,9606.ENSP00000253408,9606.ENSP00000258962,9606.ENSP00000260356,9606.ENSP00000261366,9606.ENSP00000261405,9606.ENSP00000261733,9606.ENSP00000264036,9606.ENSP00000296255,9606.ENSP00000296930,9606.ENSP00000297185,9606.ENSP00000300289,…	MYH9,CTSZ,SERPINE1,YBX3,SLC25A3,GOT2,CANX,TRIM28,GFAP,SRSF1,THBS1,LMNB1,VWF,ALDH2,MCAM,RPN1,NPM1,HSPA9,PDIA3,HNRNPD,CLU,NCL,CALR,PLEC,HNRNPM,SRSF7,LMNB2,P4HB,LAMP1,BSG,GANAB,HNRNPA1,CTSB,ANXA2,HNRNPA2B1,FN1,HNRNPH1,NES,LMNA,FLNA,RBMX,YBX1,VDAC2,DES,AHNAK,CKAP4,SRSF2,HNRNPA3,PRCP,EFEMP1,PSAP,VDAC1,ITGB1,MYH11,LAMP2,HSD17B4,TRA2B,FLNB,ACADVL,VIM,MYL6,NPC2,HNRNPC,PECAM1,MYL12B,MYL12A,PRKCSH,HYOU1,TP…
TISSUES	BTO:0000284	Organism form	50	2542	0.69	1.42	6.61e-23	9606.ENSP00000216181,9606.ENSP00000223095,9606.ENSP00000228251,9606.ENSP00000228318,9606.ENSP00000247461,9606.ENSP00000253024,9606.ENSP00000253408,9606.ENSP00000258962,9606.ENSP00000260356,9606.ENSP00000261366,9606.ENSP00000261405,9606.ENSP00000264036,9606.ENSP00000279022,9606.ENSP00000296930,9606.ENSP00000300289,9606.ENSP00000313199,9606.ENSP00000320866,9606.ENSP00000323856,9606.ENSP00000325376,…	MYH9,SERPINE1,YBX3,SLC25A3,CANX,TRIM28,GFAP,SRSF1,THBS1,LMNB1,VWF,MCAM,MYL9,NPM1,PDIA3,HNRNPD,CALR,PLEC,HNRNPM,SRSF7,P4HB,LAMP1,BSG,GANAB,HNRNPA1,CTSB,ANXA2,FN1,NES,LMNA,FLNA,AHNAK,CKAP4,SRSF2,EFEMP1,PSAP,ITGB1,LAMP2,TRA2B,FLNB,ACADVL,VIM,MYL6,HNRNPC,MYL12B,MYL12A,PRKCSH,TPM4,TPM3,CD59
TISSUES	BTO:0000511	Gastrointestinal tract	44	1816	0.78	1.66	9.45e-23	9606.ENSP00000216181,9606.ENSP00000217131,9606.ENSP00000228318,9606.ENSP00000245206,9606.ENSP00000247461,9606.ENSP00000261366,9606.ENSP00000261733,9606.ENSP00000296930,9606.ENSP00000297185,9606.ENSP00000300289,9606.ENSP00000315130,9606.ENSP00000318195,9606.ENSP00000320866,9606.ENSP00000327801,9606.ENSP00000333298,9606.ENSP00000333769,9606.ENSP00000340466,9606.ENSP00000341826,9606.ENSP00000345672,…	MYH9,CTSZ,SLC25A3,GOT2,CANX,LMNB1,ALDH2,NPM1,HSPA9,PDIA3,CLU,NCL,CALR,P4HB,LAMP1,BSG,GANAB,HNRNPA1,CTSB,ANXA2,HNRNPA2B1,FN1,HNRNPH1,LMNA,FLNA,RBMX,YBX1,VDAC2,DES,AHNAK,SRSF2,HNRNPA3,PSAP,VDAC1,ITGB1,MYH11,FLNB,ACADVL,VIM,MYL6,HNRNPC,PRKCSH,TPM4,CD59
TISSUES	BTO:0000089	Blood	43	1824	0.77	1.61	1.23e-21	9606.ENSP00000005257,9606.ENSP00000216181,9606.ENSP00000217131,9606.ENSP00000228251,9606.ENSP00000228318,9606.ENSP00000247461,9606.ENSP00000253024,9606.ENSP00000253408,9606.ENSP00000260356,9606.ENSP00000261366,9606.ENSP00000261405,9606.ENSP00000296930,9606.ENSP00000297185,9606.ENSP00000300289,9606.ENSP00000313199,9606.ENSP00000315130,9606.ENSP00000318195,9606.ENSP00000323856,9606.ENSP00000325376,…	RALA,MYH9,CTSZ,YBX3,SLC25A3,CANX,TRIM28,GFAP,THBS1,LMNB1,VWF,NPM1,HSPA9,PDIA3,HNRNPD,CLU,NCL,PLEC,HNRNPM,LMNB2,P4HB,HNRNPA1,CTSB,ANXA2,HNRNPA2B1,FN1,FLNA,VDAC2,AHNAK,HNRNPA3,VDAC1,TRA2B,FLNB,ACADVL,VIM,MYL6,HNRNPC,PECAM1,PRKCSH,HYOU1,TPM4,TPM3,CD59
TISSUES	BTO:0000174	Embryonic structure	47	2369	0.69	2025-04-01	2.98e-21	9606.ENSP00000216181,9606.ENSP00000223095,9606.ENSP00000228251,9606.ENSP00000228318,9606.ENSP00000247461,9606.ENSP00000253024,9606.ENSP00000253408,9606.ENSP00000258962,9606.ENSP00000260356,9606.ENSP00000261366,9606.ENSP00000261405,9606.ENSP00000264036,9606.ENSP00000279022,9606.ENSP00000296930,9606.ENSP00000300289,9606.ENSP00000313199,9606.ENSP00000320866,9606.ENSP00000323856,9606.ENSP00000325376,…	MYH9,SERPINE1,YBX3,SLC25A3,CANX,TRIM28,GFAP,SRSF1,THBS1,LMNB1,VWF,MCAM,MYL9,NPM1,PDIA3,HNRNPD,CALR,PLEC,HNRNPM,SRSF7,P4HB,LAMP1,BSG,GANAB,HNRNPA1,CTSB,ANXA2,FN1,NES,LMNA,FLNA,AHNAK,CKAP4,SRSF2,PSAP,ITGB1,LAMP2,TRA2B,FLNB,ACADVL,VIM,MYL6,HNRNPC,MYL12B,MYL12A,TPM4,CD59
TISSUES	BTO:0000083	Female reproductive system	67	6111	0.44	0.85	1.00e-20	9606.ENSP00000216181,9606.ENSP00000217131,9606.ENSP00000223095,9606.ENSP00000228251,9606.ENSP00000228318,9606.ENSP00000245206,9606.ENSP00000247461,9606.ENSP00000253024,9606.ENSP00000258962,9606.ENSP00000260356,9606.ENSP00000261366,9606.ENSP00000261405,9606.ENSP00000264036,9606.ENSP00000279022,9606.ENSP00000296255,9606.ENSP00000296930,9606.ENSP00000297185,9606.ENSP00000300289,9606.ENSP00000313199,…	MYH9,CTSZ,SERPINE1,YBX3,SLC25A3,GOT2,CANX,TRIM28,SRSF1,THBS1,LMNB1,VWF,MCAM,MYL9,RPN1,NPM1,HSPA9,PDIA3,HNRNPD,CLU,NCL,CALR,PLEC,HNRNPM,SRSF7,P4HB,LAMP1,BSG,GANAB,HNRNPA1,CTSB,ANXA2,HNRNPA2B1,FN1,HNRNPH1,NES,LMNA,FLNA,RBMX,YBX1,VDAC2,DES,AHNAK,CKAP4,SRSF2,HNRNPA3,PRCP,EFEMP1,PSAP,VDAC1,ITGB1,MYH11,LAMP2,TRA2B,FLNB,ACADVL,VIM,MYL6,NPC2,HNRNPC,MYL12B,MYL12A,PRKCSH,HYOU1,TPM4,TPM3,CD59
TISSUES	BTO:0000080	Male reproductive gland	47	2658	0.64	1.25	3.16e-19	9606.ENSP00000217131,9606.ENSP00000228251,9606.ENSP00000228318,9606.ENSP00000245206,9606.ENSP00000247461,9606.ENSP00000253024,9606.ENSP00000258962,9606.ENSP00000260356,9606.ENSP00000296255,9606.ENSP00000296930,9606.ENSP00000297185,9606.ENSP00000300289,9606.ENSP00000315130,9606.ENSP00000318195,9606.ENSP00000320866,9606.ENSP00000325905,9606.ENSP00000327801,9606.ENSP00000333298,9606.ENSP00000333769,…	CTSZ,YBX3,SLC25A3,GOT2,CANX,TRIM28,SRSF1,THBS1,RPN1,NPM1,HSPA9,PDIA3,CLU,NCL,CALR,SRSF7,P4HB,LAMP1,BSG,GANAB,HNRNPA1,CTSB,ANXA2,HNRNPH1,LMNA,FLNA,RBMX,YBX1,DES,AHNAK,SRSF2,PSAP,ITGB1,MYH11,LAMP2,TRA2B,FLNB,ACADVL,VIM,MYL6,NPC2,HNRNPC,MYL12A,PRKCSH,HYOU1,TPM4,TPM3
TISSUES	BTO:0001271	Leukemia cell	32	1067	0.87	1.81	5.37e-18	9606.ENSP00000216181,9606.ENSP00000247461,9606.ENSP00000253024,9606.ENSP00000258962,9606.ENSP00000261366,9606.ENSP00000296930,9606.ENSP00000297185,9606.ENSP00000300289,9606.ENSP00000313199,9606.ENSP00000318195,9606.ENSP00000325376,9606.ENSP00000327054,9606.ENSP00000333769,9606.ENSP00000340466,9606.ENSP00000341826,9606.ENSP00000346694,9606.ENSP00000349168,9606.ENSP00000357206,9606.ENSP00000357283,…	MYH9,CANX,TRIM28,SRSF1,LMNB1,NPM1,HSPA9,PDIA3,HNRNPD,NCL,HNRNPM,LMNB2,BSG,GANAB,HNRNPA1,HNRNPA2B1,HNRNPH1,NES,LMNA,FLNA,YBX1,VDAC2,SRSF2,VDAC1,ITGB1,TRA2B,FLNB,VIM,MYL6,HNRNPC,PECAM1,HYOU1
TISSUES	BTO:0003091	Urogenital system	68	7090	0.38	0.75	6.38e-18	9606.ENSP00000216181,9606.ENSP00000217131,9606.ENSP00000223095,9606.ENSP00000228251,9606.ENSP00000228318,9606.ENSP00000245206,9606.ENSP00000247461,9606.ENSP00000253024,9606.ENSP00000253408,9606.ENSP00000258962,9606.ENSP00000260356,9606.ENSP00000261366,9606.ENSP00000261405,9606.ENSP00000264036,9606.ENSP00000279022,9606.ENSP00000296255,9606.ENSP00000296930,9606.ENSP00000297185,9606.ENSP00000300289,…	MYH9,CTSZ,SERPINE1,YBX3,SLC25A3,GOT2,CANX,TRIM28,GFAP,SRSF1,THBS1,LMNB1,VWF,MCAM,MYL9,RPN1,NPM1,HSPA9,PDIA3,HNRNPD,CLU,NCL,CALR,PLEC,HNRNPM,SRSF7,P4HB,LAMP1,BSG,GANAB,HNRNPA1,CTSB,ANXA2,HNRNPA2B1,FN1,HNRNPH1,NES,LMNA,FLNA,RBMX,YBX1,VDAC2,DES,AHNAK,CKAP4,SRSF2,HNRNPA3,PRCP,EFEMP1,PSAP,VDAC1,ITGB1,MYH11,LAMP2,TRA2B,FLNB,ACADVL,VIM,MYL6,NPC2,HNRNPC,MYL12B,MYL12A,PRKCSH,HYOU1,TPM4,TPM3,CD59
TISSUES	BTO:0000255	Brain cell line	18	188	1.38	2025-03-03	1.63e-17	9606.ENSP00000253408,9606.ENSP00000258962,9606.ENSP00000261366,9606.ENSP00000297185,9606.ENSP00000300289,9606.ENSP00000320866,9606.ENSP00000327054,9606.ENSP00000327801,9606.ENSP00000341826,9606.ENSP00000346694,9606.ENSP00000349168,9606.ENSP00000361635,9606.ENSP00000376309,9606.ENSP00000378487,9606.ENSP00000446007,9606.ENSP00000451291,9606.ENSP00000480150,9606.ENSP00000494125	GFAP,SRSF1,LMNB1,HSPA9,PDIA3,CALR,LMNB2,P4HB,HNRNPA1,HNRNPA2B1,HNRNPH1,VDAC2,HNRNPA3,VDAC1,VIM,HNRNPC,HYOU1,TPM4
TISSUES	BTO:0000634	Integument	41	2112	0.68	1.32	1.80e-17	9606.ENSP00000217131,9606.ENSP00000223095,9606.ENSP00000228318,9606.ENSP00000245206,9606.ENSP00000247461,9606.ENSP00000253024,9606.ENSP00000253408,9606.ENSP00000260356,9606.ENSP00000261405,9606.ENSP00000264036,9606.ENSP00000296255,9606.ENSP00000296930,9606.ENSP00000300289,9606.ENSP00000318195,9606.ENSP00000320866,9606.ENSP00000325905,9606.ENSP00000327801,9606.ENSP00000333769,9606.ENSP00000341826,…	CTSZ,SERPINE1,SLC25A3,GOT2,CANX,TRIM28,GFAP,THBS1,VWF,MCAM,RPN1,NPM1,PDIA3,NCL,CALR,SRSF7,P4HB,BSG,HNRNPA1,CTSB,ANXA2,FN1,HNRNPH1,NES,LMNA,FLNA,YBX1,EFEMP1,PSAP,VDAC1,ITGB1,TRA2B,FLNB,VIM,HNRNPC,PECAM1,MYL12B,MYL12A,TPM4,TPM3,CD59
TISSUES	BTO:0000580	Blood cancer cell	33	1234	0.82	1.65	2.86e-17	9606.ENSP00000216181,9606.ENSP00000247461,9606.ENSP00000253024,9606.ENSP00000258962,9606.ENSP00000261366,9606.ENSP00000296930,9606.ENSP00000297185,9606.ENSP00000300289,9606.ENSP00000313199,9606.ENSP00000318195,9606.ENSP00000325376,9606.ENSP00000327054,9606.ENSP00000333769,9606.ENSP00000340466,9606.ENSP00000341826,9606.ENSP00000346694,9606.ENSP00000349168,9606.ENSP00000357206,9606.ENSP00000357283,…	MYH9,CANX,TRIM28,SRSF1,LMNB1,NPM1,HSPA9,PDIA3,HNRNPD,NCL,HNRNPM,LMNB2,BSG,GANAB,HNRNPA1,HNRNPA2B1,HNRNPH1,NES,LMNA,FLNA,YBX1,VDAC2,SRSF2,VDAC1,ITGB1,TRA2B,FLNB,VIM,MYL6,HNRNPC,PECAM1,HYOU1,TPM3
TISSUES	BTO:0001253	Skin	32	1151	0.84	1.69	3.86e-17	9606.ENSP00000223095,9606.ENSP00000228318,9606.ENSP00000247461,9606.ENSP00000253024,9606.ENSP00000296930,9606.ENSP00000300289,9606.ENSP00000318195,9606.ENSP00000320866,9606.ENSP00000325905,9606.ENSP00000327801,9606.ENSP00000333769,9606.ENSP00000341826,9606.ENSP00000345672,9606.ENSP00000346032,9606.ENSP00000346839,9606.ENSP00000349168,9606.ENSP00000357283,9606.ENSP00000358866,9606.ENSP00000361626,…	SERPINE1,SLC25A3,CANX,TRIM28,NPM1,PDIA3,NCL,CALR,SRSF7,P4HB,BSG,HNRNPA1,CTSB,ANXA2,FN1,HNRNPH1,LMNA,FLNA,YBX1,EFEMP1,PSAP,VDAC1,ITGB1,TRA2B,FLNB,VIM,HNRNPC,MYL12B,MYL12A,TPM4,TPM3,CD59
TISSUES	BTO:0000775	Lymphocyte	26	698	0.97	2.0	2.16e-16	9606.ENSP00000216181,9606.ENSP00000228318,9606.ENSP00000253024,9606.ENSP00000261366,9606.ENSP00000296930,9606.ENSP00000297185,9606.ENSP00000313199,9606.ENSP00000318195,9606.ENSP00000323856,9606.ENSP00000325376,9606.ENSP00000327054,9606.ENSP00000341826,9606.ENSP00000346032,9606.ENSP00000346694,9606.ENSP00000346839,9606.ENSP00000358866,9606.ENSP00000367263,9606.ENSP00000376309,9606.ENSP00000378487,…	MYH9,SLC25A3,TRIM28,LMNB1,NPM1,HSPA9,HNRNPD,NCL,PLEC,HNRNPM,LMNB2,HNRNPA1,ANXA2,HNRNPA2B1,FN1,FLNA,AHNAK,HNRNPA3,VDAC1,TRA2B,FLNB,VIM,MYL6,HNRNPC,PRKCSH,CD59
TISSUES	BTO:0000227	Central nervous system	60	5825	0.41	0.77	2.25e-15	9606.ENSP00000216181,9606.ENSP00000228318,9606.ENSP00000245206,9606.ENSP00000247461,9606.ENSP00000253024,9606.ENSP00000253408,9606.ENSP00000258962,9606.ENSP00000261366,9606.ENSP00000261733,9606.ENSP00000264036,9606.ENSP00000296255,9606.ENSP00000296930,9606.ENSP00000297185,9606.ENSP00000300289,9606.ENSP00000315130,9606.ENSP00000318195,9606.ENSP00000320866,9606.ENSP00000323856,9606.ENSP00000325376,…	MYH9,SLC25A3,GOT2,CANX,TRIM28,GFAP,SRSF1,LMNB1,ALDH2,MCAM,RPN1,NPM1,HSPA9,PDIA3,CLU,NCL,CALR,PLEC,HNRNPM,SRSF7,P4HB,LAMP1,BSG,GANAB,HNRNPA1,CTSB,ANXA2,HNRNPA2B1,FN1,HNRNPH1,NES,LMNA,FLNA,RBMX,YBX1,VDAC2,AHNAK,SRSF2,HNRNPA3,PRCP,EFEMP1,PSAP,VDAC1,ITGB1,MYH11,LAMP2,HSD17B4,TRA2B,FLNB,ACADVL,VIM,MYL6,NPC2,HNRNPC,MYL12B,PRKCSH,HYOU1,TPM4,TPM3,CD59
TISSUES	BTO:0005810	Immune system	35	1664	0.72	1.35	2.25e-15	9606.ENSP00000216181,9606.ENSP00000228318,9606.ENSP00000253024,9606.ENSP00000253408,9606.ENSP00000258962,9606.ENSP00000261366,9606.ENSP00000296930,9606.ENSP00000297185,9606.ENSP00000313199,9606.ENSP00000318195,9606.ENSP00000323856,9606.ENSP00000325376,9606.ENSP00000327054,9606.ENSP00000327801,9606.ENSP00000341826,9606.ENSP00000346032,9606.ENSP00000346694,9606.ENSP00000346839,9606.ENSP00000349168,…	MYH9,SLC25A3,TRIM28,GFAP,SRSF1,LMNB1,NPM1,HSPA9,HNRNPD,NCL,PLEC,HNRNPM,LMNB2,P4HB,HNRNPA1,ANXA2,HNRNPA2B1,FN1,HNRNPH1,LMNA,FLNA,RBMX,AHNAK,CKAP4,SRSF2,HNRNPA3,VDAC1,HSD17B4,TRA2B,FLNB,VIM,MYL6,HNRNPC,PRKCSH,CD59
TISSUES	BTO:0000421	Connective tissue	28	954	0.86	1.68	2.74e-15	9606.ENSP00000247461,9606.ENSP00000260356,9606.ENSP00000261366,9606.ENSP00000261733,9606.ENSP00000296930,9606.ENSP00000297185,9606.ENSP00000300289,9606.ENSP00000315130,9606.ENSP00000320866,9606.ENSP00000327801,9606.ENSP00000340466,9606.ENSP00000341826,9606.ENSP00000345672,9606.ENSP00000346032,9606.ENSP00000346694,9606.ENSP00000346839,9606.ENSP00000349168,9606.ENSP00000361635,9606.ENSP00000376309,…	CANX,THBS1,LMNB1,ALDH2,NPM1,HSPA9,PDIA3,CLU,CALR,P4HB,GANAB,HNRNPA1,CTSB,ANXA2,HNRNPA2B1,FN1,HNRNPH1,VDAC2,HNRNPA3,EFEMP1,VDAC1,ITGB1,LAMP2,VIM,HNRNPC,PECAM1,TPM4,TPM3
TISSUES	BTO:0000753	Lymphoid tissue	34	1600	0.72	1.35	5.30e-15	9606.ENSP00000216181,9606.ENSP00000228318,9606.ENSP00000253024,9606.ENSP00000258962,9606.ENSP00000261366,9606.ENSP00000296930,9606.ENSP00000297185,9606.ENSP00000313199,9606.ENSP00000318195,9606.ENSP00000323856,9606.ENSP00000325376,9606.ENSP00000327054,9606.ENSP00000327801,9606.ENSP00000341826,9606.ENSP00000346032,9606.ENSP00000346694,9606.ENSP00000346839,9606.ENSP00000349168,9606.ENSP00000357283,…	MYH9,SLC25A3,TRIM28,SRSF1,LMNB1,NPM1,HSPA9,HNRNPD,NCL,PLEC,HNRNPM,LMNB2,P4HB,HNRNPA1,ANXA2,HNRNPA2B1,FN1,HNRNPH1,LMNA,FLNA,RBMX,AHNAK,CKAP4,SRSF2,HNRNPA3,VDAC1,HSD17B4,TRA2B,FLNB,VIM,MYL6,HNRNPC,PRKCSH,CD59
TISSUES	BTO:0000586	Colonic cancer cell	18	280	2025-02-01	2.53	8.48e-15	9606.ENSP00000228251,9606.ENSP00000228318,9606.ENSP00000258962,9606.ENSP00000261366,9606.ENSP00000296930,9606.ENSP00000297185,9606.ENSP00000300289,9606.ENSP00000313199,9606.ENSP00000318195,9606.ENSP00000320866,9606.ENSP00000323856,9606.ENSP00000325376,9606.ENSP00000327801,9606.ENSP00000341826,9606.ENSP00000346032,9606.ENSP00000346694,9606.ENSP00000349168,9606.ENSP00000416959	YBX3,SLC25A3,SRSF1,LMNB1,NPM1,HSPA9,PDIA3,HNRNPD,NCL,CALR,PLEC,HNRNPM,P4HB,HNRNPA1,ANXA2,HNRNPA2B1,HNRNPH1,TRA2B
TISSUES	BTO:0000772	Lymphoblast	17	240	1.25	2.61	1.36e-14	9606.ENSP00000216181,9606.ENSP00000228318,9606.ENSP00000253024,9606.ENSP00000261366,9606.ENSP00000296930,9606.ENSP00000297185,9606.ENSP00000313199,9606.ENSP00000318195,9606.ENSP00000325376,9606.ENSP00000346032,9606.ENSP00000346694,9606.ENSP00000376309,9606.ENSP00000416959,9606.ENSP00000420213,9606.ENSP00000446007,9606.ENSP00000446955,9606.ENSP00000451291	MYH9,SLC25A3,TRIM28,LMNB1,NPM1,HSPA9,HNRNPD,NCL,HNRNPM,ANXA2,HNRNPA2B1,HNRNPA3,TRA2B,FLNB,VIM,MYL6,HNRNPC
TISSUES	BTO:0000088	Cardiovascular system	28	1057	0.82	1.53	2.98e-14	9606.ENSP00000223095,9606.ENSP00000228318,9606.ENSP00000245206,9606.ENSP00000260356,9606.ENSP00000261405,9606.ENSP00000264036,9606.ENSP00000279022,9606.ENSP00000297185,9606.ENSP00000300289,9606.ENSP00000327801,9606.ENSP00000333769,9606.ENSP00000346032,9606.ENSP00000346839,9606.ENSP00000357283,9606.ENSP00000358866,9606.ENSP00000359645,9606.ENSP00000363071,9606.ENSP00000367263,9606.ENSP00000378058,…	SERPINE1,SLC25A3,GOT2,THBS1,VWF,MCAM,MYL9,HSPA9,PDIA3,P4HB,BSG,ANXA2,FN1,LMNA,FLNA,RBMX,DES,AHNAK,EFEMP1,ITGB1,MYH11,FLNB,ACADVL,VIM,PECAM1,HYOU1,TPM3,CD59
TISSUES	BTO:0000142	Brain	57	5733	0.39	0.73	2.38e-13	9606.ENSP00000228318,9606.ENSP00000245206,9606.ENSP00000247461,9606.ENSP00000253024,9606.ENSP00000253408,9606.ENSP00000258962,9606.ENSP00000261366,9606.ENSP00000261733,9606.ENSP00000264036,9606.ENSP00000296255,9606.ENSP00000296930,9606.ENSP00000297185,9606.ENSP00000300289,9606.ENSP00000315130,9606.ENSP00000318195,9606.ENSP00000320866,9606.ENSP00000325376,9606.ENSP00000325905,9606.ENSP00000327801,…	SLC25A3,GOT2,CANX,TRIM28,GFAP,SRSF1,LMNB1,ALDH2,MCAM,RPN1,NPM1,HSPA9,PDIA3,CLU,NCL,CALR,HNRNPM,SRSF7,P4HB,LAMP1,BSG,GANAB,HNRNPA1,CTSB,ANXA2,HNRNPA2B1,FN1,HNRNPH1,NES,LMNA,RBMX,YBX1,VDAC2,AHNAK,SRSF2,HNRNPA3,PRCP,EFEMP1,PSAP,VDAC1,ITGB1,MYH11,LAMP2,HSD17B4,TRA2B,FLNB,ACADVL,VIM,MYL6,NPC2,HNRNPC,MYL12B,PRKCSH,HYOU1,TPM4,TPM3,CD59
TISSUES	BTO:0003914	Interstitial cell of Cajal	15	193	1.29	2.55	2.38e-13	9606.ENSP00000261366,9606.ENSP00000261733,9606.ENSP00000297185,9606.ENSP00000300289,9606.ENSP00000320866,9606.ENSP00000327801,9606.ENSP00000340466,9606.ENSP00000346694,9606.ENSP00000349168,9606.ENSP00000361635,9606.ENSP00000376309,9606.ENSP00000378487,9606.ENSP00000446007,9606.ENSP00000451291,9606.ENSP00000494125	LMNB1,ALDH2,HSPA9,PDIA3,CALR,P4HB,GANAB,HNRNPA2B1,HNRNPH1,VDAC2,HNRNPA3,VDAC1,VIM,HNRNPC,TPM4
TISSUES	BTO:0001129	Prostate gland	20	476	2025-02-01	1.94	2.65e-13	9606.ENSP00000217131,9606.ENSP00000228318,9606.ENSP00000296930,9606.ENSP00000320866,9606.ENSP00000325905,9606.ENSP00000327801,9606.ENSP00000333769,9606.ENSP00000341826,9606.ENSP00000345672,9606.ENSP00000346032,9606.ENSP00000357283,9606.ENSP00000358866,9606.ENSP00000363071,9606.ENSP00000367263,9606.ENSP00000378394,9606.ENSP00000379616,9606.ENSP00000420213,9606.ENSP00000446007,9606.ENSP00000446955,…	CTSZ,SLC25A3,NPM1,CALR,SRSF7,P4HB,BSG,HNRNPA1,CTSB,ANXA2,LMNA,FLNA,DES,AHNAK,PSAP,MYH11,FLNB,VIM,MYL6,TPM3
TISSUES	BTO:0000988	Pancreas	22	626	0.94	1.76	3.02e-13	9606.ENSP00000217131,9606.ENSP00000228318,9606.ENSP00000296930,9606.ENSP00000300289,9606.ENSP00000315130,9606.ENSP00000320866,9606.ENSP00000327801,9606.ENSP00000333298,9606.ENSP00000333769,9606.ENSP00000345672,9606.ENSP00000346032,9606.ENSP00000346839,9606.ENSP00000357283,9606.ENSP00000358866,9606.ENSP00000361626,9606.ENSP00000367263,9606.ENSP00000367265,9606.ENSP00000378394,9606.ENSP00000438689,…	CTSZ,SLC25A3,NPM1,PDIA3,CLU,CALR,P4HB,LAMP1,BSG,CTSB,ANXA2,FN1,LMNA,FLNA,YBX1,AHNAK,CKAP4,PSAP,ACADVL,VIM,MYL6,MYL12A
TISSUES	BTO:0000744	Lymphocytic leukemia cell	19	419	2025-05-01	2025-01-02	3.63e-13	9606.ENSP00000216181,9606.ENSP00000247461,9606.ENSP00000253024,9606.ENSP00000261366,9606.ENSP00000296930,9606.ENSP00000300289,9606.ENSP00000318195,9606.ENSP00000327054,9606.ENSP00000333769,9606.ENSP00000341826,9606.ENSP00000346694,9606.ENSP00000358866,9606.ENSP00000361626,9606.ENSP00000376276,9606.ENSP00000379350,9606.ENSP00000420213,9606.ENSP00000446007,9606.ENSP00000451291,9606.ENSP00000457421	MYH9,CANX,TRIM28,LMNB1,NPM1,PDIA3,NCL,LMNB2,BSG,HNRNPA1,HNRNPA2B1,FLNA,YBX1,SRSF2,ITGB1,FLNB,VIM,HNRNPC,PECAM1
TISSUES	BTO:0000254	Female reproductive gland	42	3017	0.54	0.95	4.49e-13	9606.ENSP00000217131,9606.ENSP00000228251,9606.ENSP00000228318,9606.ENSP00000245206,9606.ENSP00000247461,9606.ENSP00000253024,9606.ENSP00000258962,9606.ENSP00000260356,9606.ENSP00000296255,9606.ENSP00000296930,9606.ENSP00000297185,9606.ENSP00000300289,9606.ENSP00000315130,9606.ENSP00000318195,9606.ENSP00000320866,9606.ENSP00000327801,9606.ENSP00000333298,9606.ENSP00000333769,9606.ENSP00000340466,…	CTSZ,YBX3,SLC25A3,GOT2,CANX,TRIM28,SRSF1,THBS1,RPN1,NPM1,HSPA9,PDIA3,CLU,NCL,CALR,P4HB,LAMP1,BSG,GANAB,HNRNPA1,CTSB,ANXA2,HNRNPH1,LMNA,FLNA,RBMX,YBX1,AHNAK,SRSF2,PSAP,ITGB1,LAMP2,FLNB,VIM,MYL6,NPC2,HNRNPC,MYL12A,PRKCSH,HYOU1,TPM4,TPM3
TISSUES	BTO:0000180	Cervical carcinoma cell	17	322	2025-12-01	2025-12-02	1.00e-12	9606.ENSP00000247461,9606.ENSP00000258962,9606.ENSP00000261366,9606.ENSP00000296930,9606.ENSP00000297185,9606.ENSP00000313199,9606.ENSP00000318195,9606.ENSP00000341826,9606.ENSP00000346032,9606.ENSP00000346694,9606.ENSP00000346839,9606.ENSP00000357283,9606.ENSP00000361626,9606.ENSP00000378487,9606.ENSP00000379350,9606.ENSP00000446007,9606.ENSP00000451291	CANX,SRSF1,LMNB1,NPM1,HSPA9,HNRNPD,NCL,HNRNPA1,ANXA2,HNRNPA2B1,FN1,LMNA,YBX1,VDAC1,ITGB1,VIM,HNRNPC
TISSUES	BTO:0000648	Intestine	29	1349	0.73	1.28	1.18e-12	9606.ENSP00000216181,9606.ENSP00000217131,9606.ENSP00000245206,9606.ENSP00000296930,9606.ENSP00000300289,9606.ENSP00000315130,9606.ENSP00000318195,9606.ENSP00000320866,9606.ENSP00000327801,9606.ENSP00000333769,9606.ENSP00000340466,9606.ENSP00000341826,9606.ENSP00000345672,9606.ENSP00000346032,9606.ENSP00000346694,9606.ENSP00000346839,9606.ENSP00000357283,9606.ENSP00000358866,9606.ENSP00000363071,…	MYH9,CTSZ,GOT2,NPM1,PDIA3,CLU,NCL,CALR,P4HB,BSG,GANAB,HNRNPA1,CTSB,ANXA2,HNRNPA2B1,FN1,LMNA,FLNA,DES,AHNAK,SRSF2,PSAP,MYH11,FLNB,ACADVL,VIM,MYL6,PRKCSH,CD59
TISSUES	BTO:0003096	Internal male genital organ	37	2388	0.59	2025-02-01	1.77e-12	9606.ENSP00000217131,9606.ENSP00000228251,9606.ENSP00000228318,9606.ENSP00000245206,9606.ENSP00000247461,9606.ENSP00000258962,9606.ENSP00000260356,9606.ENSP00000296255,9606.ENSP00000296930,9606.ENSP00000315130,9606.ENSP00000320866,9606.ENSP00000325905,9606.ENSP00000327801,9606.ENSP00000333298,9606.ENSP00000333769,9606.ENSP00000340466,9606.ENSP00000341826,9606.ENSP00000345672,9606.ENSP00000346032,…	CTSZ,YBX3,SLC25A3,GOT2,CANX,SRSF1,THBS1,RPN1,NPM1,CLU,CALR,SRSF7,P4HB,LAMP1,BSG,GANAB,HNRNPA1,CTSB,ANXA2,LMNA,FLNA,RBMX,DES,AHNAK,SRSF2,PSAP,MYH11,LAMP2,FLNB,VIM,MYL6,NPC2,HNRNPC,PRKCSH,HYOU1,TPM4,TPM3
TISSUES	BTO:0000282	Head	59	6642	0.35	0.65	6.50e-12	9606.ENSP00000005257,9606.ENSP00000228318,9606.ENSP00000245206,9606.ENSP00000247461,9606.ENSP00000253024,9606.ENSP00000253408,9606.ENSP00000258962,9606.ENSP00000261366,9606.ENSP00000261733,9606.ENSP00000264036,9606.ENSP00000296255,9606.ENSP00000296930,9606.ENSP00000297185,9606.ENSP00000300289,9606.ENSP00000315130,9606.ENSP00000318195,9606.ENSP00000320866,9606.ENSP00000325376,9606.ENSP00000325905,…	RALA,SLC25A3,GOT2,CANX,TRIM28,GFAP,SRSF1,LMNB1,ALDH2,MCAM,RPN1,NPM1,HSPA9,PDIA3,CLU,NCL,CALR,HNRNPM,SRSF7,P4HB,LAMP1,BSG,GANAB,HNRNPA1,CTSB,ANXA2,HNRNPA2B1,FN1,HNRNPH1,NES,LMNA,RBMX,YBX1,VDAC2,AHNAK,SRSF2,HNRNPA3,PRCP,EFEMP1,PSAP,VDAC1,ITGB1,MYH11,LAMP2,HSD17B4,TRA2B,FLNB,ACADVL,VIM,MYL6,NPC2,HNRNPC,PECAM1,MYL12B,PRKCSH,HYOU1,TPM4,TPM3,CD59
TISSUES	BTO:0000132	Blood platelet	16	363	2025-04-01	1.77	8.25e-11	9606.ENSP00000005257,9606.ENSP00000216181,9606.ENSP00000247461,9606.ENSP00000260356,9606.ENSP00000261405,9606.ENSP00000300289,9606.ENSP00000315130,9606.ENSP00000327801,9606.ENSP00000358866,9606.ENSP00000361635,9606.ENSP00000378487,9606.ENSP00000457421,9606.ENSP00000466134,9606.ENSP00000480150,9606.ENSP00000494125,9606.ENSP00000498577	RALA,MYH9,CANX,THBS1,VWF,PDIA3,CLU,P4HB,FLNA,VDAC2,VDAC1,PECAM1,PRKCSH,HYOU1,TPM4,TPM3
TISSUES	BTO:0000562	Heart	20	738	0.83	1.34	5.36e-10	9606.ENSP00000228318,9606.ENSP00000245206,9606.ENSP00000260356,9606.ENSP00000261405,9606.ENSP00000297185,9606.ENSP00000300289,9606.ENSP00000346032,9606.ENSP00000346839,9606.ENSP00000357283,9606.ENSP00000358866,9606.ENSP00000363071,9606.ENSP00000367263,9606.ENSP00000379350,9606.ENSP00000379616,9606.ENSP00000420213,9606.ENSP00000438689,9606.ENSP00000446007,9606.ENSP00000457421,9606.ENSP00000480150,…	SLC25A3,GOT2,THBS1,VWF,HSPA9,PDIA3,ANXA2,FN1,LMNA,FLNA,DES,AHNAK,ITGB1,MYH11,FLNB,ACADVL,VIM,PECAM1,HYOU1,TPM3
TISSUES	BTO:0000534	Gonad	30	1923	0.59	0.94	1.10e-09	9606.ENSP00000228251,9606.ENSP00000245206,9606.ENSP00000247461,9606.ENSP00000258962,9606.ENSP00000260356,9606.ENSP00000296255,9606.ENSP00000296930,9606.ENSP00000297185,9606.ENSP00000315130,9606.ENSP00000327801,9606.ENSP00000333298,9606.ENSP00000333769,9606.ENSP00000340466,9606.ENSP00000341826,9606.ENSP00000346032,9606.ENSP00000357283,9606.ENSP00000358866,9606.ENSP00000359645,9606.ENSP00000367263,…	YBX3,GOT2,CANX,SRSF1,THBS1,RPN1,NPM1,HSPA9,CLU,P4HB,LAMP1,BSG,GANAB,HNRNPA1,ANXA2,LMNA,FLNA,RBMX,AHNAK,SRSF2,PSAP,LAMP2,FLNB,VIM,NPC2,HNRNPC,PRKCSH,HYOU1,TPM4,TPM3
TISSUES	BTO:0000583	Bone marrow cancer cell	16	442	0.96	1.51	1.32e-09	9606.ENSP00000247461,9606.ENSP00000253024,9606.ENSP00000258962,9606.ENSP00000261366,9606.ENSP00000296930,9606.ENSP00000297185,9606.ENSP00000318195,9606.ENSP00000327054,9606.ENSP00000333769,9606.ENSP00000341826,9606.ENSP00000357206,9606.ENSP00000357283,9606.ENSP00000361626,9606.ENSP00000376276,9606.ENSP00000378487,9606.ENSP00000451291	CANX,TRIM28,SRSF1,LMNB1,NPM1,HSPA9,NCL,LMNB2,BSG,HNRNPA1,NES,LMNA,YBX1,SRSF2,VDAC1,HNRNPC
TISSUES	BTO:0001493	Trunk	22	1014	0.73	1.14	2.60e-09	9606.ENSP00000216181,9606.ENSP00000258962,9606.ENSP00000296930,9606.ENSP00000297185,9606.ENSP00000313199,9606.ENSP00000315130,9606.ENSP00000327801,9606.ENSP00000333298,9606.ENSP00000340466,9606.ENSP00000345672,9606.ENSP00000346032,9606.ENSP00000346839,9606.ENSP00000349168,9606.ENSP00000357283,9606.ENSP00000359645,9606.ENSP00000363071,9606.ENSP00000376276,9606.ENSP00000378394,9606.ENSP00000378487,…	MYH9,SRSF1,NPM1,HSPA9,HNRNPD,CLU,P4HB,LAMP1,GANAB,CTSB,ANXA2,FN1,HNRNPH1,LMNA,RBMX,DES,SRSF2,PSAP,VDAC1,FLNB,VIM,PRKCSH
TISSUES	BTO:0000903	Atrium	9	78	1.46	2.16	2.75e-09	9606.ENSP00000245206,9606.ENSP00000357283,9606.ENSP00000358866,9606.ENSP00000363071,9606.ENSP00000367263,9606.ENSP00000379616,9606.ENSP00000438689,9606.ENSP00000446007,9606.ENSP00000498577	GOT2,LMNA,FLNA,DES,AHNAK,MYH11,ACADVL,VIM,TPM3
TISSUES	BTO:0001363	Testis	29	1868	0.59	0.92	2.85e-09	9606.ENSP00000228251,9606.ENSP00000245206,9606.ENSP00000247461,9606.ENSP00000258962,9606.ENSP00000260356,9606.ENSP00000296255,9606.ENSP00000296930,9606.ENSP00000315130,9606.ENSP00000327801,9606.ENSP00000333298,9606.ENSP00000333769,9606.ENSP00000340466,9606.ENSP00000341826,9606.ENSP00000346032,9606.ENSP00000357283,9606.ENSP00000358866,9606.ENSP00000359645,9606.ENSP00000367263,9606.ENSP00000376276,…	YBX3,GOT2,CANX,SRSF1,THBS1,RPN1,NPM1,CLU,P4HB,LAMP1,BSG,GANAB,HNRNPA1,ANXA2,LMNA,FLNA,RBMX,AHNAK,SRSF2,PSAP,LAMP2,FLNB,VIM,NPC2,HNRNPC,PRKCSH,HYOU1,TPM4,TPM3
TISSUES	BTO:0001023	Ovary cancer cell	9	84	1.43	2025-08-02	4.89e-09	9606.ENSP00000253024,9606.ENSP00000261366,9606.ENSP00000313199,9606.ENSP00000323856,9606.ENSP00000341826,9606.ENSP00000346694,9606.ENSP00000357283,9606.ENSP00000361626,9606.ENSP00000494125	TRIM28,LMNB1,HNRNPD,PLEC,HNRNPA1,HNRNPA2B1,LMNA,YBX1,TPM4
TISSUES	BTO:0001085	Vascular system	15	420	0.95	1.44	6.47e-09	9606.ENSP00000223095,9606.ENSP00000260356,9606.ENSP00000261405,9606.ENSP00000264036,9606.ENSP00000279022,9606.ENSP00000327801,9606.ENSP00000346032,9606.ENSP00000346839,9606.ENSP00000357283,9606.ENSP00000378058,9606.ENSP00000379350,9606.ENSP00000379616,9606.ENSP00000420213,9606.ENSP00000446007,9606.ENSP00000457421	SERPINE1,THBS1,VWF,MCAM,MYL9,P4HB,ANXA2,FN1,LMNA,EFEMP1,ITGB1,MYH11,FLNB,VIM,PECAM1
TISSUES	BTO:0000828	Throat	12	234	2025-11-01	1.64	1.02e-08	9606.ENSP00000216181,9606.ENSP00000296930,9606.ENSP00000315130,9606.ENSP00000327801,9606.ENSP00000340466,9606.ENSP00000345672,9606.ENSP00000346032,9606.ENSP00000346839,9606.ENSP00000363071,9606.ENSP00000378394,9606.ENSP00000420213,9606.ENSP00000446007	MYH9,NPM1,CLU,P4HB,GANAB,CTSB,ANXA2,FN1,DES,PSAP,FLNB,VIM
TISSUES	BTO:0001702	Left atrium	8	60	1.52	2025-01-02	1.07e-08	9606.ENSP00000245206,9606.ENSP00000358866,9606.ENSP00000363071,9606.ENSP00000367263,9606.ENSP00000379616,9606.ENSP00000438689,9606.ENSP00000446007,9606.ENSP00000498577	GOT2,FLNA,DES,AHNAK,MYH11,ACADVL,VIM,TPM3
TISSUES	BTO:0000439	Eye	19	835	0.75	2025-11-01	2.84e-08	9606.ENSP00000005257,9606.ENSP00000228318,9606.ENSP00000253408,9606.ENSP00000261366,9606.ENSP00000296930,9606.ENSP00000315130,9606.ENSP00000318195,9606.ENSP00000320866,9606.ENSP00000333769,9606.ENSP00000341826,9606.ENSP00000345672,9606.ENSP00000346032,9606.ENSP00000346839,9606.ENSP00000361626,9606.ENSP00000361635,9606.ENSP00000378394,9606.ENSP00000446007,9606.ENSP00000446955,9606.ENSP00000451291	RALA,SLC25A3,GFAP,LMNB1,NPM1,CLU,NCL,CALR,BSG,HNRNPA1,CTSB,ANXA2,FN1,YBX1,VDAC2,PSAP,VIM,MYL6,HNRNPC
TISSUES	BTO:0001486	Skeletal system	23	1307	0.64	0.95	4.25e-08	9606.ENSP00000228318,9606.ENSP00000260356,9606.ENSP00000261405,9606.ENSP00000296930,9606.ENSP00000315130,9606.ENSP00000333298,9606.ENSP00000340466,9606.ENSP00000341826,9606.ENSP00000345672,9606.ENSP00000346032,9606.ENSP00000346839,9606.ENSP00000361626,9606.ENSP00000363071,9606.ENSP00000376276,9606.ENSP00000378487,9606.ENSP00000379350,9606.ENSP00000408411,9606.ENSP00000420213,9606.ENSP00000446007,…	SLC25A3,THBS1,VWF,NPM1,CLU,LAMP1,GANAB,HNRNPA1,CTSB,ANXA2,FN1,YBX1,DES,SRSF2,VDAC1,ITGB1,LAMP2,FLNB,VIM,HNRNPC,MYL12A,HYOU1,TPM3
TISSUES	BTO:0000782	T-lymphocyte	12	279	2025-03-01	1.44	6.42e-08	9606.ENSP00000216181,9606.ENSP00000253024,9606.ENSP00000313199,9606.ENSP00000323856,9606.ENSP00000327054,9606.ENSP00000341826,9606.ENSP00000346839,9606.ENSP00000358866,9606.ENSP00000367263,9606.ENSP00000446007,9606.ENSP00000451291,9606.ENSP00000498879	MYH9,TRIM28,HNRNPD,PLEC,LMNB2,HNRNPA1,FN1,FLNA,AHNAK,VIM,HNRNPC,CD59
TISSUES	BTO:0003092	Urinary system	22	1249	0.64	0.93	1.03e-07	9606.ENSP00000228251,9606.ENSP00000245206,9606.ENSP00000253408,9606.ENSP00000296930,9606.ENSP00000315130,9606.ENSP00000327801,9606.ENSP00000333769,9606.ENSP00000341826,9606.ENSP00000345672,9606.ENSP00000346032,9606.ENSP00000346839,9606.ENSP00000357283,9606.ENSP00000358866,9606.ENSP00000359645,9606.ENSP00000367263,9606.ENSP00000376276,9606.ENSP00000377055,9606.ENSP00000378394,9606.ENSP00000420213,…	YBX3,GOT2,GFAP,NPM1,CLU,P4HB,BSG,HNRNPA1,CTSB,ANXA2,FN1,LMNA,FLNA,RBMX,AHNAK,SRSF2,PRCP,PSAP,FLNB,VIM,PRKCSH,TPM3
TISSUES	BTO:0001244	Urinary tract	22	1258	0.64	0.92	1.16e-07	9606.ENSP00000228251,9606.ENSP00000245206,9606.ENSP00000253408,9606.ENSP00000296930,9606.ENSP00000315130,9606.ENSP00000327801,9606.ENSP00000333769,9606.ENSP00000341826,9606.ENSP00000345672,9606.ENSP00000346032,9606.ENSP00000346839,9606.ENSP00000357283,9606.ENSP00000358866,9606.ENSP00000359645,9606.ENSP00000367263,9606.ENSP00000376276,9606.ENSP00000377055,9606.ENSP00000378394,9606.ENSP00000420213,…	YBX3,GOT2,GFAP,NPM1,CLU,P4HB,BSG,HNRNPA1,CTSB,ANXA2,FN1,LMNA,FLNA,RBMX,AHNAK,SRSF2,PRCP,PSAP,FLNB,VIM,PRKCSH,TPM3
TISSUES	BTO:0001485	Muscular system	21	1220	0.63	0.88	3.73e-07	9606.ENSP00000228251,9606.ENSP00000228318,9606.ENSP00000245206,9606.ENSP00000261733,9606.ENSP00000297185,9606.ENSP00000327054,9606.ENSP00000327801,9606.ENSP00000346839,9606.ENSP00000349168,9606.ENSP00000357283,9606.ENSP00000359645,9606.ENSP00000363071,9606.ENSP00000378058,9606.ENSP00000378487,9606.ENSP00000379350,9606.ENSP00000379616,9606.ENSP00000411960,9606.ENSP00000420213,9606.ENSP00000457421,…	YBX3,SLC25A3,GOT2,ALDH2,HSPA9,LMNB2,P4HB,FN1,HNRNPH1,LMNA,RBMX,DES,EFEMP1,VDAC1,ITGB1,MYH11,HSD17B4,FLNB,PECAM1,MYL12A,TPM3
TISSUES	BTO:0000671	Kidney	19	1039	0.66	0.89	8.43e-07	9606.ENSP00000228251,9606.ENSP00000245206,9606.ENSP00000253408,9606.ENSP00000296930,9606.ENSP00000315130,9606.ENSP00000327801,9606.ENSP00000333769,9606.ENSP00000341826,9606.ENSP00000345672,9606.ENSP00000346032,9606.ENSP00000346839,9606.ENSP00000357283,9606.ENSP00000359645,9606.ENSP00000376276,9606.ENSP00000377055,9606.ENSP00000378394,9606.ENSP00000446007,9606.ENSP00000466134,9606.ENSP00000498577	YBX3,GOT2,GFAP,NPM1,CLU,P4HB,BSG,HNRNPA1,CTSB,ANXA2,FN1,LMNA,RBMX,SRSF2,PRCP,PSAP,VIM,PRKCSH,TPM3
TISSUES	BTO:0000887	Muscle	19	1070	0.65	0.86	1.32e-06	9606.ENSP00000228251,9606.ENSP00000228318,9606.ENSP00000245206,9606.ENSP00000261733,9606.ENSP00000297185,9606.ENSP00000327054,9606.ENSP00000346839,9606.ENSP00000349168,9606.ENSP00000357283,9606.ENSP00000359645,9606.ENSP00000363071,9606.ENSP00000378487,9606.ENSP00000379350,9606.ENSP00000379616,9606.ENSP00000411960,9606.ENSP00000420213,9606.ENSP00000457421,9606.ENSP00000464359,9606.ENSP00000498577	YBX3,SLC25A3,GOT2,ALDH2,HSPA9,LMNB2,FN1,HNRNPH1,LMNA,RBMX,DES,VDAC1,ITGB1,MYH11,HSD17B4,FLNB,PECAM1,MYL12A,TPM3
TISSUES	BTO:0001489	Whole body	73	13099	0.14	0.39	1.91e-06	9606.ENSP00000005257,9606.ENSP00000216181,9606.ENSP00000217131,9606.ENSP00000223095,9606.ENSP00000228251,9606.ENSP00000228318,9606.ENSP00000245206,9606.ENSP00000247461,9606.ENSP00000253024,9606.ENSP00000253408,9606.ENSP00000258962,9606.ENSP00000260356,9606.ENSP00000261366,9606.ENSP00000261405,9606.ENSP00000261733,9606.ENSP00000264036,9606.ENSP00000279022,9606.ENSP00000296255,9606.ENSP00000296930,…	RALA,MYH9,CTSZ,SERPINE1,YBX3,SLC25A3,GOT2,CANX,TRIM28,GFAP,SRSF1,THBS1,LMNB1,VWF,ALDH2,MCAM,MYL9,RPN1,NPM1,HSPA9,PDIA3,HNRNPD,CLU,NCL,CALR,PLEC,HNRNPM,SRSF7,LMNB2,P4HB,LAMP1,BSG,GANAB,HNRNPA1,CTSB,ANXA2,HNRNPA2B1,FN1,HNRNPH1,NES,LMNA,FLNA,RBMX,YBX1,VDAC2,DES,AHNAK,CKAP4,SRSF2,HNRNPA3,PRCP,EFEMP1,PSAP,VDAC1,ITGB1,MYH11,LAMP2,HSD17B4,TRA2B,FLNB,ACADVL,VIM,MYL6,NPC2,HNRNPC,PECAM1,MYL12B,MYL12A,PRKCS…
TISSUES	BTO:0000849	Melanoma cell line	9	180	2025-01-01	1.29	2.11e-06	9606.ENSP00000247461,9606.ENSP00000264036,9606.ENSP00000300289,9606.ENSP00000327801,9606.ENSP00000333769,9606.ENSP00000340466,9606.ENSP00000345672,9606.ENSP00000346032,9606.ENSP00000379350	CANX,MCAM,PDIA3,P4HB,BSG,GANAB,CTSB,ANXA2,ITGB1
TISSUES	BTO:0001424	Uterus	19	1117	0.63	0.82	2.46e-06	9606.ENSP00000228318,9606.ENSP00000253024,9606.ENSP00000258962,9606.ENSP00000260356,9606.ENSP00000279022,9606.ENSP00000296255,9606.ENSP00000325905,9606.ENSP00000340466,9606.ENSP00000341826,9606.ENSP00000346694,9606.ENSP00000346839,9606.ENSP00000359645,9606.ENSP00000361635,9606.ENSP00000363071,9606.ENSP00000379350,9606.ENSP00000379616,9606.ENSP00000446007,9606.ENSP00000464359,9606.ENSP00000498577	SLC25A3,TRIM28,SRSF1,THBS1,MYL9,RPN1,SRSF7,GANAB,HNRNPA1,HNRNPA2B1,FN1,RBMX,VDAC2,DES,ITGB1,MYH11,VIM,MYL12A,TPM3
TISSUES	BTO:0000431	Excretory gland	21	1385	0.58	0.77	2.92e-06	9606.ENSP00000228251,9606.ENSP00000245206,9606.ENSP00000253408,9606.ENSP00000296930,9606.ENSP00000297185,9606.ENSP00000315130,9606.ENSP00000327801,9606.ENSP00000333298,9606.ENSP00000333769,9606.ENSP00000341826,9606.ENSP00000345672,9606.ENSP00000346032,9606.ENSP00000346839,9606.ENSP00000357283,9606.ENSP00000359645,9606.ENSP00000376276,9606.ENSP00000377055,9606.ENSP00000378394,9606.ENSP00000446007,…	YBX3,GOT2,GFAP,NPM1,HSPA9,CLU,P4HB,LAMP1,BSG,HNRNPA1,CTSB,ANXA2,FN1,LMNA,RBMX,SRSF2,PRCP,PSAP,VIM,PRKCSH,TPM3
TISSUES	BTO:0000141	Bone marrow	13	528	0.79	0.95	6.64e-06	9606.ENSP00000260356,9606.ENSP00000261405,9606.ENSP00000296930,9606.ENSP00000315130,9606.ENSP00000333298,9606.ENSP00000340466,9606.ENSP00000346839,9606.ENSP00000361626,9606.ENSP00000376276,9606.ENSP00000379350,9606.ENSP00000408411,9606.ENSP00000451291,9606.ENSP00000480150	THBS1,VWF,NPM1,CLU,LAMP1,GANAB,FN1,YBX1,SRSF2,ITGB1,LAMP2,HNRNPC,HYOU1
TISSUES	BTO:0000785	Lymphoma cell	9	210	2025-03-01	1.15	6.94e-06	9606.ENSP00000247461,9606.ENSP00000296930,9606.ENSP00000318195,9606.ENSP00000361635,9606.ENSP00000376276,9606.ENSP00000378487,9606.ENSP00000446007,9606.ENSP00000446955,9606.ENSP00000498577	CANX,NPM1,NCL,VDAC2,SRSF2,VDAC1,VIM,MYL6,TPM3
TISSUES	BTO:0001703	Right atrium	6	61	1.39	1.37	8.45e-06	9606.ENSP00000245206,9606.ENSP00000357283,9606.ENSP00000363071,9606.ENSP00000367263,9606.ENSP00000446007,9606.ENSP00000498577	GOT2,LMNA,DES,AHNAK,VIM,TPM3
TISSUES	BTO:0000140	Bone	8	165	2025-08-01	1.14	1.36e-05	9606.ENSP00000260356,9606.ENSP00000296930,9606.ENSP00000315130,9606.ENSP00000345672,9606.ENSP00000346032,9606.ENSP00000346839,9606.ENSP00000446007,9606.ENSP00000498577	THBS1,NPM1,CLU,CTSB,ANXA2,FN1,VIM,TPM3
TISSUES	BTO:0001853	Vascular endothelium	7	111	2025-02-01	1.22	1.37e-05	9606.ENSP00000260356,9606.ENSP00000261405,9606.ENSP00000264036,9606.ENSP00000346032,9606.ENSP00000346839,9606.ENSP00000420213,9606.ENSP00000457421	THBS1,VWF,MCAM,ANXA2,FN1,FLNB,PECAM1
TISSUES	BTO:0000667	Keratinocyte	7	113	1.19	2025-02-01	1.52e-05	9606.ENSP00000247461,9606.ENSP00000300289,9606.ENSP00000320866,9606.ENSP00000349168,9606.ENSP00000420213,9606.ENSP00000494125,9606.ENSP00000498577	CANX,PDIA3,CALR,HNRNPH1,FLNB,TPM4,TPM3
TISSUES	BTO:0001279	Spinal cord	9	233	0.98	2025-06-01	1.52e-05	9606.ENSP00000216181,9606.ENSP00000253408,9606.ENSP00000315130,9606.ENSP00000323856,9606.ENSP00000357206,9606.ENSP00000358866,9606.ENSP00000367263,9606.ENSP00000420213,9606.ENSP00000446007	MYH9,GFAP,CLU,PLEC,NES,FLNA,AHNAK,FLNB,VIM
TISSUES	BTO:0000392	Plasma cell	8	171	2025-07-01	2025-12-01	1.68e-05	9606.ENSP00000260356,9606.ENSP00000261405,9606.ENSP00000315130,9606.ENSP00000333298,9606.ENSP00000346839,9606.ENSP00000379350,9606.ENSP00000408411,9606.ENSP00000480150	THBS1,VWF,CLU,LAMP1,FN1,ITGB1,LAMP2,HYOU1
TISSUES	BTO:0000426	Erythroleukemia cell	9	244	0.96	2025-03-01	2.14e-05	9606.ENSP00000247461,9606.ENSP00000253024,9606.ENSP00000258962,9606.ENSP00000261366,9606.ENSP00000296930,9606.ENSP00000297185,9606.ENSP00000341826,9606.ENSP00000376276,9606.ENSP00000451291	CANX,TRIM28,SRSF1,LMNB1,NPM1,HSPA9,HNRNPA1,SRSF2,HNRNPC
TISSUES	BTO:0001629	Left ventricle	6	78	1.28	1.19	2.96e-05	9606.ENSP00000245206,9606.ENSP00000297185,9606.ENSP00000363071,9606.ENSP00000367263,9606.ENSP00000438689,9606.ENSP00000498577	GOT2,HSPA9,DES,AHNAK,ACADVL,TPM3
TISSUES	BTO:0001470	Epidermal cell	8	197	2025-01-01	1.0	4.45e-05	9606.ENSP00000247461,9606.ENSP00000300289,9606.ENSP00000318195,9606.ENSP00000320866,9606.ENSP00000349168,9606.ENSP00000420213,9606.ENSP00000494125,9606.ENSP00000498577	CANX,PDIA3,NCL,CALR,HNRNPH1,FLNB,TPM4,TPM3
TISSUES	BTO:0001102	Blood vessel	10	354	0.85	0.89	4.90e-05	9606.ENSP00000260356,9606.ENSP00000261405,9606.ENSP00000264036,9606.ENSP00000279022,9606.ENSP00000346032,9606.ENSP00000346839,9606.ENSP00000379616,9606.ENSP00000420213,9606.ENSP00000446007,9606.ENSP00000457421	THBS1,VWF,MCAM,MYL9,ANXA2,FN1,MYH11,FLNB,VIM,PECAM1
TISSUES	BTO:0001690	B-cell lymphoma cell	7	139	2025-01-01	2025-05-01	5.07e-05	9606.ENSP00000247461,9606.ENSP00000296930,9606.ENSP00000361635,9606.ENSP00000376276,9606.ENSP00000378487,9606.ENSP00000446955,9606.ENSP00000498577	CANX,NPM1,VDAC2,SRSF2,VDAC1,MYL6,TPM3
TISSUES	BTO:0000573	Artery	8	219	0.96	0.93	8.99e-05	9606.ENSP00000260356,9606.ENSP00000264036,9606.ENSP00000279022,9606.ENSP00000346839,9606.ENSP00000379616,9606.ENSP00000420213,9606.ENSP00000446007,9606.ENSP00000457421	THBS1,MCAM,MYL9,FN1,MYH11,FLNB,VIM,PECAM1
TISSUES	BTO:0001546	Chronic lymphocytic leukemia cell	8	222	0.95	0.92	9.80e-05	9606.ENSP00000216181,9606.ENSP00000247461,9606.ENSP00000261366,9606.ENSP00000296930,9606.ENSP00000318195,9606.ENSP00000376276,9606.ENSP00000379350,9606.ENSP00000457421	MYH9,CANX,LMNB1,NPM1,NCL,SRSF2,ITGB1,PECAM1
TISSUES	BTO:0001307	Stomach	9	312	0.86	0.83	14	9606.ENSP00000245206,9606.ENSP00000296930,9606.ENSP00000300289,9606.ENSP00000315130,9606.ENSP00000327801,9606.ENSP00000346032,9606.ENSP00000346839,9606.ENSP00000378394,9606.ENSP00000446007	GOT2,NPM1,PDIA3,CLU,P4HB,ANXA2,FN1,PSAP,VIM
TISSUES	BTO:0000975	Ovary	11	528	0.72	0.71	24	9606.ENSP00000217131,9606.ENSP00000228318,9606.ENSP00000253024,9606.ENSP00000315130,9606.ENSP00000346032,9606.ENSP00000358866,9606.ENSP00000367263,9606.ENSP00000420213,9606.ENSP00000446007,9606.ENSP00000446955,9606.ENSP00000451206	CTSZ,SLC25A3,TRIM28,CLU,ANXA2,FLNA,AHNAK,FLNB,VIM,MYL6,NPC2
TISSUES	BTO:0000545	Gut	5	69	1.26	0.96	29	9606.ENSP00000216181,9606.ENSP00000323856,9606.ENSP00000358866,9606.ENSP00000367263,9606.ENSP00000420213	MYH9,PLEC,FLNA,AHNAK,FLNB
TISSUES	BTO:0000394	Aorta endothelium	4	33	1.48	1.0	35	9606.ENSP00000260356,9606.ENSP00000264036,9606.ENSP00000346839,9606.ENSP00000420213	THBS1,MCAM,FN1,FLNB
TISSUES	BTO:0001369	Vertebrate muscular system	13	780	0.62	0.63	35	9606.ENSP00000228318,9606.ENSP00000261733,9606.ENSP00000327801,9606.ENSP00000357283,9606.ENSP00000363071,9606.ENSP00000378058,9606.ENSP00000378487,9606.ENSP00000379350,9606.ENSP00000379616,9606.ENSP00000420213,9606.ENSP00000457421,9606.ENSP00000464359,9606.ENSP00000498577	SLC25A3,ALDH2,P4HB,LMNA,DES,EFEMP1,VDAC1,ITGB1,MYH11,FLNB,PECAM1,MYL12A,TPM3
TISSUES	BTO:0001176	Endothelial cell	6	130	2025-06-01	0.85	42	9606.ENSP00000260356,9606.ENSP00000261405,9606.ENSP00000346032,9606.ENSP00000346839,9606.ENSP00000420213,9606.ENSP00000457421	THBS1,VWF,ANXA2,FN1,FLNB,PECAM1
TISSUES	BTO:0000493	Gall bladder	4	42	1.38	0.89	79	9606.ENSP00000216181,9606.ENSP00000358866,9606.ENSP00000367263,9606.ENSP00000420213	MYH9,FLNA,AHNAK,FLNB
TISSUES	BTO:0000176	Carcinoma cell	11	616	0.65	0.61	88	9606.ENSP00000228318,9606.ENSP00000258962,9606.ENSP00000300289,9606.ENSP00000345672,9606.ENSP00000346032,9606.ENSP00000346839,9606.ENSP00000357283,9606.ENSP00000446007,9606.ENSP00000451291,9606.ENSP00000463559,9606.ENSP00000498577	SLC25A3,SRSF1,PDIA3,CTSB,ANXA2,FN1,LMNA,VIM,HNRNPC,MYL12B,TPM3
TISSUES	BTO:0000970	Osteosarcoma cell	4	45	1.35	0.85	99	9606.ENSP00000346032,9606.ENSP00000359645,9606.ENSP00000446007,9606.ENSP00000498577	ANXA2,RBMX,VIM,TPM3
TISSUES	BTO:0001442	Brain ventricle	4	45	1.35	0.85	99	9606.ENSP00000253408,9606.ENSP00000296930,9606.ENSP00000318195,9606.ENSP00000357206	GFAP,NPM1,NCL,NES
TISSUES	BTO:0001368	Thorax	11	640	0.63	0.58	12	9606.ENSP00000258962,9606.ENSP00000297185,9606.ENSP00000313199,9606.ENSP00000333298,9606.ENSP00000346839,9606.ENSP00000349168,9606.ENSP00000359645,9606.ENSP00000376276,9606.ENSP00000378487,9606.ENSP00000446007,9606.ENSP00000466134	SRSF1,HSPA9,HNRNPD,LAMP1,FN1,HNRNPH1,RBMX,SRSF2,VDAC1,VIM,PRKCSH
TISSUES	BTO:0000243	Vagina	3	18	1.62	0.83	17	9606.ENSP00000296930,9606.ENSP00000318195,9606.ENSP00000357283	NPM1,NCL,LMNA
TISSUES	BTO:0001539	Parenchyma	3	18	1.62	0.83	17	9606.ENSP00000223095,9606.ENSP00000346839,9606.ENSP00000446007	SERPINE1,FN1,VIM
TISSUES	BTO:0000959	Esophagus	5	109	2025-06-01	0.71	20	9606.ENSP00000216181,9606.ENSP00000333769,9606.ENSP00000345672,9606.ENSP00000358866,9606.ENSP00000367263	MYH9,BSG,CTSB,FLNA,AHNAK
TISSUES	BTO:0000604	Adenocarcinoma cell	10	568	0.64	0.55	21	9606.ENSP00000228318,9606.ENSP00000258962,9606.ENSP00000300289,9606.ENSP00000345672,9606.ENSP00000346032,9606.ENSP00000346839,9606.ENSP00000357283,9606.ENSP00000446007,9606.ENSP00000451291,9606.ENSP00000498577	SLC25A3,SRSF1,PDIA3,CTSB,ANXA2,FN1,LMNA,VIM,HNRNPC,TPM3
TISSUES	BTO:0000379	Embryo	12	824	0.56	0.51	24	9606.ENSP00000216181,9606.ENSP00000253024,9606.ENSP00000253408,9606.ENSP00000296930,9606.ENSP00000323856,9606.ENSP00000346839,9606.ENSP00000357206,9606.ENSP00000358866,9606.ENSP00000367263,9606.ENSP00000420213,9606.ENSP00000446007,9606.ENSP00000451291	MYH9,TRIM28,GFAP,NPM1,PLEC,FN1,NES,FLNA,AHNAK,FLNB,VIM,HNRNPC
TISSUES	BTO:0000416	Epithelium	11	697	0.59	0.53	24	9606.ENSP00000217131,9606.ENSP00000228318,9606.ENSP00000253408,9606.ENSP00000260356,9606.ENSP00000261405,9606.ENSP00000264036,9606.ENSP00000346032,9606.ENSP00000346839,9606.ENSP00000357206,9606.ENSP00000420213,9606.ENSP00000457421	CTSZ,SLC25A3,GFAP,THBS1,VWF,MCAM,ANXA2,FN1,NES,FLNB,PECAM1
TISSUES	BTO:0001374	Thymus	7	271	0.81	0.61	26	9606.ENSP00000313199,9606.ENSP00000349168,9606.ENSP00000359645,9606.ENSP00000376276,9606.ENSP00000378487,9606.ENSP00000446007,9606.ENSP00000466134	HNRNPD,HNRNPH1,RBMX,SRSF2,VDAC1,VIM,PRKCSH
TISSUES	BTO:0001724	Ependymocyte	2	3	2.22	0.78	32	9606.ENSP00000253408,9606.ENSP00000357206	GFAP,NES
TISSUES	BTO:0000136	Bronchoalveolar system	4	65	1.19	0.69	34	9606.ENSP00000296930,9606.ENSP00000318195,9606.ENSP00000346839,9606.ENSP00000457421	NPM1,NCL,FN1,PECAM1
TISSUES	BTO:0001158	Rectum	4	65	1.19	0.69	34	9606.ENSP00000216181,9606.ENSP00000358866,9606.ENSP00000367263,9606.ENSP00000420213	MYH9,FLNA,AHNAK,FLNB
TISSUES	BTO:0001340	Bronchus	3	25	1.48	0.72	37	9606.ENSP00000296930,9606.ENSP00000318195,9606.ENSP00000346839	NPM1,NCL,FN1
TISSUES	BTO:0000879	Lateral ventricle	3	26	1.46	0.71	41	9606.ENSP00000253408,9606.ENSP00000296930,9606.ENSP00000357206	GFAP,NPM1,NES
TISSUES	BTO:0000706	Large intestine	11	750	0.56	0.48	42	9606.ENSP00000216181,9606.ENSP00000217131,9606.ENSP00000296930,9606.ENSP00000327801,9606.ENSP00000346032,9606.ENSP00000357283,9606.ENSP00000358866,9606.ENSP00000367263,9606.ENSP00000379616,9606.ENSP00000420213,9606.ENSP00000498879	MYH9,CTSZ,NPM1,P4HB,ANXA2,LMNA,FLNA,AHNAK,MYH11,FLNB,CD59
TISSUES	BTO:0003257	Granulation tissue	2	4	2025-01-02	0.73	46	9606.ENSP00000346839,9606.ENSP00000457421	FN1,PECAM1
TISSUES	BTO:0001419	Urine	3	28	1.43	0.68	49	9606.ENSP00000346839,9606.ENSP00000378394,9606.ENSP00000498879	FN1,PSAP,CD59
TISSUES	BTO:0001854	Vascular endothelial cell	4	74	1.13	0.63	52	9606.ENSP00000261405,9606.ENSP00000346032,9606.ENSP00000346839,9606.ENSP00000457421	VWF,ANXA2,FN1,PECAM1
TISSUES	BTO:0001049	Pharynx	4	75	2025-12-01	0.63	53	9606.ENSP00000296930,9606.ENSP00000318195,9606.ENSP00000346032,9606.ENSP00000446955	NPM1,NCL,ANXA2,MYL6
TISSUES	BTO:0001090	Mouth	9	532	0.63	0.49	57	9606.ENSP00000296930,9606.ENSP00000318195,9606.ENSP00000327801,9606.ENSP00000340466,9606.ENSP00000346032,9606.ENSP00000346839,9606.ENSP00000357283,9606.ENSP00000446955,9606.ENSP00000494125	NPM1,NCL,P4HB,GANAB,ANXA2,FN1,LMNA,MYL6,TPM4
TISSUES	BTO:0000452	Fibroblast	6	224	0.82	0.55	59	9606.ENSP00000247461,9606.ENSP00000341826,9606.ENSP00000346839,9606.ENSP00000408411,9606.ENSP00000446007,9606.ENSP00000494125	CANX,HNRNPA1,FN1,LAMP2,VIM,TPM4
TISSUES	BTO:0000930	Neuroblast	2	6	1.92	0.65	80	9606.ENSP00000253408,9606.ENSP00000357206	GFAP,NES
TISSUES	BTO:0003090	Subventricular zone	2	6	1.92	0.65	80	9606.ENSP00000253408,9606.ENSP00000357206	GFAP,NES
TISSUES	BTO:0004395	Microvessel	2	6	1.92	0.65	80	9606.ENSP00000261405,9606.ENSP00000457421	VWF,PECAM1
TISSUES	BTO:0001613	Colorectum	10	705	0.55	0.43	98	9606.ENSP00000216181,9606.ENSP00000217131,9606.ENSP00000327801,9606.ENSP00000346032,9606.ENSP00000357283,9606.ENSP00000358866,9606.ENSP00000367263,9606.ENSP00000379616,9606.ENSP00000420213,9606.ENSP00000498879	MYH9,CTSZ,P4HB,ANXA2,LMNA,FLNA,AHNAK,MYH11,FLNB,CD59
TISSUES	BTO:0001415	Umbilical cord	4	95	2025-02-01	0.53	119	9606.ENSP00000261405,9606.ENSP00000279022,9606.ENSP00000346032,9606.ENSP00000346839	VWF,MYL9,ANXA2,FN1
TISSUES	BTO:0001207	Sarcoma cell	5	171	0.86	0.49	123	9606.ENSP00000346032,9606.ENSP00000359645,9606.ENSP00000446007,9606.ENSP00000451291,9606.ENSP00000498577	ANXA2,RBMX,VIM,HNRNPC,TPM3
TISSUES	BTO:0004576	Smooth muscle cell	2	8	1.79	0.59	123	9606.ENSP00000379616,9606.ENSP00000457421	MYH11,PECAM1
TISSUES	BTO:0000150	Breast cancer cell	5	177	0.85	0.48	141	9606.ENSP00000300289,9606.ENSP00000346839,9606.ENSP00000446007,9606.ENSP00000451291,9606.ENSP00000498577	PDIA3,FN1,VIM,HNRNPC,TPM3
TISSUES	BTO:0000855	Lymph	5	177	0.85	0.48	141	9606.ENSP00000228318,9606.ENSP00000247461,9606.ENSP00000340466,9606.ENSP00000341826,9606.ENSP00000408411	SLC25A3,CANX,GANAB,HNRNPA1,LAMP2
TISSUES	BTO:0001490	Other source	3	43	1.24	0.54	141	9606.ENSP00000323856,9606.ENSP00000358866,9606.ENSP00000367263	PLEC,FLNA,AHNAK
TISSUES	BTO:0000123	Bladder	6	282	0.72	0.43	171	9606.ENSP00000216181,9606.ENSP00000296930,9606.ENSP00000346032,9606.ENSP00000358866,9606.ENSP00000367263,9606.ENSP00000420213	MYH9,NPM1,ANXA2,FLNA,AHNAK,FLNB
TISSUES	BTO:0000662	Nasopharynx	2	10	2025-07-01	0.55	171	9606.ENSP00000296930,9606.ENSP00000318195	NPM1,NCL
TISSUES	BTO:0000962	Oligodendrocyte	2	10	2025-07-01	0.55	171	9606.ENSP00000253408,9606.ENSP00000357206	GFAP,NES
TISSUES	BTO:0001033	Prostate cancer cell line	4	108	0.97	0.48	173	9606.ENSP00000216181,9606.ENSP00000318195,9606.ENSP00000361626,9606.ENSP00000376309	MYH9,NCL,YBX1,HNRNPA3
TISSUES	BTO:0004296	Umbilical vein endothelial cell	3	49	1.18	0.5	190	9606.ENSP00000261405,9606.ENSP00000346032,9606.ENSP00000346839	VWF,ANXA2,FN1
TISSUES	BTO:0002009	Artery wall	2	11	1.66	0.53	191	9606.ENSP00000379616,9606.ENSP00000457421	MYH11,PECAM1
TISSUES	BTO:0000484	Frontal lobe	4	113	0.95	0.46	197	9606.ENSP00000253408,9606.ENSP00000315130,9606.ENSP00000357206,9606.ENSP00000367263	GFAP,CLU,NES,AHNAK
TISSUES	BTO:0002496	Dentate gyrus	2	12	1.62	0.51	219	9606.ENSP00000253408,9606.ENSP00000357206	GFAP,NES
TISSUES	BTO:0001388	Trachea	5	201	0.79	0.43	220	9606.ENSP00000247461,9606.ENSP00000264036,9606.ENSP00000327801,9606.ENSP00000357283,9606.ENSP00000480150	CANX,MCAM,P4HB,LMNA,HYOU1
TISSUES	BTO:0001421	Uterine cervix	6	300	0.7	0.41	220	9606.ENSP00000228318,9606.ENSP00000296255,9606.ENSP00000325905,9606.ENSP00000341826,9606.ENSP00000361635,9606.ENSP00000446007	SLC25A3,RPN1,SRSF7,HNRNPA1,VDAC2,VIM
TISSUES	BTO:0001281	Spleen	8	540	0.57	0.37	237	9606.ENSP00000253024,9606.ENSP00000327801,9606.ENSP00000358866,9606.ENSP00000367265,9606.ENSP00000376276,9606.ENSP00000411960,9606.ENSP00000416959,9606.ENSP00000446007	TRIM28,P4HB,FLNA,CKAP4,SRSF2,HSD17B4,TRA2B,VIM
TISSUES	BTO:0000980	Oviduct	2	13	1.58	0.49	246	9606.ENSP00000296930,9606.ENSP00000318195	NPM1,NCL
TISSUES	BTO:0002881	Neural stem cell	2	15	1.52	0.46	314	9606.ENSP00000253408,9606.ENSP00000357206	GFAP,NES
TISSUES	BTO:0002250	Nucleus lentiformis	2	17	1.47	0.43	391	9606.ENSP00000253408,9606.ENSP00000446007	GFAP,VIM
TISSUES	BTO:0000224	Liver cell line	2	19	1.42	0.4	472	9606.ENSP00000300289,9606.ENSP00000358866	PDIA3,FLNA
TISSUES	BTO:0002807	Prefrontal cortex	2	19	1.42	0.4	472	9606.ENSP00000253408,9606.ENSP00000315130	GFAP,CLU
TISSUES	BTO:0000100	Astrocytoma cell	3	72	2025-02-01	0.37	498	9606.ENSP00000315130,9606.ENSP00000346694,9606.ENSP00000480150	CLU,HNRNPA2B1,HYOU1
COMPARTMENTS	GOCC:1903561	Extracellular vesicle	29	500	1.16	2.97	2.55e-22	9606.ENSP00000005257,9606.ENSP00000216181,9606.ENSP00000223095,9606.ENSP00000245206,9606.ENSP00000247461,9606.ENSP00000260356,9606.ENSP00000261405,9606.ENSP00000315130,9606.ENSP00000318195,9606.ENSP00000320866,9606.ENSP00000333298,9606.ENSP00000333769,9606.ENSP00000341826,9606.ENSP00000345672,9606.ENSP00000346032,9606.ENSP00000346694,9606.ENSP00000346839,9606.ENSP00000358866,9606.ENSP00000359645,…	RALA,MYH9,SERPINE1,GOT2,CANX,THBS1,VWF,CLU,NCL,CALR,LAMP1,BSG,HNRNPA1,CTSB,ANXA2,HNRNPA2B1,FN1,FLNA,RBMX,YBX1,AHNAK,EFEMP1,VDAC1,ITGB1,LAMP2,VIM,HNRNPC,PECAM1,CD59
COMPARTMENTS	GOCC:0065010	Extracellular membrane-bounded organelle	28	473	1.17	2.99	4.49e-22	9606.ENSP00000005257,9606.ENSP00000216181,9606.ENSP00000223095,9606.ENSP00000245206,9606.ENSP00000247461,9606.ENSP00000260356,9606.ENSP00000261405,9606.ENSP00000315130,9606.ENSP00000318195,9606.ENSP00000320866,9606.ENSP00000333298,9606.ENSP00000333769,9606.ENSP00000341826,9606.ENSP00000345672,9606.ENSP00000346032,9606.ENSP00000346694,9606.ENSP00000346839,9606.ENSP00000358866,9606.ENSP00000359645,…	RALA,MYH9,SERPINE1,GOT2,CANX,THBS1,VWF,CLU,NCL,CALR,LAMP1,BSG,HNRNPA1,CTSB,ANXA2,HNRNPA2B1,FN1,FLNA,RBMX,YBX1,AHNAK,VDAC1,ITGB1,LAMP2,VIM,HNRNPC,PECAM1,CD59
COMPARTMENTS	GOCC:0070062	Extracellular exosome	27	428	2025-02-01	2025-09-03	5.32e-22	9606.ENSP00000005257,9606.ENSP00000223095,9606.ENSP00000247461,9606.ENSP00000260356,9606.ENSP00000261405,9606.ENSP00000315130,9606.ENSP00000318195,9606.ENSP00000320866,9606.ENSP00000333298,9606.ENSP00000333769,9606.ENSP00000341826,9606.ENSP00000345672,9606.ENSP00000346032,9606.ENSP00000346694,9606.ENSP00000346839,9606.ENSP00000358866,9606.ENSP00000359645,9606.ENSP00000361626,9606.ENSP00000367263,…	RALA,SERPINE1,CANX,THBS1,VWF,CLU,NCL,CALR,LAMP1,BSG,HNRNPA1,CTSB,ANXA2,HNRNPA2B1,FN1,FLNA,RBMX,YBX1,AHNAK,EFEMP1,VDAC1,ITGB1,LAMP2,VIM,HNRNPC,PECAM1,CD59
COMPARTMENTS	GOCC:0005615	Extracellular space	30	1027	0.86	2025-07-01	9.42e-16	9606.ENSP00000005257,9606.ENSP00000223095,9606.ENSP00000245206,9606.ENSP00000247461,9606.ENSP00000260356,9606.ENSP00000261405,9606.ENSP00000300289,9606.ENSP00000315130,9606.ENSP00000318195,9606.ENSP00000320866,9606.ENSP00000333298,9606.ENSP00000333769,9606.ENSP00000341826,9606.ENSP00000345672,9606.ENSP00000346032,9606.ENSP00000346694,9606.ENSP00000346839,9606.ENSP00000358866,9606.ENSP00000359645,…	RALA,SERPINE1,GOT2,CANX,THBS1,VWF,PDIA3,CLU,NCL,CALR,LAMP1,BSG,HNRNPA1,CTSB,ANXA2,HNRNPA2B1,FN1,FLNA,RBMX,YBX1,AHNAK,EFEMP1,VDAC1,ITGB1,LAMP2,VIM,NPC2,HNRNPC,PECAM1,CD59
COMPARTMENTS	GOCC:0031982	Vesicle	38	2125	0.65	1.17	4.69e-14	9606.ENSP00000005257,9606.ENSP00000216181,9606.ENSP00000217131,9606.ENSP00000223095,9606.ENSP00000245206,9606.ENSP00000247461,9606.ENSP00000260356,9606.ENSP00000261405,9606.ENSP00000296255,9606.ENSP00000300289,9606.ENSP00000315130,9606.ENSP00000318195,9606.ENSP00000320866,9606.ENSP00000333298,9606.ENSP00000333769,9606.ENSP00000341826,9606.ENSP00000345672,9606.ENSP00000346032,9606.ENSP00000346694,…	RALA,MYH9,CTSZ,SERPINE1,GOT2,CANX,THBS1,VWF,RPN1,PDIA3,CLU,NCL,CALR,LAMP1,BSG,HNRNPA1,CTSB,ANXA2,HNRNPA2B1,FN1,FLNA,RBMX,YBX1,VDAC2,AHNAK,CKAP4,PRCP,EFEMP1,PSAP,VDAC1,ITGB1,LAMP2,VIM,NPC2,HNRNPC,PECAM1,HYOU1,CD59
COMPARTMENTS	GOCC:0043229	Intracellular organelle	71	9609	0.27	0.56	3.70e-12	9606.ENSP00000005257,9606.ENSP00000216181,9606.ENSP00000217131,9606.ENSP00000223095,9606.ENSP00000228251,9606.ENSP00000228318,9606.ENSP00000245206,9606.ENSP00000247461,9606.ENSP00000253024,9606.ENSP00000253408,9606.ENSP00000258962,9606.ENSP00000260356,9606.ENSP00000261366,9606.ENSP00000261405,9606.ENSP00000261733,9606.ENSP00000279022,9606.ENSP00000296255,9606.ENSP00000296930,9606.ENSP00000297185,…	RALA,MYH9,CTSZ,SERPINE1,YBX3,SLC25A3,GOT2,CANX,TRIM28,GFAP,SRSF1,THBS1,LMNB1,VWF,ALDH2,MYL9,RPN1,NPM1,HSPA9,PDIA3,HNRNPD,CLU,NCL,CALR,PLEC,HNRNPM,SRSF7,LMNB2,P4HB,LAMP1,BSG,GANAB,HNRNPA1,CTSB,ANXA2,HNRNPA2B1,FN1,HNRNPH1,NES,LMNA,FLNA,RBMX,YBX1,VDAC2,DES,AHNAK,CKAP4,SRSF2,HNRNPA3,PRCP,PSAP,VDAC1,ITGB1,MYH11,LAMP2,HSD17B4,TRA2B,FLNB,ACADVL,VIM,MYL6,NPC2,HNRNPC,PECAM1,MYL12B,MYL12A,PRKCSH,HYOU1,TPM4…
COMPARTMENTS	GOCC:0005576	Extracellular region	35	2079	0.62	2025-06-01	6.49e-12	9606.ENSP00000005257,9606.ENSP00000216181,9606.ENSP00000217131,9606.ENSP00000223095,9606.ENSP00000245206,9606.ENSP00000247461,9606.ENSP00000260356,9606.ENSP00000261405,9606.ENSP00000300289,9606.ENSP00000315130,9606.ENSP00000318195,9606.ENSP00000320866,9606.ENSP00000325376,9606.ENSP00000327801,9606.ENSP00000333298,9606.ENSP00000333769,9606.ENSP00000341826,9606.ENSP00000345672,9606.ENSP00000346032,…	RALA,MYH9,CTSZ,SERPINE1,GOT2,CANX,THBS1,VWF,PDIA3,CLU,NCL,CALR,HNRNPM,P4HB,LAMP1,BSG,HNRNPA1,CTSB,ANXA2,HNRNPA2B1,FN1,FLNA,RBMX,YBX1,AHNAK,EFEMP1,VDAC1,ITGB1,LAMP2,VIM,NPC2,HNRNPC,PECAM1,TPM3,CD59
COMPARTMENTS	GOCC:0043226	Organelle	72	10113	0.25	0.54	8.34e-12	9606.ENSP00000005257,9606.ENSP00000216181,9606.ENSP00000217131,9606.ENSP00000223095,9606.ENSP00000228251,9606.ENSP00000228318,9606.ENSP00000245206,9606.ENSP00000247461,9606.ENSP00000253024,9606.ENSP00000253408,9606.ENSP00000258962,9606.ENSP00000260356,9606.ENSP00000261366,9606.ENSP00000261405,9606.ENSP00000261733,9606.ENSP00000279022,9606.ENSP00000296255,9606.ENSP00000296930,9606.ENSP00000297185,…	RALA,MYH9,CTSZ,SERPINE1,YBX3,SLC25A3,GOT2,CANX,TRIM28,GFAP,SRSF1,THBS1,LMNB1,VWF,ALDH2,MYL9,RPN1,NPM1,HSPA9,PDIA3,HNRNPD,CLU,NCL,CALR,PLEC,HNRNPM,SRSF7,LMNB2,P4HB,LAMP1,BSG,GANAB,HNRNPA1,CTSB,ANXA2,HNRNPA2B1,FN1,HNRNPH1,NES,LMNA,FLNA,RBMX,YBX1,VDAC2,DES,AHNAK,CKAP4,SRSF2,HNRNPA3,PRCP,EFEMP1,PSAP,VDAC1,ITGB1,MYH11,LAMP2,HSD17B4,TRA2B,FLNB,ACADVL,VIM,MYL6,NPC2,HNRNPC,PECAM1,MYL12B,MYL12A,PRKCSH,HYO…
COMPARTMENTS	GOCC:0030055	Cell-substrate junction	16	279	1.16	2025-09-02	8.53e-12	9606.ENSP00000005257,9606.ENSP00000264036,9606.ENSP00000296930,9606.ENSP00000297185,9606.ENSP00000300289,9606.ENSP00000320866,9606.ENSP00000323856,9606.ENSP00000327801,9606.ENSP00000333769,9606.ENSP00000358866,9606.ENSP00000367263,9606.ENSP00000379350,9606.ENSP00000420213,9606.ENSP00000446007,9606.ENSP00000494125,9606.ENSP00000498879	RALA,MCAM,NPM1,HSPA9,PDIA3,CALR,PLEC,P4HB,BSG,FLNA,AHNAK,ITGB1,FLNB,VIM,TPM4,CD59
COMPARTMENTS	GOCC:0005925	Focal adhesion	15	269	1.14	1.96	7.79e-11	9606.ENSP00000005257,9606.ENSP00000264036,9606.ENSP00000296930,9606.ENSP00000297185,9606.ENSP00000300289,9606.ENSP00000320866,9606.ENSP00000323856,9606.ENSP00000327801,9606.ENSP00000333769,9606.ENSP00000358866,9606.ENSP00000367263,9606.ENSP00000379350,9606.ENSP00000420213,9606.ENSP00000446007,9606.ENSP00000494125	RALA,MCAM,NPM1,HSPA9,PDIA3,CALR,PLEC,P4HB,BSG,FLNA,AHNAK,ITGB1,FLNB,VIM,TPM4
COMPARTMENTS	GOCC:0070013	Intracellular organelle lumen	39	2902	0.53	0.88	9.03e-11	9606.ENSP00000217131,9606.ENSP00000223095,9606.ENSP00000245206,9606.ENSP00000247461,9606.ENSP00000253024,9606.ENSP00000258962,9606.ENSP00000260356,9606.ENSP00000261366,9606.ENSP00000261405,9606.ENSP00000261733,9606.ENSP00000296930,9606.ENSP00000297185,9606.ENSP00000300289,9606.ENSP00000315130,9606.ENSP00000318195,9606.ENSP00000320866,9606.ENSP00000325376,9606.ENSP00000327054,9606.ENSP00000327801,…	CTSZ,SERPINE1,GOT2,CANX,TRIM28,SRSF1,THBS1,LMNB1,VWF,ALDH2,NPM1,HSPA9,PDIA3,CLU,NCL,CALR,HNRNPM,LMNB2,P4HB,GANAB,HNRNPA1,CTSB,ANXA2,HNRNPA2B1,FN1,HNRNPH1,LMNA,VDAC2,CKAP4,SRSF2,PSAP,VDAC1,LAMP2,HSD17B4,ACADVL,NPC2,HNRNPC,PRKCSH,HYOU1
COMPARTMENTS	GOCC:0070161	Anchoring junction	19	553	0.93	1.56	1.16e-10	9606.ENSP00000005257,9606.ENSP00000228251,9606.ENSP00000264036,9606.ENSP00000296930,9606.ENSP00000297185,9606.ENSP00000300289,9606.ENSP00000320866,9606.ENSP00000323856,9606.ENSP00000327801,9606.ENSP00000333769,9606.ENSP00000358866,9606.ENSP00000363071,9606.ENSP00000367263,9606.ENSP00000379350,9606.ENSP00000420213,9606.ENSP00000446007,9606.ENSP00000457421,9606.ENSP00000494125,9606.ENSP00000498879	RALA,YBX3,MCAM,NPM1,HSPA9,PDIA3,CALR,PLEC,P4HB,BSG,FLNA,DES,AHNAK,ITGB1,FLNB,VIM,PECAM1,TPM4,CD59
COMPARTMENTS	GOCC:0005788	Endoplasmic reticulum lumen	12	172	1.24	1.95	1.25e-09	9606.ENSP00000217131,9606.ENSP00000247461,9606.ENSP00000260356,9606.ENSP00000300289,9606.ENSP00000315130,9606.ENSP00000320866,9606.ENSP00000327801,9606.ENSP00000340466,9606.ENSP00000346839,9606.ENSP00000367265,9606.ENSP00000466134,9606.ENSP00000480150	CTSZ,CANX,THBS1,PDIA3,CLU,CALR,P4HB,GANAB,FN1,CKAP4,PRKCSH,HYOU1
COMPARTMENTS	GOCC:0030141	Secretory granule	19	719	0.82	1.24	8.52e-09	9606.ENSP00000216181,9606.ENSP00000217131,9606.ENSP00000223095,9606.ENSP00000260356,9606.ENSP00000261405,9606.ENSP00000315130,9606.ENSP00000320866,9606.ENSP00000333298,9606.ENSP00000345672,9606.ENSP00000346032,9606.ENSP00000346839,9606.ENSP00000361635,9606.ENSP00000367265,9606.ENSP00000377055,9606.ENSP00000378394,9606.ENSP00000408411,9606.ENSP00000451206,9606.ENSP00000457421,9606.ENSP00000498879	MYH9,CTSZ,SERPINE1,THBS1,VWF,CLU,CALR,LAMP1,CTSB,ANXA2,FN1,VDAC2,CKAP4,PRCP,PSAP,LAMP2,NPC2,PECAM1,CD59
COMPARTMENTS	GOCC:0099512	Supramolecular fiber	17	555	0.88	1.32	1.06e-08	9606.ENSP00000216181,9606.ENSP00000253408,9606.ENSP00000261366,9606.ENSP00000279022,9606.ENSP00000323856,9606.ENSP00000327054,9606.ENSP00000346839,9606.ENSP00000357206,9606.ENSP00000357283,9606.ENSP00000358866,9606.ENSP00000363071,9606.ENSP00000367263,9606.ENSP00000379616,9606.ENSP00000420213,9606.ENSP00000446007,9606.ENSP00000494125,9606.ENSP00000498577	MYH9,GFAP,LMNB1,MYL9,PLEC,LMNB2,FN1,NES,LMNA,FLNA,DES,AHNAK,MYH11,FLNB,VIM,TPM4,TPM3
COMPARTMENTS	GOCC:0005737	Cytoplasm	61	8195	0.27	0.53	1.57e-08	9606.ENSP00000005257,9606.ENSP00000216181,9606.ENSP00000217131,9606.ENSP00000223095,9606.ENSP00000228251,9606.ENSP00000228318,9606.ENSP00000245206,9606.ENSP00000247461,9606.ENSP00000253408,9606.ENSP00000258962,9606.ENSP00000260356,9606.ENSP00000261405,9606.ENSP00000261733,9606.ENSP00000279022,9606.ENSP00000296255,9606.ENSP00000296930,9606.ENSP00000297185,9606.ENSP00000300289,9606.ENSP00000313199,…	RALA,MYH9,CTSZ,SERPINE1,YBX3,SLC25A3,GOT2,CANX,GFAP,SRSF1,THBS1,VWF,ALDH2,MYL9,RPN1,NPM1,HSPA9,PDIA3,HNRNPD,CLU,NCL,CALR,PLEC,P4HB,LAMP1,BSG,GANAB,CTSB,ANXA2,HNRNPA2B1,FN1,HNRNPH1,LMNA,FLNA,YBX1,VDAC2,DES,AHNAK,CKAP4,SRSF2,PRCP,PSAP,VDAC1,ITGB1,MYH11,LAMP2,HSD17B4,FLNB,ACADVL,VIM,MYL6,NPC2,HNRNPC,PECAM1,MYL12B,MYL12A,PRKCSH,HYOU1,TPM4,TPM3,CD59
COMPARTMENTS	GOCC:0099080	Supramolecular complex	19	844	0.75	2025-07-01	8.77e-08	9606.ENSP00000216181,9606.ENSP00000253408,9606.ENSP00000261366,9606.ENSP00000279022,9606.ENSP00000318195,9606.ENSP00000323856,9606.ENSP00000327054,9606.ENSP00000346839,9606.ENSP00000357206,9606.ENSP00000357283,9606.ENSP00000358866,9606.ENSP00000361626,9606.ENSP00000363071,9606.ENSP00000367263,9606.ENSP00000379616,9606.ENSP00000420213,9606.ENSP00000446007,9606.ENSP00000494125,9606.ENSP00000498577	MYH9,GFAP,LMNB1,MYL9,NCL,PLEC,LMNB2,FN1,NES,LMNA,FLNA,YBX1,DES,AHNAK,MYH11,FLNB,VIM,TPM4,TPM3
COMPARTMENTS	GOCC:0043227	Membrane-bounded organelle	63	9083	0.24	0.49	9.39e-08	9606.ENSP00000005257,9606.ENSP00000216181,9606.ENSP00000217131,9606.ENSP00000223095,9606.ENSP00000228251,9606.ENSP00000228318,9606.ENSP00000245206,9606.ENSP00000247461,9606.ENSP00000253024,9606.ENSP00000258962,9606.ENSP00000260356,9606.ENSP00000261366,9606.ENSP00000261405,9606.ENSP00000261733,9606.ENSP00000296255,9606.ENSP00000296930,9606.ENSP00000297185,9606.ENSP00000300289,9606.ENSP00000313199,…	RALA,MYH9,CTSZ,SERPINE1,YBX3,SLC25A3,GOT2,CANX,TRIM28,SRSF1,THBS1,LMNB1,VWF,ALDH2,RPN1,NPM1,HSPA9,PDIA3,HNRNPD,CLU,NCL,CALR,HNRNPM,SRSF7,LMNB2,P4HB,LAMP1,BSG,GANAB,HNRNPA1,CTSB,ANXA2,HNRNPA2B1,FN1,HNRNPH1,LMNA,FLNA,RBMX,YBX1,VDAC2,DES,AHNAK,CKAP4,SRSF2,HNRNPA3,PRCP,EFEMP1,PSAP,VDAC1,ITGB1,MYH11,LAMP2,HSD17B4,TRA2B,FLNB,ACADVL,VIM,NPC2,HNRNPC,PECAM1,PRKCSH,HYOU1,CD59
COMPARTMENTS	GOCC:0032991	Protein-containing complex	47	5325	0.34	0.58	1.45e-07	9606.ENSP00000216181,9606.ENSP00000223095,9606.ENSP00000247461,9606.ENSP00000253024,9606.ENSP00000258962,9606.ENSP00000260356,9606.ENSP00000261405,9606.ENSP00000279022,9606.ENSP00000296255,9606.ENSP00000296930,9606.ENSP00000297185,9606.ENSP00000300289,9606.ENSP00000313199,9606.ENSP00000315130,9606.ENSP00000318195,9606.ENSP00000320866,9606.ENSP00000323856,9606.ENSP00000325376,9606.ENSP00000327801,…	MYH9,SERPINE1,CANX,TRIM28,SRSF1,THBS1,VWF,MYL9,RPN1,NPM1,HSPA9,PDIA3,HNRNPD,CLU,NCL,CALR,PLEC,HNRNPM,P4HB,GANAB,HNRNPA1,CTSB,ANXA2,HNRNPA2B1,FN1,HNRNPH1,FLNA,RBMX,YBX1,VDAC2,HNRNPA3,VDAC1,ITGB1,MYH11,LAMP2,TRA2B,VIM,MYL6,HNRNPC,PECAM1,MYL12B,MYL12A,PRKCSH,HYOU1,TPM4,TPM3,CD59
COMPARTMENTS	GOCC:0043231	Intracellular membrane-bounded organelle	59	8162	0.26	0.5	1.97e-07	9606.ENSP00000005257,9606.ENSP00000216181,9606.ENSP00000217131,9606.ENSP00000228251,9606.ENSP00000228318,9606.ENSP00000245206,9606.ENSP00000247461,9606.ENSP00000253024,9606.ENSP00000258962,9606.ENSP00000260356,9606.ENSP00000261366,9606.ENSP00000261405,9606.ENSP00000261733,9606.ENSP00000296255,9606.ENSP00000296930,9606.ENSP00000297185,9606.ENSP00000300289,9606.ENSP00000313199,9606.ENSP00000315130,…	RALA,MYH9,CTSZ,YBX3,SLC25A3,GOT2,CANX,TRIM28,SRSF1,THBS1,LMNB1,VWF,ALDH2,RPN1,NPM1,HSPA9,PDIA3,HNRNPD,CLU,NCL,CALR,HNRNPM,SRSF7,LMNB2,P4HB,LAMP1,BSG,GANAB,HNRNPA1,CTSB,ANXA2,HNRNPA2B1,FN1,HNRNPH1,LMNA,FLNA,RBMX,YBX1,VDAC2,DES,AHNAK,CKAP4,SRSF2,HNRNPA3,PRCP,PSAP,VDAC1,ITGB1,LAMP2,HSD17B4,TRA2B,ACADVL,VIM,NPC2,HNRNPC,PECAM1,PRKCSH,HYOU1,CD59
COMPARTMENTS	GOCC:0016460	Myosin II complex	6	26	1.76	1.92	2.38e-07	9606.ENSP00000216181,9606.ENSP00000279022,9606.ENSP00000379616,9606.ENSP00000446955,9606.ENSP00000463559,9606.ENSP00000464359	MYH9,MYL9,MYH11,MYL6,MYL12B,MYL12A
COMPARTMENTS	GOCC:0071013	Catalytic step 2 spliceosome	8	83	1.38	2025-07-01	2.41e-07	9606.ENSP00000258962,9606.ENSP00000325376,9606.ENSP00000341826,9606.ENSP00000346694,9606.ENSP00000349168,9606.ENSP00000359645,9606.ENSP00000376309,9606.ENSP00000451291	SRSF1,HNRNPM,HNRNPA1,HNRNPA2B1,HNRNPH1,RBMX,HNRNPA3,HNRNPC
COMPARTMENTS	GOCC:0031410	Cytoplasmic vesicle	25	1738	0.55	0.78	8.21e-07	9606.ENSP00000005257,9606.ENSP00000216181,9606.ENSP00000217131,9606.ENSP00000223095,9606.ENSP00000260356,9606.ENSP00000261405,9606.ENSP00000296255,9606.ENSP00000300289,9606.ENSP00000315130,9606.ENSP00000320866,9606.ENSP00000333298,9606.ENSP00000333769,9606.ENSP00000345672,9606.ENSP00000346032,9606.ENSP00000346839,9606.ENSP00000361635,9606.ENSP00000367265,9606.ENSP00000377055,9606.ENSP00000378394,…	RALA,MYH9,CTSZ,SERPINE1,THBS1,VWF,RPN1,PDIA3,CLU,CALR,LAMP1,BSG,CTSB,ANXA2,FN1,VDAC2,CKAP4,PRCP,PSAP,ITGB1,LAMP2,NPC2,PECAM1,HYOU1,CD59
COMPARTMENTS	GOCC:0005681	Spliceosomal complex	9	148	1.18	1.42	9.45e-07	9606.ENSP00000258962,9606.ENSP00000325376,9606.ENSP00000341826,9606.ENSP00000346694,9606.ENSP00000349168,9606.ENSP00000359645,9606.ENSP00000361626,9606.ENSP00000376309,9606.ENSP00000451291	SRSF1,HNRNPM,HNRNPA1,HNRNPA2B1,HNRNPH1,RBMX,YBX1,HNRNPA3,HNRNPC
COMPARTMENTS	GOCC:0043292	Contractile fiber	9	154	1.16	1.38	1.27e-06	9606.ENSP00000279022,9606.ENSP00000323856,9606.ENSP00000358866,9606.ENSP00000363071,9606.ENSP00000367263,9606.ENSP00000379616,9606.ENSP00000420213,9606.ENSP00000494125,9606.ENSP00000498577	MYL9,PLEC,FLNA,DES,AHNAK,MYH11,FLNB,TPM4,TPM3
COMPARTMENTS	GOCC:0015629	Actin cytoskeleton	12	363	0.92	1.13	2.06e-06	9606.ENSP00000216181,9606.ENSP00000279022,9606.ENSP00000358866,9606.ENSP00000367263,9606.ENSP00000379616,9606.ENSP00000420213,9606.ENSP00000446955,9606.ENSP00000451291,9606.ENSP00000463559,9606.ENSP00000464359,9606.ENSP00000494125,9606.ENSP00000498577	MYH9,MYL9,FLNA,AHNAK,MYH11,FLNB,MYL6,HNRNPC,MYL12B,MYL12A,TPM4,TPM3
COMPARTMENTS	GOCC:0045111	Intermediate filament cytoskeleton	8	122	1.21	1.35	3.25e-06	9606.ENSP00000253408,9606.ENSP00000261366,9606.ENSP00000323856,9606.ENSP00000327054,9606.ENSP00000357206,9606.ENSP00000357283,9606.ENSP00000363071,9606.ENSP00000446007	GFAP,LMNB1,PLEC,LMNB2,NES,LMNA,DES,VIM
COMPARTMENTS	GOCC:0005882	Intermediate filament	7	81	1.33	1.41	3.87e-06	9606.ENSP00000253408,9606.ENSP00000261366,9606.ENSP00000327054,9606.ENSP00000357206,9606.ENSP00000357283,9606.ENSP00000363071,9606.ENSP00000446007	GFAP,LMNB1,LMNB2,NES,LMNA,DES,VIM
COMPARTMENTS	GOCC:1990904	Ribonucleoprotein complex	14	564	0.79	0.97	3.87e-06	9606.ENSP00000258962,9606.ENSP00000296930,9606.ENSP00000313199,9606.ENSP00000318195,9606.ENSP00000320866,9606.ENSP00000325376,9606.ENSP00000341826,9606.ENSP00000346694,9606.ENSP00000349168,9606.ENSP00000359645,9606.ENSP00000361626,9606.ENSP00000376309,9606.ENSP00000446007,9606.ENSP00000451291	SRSF1,NPM1,HNRNPD,NCL,CALR,HNRNPM,HNRNPA1,HNRNPA2B1,HNRNPH1,RBMX,YBX1,HNRNPA3,VIM,HNRNPC
COMPARTMENTS	GOCC:0031090	Organelle membrane	27	2290	0.47	0.64	8.32e-06	9606.ENSP00000005257,9606.ENSP00000217131,9606.ENSP00000228318,9606.ENSP00000247461,9606.ENSP00000261366,9606.ENSP00000296255,9606.ENSP00000297185,9606.ENSP00000300289,9606.ENSP00000315130,9606.ENSP00000320866,9606.ENSP00000327054,9606.ENSP00000333298,9606.ENSP00000333769,9606.ENSP00000346032,9606.ENSP00000357283,9606.ENSP00000361635,9606.ENSP00000367265,9606.ENSP00000377055,9606.ENSP00000378394,…	RALA,CTSZ,SLC25A3,CANX,LMNB1,RPN1,HSPA9,PDIA3,CLU,CALR,LMNB2,LAMP1,BSG,ANXA2,LMNA,VDAC2,CKAP4,PRCP,PSAP,VDAC1,ITGB1,LAMP2,HSD17B4,ACADVL,VIM,PECAM1,CD59
COMPARTMENTS	GOCC:0005856	Cytoskeleton	22	1575	0.54	0.7	1.02e-05	9606.ENSP00000216181,9606.ENSP00000253408,9606.ENSP00000261366,9606.ENSP00000279022,9606.ENSP00000296930,9606.ENSP00000323856,9606.ENSP00000327054,9606.ENSP00000357206,9606.ENSP00000357283,9606.ENSP00000358866,9606.ENSP00000363071,9606.ENSP00000367263,9606.ENSP00000367265,9606.ENSP00000379616,9606.ENSP00000420213,9606.ENSP00000446007,9606.ENSP00000446955,9606.ENSP00000451291,9606.ENSP00000463559,…	MYH9,GFAP,LMNB1,MYL9,NPM1,PLEC,LMNB2,NES,LMNA,FLNA,DES,AHNAK,CKAP4,MYH11,FLNB,VIM,MYL6,HNRNPC,MYL12B,MYL12A,TPM4,TPM3
COMPARTMENTS	GOCC:0012505	Endomembrane system	32	3156	0.4	0.58	1.08e-05	9606.ENSP00000216181,9606.ENSP00000217131,9606.ENSP00000223095,9606.ENSP00000247461,9606.ENSP00000260356,9606.ENSP00000261366,9606.ENSP00000261405,9606.ENSP00000296255,9606.ENSP00000300289,9606.ENSP00000315130,9606.ENSP00000320866,9606.ENSP00000327054,9606.ENSP00000327801,9606.ENSP00000333298,9606.ENSP00000333769,9606.ENSP00000340466,9606.ENSP00000345672,9606.ENSP00000346032,9606.ENSP00000346839,…	MYH9,CTSZ,SERPINE1,CANX,THBS1,LMNB1,VWF,RPN1,PDIA3,CLU,CALR,LMNB2,P4HB,LAMP1,BSG,GANAB,CTSB,ANXA2,FN1,LMNA,YBX1,VDAC2,CKAP4,PRCP,PSAP,ITGB1,LAMP2,NPC2,PECAM1,PRKCSH,HYOU1,CD59
COMPARTMENTS	GOCC:0001725	Stress fiber	5	39	2025-05-01	1.23	4.71e-05	9606.ENSP00000216181,9606.ENSP00000279022,9606.ENSP00000463559,9606.ENSP00000494125,9606.ENSP00000498577	MYH9,MYL9,MYL12B,TPM4,TPM3
COMPARTMENTS	GOCC:0045098	Type III intermediate filament	4	17	1.77	1.25	7.01e-05	9606.ENSP00000253408,9606.ENSP00000357206,9606.ENSP00000363071,9606.ENSP00000446007	GFAP,NES,DES,VIM
COMPARTMENTS	GOCC:0005577	Fibrinogen complex	4	20	2025-07-01	1.18	11	9606.ENSP00000223095,9606.ENSP00000260356,9606.ENSP00000261405,9606.ENSP00000346839	SERPINE1,THBS1,VWF,FN1
COMPARTMENTS	GOCC:0031091	Platelet alpha granule	6	89	1.23	2025-04-01	11	9606.ENSP00000223095,9606.ENSP00000260356,9606.ENSP00000261405,9606.ENSP00000315130,9606.ENSP00000346839,9606.ENSP00000457421	SERPINE1,THBS1,VWF,CLU,FN1,PECAM1
COMPARTMENTS	GOCC:0030016	Myofibril	7	147	2025-07-01	0.96	13	9606.ENSP00000323856,9606.ENSP00000358866,9606.ENSP00000363071,9606.ENSP00000367263,9606.ENSP00000420213,9606.ENSP00000494125,9606.ENSP00000498577	PLEC,FLNA,DES,AHNAK,FLNB,TPM4,TPM3
COMPARTMENTS	GOCC:0005638	Lamin filament	3	5	2.17	1.18	16	9606.ENSP00000261366,9606.ENSP00000327054,9606.ENSP00000357283	LMNB1,LMNB2,LMNA
COMPARTMENTS	GOCC:0042582	Azurophil granule	7	154	2025-05-01	0.93	16	9606.ENSP00000333298,9606.ENSP00000346032,9606.ENSP00000367265,9606.ENSP00000377055,9606.ENSP00000378394,9606.ENSP00000408411,9606.ENSP00000451206	LAMP1,ANXA2,CKAP4,PRCP,PSAP,LAMP2,NPC2
COMPARTMENTS	GOCC:0099513	Polymeric cytoskeletal fiber	10	382	0.81	0.8	16	9606.ENSP00000253408,9606.ENSP00000261366,9606.ENSP00000327054,9606.ENSP00000357206,9606.ENSP00000357283,9606.ENSP00000358866,9606.ENSP00000363071,9606.ENSP00000446007,9606.ENSP00000494125,9606.ENSP00000498577	GFAP,LMNB1,LMNB2,NES,LMNA,FLNA,DES,VIM,TPM4,TPM3
COMPARTMENTS	GOCC:0110165	Cellular anatomical entity	73	14060	0.11	0.34	17	9606.ENSP00000005257,9606.ENSP00000216181,9606.ENSP00000217131,9606.ENSP00000223095,9606.ENSP00000228251,9606.ENSP00000228318,9606.ENSP00000245206,9606.ENSP00000247461,9606.ENSP00000253024,9606.ENSP00000253408,9606.ENSP00000258962,9606.ENSP00000260356,9606.ENSP00000261366,9606.ENSP00000261405,9606.ENSP00000261733,9606.ENSP00000264036,9606.ENSP00000279022,9606.ENSP00000296255,9606.ENSP00000296930,…	RALA,MYH9,CTSZ,SERPINE1,YBX3,SLC25A3,GOT2,CANX,TRIM28,GFAP,SRSF1,THBS1,LMNB1,VWF,ALDH2,MCAM,MYL9,RPN1,NPM1,HSPA9,PDIA3,HNRNPD,CLU,NCL,CALR,PLEC,HNRNPM,SRSF7,LMNB2,P4HB,LAMP1,BSG,GANAB,HNRNPA1,CTSB,ANXA2,HNRNPA2B1,FN1,HNRNPH1,NES,LMNA,FLNA,RBMX,YBX1,VDAC2,DES,AHNAK,CKAP4,SRSF2,HNRNPA3,PRCP,EFEMP1,PSAP,VDAC1,ITGB1,MYH11,LAMP2,HSD17B4,TRA2B,FLNB,ACADVL,VIM,MYL6,NPC2,HNRNPC,PECAM1,MYL12B,MYL12A,PRKCS…
COMPARTMENTS	GOCC:0035577	Azurophil granule membrane	5	57	1.34	2025-03-01	20	9606.ENSP00000333298,9606.ENSP00000367265,9606.ENSP00000377055,9606.ENSP00000378394,9606.ENSP00000408411	LAMP1,CKAP4,PRCP,PSAP,LAMP2
COMPARTMENTS	GOCC:0017177	Glucosidase II complex	3	6	2025-01-02	1.14	21	9606.ENSP00000247461,9606.ENSP00000340466,9606.ENSP00000466134	CANX,GANAB,PRKCSH
COMPARTMENTS	GOCC:0043232	Intracellular non-membrane-bounded organelle	30	3309	0.35	0.48	24	9606.ENSP00000216181,9606.ENSP00000253408,9606.ENSP00000261366,9606.ENSP00000279022,9606.ENSP00000296930,9606.ENSP00000297185,9606.ENSP00000318195,9606.ENSP00000323856,9606.ENSP00000327054,9606.ENSP00000346032,9606.ENSP00000357206,9606.ENSP00000357283,9606.ENSP00000358866,9606.ENSP00000359645,9606.ENSP00000361626,9606.ENSP00000361635,9606.ENSP00000363071,9606.ENSP00000367263,9606.ENSP00000367265,…	MYH9,GFAP,LMNB1,MYL9,NPM1,HSPA9,NCL,PLEC,LMNB2,ANXA2,NES,LMNA,FLNA,RBMX,YBX1,VDAC2,DES,AHNAK,CKAP4,VDAC1,MYH11,FLNB,ACADVL,VIM,MYL6,HNRNPC,MYL12B,MYL12A,TPM4,TPM3
COMPARTMENTS	GOCC:0034774	Secretory granule lumen	8	241	0.92	0.82	27	9606.ENSP00000217131,9606.ENSP00000223095,9606.ENSP00000260356,9606.ENSP00000261405,9606.ENSP00000315130,9606.ENSP00000346032,9606.ENSP00000346839,9606.ENSP00000451206	CTSZ,SERPINE1,THBS1,VWF,CLU,ANXA2,FN1,NPC2
COMPARTMENTS	GOCC:0031093	Platelet alpha granule lumen	5	66	1.28	0.95	35	9606.ENSP00000223095,9606.ENSP00000260356,9606.ENSP00000261405,9606.ENSP00000315130,9606.ENSP00000346839	SERPINE1,THBS1,VWF,CLU,FN1
COMPARTMENTS	GOCC:0009986	Cell surface	10	438	0.76	0.71	41	9606.ENSP00000005257,9606.ENSP00000260356,9606.ENSP00000264036,9606.ENSP00000300289,9606.ENSP00000315130,9606.ENSP00000320866,9606.ENSP00000327801,9606.ENSP00000346032,9606.ENSP00000379350,9606.ENSP00000498879	RALA,THBS1,MCAM,PDIA3,CLU,CALR,P4HB,ANXA2,ITGB1,CD59
COMPARTMENTS	GOCC:0031012	Extracellular matrix	8	259	0.89	0.78	41	9606.ENSP00000223095,9606.ENSP00000260356,9606.ENSP00000261405,9606.ENSP00000315130,9606.ENSP00000325376,9606.ENSP00000346032,9606.ENSP00000346839,9606.ENSP00000378058	SERPINE1,THBS1,VWF,CLU,HNRNPM,ANXA2,FN1,EFEMP1
COMPARTMENTS	GOCC:0016020	Membrane	41	5715	0.25	0.4	60	9606.ENSP00000005257,9606.ENSP00000216181,9606.ENSP00000217131,9606.ENSP00000228318,9606.ENSP00000245206,9606.ENSP00000247461,9606.ENSP00000260356,9606.ENSP00000261366,9606.ENSP00000261405,9606.ENSP00000264036,9606.ENSP00000296255,9606.ENSP00000297185,9606.ENSP00000300289,9606.ENSP00000315130,9606.ENSP00000320866,9606.ENSP00000323856,9606.ENSP00000327054,9606.ENSP00000327801,9606.ENSP00000333298,…	RALA,MYH9,CTSZ,SLC25A3,GOT2,CANX,THBS1,LMNB1,VWF,MCAM,RPN1,HSPA9,PDIA3,CLU,CALR,PLEC,LMNB2,P4HB,LAMP1,BSG,GANAB,ANXA2,FN1,LMNA,FLNA,YBX1,VDAC2,DES,AHNAK,CKAP4,PRCP,PSAP,VDAC1,ITGB1,LAMP2,HSD17B4,FLNB,ACADVL,VIM,PECAM1,CD59
COMPARTMENTS	GOCC:0062023	Collagen-containing extracellular matrix	7	198	0.95	0.77	62	9606.ENSP00000223095,9606.ENSP00000260356,9606.ENSP00000261405,9606.ENSP00000315130,9606.ENSP00000325376,9606.ENSP00000346032,9606.ENSP00000346839	SERPINE1,THBS1,VWF,CLU,HNRNPM,ANXA2,FN1
COMPARTMENTS	GOCC:0005783	Endoplasmic reticulum	15	1095	0.53	0.54	97	9606.ENSP00000217131,9606.ENSP00000247461,9606.ENSP00000260356,9606.ENSP00000261405,9606.ENSP00000296255,9606.ENSP00000300289,9606.ENSP00000315130,9606.ENSP00000320866,9606.ENSP00000327801,9606.ENSP00000333769,9606.ENSP00000340466,9606.ENSP00000346839,9606.ENSP00000367265,9606.ENSP00000466134,9606.ENSP00000480150	CTSZ,CANX,THBS1,VWF,RPN1,PDIA3,CLU,CALR,P4HB,BSG,GANAB,FN1,CKAP4,PRKCSH,HYOU1
COMPARTMENTS	GOCC:0005793	Endoplasmic reticulum-Golgi intermediate compartment	5	94	2025-12-01	0.75	16	9606.ENSP00000217131,9606.ENSP00000320866,9606.ENSP00000327801,9606.ENSP00000346839,9606.ENSP00000498879	CTSZ,CALR,P4HB,FN1,CD59
COMPARTMENTS	GOCC:0008305	Integrin complex	4	50	2025-03-01	0.76	21	9606.ENSP00000261405,9606.ENSP00000323856,9606.ENSP00000346839,9606.ENSP00000379350	VWF,PLEC,FN1,ITGB1
COMPARTMENTS	GOCC:0030667	Secretory granule membrane	7	255	0.84	0.61	28	9606.ENSP00000333298,9606.ENSP00000367265,9606.ENSP00000377055,9606.ENSP00000378394,9606.ENSP00000408411,9606.ENSP00000457421,9606.ENSP00000498879	LAMP1,CKAP4,PRCP,PSAP,LAMP2,PECAM1,CD59
COMPARTMENTS	GOCC:0030312	External encapsulating structure	7	259	0.83	0.61	29	9606.ENSP00000223095,9606.ENSP00000260356,9606.ENSP00000261405,9606.ENSP00000315130,9606.ENSP00000325376,9606.ENSP00000346839,9606.ENSP00000378058	SERPINE1,THBS1,VWF,CLU,HNRNPM,FN1,EFEMP1
COMPARTMENTS	GOCC:0042645	Mitochondrial nucleoid	4	55	1.26	0.72	29	9606.ENSP00000297185,9606.ENSP00000361635,9606.ENSP00000378487,9606.ENSP00000438689	HSPA9,VDAC2,VDAC1,ACADVL
COMPARTMENTS	GOCC:0005764	Lysosome	10	566	0.64	0.53	30	9606.ENSP00000217131,9606.ENSP00000320866,9606.ENSP00000333298,9606.ENSP00000345672,9606.ENSP00000346032,9606.ENSP00000367265,9606.ENSP00000377055,9606.ENSP00000378394,9606.ENSP00000408411,9606.ENSP00000451206	CTSZ,CALR,LAMP1,CTSB,ANXA2,CKAP4,PRCP,PSAP,LAMP2,NPC2
COMPARTMENTS	GOCC:0098552	Side of membrane	7	264	0.82	0.6	32	9606.ENSP00000216181,9606.ENSP00000247461,9606.ENSP00000260356,9606.ENSP00000264036,9606.ENSP00000320866,9606.ENSP00000327801,9606.ENSP00000498879	MYH9,CANX,THBS1,MCAM,CALR,P4HB,CD59
COMPARTMENTS	GOCC:0005938	Cell cortex	6	190	0.9	0.6	40	9606.ENSP00000216181,9606.ENSP00000217131,9606.ENSP00000318195,9606.ENSP00000358866,9606.ENSP00000420213,9606.ENSP00000463559	MYH9,CTSZ,NCL,FLNA,FLNB,MYL12B
COMPARTMENTS	GOCC:0030659	Cytoplasmic vesicle membrane	11	723	0.58	0.48	45	9606.ENSP00000005257,9606.ENSP00000320866,9606.ENSP00000333298,9606.ENSP00000346032,9606.ENSP00000367265,9606.ENSP00000377055,9606.ENSP00000378394,9606.ENSP00000379350,9606.ENSP00000408411,9606.ENSP00000457421,9606.ENSP00000498879	RALA,CALR,LAMP1,ANXA2,CKAP4,PRCP,PSAP,ITGB1,LAMP2,PECAM1,CD59
COMPARTMENTS	GOCC:0030017	Sarcomere	5	128	0.99	0.6	54	9606.ENSP00000358866,9606.ENSP00000363071,9606.ENSP00000420213,9606.ENSP00000494125,9606.ENSP00000498577	FLNA,DES,FLNB,TPM4,TPM3
COMPARTMENTS	GOCC:0098588	Bounding membrane of organelle	16	1451	0.44	0.42	54	9606.ENSP00000217131,9606.ENSP00000297185,9606.ENSP00000300289,9606.ENSP00000320866,9606.ENSP00000333298,9606.ENSP00000346032,9606.ENSP00000361635,9606.ENSP00000367265,9606.ENSP00000377055,9606.ENSP00000378394,9606.ENSP00000378487,9606.ENSP00000379350,9606.ENSP00000408411,9606.ENSP00000411960,9606.ENSP00000457421,9606.ENSP00000498879	CTSZ,HSPA9,PDIA3,CALR,LAMP1,ANXA2,VDAC2,CKAP4,PRCP,PSAP,VDAC1,ITGB1,LAMP2,HSD17B4,PECAM1,CD59
COMPARTMENTS	GOCC:0042383	Sarcolemma	4	68	1.17	0.63	55	9606.ENSP00000323856,9606.ENSP00000363071,9606.ENSP00000367263,9606.ENSP00000379350	PLEC,DES,AHNAK,ITGB1
COMPARTMENTS	GOCC:0005862	Muscle thin filament tropomyosin	2	4	2025-01-02	0.69	64	9606.ENSP00000494125,9606.ENSP00000498577	TPM4,TPM3
COMPARTMENTS	GOCC:0034674	Integrin alpha5-beta1 complex	2	4	2025-01-02	0.69	64	9606.ENSP00000346839,9606.ENSP00000379350	FN1,ITGB1
COMPARTMENTS	GOCC:0005829	Cytosol	25	3054	0.31	0.36	70	9606.ENSP00000216181,9606.ENSP00000228251,9606.ENSP00000253408,9606.ENSP00000279022,9606.ENSP00000313199,9606.ENSP00000315130,9606.ENSP00000320866,9606.ENSP00000323856,9606.ENSP00000349168,9606.ENSP00000357283,9606.ENSP00000358866,9606.ENSP00000361626,9606.ENSP00000363071,9606.ENSP00000367263,9606.ENSP00000376276,9606.ENSP00000379616,9606.ENSP00000411960,9606.ENSP00000420213,9606.ENSP00000446007,…	MYH9,YBX3,GFAP,MYL9,HNRNPD,CLU,CALR,PLEC,HNRNPH1,LMNA,FLNA,YBX1,DES,AHNAK,SRSF2,MYH11,HSD17B4,FLNB,VIM,MYL6,HNRNPC,MYL12B,MYL12A,TPM4,TPM3
COMPARTMENTS	GOCC:0016021	Integral component of membrane	16	1507	0.42	0.39	77	9606.ENSP00000247461,9606.ENSP00000261405,9606.ENSP00000297185,9606.ENSP00000300289,9606.ENSP00000320866,9606.ENSP00000323856,9606.ENSP00000333298,9606.ENSP00000333769,9606.ENSP00000346839,9606.ENSP00000358866,9606.ENSP00000361635,9606.ENSP00000378487,9606.ENSP00000379350,9606.ENSP00000408411,9606.ENSP00000420213,9606.ENSP00000498879	CANX,VWF,HSPA9,PDIA3,CALR,PLEC,LAMP1,BSG,FN1,FLNA,VDAC2,VDAC1,ITGB1,LAMP2,FLNB,CD59
COMPARTMENTS	GOCC:0046930	Pore complex	3	34	1.34	0.58	112	9606.ENSP00000361635,9606.ENSP00000378487,9606.ENSP00000498879	VDAC2,VDAC1,CD59
COMPARTMENTS	GOCC:0031967	Organelle envelope	11	832	0.52	0.4	128	9606.ENSP00000228318,9606.ENSP00000261366,9606.ENSP00000297185,9606.ENSP00000315130,9606.ENSP00000320866,9606.ENSP00000327054,9606.ENSP00000357283,9606.ENSP00000361635,9606.ENSP00000378487,9606.ENSP00000438689,9606.ENSP00000446007	SLC25A3,LMNB1,HSPA9,CLU,CALR,LMNB2,LMNA,VDAC2,VDAC1,ACADVL,VIM
COMPARTMENTS	GOCC:0034399	Nuclear periphery	4	88	2025-05-01	0.53	128	9606.ENSP00000261366,9606.ENSP00000325376,9606.ENSP00000327054,9606.ENSP00000357283	LMNB1,HNRNPM,LMNB2,LMNA
COMPARTMENTS	GOCC:0043202	Lysosomal lumen	4	90	2025-04-01	0.52	135	9606.ENSP00000345672,9606.ENSP00000378394,9606.ENSP00000408411,9606.ENSP00000451206	CTSB,PSAP,LAMP2,NPC2
COMPARTMENTS	GOCC:0060473	Cortical granule	2	7	1.85	0.58	136	9606.ENSP00000216181,9606.ENSP00000320866	MYH9,CALR
COMPARTMENTS	GOCC:0005775	Vacuolar lumen	5	168	0.87	0.48	153	9606.ENSP00000345672,9606.ENSP00000346032,9606.ENSP00000378394,9606.ENSP00000408411,9606.ENSP00000451206	CTSB,ANXA2,PSAP,LAMP2,NPC2
COMPARTMENTS	GOCC:1990779	Glycoprotein Ib-IX-V complex	2	8	1.79	0.56	163	9606.ENSP00000261405,9606.ENSP00000358866	VWF,FLNA
COMPARTMENTS	GOCC:0005765	Lysosomal membrane	6	272	0.74	0.43	197	9606.ENSP00000333298,9606.ENSP00000346032,9606.ENSP00000367265,9606.ENSP00000377055,9606.ENSP00000378394,9606.ENSP00000408411	LAMP1,ANXA2,CKAP4,PRCP,PSAP,LAMP2
COMPARTMENTS	GOCC:0009897	External side of plasma membrane	4	102	0.99	0.47	197	9606.ENSP00000260356,9606.ENSP00000264036,9606.ENSP00000327801,9606.ENSP00000498879	THBS1,MCAM,P4HB,CD59
COMPARTMENTS	GOCC:0042824	MHC class I peptide loading complex	2	9	1.74	0.53	197	9606.ENSP00000300289,9606.ENSP00000320866	PDIA3,CALR
COMPARTMENTS	GOCC:1990341	Thrombospondin complex	2	9	1.74	0.53	197	9606.ENSP00000260356,9606.ENSP00000261405	THBS1,VWF
COMPARTMENTS	GOCC:0098796	Membrane protein complex	14	1353	0.41	0.34	210	9606.ENSP00000261405,9606.ENSP00000296255,9606.ENSP00000297185,9606.ENSP00000300289,9606.ENSP00000320866,9606.ENSP00000323856,9606.ENSP00000346839,9606.ENSP00000358866,9606.ENSP00000361635,9606.ENSP00000378487,9606.ENSP00000379350,9606.ENSP00000408411,9606.ENSP00000446007,9606.ENSP00000498879	VWF,RPN1,HSPA9,PDIA3,CALR,PLEC,FN1,FLNA,VDAC2,VDAC1,ITGB1,LAMP2,VIM,CD59
COMPARTMENTS	GOCC:0044194	Cytolytic granule	2	10	2025-07-01	0.51	222	9606.ENSP00000320866,9606.ENSP00000333298	CALR,LAMP1
COMPARTMENTS	GOCC:0034663	Endoplasmic reticulum chaperone complex	2	11	1.66	0.49	259	9606.ENSP00000327801,9606.ENSP00000480150	P4HB,HYOU1
COMPARTMENTS	GOCC:0033116	Endoplasmic reticulum-Golgi intermediate compartment membrane	3	51	1.17	0.45	283	9606.ENSP00000217131,9606.ENSP00000320866,9606.ENSP00000498879	CTSZ,CALR,CD59
COMPARTMENTS	GOCC:0043034	Costamere	2	13	1.58	0.45	341	9606.ENSP00000323856,9606.ENSP00000367263	PLEC,AHNAK
COMPARTMENTS	GOCC:0071944	Cell periphery	27	3860	0.24	0.27	358	9606.ENSP00000005257,9606.ENSP00000216181,9606.ENSP00000217131,9606.ENSP00000223095,9606.ENSP00000245206,9606.ENSP00000260356,9606.ENSP00000261405,9606.ENSP00000264036,9606.ENSP00000315130,9606.ENSP00000318195,9606.ENSP00000323856,9606.ENSP00000325376,9606.ENSP00000327801,9606.ENSP00000333298,9606.ENSP00000333769,9606.ENSP00000346839,9606.ENSP00000358866,9606.ENSP00000363071,9606.ENSP00000367263,…	RALA,MYH9,CTSZ,SERPINE1,GOT2,THBS1,VWF,MCAM,CLU,NCL,PLEC,HNRNPM,P4HB,LAMP1,BSG,FN1,FLNA,DES,AHNAK,EFEMP1,PSAP,VDAC1,ITGB1,FLNB,PECAM1,MYL12B,CD59
COMPARTMENTS	GOCC:0044322	Endoplasmic reticulum quality control compartment	2	14	1.55	0.44	378	9606.ENSP00000247461,9606.ENSP00000320866	CANX,CALR
COMPARTMENTS	GOCC:0005654	Nucleoplasm	12	1146	0.42	0.3	423	9606.ENSP00000253024,9606.ENSP00000258962,9606.ENSP00000261366,9606.ENSP00000296930,9606.ENSP00000318195,9606.ENSP00000325376,9606.ENSP00000341826,9606.ENSP00000346694,9606.ENSP00000349168,9606.ENSP00000357283,9606.ENSP00000376276,9606.ENSP00000451291	TRIM28,SRSF1,LMNB1,NPM1,NCL,HNRNPM,HNRNPA1,HNRNPA2B1,HNRNPH1,LMNA,SRSF2,HNRNPC
COMPARTMENTS	GOCC:0005859	Muscle myosin complex	2	15	1.52	0.42	423	9606.ENSP00000279022,9606.ENSP00000379616	MYL9,MYH11
COMPARTMENTS	GOCC:0044754	Autolysosome	2	15	1.52	0.42	423	9606.ENSP00000333298,9606.ENSP00000408411	LAMP1,LAMP2
COMPARTMENTS	GOCC:0101003	ficolin-1-rich granule membrane	3	61	2025-09-01	0.4	429	9606.ENSP00000333298,9606.ENSP00000377055,9606.ENSP00000408411	LAMP1,PRCP,LAMP2
COMPARTMENTS	GOCC:0030018	Z disc	3	64	2025-07-01	0.38	485	9606.ENSP00000358866,9606.ENSP00000363071,9606.ENSP00000420213	FLNA,DES,FLNB
UniProt Keywords	KW-0007	Acetylation	51	3362	0.58	2025-09-01	6.77e-18	9606.ENSP00000216181,9606.ENSP00000228251,9606.ENSP00000228318,9606.ENSP00000245206,9606.ENSP00000247461,9606.ENSP00000253024,9606.ENSP00000258962,9606.ENSP00000261366,9606.ENSP00000261733,9606.ENSP00000279022,9606.ENSP00000296255,9606.ENSP00000296930,9606.ENSP00000297185,9606.ENSP00000300289,9606.ENSP00000313199,9606.ENSP00000318195,9606.ENSP00000320866,9606.ENSP00000323856,9606.ENSP00000325376,…	MYH9,YBX3,SLC25A3,GOT2,CANX,TRIM28,SRSF1,LMNB1,ALDH2,MYL9,RPN1,NPM1,HSPA9,PDIA3,HNRNPD,NCL,CALR,PLEC,HNRNPM,SRSF7,LMNB2,P4HB,HNRNPA1,CTSB,ANXA2,HNRNPA2B1,HNRNPH1,HNRNPA1L2,NES,LMNA,FLNA,RBMX,YBX1,VDAC2,AHNAK,CKAP4,SRSF2,HNRNPA3,VDAC1,ITGB1,HSD17B4,TRA2B,FLNB,ACADVL,VIM,MYL6,NPC2,HNRNPC,HYOU1,TPM4,TPM3
UniProt Keywords	KW-0488	Methylation	26	973	0.82	1.46	1.89e-12	9606.ENSP00000005257,9606.ENSP00000216181,9606.ENSP00000228251,9606.ENSP00000228318,9606.ENSP00000245206,9606.ENSP00000253408,9606.ENSP00000258962,9606.ENSP00000261366,9606.ENSP00000297185,9606.ENSP00000300289,9606.ENSP00000313199,9606.ENSP00000318195,9606.ENSP00000323856,9606.ENSP00000325376,9606.ENSP00000327054,9606.ENSP00000341826,9606.ENSP00000346694,9606.ENSP00000349168,9606.ENSP00000350090,…	RALA,MYH9,YBX3,SLC25A3,GOT2,GFAP,SRSF1,LMNB1,HSPA9,PDIA3,HNRNPD,NCL,PLEC,HNRNPM,LMNB2,HNRNPA1,HNRNPA2B1,HNRNPH1,HNRNPA1L2,LMNA,RBMX,DES,AHNAK,HNRNPA3,MYH11,TRA2B
UniProt Keywords	KW-0694	RNA-binding	21	686	0.88	1.49	7.35e-11	9606.ENSP00000258962,9606.ENSP00000296930,9606.ENSP00000313199,9606.ENSP00000318195,9606.ENSP00000325376,9606.ENSP00000325905,9606.ENSP00000341826,9606.ENSP00000346032,9606.ENSP00000346694,9606.ENSP00000349168,9606.ENSP00000350090,9606.ENSP00000359645,9606.ENSP00000361626,9606.ENSP00000365370,9606.ENSP00000376276,9606.ENSP00000376309,9606.ENSP00000416959,9606.ENSP00000451291,9606.ENSP00000478017,…	SRSF1,NPM1,HNRNPD,NCL,HNRNPM,SRSF7,HNRNPA1,ANXA2,HNRNPA2B1,HNRNPH1,HNRNPA1L2,RBMX,YBX1,HNRNPCL1,SRSF2,HNRNPA3,TRA2B,HNRNPC,HNRNPCL3,HNRNPCL2,HNRNPA1P48
UniProt Keywords	KW-1017	Isopeptide bond	29	1717	0.62	0.99	1.52e-09	9606.ENSP00000253024,9606.ENSP00000258962,9606.ENSP00000261366,9606.ENSP00000296255,9606.ENSP00000296930,9606.ENSP00000313199,9606.ENSP00000318195,9606.ENSP00000325376,9606.ENSP00000325905,9606.ENSP00000327054,9606.ENSP00000341826,9606.ENSP00000346032,9606.ENSP00000346694,9606.ENSP00000346839,9606.ENSP00000349168,9606.ENSP00000357206,9606.ENSP00000357283,9606.ENSP00000358866,9606.ENSP00000359645,…	TRIM28,SRSF1,LMNB1,RPN1,NPM1,HNRNPD,NCL,HNRNPM,SRSF7,LMNB2,HNRNPA1,ANXA2,HNRNPA2B1,FN1,HNRNPH1,NES,LMNA,FLNA,RBMX,YBX1,VDAC2,AHNAK,HNRNPA3,VDAC1,ITGB1,TRA2B,FLNB,VIM,HNRNPC
UniProt Keywords	KW-0508	mRNA splicing	13	274	2025-07-01	1.58	1.45e-08	9606.ENSP00000258962,9606.ENSP00000325376,9606.ENSP00000325905,9606.ENSP00000341826,9606.ENSP00000346694,9606.ENSP00000349168,9606.ENSP00000350090,9606.ENSP00000359645,9606.ENSP00000361626,9606.ENSP00000376276,9606.ENSP00000376309,9606.ENSP00000416959,9606.ENSP00000451291	SRSF1,HNRNPM,SRSF7,HNRNPA1,HNRNPA2B1,HNRNPH1,HNRNPA1L2,RBMX,YBX1,SRSF2,HNRNPA3,TRA2B,HNRNPC
UniProt Keywords	KW-0514	Muscle protein	8	64	1.49	1.93	4.91e-08	9606.ENSP00000279022,9606.ENSP00000363071,9606.ENSP00000379616,9606.ENSP00000446955,9606.ENSP00000463559,9606.ENSP00000464359,9606.ENSP00000494125,9606.ENSP00000498577	MYL9,DES,MYH11,MYL6,MYL12B,MYL12A,TPM4,TPM3
UniProt Keywords	KW-0832	Ubl conjugation	31	2399	0.51	0.76	1.05e-07	9606.ENSP00000216181,9606.ENSP00000247461,9606.ENSP00000253024,9606.ENSP00000258962,9606.ENSP00000261366,9606.ENSP00000296255,9606.ENSP00000296930,9606.ENSP00000313199,9606.ENSP00000315130,9606.ENSP00000318195,9606.ENSP00000325376,9606.ENSP00000325905,9606.ENSP00000327054,9606.ENSP00000341826,9606.ENSP00000346032,9606.ENSP00000346694,9606.ENSP00000349168,9606.ENSP00000357206,9606.ENSP00000357283,…	MYH9,CANX,TRIM28,SRSF1,LMNB1,RPN1,NPM1,HNRNPD,CLU,NCL,HNRNPM,SRSF7,LMNB2,HNRNPA1,ANXA2,HNRNPA2B1,HNRNPH1,NES,LMNA,FLNA,RBMX,YBX1,VDAC2,AHNAK,HNRNPA3,VDAC1,ITGB1,TRA2B,FLNB,VIM,HNRNPC
UniProt Keywords	KW-0597	Phosphoprotein	58	8122	0.25	0.49	5.34e-07	9606.ENSP00000216181,9606.ENSP00000228251,9606.ENSP00000228318,9606.ENSP00000245206,9606.ENSP00000247461,9606.ENSP00000253024,9606.ENSP00000253408,9606.ENSP00000258962,9606.ENSP00000261366,9606.ENSP00000264036,9606.ENSP00000279022,9606.ENSP00000296930,9606.ENSP00000297185,9606.ENSP00000300289,9606.ENSP00000313199,9606.ENSP00000315130,9606.ENSP00000318195,9606.ENSP00000323856,9606.ENSP00000325376,…	MYH9,YBX3,SLC25A3,GOT2,CANX,TRIM28,GFAP,SRSF1,LMNB1,MCAM,MYL9,NPM1,HSPA9,PDIA3,HNRNPD,CLU,NCL,PLEC,HNRNPM,SRSF7,LMNB2,P4HB,BSG,GANAB,HNRNPA1,ANXA2,HNRNPA2B1,FN1,HNRNPH1,HNRNPA1L2,NES,LMNA,FLNA,RBMX,YBX1,VDAC2,DES,AHNAK,CKAP4,SRSF2,HNRNPA3,VDAC1,ITGB1,MYH11,HSD17B4,TRA2B,FLNB,ACADVL,VIM,MYL6,HNRNPC,PECAM1,MYL12B,MYL12A,PRKCSH,HYOU1,TPM4,TPM3
UniProt Keywords	KW-0747	Spliceosome	9	138	1.21	1.49	5.34e-07	9606.ENSP00000258962,9606.ENSP00000325376,9606.ENSP00000341826,9606.ENSP00000346694,9606.ENSP00000349168,9606.ENSP00000350090,9606.ENSP00000359645,9606.ENSP00000376309,9606.ENSP00000451291	SRSF1,HNRNPM,HNRNPA1,HNRNPA2B1,HNRNPH1,HNRNPA1L2,RBMX,HNRNPA3,HNRNPC
UniProt Keywords	KW-0687	Ribonucleoprotein	11	278	0.99	1.23	1.23e-06	9606.ENSP00000313199,9606.ENSP00000325376,9606.ENSP00000341826,9606.ENSP00000346694,9606.ENSP00000349168,9606.ENSP00000350090,9606.ENSP00000359645,9606.ENSP00000365370,9606.ENSP00000376309,9606.ENSP00000451291,9606.ENSP00000479203	HNRNPD,HNRNPM,HNRNPA1,HNRNPA2B1,HNRNPH1,HNRNPA1L2,RBMX,HNRNPCL1,HNRNPA3,HNRNPC,HNRNPCL2
UniProt Keywords	KW-0403	Intermediate filament	7	75	1.37	1.49	2.07e-06	9606.ENSP00000253408,9606.ENSP00000261366,9606.ENSP00000327054,9606.ENSP00000357206,9606.ENSP00000357283,9606.ENSP00000363071,9606.ENSP00000446007	GFAP,LMNB1,LMNB2,NES,LMNA,DES,VIM
UniProt Keywords	KW-0518	Myosin	6	50	1.48	1.46	4.79e-06	9606.ENSP00000216181,9606.ENSP00000279022,9606.ENSP00000379616,9606.ENSP00000446955,9606.ENSP00000463559,9606.ENSP00000464359	MYH9,MYL9,MYH11,MYL6,MYL12B,MYL12A
UniProt Keywords	KW-0143	Chaperone	7	197	0.95	0.75	83	9606.ENSP00000247461,9606.ENSP00000296930,9606.ENSP00000297185,9606.ENSP00000315130,9606.ENSP00000320866,9606.ENSP00000327801,9606.ENSP00000480150	CANX,NPM1,HSPA9,CLU,CALR,P4HB,HYOU1
UniProt Keywords	KW-0945	Host-virus interaction	10	540	0.66	0.55	28	9606.ENSP00000247461,9606.ENSP00000253024,9606.ENSP00000296930,9606.ENSP00000333298,9606.ENSP00000341826,9606.ENSP00000346032,9606.ENSP00000346694,9606.ENSP00000378487,9606.ENSP00000379350,9606.ENSP00000446007	CANX,TRIM28,NPM1,LAMP1,HNRNPA1,ANXA2,HNRNPA2B1,VDAC1,ITGB1,VIM
UniProt Keywords	KW-0509	mRNA transport	5	105	2025-07-01	0.67	31	9606.ENSP00000258962,9606.ENSP00000325905,9606.ENSP00000341826,9606.ENSP00000346694,9606.ENSP00000350090	SRSF1,SRSF7,HNRNPA1,HNRNPA2B1,HNRNPA1L2
UniProt Keywords	KW-0009	Actin-binding	7	271	0.81	0.56	46	9606.ENSP00000216181,9606.ENSP00000323856,9606.ENSP00000358866,9606.ENSP00000379616,9606.ENSP00000420213,9606.ENSP00000494125,9606.ENSP00000498577	MYH9,PLEC,FLNA,MYH11,FLNB,TPM4,TPM3
UniProt Keywords	KW-0677	Repeat	34	4794	0.25	0.33	74	9606.ENSP00000228318,9606.ENSP00000247461,9606.ENSP00000253024,9606.ENSP00000258962,9606.ENSP00000260356,9606.ENSP00000261405,9606.ENSP00000264036,9606.ENSP00000279022,9606.ENSP00000300289,9606.ENSP00000313199,9606.ENSP00000318195,9606.ENSP00000320866,9606.ENSP00000323856,9606.ENSP00000325376,9606.ENSP00000325905,9606.ENSP00000327801,9606.ENSP00000341826,9606.ENSP00000346032,9606.ENSP00000346694,…	SLC25A3,CANX,TRIM28,SRSF1,THBS1,VWF,MCAM,MYL9,PDIA3,HNRNPD,NCL,CALR,PLEC,HNRNPM,SRSF7,P4HB,HNRNPA1,ANXA2,HNRNPA2B1,FN1,HNRNPH1,HNRNPA1L2,FLNA,AHNAK,HNRNPA3,EFEMP1,PSAP,ITGB1,FLNB,MYL6,PECAM1,MYL12B,MYL12A,PRKCSH
UniProt Keywords	KW-0458	Lysosome	7	314	0.74	0.48	100	9606.ENSP00000217131,9606.ENSP00000333298,9606.ENSP00000345672,9606.ENSP00000377055,9606.ENSP00000378394,9606.ENSP00000408411,9606.ENSP00000451206	CTSZ,LAMP1,CTSB,PRCP,PSAP,LAMP2,NPC2
UniProt Keywords	KW-0626	Porin	2	5	2.0	0.63	100	9606.ENSP00000361635,9606.ENSP00000378487	VDAC2,VDAC1
UniProt Keywords	KW-0732	Signal	26	3277	0.3	0.34	100	9606.ENSP00000217131,9606.ENSP00000223095,9606.ENSP00000247461,9606.ENSP00000260356,9606.ENSP00000261405,9606.ENSP00000264036,9606.ENSP00000296255,9606.ENSP00000300289,9606.ENSP00000315130,9606.ENSP00000320866,9606.ENSP00000327801,9606.ENSP00000333298,9606.ENSP00000333769,9606.ENSP00000340466,9606.ENSP00000345672,9606.ENSP00000346839,9606.ENSP00000377055,9606.ENSP00000378058,9606.ENSP00000378394,…	CTSZ,SERPINE1,CANX,THBS1,VWF,MCAM,RPN1,PDIA3,CLU,CALR,P4HB,LAMP1,BSG,GANAB,CTSB,FN1,PRCP,EFEMP1,PSAP,ITGB1,LAMP2,NPC2,PECAM1,PRKCSH,HYOU1,CD59
UniProt Keywords	KW-1026	Leukodystrophy	3	35	1.33	0.55	137	9606.ENSP00000253408,9606.ENSP00000261366,9606.ENSP00000378394	GFAP,LMNB1,PSAP
UniProt Keywords	KW-0947	Limb-girdle muscular dystrophy	3	38	1.29	0.53	164	9606.ENSP00000323856,9606.ENSP00000357283,9606.ENSP00000363071	PLEC,LMNA,DES
UniProt Keywords	KW-0272	Extracellular matrix	6	267	0.75	0.42	211	9606.ENSP00000260356,9606.ENSP00000261405,9606.ENSP00000320866,9606.ENSP00000346032,9606.ENSP00000346839,9606.ENSP00000378058	THBS1,VWF,CALR,ANXA2,FN1,EFEMP1
UniProt Keywords	KW-0106	Calcium	11	886	0.49	0.36	218	9606.ENSP00000247461,9606.ENSP00000260356,9606.ENSP00000279022,9606.ENSP00000320866,9606.ENSP00000346032,9606.ENSP00000378058,9606.ENSP00000379350,9606.ENSP00000463559,9606.ENSP00000464359,9606.ENSP00000466134,9606.ENSP00000494125	CANX,THBS1,MYL9,CALR,ANXA2,EFEMP1,ITGB1,MYL12B,MYL12A,PRKCSH,TPM4
UniProt Keywords	KW-1134	Transmembrane beta strand	2	9	1.74	0.52	218	9606.ENSP00000361635,9606.ENSP00000378487	VDAC2,VDAC1
UniProt Keywords	KW-1015	Disulfide bond	25	3338	0.27	0.29	246	9606.ENSP00000217131,9606.ENSP00000247461,9606.ENSP00000260356,9606.ENSP00000261366,9606.ENSP00000261405,9606.ENSP00000264036,9606.ENSP00000296930,9606.ENSP00000300289,9606.ENSP00000315130,9606.ENSP00000320866,9606.ENSP00000327801,9606.ENSP00000333298,9606.ENSP00000333769,9606.ENSP00000340466,9606.ENSP00000345672,9606.ENSP00000346839,9606.ENSP00000377055,9606.ENSP00000378058,9606.ENSP00000378394,…	CTSZ,CANX,THBS1,LMNB1,VWF,MCAM,NPM1,PDIA3,CLU,CALR,P4HB,LAMP1,BSG,GANAB,CTSB,FN1,PRCP,EFEMP1,PSAP,ITGB1,LAMP2,NPC2,PECAM1,PRKCSH,CD59
UniProt Keywords	KW-0175	Coiled coil	18	2166	0.32	0.27	480	9606.ENSP00000216181,9606.ENSP00000253024,9606.ENSP00000253408,9606.ENSP00000261366,9606.ENSP00000323856,9606.ENSP00000327054,9606.ENSP00000357206,9606.ENSP00000357283,9606.ENSP00000363071,9606.ENSP00000365370,9606.ENSP00000367265,9606.ENSP00000379616,9606.ENSP00000446007,9606.ENSP00000451291,9606.ENSP00000478017,9606.ENSP00000479203,9606.ENSP00000494125,9606.ENSP00000498577	MYH9,TRIM28,GFAP,LMNB1,PLEC,LMNB2,NES,LMNA,DES,HNRNPCL1,CKAP4,MYH11,VIM,HNRNPC,HNRNPCL3,HNRNPCL2,TPM4,TPM3
Pfam	PF11627	Nuclear factor hnRNPA1	3	3	2025-04-02	0.81	28	9606.ENSP00000341826,9606.ENSP00000350090,9606.ENSP00000493805	HNRNPA1,HNRNPA1L2,HNRNPA1P48
Pfam	PF00932	Lamin Tail Domain	3	5	2.17	0.76	39	9606.ENSP00000261366,9606.ENSP00000327054,9606.ENSP00000357283	LMNB1,LMNB2,LMNA
Pfam	PF04732	Intermediate filament head (DNA binding) region	3	7	2025-03-02	0.7	56	9606.ENSP00000253408,9606.ENSP00000363071,9606.ENSP00000446007	GFAP,DES,VIM
InterPro	IPR000504	RNA recognition motif domain	18	229	1.29	2.68	2.94e-14	9606.ENSP00000258962,9606.ENSP00000313199,9606.ENSP00000318195,9606.ENSP00000325376,9606.ENSP00000325905,9606.ENSP00000341826,9606.ENSP00000346694,9606.ENSP00000349168,9606.ENSP00000350090,9606.ENSP00000359645,9606.ENSP00000365370,9606.ENSP00000376276,9606.ENSP00000376309,9606.ENSP00000416959,9606.ENSP00000451291,9606.ENSP00000478017,9606.ENSP00000479203,9606.ENSP00000493805	SRSF1,HNRNPD,NCL,HNRNPM,SRSF7,HNRNPA1,HNRNPA2B1,HNRNPH1,HNRNPA1L2,RBMX,HNRNPCL1,SRSF2,HNRNPA3,TRA2B,HNRNPC,HNRNPCL3,HNRNPCL2,HNRNPA1P48
InterPro	IPR012677	Nucleotide-binding alpha-beta plait domain superfamily	18	254	1.25	2.53	6.32e-14	9606.ENSP00000258962,9606.ENSP00000313199,9606.ENSP00000318195,9606.ENSP00000325376,9606.ENSP00000325905,9606.ENSP00000341826,9606.ENSP00000346694,9606.ENSP00000349168,9606.ENSP00000350090,9606.ENSP00000359645,9606.ENSP00000365370,9606.ENSP00000376276,9606.ENSP00000376309,9606.ENSP00000416959,9606.ENSP00000451291,9606.ENSP00000478017,9606.ENSP00000479203,9606.ENSP00000493805	SRSF1,HNRNPD,NCL,HNRNPM,SRSF7,HNRNPA1,HNRNPA2B1,HNRNPH1,HNRNPA1L2,RBMX,HNRNPCL1,SRSF2,HNRNPA3,TRA2B,HNRNPC,HNRNPCL3,HNRNPCL2,HNRNPA1P48
InterPro	IPR035979	RNA-binding domain superfamily	18	250	1.25	2.55	6.32e-14	9606.ENSP00000258962,9606.ENSP00000313199,9606.ENSP00000318195,9606.ENSP00000325376,9606.ENSP00000325905,9606.ENSP00000341826,9606.ENSP00000346694,9606.ENSP00000349168,9606.ENSP00000350090,9606.ENSP00000359645,9606.ENSP00000365370,9606.ENSP00000376276,9606.ENSP00000376309,9606.ENSP00000416959,9606.ENSP00000451291,9606.ENSP00000478017,9606.ENSP00000479203,9606.ENSP00000493805	SRSF1,HNRNPD,NCL,HNRNPM,SRSF7,HNRNPA1,HNRNPA2B1,HNRNPH1,HNRNPA1L2,RBMX,HNRNPCL1,SRSF2,HNRNPA3,TRA2B,HNRNPC,HNRNPCL3,HNRNPCL2,HNRNPA1P48
InterPro	IPR018039	Intermediate filament protein, conserved site	7	62	1.45	1.31	1.96e-05	9606.ENSP00000253408,9606.ENSP00000261366,9606.ENSP00000327054,9606.ENSP00000357206,9606.ENSP00000357283,9606.ENSP00000363071,9606.ENSP00000446007	GFAP,LMNB1,LMNB2,NES,LMNA,DES,VIM
InterPro	IPR039008	Intermediate filament, rod domain	7	73	1.38	1.19	4.47e-05	9606.ENSP00000253408,9606.ENSP00000261366,9606.ENSP00000327054,9606.ENSP00000357206,9606.ENSP00000357283,9606.ENSP00000363071,9606.ENSP00000446007	GFAP,LMNB1,LMNB2,NES,LMNA,DES,VIM
InterPro	IPR017347	Heterogeneous nuclear ribonucleoprotein C	4	6	2.22	1.32	5.82e-05	9606.ENSP00000365370,9606.ENSP00000451291,9606.ENSP00000478017,9606.ENSP00000479203	HNRNPCL1,HNRNPC,HNRNPCL3,HNRNPCL2
InterPro	IPR021662	Heterogeneous nuclear ribonucleoprotein A1/A2, C-terminal	3	3	2025-04-02	0.92	12	9606.ENSP00000341826,9606.ENSP00000350090,9606.ENSP00000493805	HNRNPA1,HNRNPA1L2,HNRNPA1P48
InterPro	IPR001322	Lamin tail domain	3	5	2.17	0.79	30	9606.ENSP00000261366,9606.ENSP00000327054,9606.ENSP00000357283	LMNB1,LMNB2,LMNA
InterPro	IPR036415	Lamin tail domain superfamily	3	5	2.17	0.79	30	9606.ENSP00000261366,9606.ENSP00000327054,9606.ENSP00000357283	LMNB1,LMNB2,LMNA
InterPro	IPR006821	Intermediate filament head, DNA-binding domain	3	7	2025-03-02	0.71	52	9606.ENSP00000253408,9606.ENSP00000363071,9606.ENSP00000446007	GFAP,DES,VIM
SMART	SM00360	RNA recognition motif	19	230	1.31	3.0	1.48e-16	9606.ENSP00000258962,9606.ENSP00000313199,9606.ENSP00000318195,9606.ENSP00000325376,9606.ENSP00000325905,9606.ENSP00000341826,9606.ENSP00000346694,9606.ENSP00000349168,9606.ENSP00000350090,9606.ENSP00000359645,9606.ENSP00000365370,9606.ENSP00000376276,9606.ENSP00000376309,9606.ENSP00000416959,9606.ENSP00000451291,9606.ENSP00000478017,9606.ENSP00000479203,9606.ENSP00000485450,9606.ENSP00000493805	SRSF1,HNRNPD,NCL,HNRNPM,SRSF7,HNRNPA1,HNRNPA2B1,HNRNPH1,HNRNPA1L2,RBMX,HNRNPCL1,SRSF2,HNRNPA3,TRA2B,HNRNPC,HNRNPCL3,HNRNPCL2,HNRNPCL4,HNRNPA1P48
SMART	SM01391	Intermediate filament protein	7	71	1.39	1.34	1.07e-05	9606.ENSP00000253408,9606.ENSP00000261366,9606.ENSP00000327054,9606.ENSP00000357206,9606.ENSP00000357283,9606.ENSP00000363071,9606.ENSP00000446007	GFAP,LMNB1,LMNB2,NES,LMNA,DES,VIM

## Sheet: Enrichment Compartments
#term ID	term description	observed gene count	background gene count	strength	signal	false discovery rate	matching proteins in your network (IDs)	matching proteins in your network (labels)
GOCC:1903561	Extracellular vesicle	29	500	1.16	2.97	2.55e-22	9606.ENSP00000005257,9606.ENSP00000216181,9606.ENSP00000223095,9606.ENSP00000245206,9606.ENSP00000247461,9606.ENSP00000260356,9606.ENSP00000261405,9606.ENSP00000315130,9606.ENSP00000318195,9606.ENSP00000320866,9606.ENSP00000333298,9606.ENSP00000333769,9606.ENSP00000341826,9606.ENSP00000345672,9606.ENSP00000346032,9606.ENSP00000346694,9606.ENSP00000346839,9606.ENSP00000358866,9606.ENSP00000359645,…	RALA,MYH9,SERPINE1,GOT2,CANX,THBS1,VWF,CLU,NCL,CALR,LAMP1,BSG,HNRNPA1,CTSB,ANXA2,HNRNPA2B1,FN1,FLNA,RBMX,YBX1,AHNAK,EFEMP1,VDAC1,ITGB1,LAMP2,VIM,HNRNPC,PECAM1,CD59
GOCC:0065010	Extracellular membrane-bounded organelle	28	473	1.17	2.99	4.49e-22	9606.ENSP00000005257,9606.ENSP00000216181,9606.ENSP00000223095,9606.ENSP00000245206,9606.ENSP00000247461,9606.ENSP00000260356,9606.ENSP00000261405,9606.ENSP00000315130,9606.ENSP00000318195,9606.ENSP00000320866,9606.ENSP00000333298,9606.ENSP00000333769,9606.ENSP00000341826,9606.ENSP00000345672,9606.ENSP00000346032,9606.ENSP00000346694,9606.ENSP00000346839,9606.ENSP00000358866,9606.ENSP00000359645,…	RALA,MYH9,SERPINE1,GOT2,CANX,THBS1,VWF,CLU,NCL,CALR,LAMP1,BSG,HNRNPA1,CTSB,ANXA2,HNRNPA2B1,FN1,FLNA,RBMX,YBX1,AHNAK,VDAC1,ITGB1,LAMP2,VIM,HNRNPC,PECAM1,CD59
GOCC:0070062	Extracellular exosome	27	428	2025-02-01	2025-09-03	5.32e-22	9606.ENSP00000005257,9606.ENSP00000223095,9606.ENSP00000247461,9606.ENSP00000260356,9606.ENSP00000261405,9606.ENSP00000315130,9606.ENSP00000318195,9606.ENSP00000320866,9606.ENSP00000333298,9606.ENSP00000333769,9606.ENSP00000341826,9606.ENSP00000345672,9606.ENSP00000346032,9606.ENSP00000346694,9606.ENSP00000346839,9606.ENSP00000358866,9606.ENSP00000359645,9606.ENSP00000361626,9606.ENSP00000367263,…	RALA,SERPINE1,CANX,THBS1,VWF,CLU,NCL,CALR,LAMP1,BSG,HNRNPA1,CTSB,ANXA2,HNRNPA2B1,FN1,FLNA,RBMX,YBX1,AHNAK,EFEMP1,VDAC1,ITGB1,LAMP2,VIM,HNRNPC,PECAM1,CD59
GOCC:0005615	Extracellular space	30	1027	0.86	2025-07-01	9.42e-16	9606.ENSP00000005257,9606.ENSP00000223095,9606.ENSP00000245206,9606.ENSP00000247461,9606.ENSP00000260356,9606.ENSP00000261405,9606.ENSP00000300289,9606.ENSP00000315130,9606.ENSP00000318195,9606.ENSP00000320866,9606.ENSP00000333298,9606.ENSP00000333769,9606.ENSP00000341826,9606.ENSP00000345672,9606.ENSP00000346032,9606.ENSP00000346694,9606.ENSP00000346839,9606.ENSP00000358866,9606.ENSP00000359645,…	RALA,SERPINE1,GOT2,CANX,THBS1,VWF,PDIA3,CLU,NCL,CALR,LAMP1,BSG,HNRNPA1,CTSB,ANXA2,HNRNPA2B1,FN1,FLNA,RBMX,YBX1,AHNAK,EFEMP1,VDAC1,ITGB1,LAMP2,VIM,NPC2,HNRNPC,PECAM1,CD59
GOCC:0031982	Vesicle	38	2125	0.65	1.17	4.69e-14	9606.ENSP00000005257,9606.ENSP00000216181,9606.ENSP00000217131,9606.ENSP00000223095,9606.ENSP00000245206,9606.ENSP00000247461,9606.ENSP00000260356,9606.ENSP00000261405,9606.ENSP00000296255,9606.ENSP00000300289,9606.ENSP00000315130,9606.ENSP00000318195,9606.ENSP00000320866,9606.ENSP00000333298,9606.ENSP00000333769,9606.ENSP00000341826,9606.ENSP00000345672,9606.ENSP00000346032,9606.ENSP00000346694,…	RALA,MYH9,CTSZ,SERPINE1,GOT2,CANX,THBS1,VWF,RPN1,PDIA3,CLU,NCL,CALR,LAMP1,BSG,HNRNPA1,CTSB,ANXA2,HNRNPA2B1,FN1,FLNA,RBMX,YBX1,VDAC2,AHNAK,CKAP4,PRCP,EFEMP1,PSAP,VDAC1,ITGB1,LAMP2,VIM,NPC2,HNRNPC,PECAM1,HYOU1,CD59
GOCC:0043229	Intracellular organelle	71	9609	0.27	0.56	3.70e-12	9606.ENSP00000005257,9606.ENSP00000216181,9606.ENSP00000217131,9606.ENSP00000223095,9606.ENSP00000228251,9606.ENSP00000228318,9606.ENSP00000245206,9606.ENSP00000247461,9606.ENSP00000253024,9606.ENSP00000253408,9606.ENSP00000258962,9606.ENSP00000260356,9606.ENSP00000261366,9606.ENSP00000261405,9606.ENSP00000261733,9606.ENSP00000279022,9606.ENSP00000296255,9606.ENSP00000296930,9606.ENSP00000297185,…	RALA,MYH9,CTSZ,SERPINE1,YBX3,SLC25A3,GOT2,CANX,TRIM28,GFAP,SRSF1,THBS1,LMNB1,VWF,ALDH2,MYL9,RPN1,NPM1,HSPA9,PDIA3,HNRNPD,CLU,NCL,CALR,PLEC,HNRNPM,SRSF7,LMNB2,P4HB,LAMP1,BSG,GANAB,HNRNPA1,CTSB,ANXA2,HNRNPA2B1,FN1,HNRNPH1,NES,LMNA,FLNA,RBMX,YBX1,VDAC2,DES,AHNAK,CKAP4,SRSF2,HNRNPA3,PRCP,PSAP,VDAC1,ITGB1,MYH11,LAMP2,HSD17B4,TRA2B,FLNB,ACADVL,VIM,MYL6,NPC2,HNRNPC,PECAM1,MYL12B,MYL12A,PRKCSH,HYOU1,TPM4…
GOCC:0005576	Extracellular region	35	2079	0.62	2025-06-01	6.49e-12	9606.ENSP00000005257,9606.ENSP00000216181,9606.ENSP00000217131,9606.ENSP00000223095,9606.ENSP00000245206,9606.ENSP00000247461,9606.ENSP00000260356,9606.ENSP00000261405,9606.ENSP00000300289,9606.ENSP00000315130,9606.ENSP00000318195,9606.ENSP00000320866,9606.ENSP00000325376,9606.ENSP00000327801,9606.ENSP00000333298,9606.ENSP00000333769,9606.ENSP00000341826,9606.ENSP00000345672,9606.ENSP00000346032,…	RALA,MYH9,CTSZ,SERPINE1,GOT2,CANX,THBS1,VWF,PDIA3,CLU,NCL,CALR,HNRNPM,P4HB,LAMP1,BSG,HNRNPA1,CTSB,ANXA2,HNRNPA2B1,FN1,FLNA,RBMX,YBX1,AHNAK,EFEMP1,VDAC1,ITGB1,LAMP2,VIM,NPC2,HNRNPC,PECAM1,TPM3,CD59
GOCC:0043226	Organelle	72	10113	0.25	0.54	8.34e-12	9606.ENSP00000005257,9606.ENSP00000216181,9606.ENSP00000217131,9606.ENSP00000223095,9606.ENSP00000228251,9606.ENSP00000228318,9606.ENSP00000245206,9606.ENSP00000247461,9606.ENSP00000253024,9606.ENSP00000253408,9606.ENSP00000258962,9606.ENSP00000260356,9606.ENSP00000261366,9606.ENSP00000261405,9606.ENSP00000261733,9606.ENSP00000279022,9606.ENSP00000296255,9606.ENSP00000296930,9606.ENSP00000297185,…	RALA,MYH9,CTSZ,SERPINE1,YBX3,SLC25A3,GOT2,CANX,TRIM28,GFAP,SRSF1,THBS1,LMNB1,VWF,ALDH2,MYL9,RPN1,NPM1,HSPA9,PDIA3,HNRNPD,CLU,NCL,CALR,PLEC,HNRNPM,SRSF7,LMNB2,P4HB,LAMP1,BSG,GANAB,HNRNPA1,CTSB,ANXA2,HNRNPA2B1,FN1,HNRNPH1,NES,LMNA,FLNA,RBMX,YBX1,VDAC2,DES,AHNAK,CKAP4,SRSF2,HNRNPA3,PRCP,EFEMP1,PSAP,VDAC1,ITGB1,MYH11,LAMP2,HSD17B4,TRA2B,FLNB,ACADVL,VIM,MYL6,NPC2,HNRNPC,PECAM1,MYL12B,MYL12A,PRKCSH,HYO…
GOCC:0030055	Cell-substrate junction	16	279	1.16	2025-09-02	8.53e-12	9606.ENSP00000005257,9606.ENSP00000264036,9606.ENSP00000296930,9606.ENSP00000297185,9606.ENSP00000300289,9606.ENSP00000320866,9606.ENSP00000323856,9606.ENSP00000327801,9606.ENSP00000333769,9606.ENSP00000358866,9606.ENSP00000367263,9606.ENSP00000379350,9606.ENSP00000420213,9606.ENSP00000446007,9606.ENSP00000494125,9606.ENSP00000498879	RALA,MCAM,NPM1,HSPA9,PDIA3,CALR,PLEC,P4HB,BSG,FLNA,AHNAK,ITGB1,FLNB,VIM,TPM4,CD59
GOCC:0005925	Focal adhesion	15	269	1.14	1.96	7.79e-11	9606.ENSP00000005257,9606.ENSP00000264036,9606.ENSP00000296930,9606.ENSP00000297185,9606.ENSP00000300289,9606.ENSP00000320866,9606.ENSP00000323856,9606.ENSP00000327801,9606.ENSP00000333769,9606.ENSP00000358866,9606.ENSP00000367263,9606.ENSP00000379350,9606.ENSP00000420213,9606.ENSP00000446007,9606.ENSP00000494125	RALA,MCAM,NPM1,HSPA9,PDIA3,CALR,PLEC,P4HB,BSG,FLNA,AHNAK,ITGB1,FLNB,VIM,TPM4
GOCC:0070013	Intracellular organelle lumen	39	2902	0.53	0.88	9.03e-11	9606.ENSP00000217131,9606.ENSP00000223095,9606.ENSP00000245206,9606.ENSP00000247461,9606.ENSP00000253024,9606.ENSP00000258962,9606.ENSP00000260356,9606.ENSP00000261366,9606.ENSP00000261405,9606.ENSP00000261733,9606.ENSP00000296930,9606.ENSP00000297185,9606.ENSP00000300289,9606.ENSP00000315130,9606.ENSP00000318195,9606.ENSP00000320866,9606.ENSP00000325376,9606.ENSP00000327054,9606.ENSP00000327801,…	CTSZ,SERPINE1,GOT2,CANX,TRIM28,SRSF1,THBS1,LMNB1,VWF,ALDH2,NPM1,HSPA9,PDIA3,CLU,NCL,CALR,HNRNPM,LMNB2,P4HB,GANAB,HNRNPA1,CTSB,ANXA2,HNRNPA2B1,FN1,HNRNPH1,LMNA,VDAC2,CKAP4,SRSF2,PSAP,VDAC1,LAMP2,HSD17B4,ACADVL,NPC2,HNRNPC,PRKCSH,HYOU1
GOCC:0070161	Anchoring junction	19	553	0.93	1.56	1.16e-10	9606.ENSP00000005257,9606.ENSP00000228251,9606.ENSP00000264036,9606.ENSP00000296930,9606.ENSP00000297185,9606.ENSP00000300289,9606.ENSP00000320866,9606.ENSP00000323856,9606.ENSP00000327801,9606.ENSP00000333769,9606.ENSP00000358866,9606.ENSP00000363071,9606.ENSP00000367263,9606.ENSP00000379350,9606.ENSP00000420213,9606.ENSP00000446007,9606.ENSP00000457421,9606.ENSP00000494125,9606.ENSP00000498879	RALA,YBX3,MCAM,NPM1,HSPA9,PDIA3,CALR,PLEC,P4HB,BSG,FLNA,DES,AHNAK,ITGB1,FLNB,VIM,PECAM1,TPM4,CD59
GOCC:0005788	Endoplasmic reticulum lumen	12	172	1.24	1.95	1.25e-09	9606.ENSP00000217131,9606.ENSP00000247461,9606.ENSP00000260356,9606.ENSP00000300289,9606.ENSP00000315130,9606.ENSP00000320866,9606.ENSP00000327801,9606.ENSP00000340466,9606.ENSP00000346839,9606.ENSP00000367265,9606.ENSP00000466134,9606.ENSP00000480150	CTSZ,CANX,THBS1,PDIA3,CLU,CALR,P4HB,GANAB,FN1,CKAP4,PRKCSH,HYOU1
GOCC:0030141	Secretory granule	19	719	0.82	1.24	8.52e-09	9606.ENSP00000216181,9606.ENSP00000217131,9606.ENSP00000223095,9606.ENSP00000260356,9606.ENSP00000261405,9606.ENSP00000315130,9606.ENSP00000320866,9606.ENSP00000333298,9606.ENSP00000345672,9606.ENSP00000346032,9606.ENSP00000346839,9606.ENSP00000361635,9606.ENSP00000367265,9606.ENSP00000377055,9606.ENSP00000378394,9606.ENSP00000408411,9606.ENSP00000451206,9606.ENSP00000457421,9606.ENSP00000498879	MYH9,CTSZ,SERPINE1,THBS1,VWF,CLU,CALR,LAMP1,CTSB,ANXA2,FN1,VDAC2,CKAP4,PRCP,PSAP,LAMP2,NPC2,PECAM1,CD59
GOCC:0099512	Supramolecular fiber	17	555	0.88	1.32	1.06e-08	9606.ENSP00000216181,9606.ENSP00000253408,9606.ENSP00000261366,9606.ENSP00000279022,9606.ENSP00000323856,9606.ENSP00000327054,9606.ENSP00000346839,9606.ENSP00000357206,9606.ENSP00000357283,9606.ENSP00000358866,9606.ENSP00000363071,9606.ENSP00000367263,9606.ENSP00000379616,9606.ENSP00000420213,9606.ENSP00000446007,9606.ENSP00000494125,9606.ENSP00000498577	MYH9,GFAP,LMNB1,MYL9,PLEC,LMNB2,FN1,NES,LMNA,FLNA,DES,AHNAK,MYH11,FLNB,VIM,TPM4,TPM3
GOCC:0005737	Cytoplasm	61	8195	0.27	0.53	1.57e-08	9606.ENSP00000005257,9606.ENSP00000216181,9606.ENSP00000217131,9606.ENSP00000223095,9606.ENSP00000228251,9606.ENSP00000228318,9606.ENSP00000245206,9606.ENSP00000247461,9606.ENSP00000253408,9606.ENSP00000258962,9606.ENSP00000260356,9606.ENSP00000261405,9606.ENSP00000261733,9606.ENSP00000279022,9606.ENSP00000296255,9606.ENSP00000296930,9606.ENSP00000297185,9606.ENSP00000300289,9606.ENSP00000313199,…	RALA,MYH9,CTSZ,SERPINE1,YBX3,SLC25A3,GOT2,CANX,GFAP,SRSF1,THBS1,VWF,ALDH2,MYL9,RPN1,NPM1,HSPA9,PDIA3,HNRNPD,CLU,NCL,CALR,PLEC,P4HB,LAMP1,BSG,GANAB,CTSB,ANXA2,HNRNPA2B1,FN1,HNRNPH1,LMNA,FLNA,YBX1,VDAC2,DES,AHNAK,CKAP4,SRSF2,PRCP,PSAP,VDAC1,ITGB1,MYH11,LAMP2,HSD17B4,FLNB,ACADVL,VIM,MYL6,NPC2,HNRNPC,PECAM1,MYL12B,MYL12A,PRKCSH,HYOU1,TPM4,TPM3,CD59
GOCC:0099080	Supramolecular complex	19	844	0.75	2025-07-01	8.77e-08	9606.ENSP00000216181,9606.ENSP00000253408,9606.ENSP00000261366,9606.ENSP00000279022,9606.ENSP00000318195,9606.ENSP00000323856,9606.ENSP00000327054,9606.ENSP00000346839,9606.ENSP00000357206,9606.ENSP00000357283,9606.ENSP00000358866,9606.ENSP00000361626,9606.ENSP00000363071,9606.ENSP00000367263,9606.ENSP00000379616,9606.ENSP00000420213,9606.ENSP00000446007,9606.ENSP00000494125,9606.ENSP00000498577	MYH9,GFAP,LMNB1,MYL9,NCL,PLEC,LMNB2,FN1,NES,LMNA,FLNA,YBX1,DES,AHNAK,MYH11,FLNB,VIM,TPM4,TPM3
GOCC:0043227	Membrane-bounded organelle	63	9083	0.24	0.49	9.39e-08	9606.ENSP00000005257,9606.ENSP00000216181,9606.ENSP00000217131,9606.ENSP00000223095,9606.ENSP00000228251,9606.ENSP00000228318,9606.ENSP00000245206,9606.ENSP00000247461,9606.ENSP00000253024,9606.ENSP00000258962,9606.ENSP00000260356,9606.ENSP00000261366,9606.ENSP00000261405,9606.ENSP00000261733,9606.ENSP00000296255,9606.ENSP00000296930,9606.ENSP00000297185,9606.ENSP00000300289,9606.ENSP00000313199,…	RALA,MYH9,CTSZ,SERPINE1,YBX3,SLC25A3,GOT2,CANX,TRIM28,SRSF1,THBS1,LMNB1,VWF,ALDH2,RPN1,NPM1,HSPA9,PDIA3,HNRNPD,CLU,NCL,CALR,HNRNPM,SRSF7,LMNB2,P4HB,LAMP1,BSG,GANAB,HNRNPA1,CTSB,ANXA2,HNRNPA2B1,FN1,HNRNPH1,LMNA,FLNA,RBMX,YBX1,VDAC2,DES,AHNAK,CKAP4,SRSF2,HNRNPA3,PRCP,EFEMP1,PSAP,VDAC1,ITGB1,MYH11,LAMP2,HSD17B4,TRA2B,FLNB,ACADVL,VIM,NPC2,HNRNPC,PECAM1,PRKCSH,HYOU1,CD59
GOCC:0032991	Protein-containing complex	47	5325	0.34	0.58	1.45e-07	9606.ENSP00000216181,9606.ENSP00000223095,9606.ENSP00000247461,9606.ENSP00000253024,9606.ENSP00000258962,9606.ENSP00000260356,9606.ENSP00000261405,9606.ENSP00000279022,9606.ENSP00000296255,9606.ENSP00000296930,9606.ENSP00000297185,9606.ENSP00000300289,9606.ENSP00000313199,9606.ENSP00000315130,9606.ENSP00000318195,9606.ENSP00000320866,9606.ENSP00000323856,9606.ENSP00000325376,9606.ENSP00000327801,…	MYH9,SERPINE1,CANX,TRIM28,SRSF1,THBS1,VWF,MYL9,RPN1,NPM1,HSPA9,PDIA3,HNRNPD,CLU,NCL,CALR,PLEC,HNRNPM,P4HB,GANAB,HNRNPA1,CTSB,ANXA2,HNRNPA2B1,FN1,HNRNPH1,FLNA,RBMX,YBX1,VDAC2,HNRNPA3,VDAC1,ITGB1,MYH11,LAMP2,TRA2B,VIM,MYL6,HNRNPC,PECAM1,MYL12B,MYL12A,PRKCSH,HYOU1,TPM4,TPM3,CD59
GOCC:0043231	Intracellular membrane-bounded organelle	59	8162	0.26	0.5	1.97e-07	9606.ENSP00000005257,9606.ENSP00000216181,9606.ENSP00000217131,9606.ENSP00000228251,9606.ENSP00000228318,9606.ENSP00000245206,9606.ENSP00000247461,9606.ENSP00000253024,9606.ENSP00000258962,9606.ENSP00000260356,9606.ENSP00000261366,9606.ENSP00000261405,9606.ENSP00000261733,9606.ENSP00000296255,9606.ENSP00000296930,9606.ENSP00000297185,9606.ENSP00000300289,9606.ENSP00000313199,9606.ENSP00000315130,…	RALA,MYH9,CTSZ,YBX3,SLC25A3,GOT2,CANX,TRIM28,SRSF1,THBS1,LMNB1,VWF,ALDH2,RPN1,NPM1,HSPA9,PDIA3,HNRNPD,CLU,NCL,CALR,HNRNPM,SRSF7,LMNB2,P4HB,LAMP1,BSG,GANAB,HNRNPA1,CTSB,ANXA2,HNRNPA2B1,FN1,HNRNPH1,LMNA,FLNA,RBMX,YBX1,VDAC2,DES,AHNAK,CKAP4,SRSF2,HNRNPA3,PRCP,PSAP,VDAC1,ITGB1,LAMP2,HSD17B4,TRA2B,ACADVL,VIM,NPC2,HNRNPC,PECAM1,PRKCSH,HYOU1,CD59
GOCC:0016460	Myosin II complex	6	26	1.76	1.92	2.38e-07	9606.ENSP00000216181,9606.ENSP00000279022,9606.ENSP00000379616,9606.ENSP00000446955,9606.ENSP00000463559,9606.ENSP00000464359	MYH9,MYL9,MYH11,MYL6,MYL12B,MYL12A
GOCC:0071013	Catalytic step 2 spliceosome	8	83	1.38	2025-07-01	2.41e-07	9606.ENSP00000258962,9606.ENSP00000325376,9606.ENSP00000341826,9606.ENSP00000346694,9606.ENSP00000349168,9606.ENSP00000359645,9606.ENSP00000376309,9606.ENSP00000451291	SRSF1,HNRNPM,HNRNPA1,HNRNPA2B1,HNRNPH1,RBMX,HNRNPA3,HNRNPC
GOCC:0031410	Cytoplasmic vesicle	25	1738	0.55	0.78	8.21e-07	9606.ENSP00000005257,9606.ENSP00000216181,9606.ENSP00000217131,9606.ENSP00000223095,9606.ENSP00000260356,9606.ENSP00000261405,9606.ENSP00000296255,9606.ENSP00000300289,9606.ENSP00000315130,9606.ENSP00000320866,9606.ENSP00000333298,9606.ENSP00000333769,9606.ENSP00000345672,9606.ENSP00000346032,9606.ENSP00000346839,9606.ENSP00000361635,9606.ENSP00000367265,9606.ENSP00000377055,9606.ENSP00000378394,…	RALA,MYH9,CTSZ,SERPINE1,THBS1,VWF,RPN1,PDIA3,CLU,CALR,LAMP1,BSG,CTSB,ANXA2,FN1,VDAC2,CKAP4,PRCP,PSAP,ITGB1,LAMP2,NPC2,PECAM1,HYOU1,CD59
GOCC:0005681	Spliceosomal complex	9	148	1.18	1.42	9.45e-07	9606.ENSP00000258962,9606.ENSP00000325376,9606.ENSP00000341826,9606.ENSP00000346694,9606.ENSP00000349168,9606.ENSP00000359645,9606.ENSP00000361626,9606.ENSP00000376309,9606.ENSP00000451291	SRSF1,HNRNPM,HNRNPA1,HNRNPA2B1,HNRNPH1,RBMX,YBX1,HNRNPA3,HNRNPC
GOCC:0043292	Contractile fiber	9	154	1.16	1.38	1.27e-06	9606.ENSP00000279022,9606.ENSP00000323856,9606.ENSP00000358866,9606.ENSP00000363071,9606.ENSP00000367263,9606.ENSP00000379616,9606.ENSP00000420213,9606.ENSP00000494125,9606.ENSP00000498577	MYL9,PLEC,FLNA,DES,AHNAK,MYH11,FLNB,TPM4,TPM3
GOCC:0015629	Actin cytoskeleton	12	363	0.92	1.13	2.06e-06	9606.ENSP00000216181,9606.ENSP00000279022,9606.ENSP00000358866,9606.ENSP00000367263,9606.ENSP00000379616,9606.ENSP00000420213,9606.ENSP00000446955,9606.ENSP00000451291,9606.ENSP00000463559,9606.ENSP00000464359,9606.ENSP00000494125,9606.ENSP00000498577	MYH9,MYL9,FLNA,AHNAK,MYH11,FLNB,MYL6,HNRNPC,MYL12B,MYL12A,TPM4,TPM3
GOCC:0045111	Intermediate filament cytoskeleton	8	122	1.21	1.35	3.25e-06	9606.ENSP00000253408,9606.ENSP00000261366,9606.ENSP00000323856,9606.ENSP00000327054,9606.ENSP00000357206,9606.ENSP00000357283,9606.ENSP00000363071,9606.ENSP00000446007	GFAP,LMNB1,PLEC,LMNB2,NES,LMNA,DES,VIM
GOCC:0005882	Intermediate filament	7	81	1.33	1.41	3.87e-06	9606.ENSP00000253408,9606.ENSP00000261366,9606.ENSP00000327054,9606.ENSP00000357206,9606.ENSP00000357283,9606.ENSP00000363071,9606.ENSP00000446007	GFAP,LMNB1,LMNB2,NES,LMNA,DES,VIM
GOCC:1990904	Ribonucleoprotein complex	14	564	0.79	0.97	3.87e-06	9606.ENSP00000258962,9606.ENSP00000296930,9606.ENSP00000313199,9606.ENSP00000318195,9606.ENSP00000320866,9606.ENSP00000325376,9606.ENSP00000341826,9606.ENSP00000346694,9606.ENSP00000349168,9606.ENSP00000359645,9606.ENSP00000361626,9606.ENSP00000376309,9606.ENSP00000446007,9606.ENSP00000451291	SRSF1,NPM1,HNRNPD,NCL,CALR,HNRNPM,HNRNPA1,HNRNPA2B1,HNRNPH1,RBMX,YBX1,HNRNPA3,VIM,HNRNPC
GOCC:0031090	Organelle membrane	27	2290	0.47	0.64	8.32e-06	9606.ENSP00000005257,9606.ENSP00000217131,9606.ENSP00000228318,9606.ENSP00000247461,9606.ENSP00000261366,9606.ENSP00000296255,9606.ENSP00000297185,9606.ENSP00000300289,9606.ENSP00000315130,9606.ENSP00000320866,9606.ENSP00000327054,9606.ENSP00000333298,9606.ENSP00000333769,9606.ENSP00000346032,9606.ENSP00000357283,9606.ENSP00000361635,9606.ENSP00000367265,9606.ENSP00000377055,9606.ENSP00000378394,…	RALA,CTSZ,SLC25A3,CANX,LMNB1,RPN1,HSPA9,PDIA3,CLU,CALR,LMNB2,LAMP1,BSG,ANXA2,LMNA,VDAC2,CKAP4,PRCP,PSAP,VDAC1,ITGB1,LAMP2,HSD17B4,ACADVL,VIM,PECAM1,CD59
GOCC:0005856	Cytoskeleton	22	1575	0.54	0.7	1.02e-05	9606.ENSP00000216181,9606.ENSP00000253408,9606.ENSP00000261366,9606.ENSP00000279022,9606.ENSP00000296930,9606.ENSP00000323856,9606.ENSP00000327054,9606.ENSP00000357206,9606.ENSP00000357283,9606.ENSP00000358866,9606.ENSP00000363071,9606.ENSP00000367263,9606.ENSP00000367265,9606.ENSP00000379616,9606.ENSP00000420213,9606.ENSP00000446007,9606.ENSP00000446955,9606.ENSP00000451291,9606.ENSP00000463559,…	MYH9,GFAP,LMNB1,MYL9,NPM1,PLEC,LMNB2,NES,LMNA,FLNA,DES,AHNAK,CKAP4,MYH11,FLNB,VIM,MYL6,HNRNPC,MYL12B,MYL12A,TPM4,TPM3
GOCC:0012505	Endomembrane system	32	3156	0.4	0.58	1.08e-05	9606.ENSP00000216181,9606.ENSP00000217131,9606.ENSP00000223095,9606.ENSP00000247461,9606.ENSP00000260356,9606.ENSP00000261366,9606.ENSP00000261405,9606.ENSP00000296255,9606.ENSP00000300289,9606.ENSP00000315130,9606.ENSP00000320866,9606.ENSP00000327054,9606.ENSP00000327801,9606.ENSP00000333298,9606.ENSP00000333769,9606.ENSP00000340466,9606.ENSP00000345672,9606.ENSP00000346032,9606.ENSP00000346839,…	MYH9,CTSZ,SERPINE1,CANX,THBS1,LMNB1,VWF,RPN1,PDIA3,CLU,CALR,LMNB2,P4HB,LAMP1,BSG,GANAB,CTSB,ANXA2,FN1,LMNA,YBX1,VDAC2,CKAP4,PRCP,PSAP,ITGB1,LAMP2,NPC2,PECAM1,PRKCSH,HYOU1,CD59
GOCC:0001725	Stress fiber	5	39	2025-05-01	1.23	4.71e-05	9606.ENSP00000216181,9606.ENSP00000279022,9606.ENSP00000463559,9606.ENSP00000494125,9606.ENSP00000498577	MYH9,MYL9,MYL12B,TPM4,TPM3
GOCC:0045098	Type III intermediate filament	4	17	1.77	1.25	7.01e-05	9606.ENSP00000253408,9606.ENSP00000357206,9606.ENSP00000363071,9606.ENSP00000446007	GFAP,NES,DES,VIM
GOCC:0005577	Fibrinogen complex	4	20	2025-07-01	1.18	11	9606.ENSP00000223095,9606.ENSP00000260356,9606.ENSP00000261405,9606.ENSP00000346839	SERPINE1,THBS1,VWF,FN1
GOCC:0031091	Platelet alpha granule	6	89	1.23	2025-04-01	11	9606.ENSP00000223095,9606.ENSP00000260356,9606.ENSP00000261405,9606.ENSP00000315130,9606.ENSP00000346839,9606.ENSP00000457421	SERPINE1,THBS1,VWF,CLU,FN1,PECAM1
GOCC:0030016	Myofibril	7	147	2025-07-01	0.96	13	9606.ENSP00000323856,9606.ENSP00000358866,9606.ENSP00000363071,9606.ENSP00000367263,9606.ENSP00000420213,9606.ENSP00000494125,9606.ENSP00000498577	PLEC,FLNA,DES,AHNAK,FLNB,TPM4,TPM3
GOCC:0005638	Lamin filament	3	5	2.17	1.18	16	9606.ENSP00000261366,9606.ENSP00000327054,9606.ENSP00000357283	LMNB1,LMNB2,LMNA
GOCC:0042582	Azurophil granule	7	154	2025-05-01	0.93	16	9606.ENSP00000333298,9606.ENSP00000346032,9606.ENSP00000367265,9606.ENSP00000377055,9606.ENSP00000378394,9606.ENSP00000408411,9606.ENSP00000451206	LAMP1,ANXA2,CKAP4,PRCP,PSAP,LAMP2,NPC2
GOCC:0099513	Polymeric cytoskeletal fiber	10	382	0.81	0.8	16	9606.ENSP00000253408,9606.ENSP00000261366,9606.ENSP00000327054,9606.ENSP00000357206,9606.ENSP00000357283,9606.ENSP00000358866,9606.ENSP00000363071,9606.ENSP00000446007,9606.ENSP00000494125,9606.ENSP00000498577	GFAP,LMNB1,LMNB2,NES,LMNA,FLNA,DES,VIM,TPM4,TPM3
GOCC:0110165	Cellular anatomical entity	73	14060	0.11	0.34	17	9606.ENSP00000005257,9606.ENSP00000216181,9606.ENSP00000217131,9606.ENSP00000223095,9606.ENSP00000228251,9606.ENSP00000228318,9606.ENSP00000245206,9606.ENSP00000247461,9606.ENSP00000253024,9606.ENSP00000253408,9606.ENSP00000258962,9606.ENSP00000260356,9606.ENSP00000261366,9606.ENSP00000261405,9606.ENSP00000261733,9606.ENSP00000264036,9606.ENSP00000279022,9606.ENSP00000296255,9606.ENSP00000296930,…	RALA,MYH9,CTSZ,SERPINE1,YBX3,SLC25A3,GOT2,CANX,TRIM28,GFAP,SRSF1,THBS1,LMNB1,VWF,ALDH2,MCAM,MYL9,RPN1,NPM1,HSPA9,PDIA3,HNRNPD,CLU,NCL,CALR,PLEC,HNRNPM,SRSF7,LMNB2,P4HB,LAMP1,BSG,GANAB,HNRNPA1,CTSB,ANXA2,HNRNPA2B1,FN1,HNRNPH1,NES,LMNA,FLNA,RBMX,YBX1,VDAC2,DES,AHNAK,CKAP4,SRSF2,HNRNPA3,PRCP,EFEMP1,PSAP,VDAC1,ITGB1,MYH11,LAMP2,HSD17B4,TRA2B,FLNB,ACADVL,VIM,MYL6,NPC2,HNRNPC,PECAM1,MYL12B,MYL12A,PRKCS…
GOCC:0035577	Azurophil granule membrane	5	57	1.34	2025-03-01	20	9606.ENSP00000333298,9606.ENSP00000367265,9606.ENSP00000377055,9606.ENSP00000378394,9606.ENSP00000408411	LAMP1,CKAP4,PRCP,PSAP,LAMP2
GOCC:0017177	Glucosidase II complex	3	6	2025-01-02	1.14	21	9606.ENSP00000247461,9606.ENSP00000340466,9606.ENSP00000466134	CANX,GANAB,PRKCSH
GOCC:0043232	Intracellular non-membrane-bounded organelle	30	3309	0.35	0.48	24	9606.ENSP00000216181,9606.ENSP00000253408,9606.ENSP00000261366,9606.ENSP00000279022,9606.ENSP00000296930,9606.ENSP00000297185,9606.ENSP00000318195,9606.ENSP00000323856,9606.ENSP00000327054,9606.ENSP00000346032,9606.ENSP00000357206,9606.ENSP00000357283,9606.ENSP00000358866,9606.ENSP00000359645,9606.ENSP00000361626,9606.ENSP00000361635,9606.ENSP00000363071,9606.ENSP00000367263,9606.ENSP00000367265,…	MYH9,GFAP,LMNB1,MYL9,NPM1,HSPA9,NCL,PLEC,LMNB2,ANXA2,NES,LMNA,FLNA,RBMX,YBX1,VDAC2,DES,AHNAK,CKAP4,VDAC1,MYH11,FLNB,ACADVL,VIM,MYL6,HNRNPC,MYL12B,MYL12A,TPM4,TPM3
GOCC:0034774	Secretory granule lumen	8	241	0.92	0.82	27	9606.ENSP00000217131,9606.ENSP00000223095,9606.ENSP00000260356,9606.ENSP00000261405,9606.ENSP00000315130,9606.ENSP00000346032,9606.ENSP00000346839,9606.ENSP00000451206	CTSZ,SERPINE1,THBS1,VWF,CLU,ANXA2,FN1,NPC2
GOCC:0031093	Platelet alpha granule lumen	5	66	1.28	0.95	35	9606.ENSP00000223095,9606.ENSP00000260356,9606.ENSP00000261405,9606.ENSP00000315130,9606.ENSP00000346839	SERPINE1,THBS1,VWF,CLU,FN1
GOCC:0009986	Cell surface	10	438	0.76	0.71	41	9606.ENSP00000005257,9606.ENSP00000260356,9606.ENSP00000264036,9606.ENSP00000300289,9606.ENSP00000315130,9606.ENSP00000320866,9606.ENSP00000327801,9606.ENSP00000346032,9606.ENSP00000379350,9606.ENSP00000498879	RALA,THBS1,MCAM,PDIA3,CLU,CALR,P4HB,ANXA2,ITGB1,CD59
GOCC:0031012	Extracellular matrix	8	259	0.89	0.78	41	9606.ENSP00000223095,9606.ENSP00000260356,9606.ENSP00000261405,9606.ENSP00000315130,9606.ENSP00000325376,9606.ENSP00000346032,9606.ENSP00000346839,9606.ENSP00000378058	SERPINE1,THBS1,VWF,CLU,HNRNPM,ANXA2,FN1,EFEMP1
GOCC:0016020	Membrane	41	5715	0.25	0.4	60	9606.ENSP00000005257,9606.ENSP00000216181,9606.ENSP00000217131,9606.ENSP00000228318,9606.ENSP00000245206,9606.ENSP00000247461,9606.ENSP00000260356,9606.ENSP00000261366,9606.ENSP00000261405,9606.ENSP00000264036,9606.ENSP00000296255,9606.ENSP00000297185,9606.ENSP00000300289,9606.ENSP00000315130,9606.ENSP00000320866,9606.ENSP00000323856,9606.ENSP00000327054,9606.ENSP00000327801,9606.ENSP00000333298,…	RALA,MYH9,CTSZ,SLC25A3,GOT2,CANX,THBS1,LMNB1,VWF,MCAM,RPN1,HSPA9,PDIA3,CLU,CALR,PLEC,LMNB2,P4HB,LAMP1,BSG,GANAB,ANXA2,FN1,LMNA,FLNA,YBX1,VDAC2,DES,AHNAK,CKAP4,PRCP,PSAP,VDAC1,ITGB1,LAMP2,HSD17B4,FLNB,ACADVL,VIM,PECAM1,CD59
GOCC:0062023	Collagen-containing extracellular matrix	7	198	0.95	0.77	62	9606.ENSP00000223095,9606.ENSP00000260356,9606.ENSP00000261405,9606.ENSP00000315130,9606.ENSP00000325376,9606.ENSP00000346032,9606.ENSP00000346839	SERPINE1,THBS1,VWF,CLU,HNRNPM,ANXA2,FN1
GOCC:0005783	Endoplasmic reticulum	15	1095	0.53	0.54	97	9606.ENSP00000217131,9606.ENSP00000247461,9606.ENSP00000260356,9606.ENSP00000261405,9606.ENSP00000296255,9606.ENSP00000300289,9606.ENSP00000315130,9606.ENSP00000320866,9606.ENSP00000327801,9606.ENSP00000333769,9606.ENSP00000340466,9606.ENSP00000346839,9606.ENSP00000367265,9606.ENSP00000466134,9606.ENSP00000480150	CTSZ,CANX,THBS1,VWF,RPN1,PDIA3,CLU,CALR,P4HB,BSG,GANAB,FN1,CKAP4,PRKCSH,HYOU1
GOCC:0005793	Endoplasmic reticulum-Golgi intermediate compartment	5	94	2025-12-01	0.75	16	9606.ENSP00000217131,9606.ENSP00000320866,9606.ENSP00000327801,9606.ENSP00000346839,9606.ENSP00000498879	CTSZ,CALR,P4HB,FN1,CD59
GOCC:0008305	Integrin complex	4	50	2025-03-01	0.76	21	9606.ENSP00000261405,9606.ENSP00000323856,9606.ENSP00000346839,9606.ENSP00000379350	VWF,PLEC,FN1,ITGB1
GOCC:0030667	Secretory granule membrane	7	255	0.84	0.61	28	9606.ENSP00000333298,9606.ENSP00000367265,9606.ENSP00000377055,9606.ENSP00000378394,9606.ENSP00000408411,9606.ENSP00000457421,9606.ENSP00000498879	LAMP1,CKAP4,PRCP,PSAP,LAMP2,PECAM1,CD59
GOCC:0030312	External encapsulating structure	7	259	0.83	0.61	29	9606.ENSP00000223095,9606.ENSP00000260356,9606.ENSP00000261405,9606.ENSP00000315130,9606.ENSP00000325376,9606.ENSP00000346839,9606.ENSP00000378058	SERPINE1,THBS1,VWF,CLU,HNRNPM,FN1,EFEMP1
GOCC:0042645	Mitochondrial nucleoid	4	55	1.26	0.72	29	9606.ENSP00000297185,9606.ENSP00000361635,9606.ENSP00000378487,9606.ENSP00000438689	HSPA9,VDAC2,VDAC1,ACADVL
GOCC:0005764	Lysosome	10	566	0.64	0.53	30	9606.ENSP00000217131,9606.ENSP00000320866,9606.ENSP00000333298,9606.ENSP00000345672,9606.ENSP00000346032,9606.ENSP00000367265,9606.ENSP00000377055,9606.ENSP00000378394,9606.ENSP00000408411,9606.ENSP00000451206	CTSZ,CALR,LAMP1,CTSB,ANXA2,CKAP4,PRCP,PSAP,LAMP2,NPC2
GOCC:0098552	Side of membrane	7	264	0.82	0.6	32	9606.ENSP00000216181,9606.ENSP00000247461,9606.ENSP00000260356,9606.ENSP00000264036,9606.ENSP00000320866,9606.ENSP00000327801,9606.ENSP00000498879	MYH9,CANX,THBS1,MCAM,CALR,P4HB,CD59
GOCC:0005938	Cell cortex	6	190	0.9	0.6	40	9606.ENSP00000216181,9606.ENSP00000217131,9606.ENSP00000318195,9606.ENSP00000358866,9606.ENSP00000420213,9606.ENSP00000463559	MYH9,CTSZ,NCL,FLNA,FLNB,MYL12B
GOCC:0030659	Cytoplasmic vesicle membrane	11	723	0.58	0.48	45	9606.ENSP00000005257,9606.ENSP00000320866,9606.ENSP00000333298,9606.ENSP00000346032,9606.ENSP00000367265,9606.ENSP00000377055,9606.ENSP00000378394,9606.ENSP00000379350,9606.ENSP00000408411,9606.ENSP00000457421,9606.ENSP00000498879	RALA,CALR,LAMP1,ANXA2,CKAP4,PRCP,PSAP,ITGB1,LAMP2,PECAM1,CD59
GOCC:0030017	Sarcomere	5	128	0.99	0.6	54	9606.ENSP00000358866,9606.ENSP00000363071,9606.ENSP00000420213,9606.ENSP00000494125,9606.ENSP00000498577	FLNA,DES,FLNB,TPM4,TPM3
GOCC:0098588	Bounding membrane of organelle	16	1451	0.44	0.42	54	9606.ENSP00000217131,9606.ENSP00000297185,9606.ENSP00000300289,9606.ENSP00000320866,9606.ENSP00000333298,9606.ENSP00000346032,9606.ENSP00000361635,9606.ENSP00000367265,9606.ENSP00000377055,9606.ENSP00000378394,9606.ENSP00000378487,9606.ENSP00000379350,9606.ENSP00000408411,9606.ENSP00000411960,9606.ENSP00000457421,9606.ENSP00000498879	CTSZ,HSPA9,PDIA3,CALR,LAMP1,ANXA2,VDAC2,CKAP4,PRCP,PSAP,VDAC1,ITGB1,LAMP2,HSD17B4,PECAM1,CD59
GOCC:0042383	Sarcolemma	4	68	1.17	0.63	55	9606.ENSP00000323856,9606.ENSP00000363071,9606.ENSP00000367263,9606.ENSP00000379350	PLEC,DES,AHNAK,ITGB1
GOCC:0005862	Muscle thin filament tropomyosin	2	4	2025-01-02	0.69	64	9606.ENSP00000494125,9606.ENSP00000498577	TPM4,TPM3
GOCC:0034674	Integrin alpha5-beta1 complex	2	4	2025-01-02	0.69	64	9606.ENSP00000346839,9606.ENSP00000379350	FN1,ITGB1
GOCC:0005829	Cytosol	25	3054	0.31	0.36	70	9606.ENSP00000216181,9606.ENSP00000228251,9606.ENSP00000253408,9606.ENSP00000279022,9606.ENSP00000313199,9606.ENSP00000315130,9606.ENSP00000320866,9606.ENSP00000323856,9606.ENSP00000349168,9606.ENSP00000357283,9606.ENSP00000358866,9606.ENSP00000361626,9606.ENSP00000363071,9606.ENSP00000367263,9606.ENSP00000376276,9606.ENSP00000379616,9606.ENSP00000411960,9606.ENSP00000420213,9606.ENSP00000446007,…	MYH9,YBX3,GFAP,MYL9,HNRNPD,CLU,CALR,PLEC,HNRNPH1,LMNA,FLNA,YBX1,DES,AHNAK,SRSF2,MYH11,HSD17B4,FLNB,VIM,MYL6,HNRNPC,MYL12B,MYL12A,TPM4,TPM3
GOCC:0016021	Integral component of membrane	16	1507	0.42	0.39	77	9606.ENSP00000247461,9606.ENSP00000261405,9606.ENSP00000297185,9606.ENSP00000300289,9606.ENSP00000320866,9606.ENSP00000323856,9606.ENSP00000333298,9606.ENSP00000333769,9606.ENSP00000346839,9606.ENSP00000358866,9606.ENSP00000361635,9606.ENSP00000378487,9606.ENSP00000379350,9606.ENSP00000408411,9606.ENSP00000420213,9606.ENSP00000498879	CANX,VWF,HSPA9,PDIA3,CALR,PLEC,LAMP1,BSG,FN1,FLNA,VDAC2,VDAC1,ITGB1,LAMP2,FLNB,CD59
GOCC:0046930	Pore complex	3	34	1.34	0.58	112	9606.ENSP00000361635,9606.ENSP00000378487,9606.ENSP00000498879	VDAC2,VDAC1,CD59
GOCC:0031967	Organelle envelope	11	832	0.52	0.4	128	9606.ENSP00000228318,9606.ENSP00000261366,9606.ENSP00000297185,9606.ENSP00000315130,9606.ENSP00000320866,9606.ENSP00000327054,9606.ENSP00000357283,9606.ENSP00000361635,9606.ENSP00000378487,9606.ENSP00000438689,9606.ENSP00000446007	SLC25A3,LMNB1,HSPA9,CLU,CALR,LMNB2,LMNA,VDAC2,VDAC1,ACADVL,VIM
GOCC:0034399	Nuclear periphery	4	88	2025-05-01	0.53	128	9606.ENSP00000261366,9606.ENSP00000325376,9606.ENSP00000327054,9606.ENSP00000357283	LMNB1,HNRNPM,LMNB2,LMNA
GOCC:0043202	Lysosomal lumen	4	90	2025-04-01	0.52	135	9606.ENSP00000345672,9606.ENSP00000378394,9606.ENSP00000408411,9606.ENSP00000451206	CTSB,PSAP,LAMP2,NPC2
GOCC:0060473	Cortical granule	2	7	1.85	0.58	136	9606.ENSP00000216181,9606.ENSP00000320866	MYH9,CALR
GOCC:0005775	Vacuolar lumen	5	168	0.87	0.48	153	9606.ENSP00000345672,9606.ENSP00000346032,9606.ENSP00000378394,9606.ENSP00000408411,9606.ENSP00000451206	CTSB,ANXA2,PSAP,LAMP2,NPC2
GOCC:1990779	Glycoprotein Ib-IX-V complex	2	8	1.79	0.56	163	9606.ENSP00000261405,9606.ENSP00000358866	VWF,FLNA
GOCC:0005765	Lysosomal membrane	6	272	0.74	0.43	197	9606.ENSP00000333298,9606.ENSP00000346032,9606.ENSP00000367265,9606.ENSP00000377055,9606.ENSP00000378394,9606.ENSP00000408411	LAMP1,ANXA2,CKAP4,PRCP,PSAP,LAMP2
GOCC:0009897	External side of plasma membrane	4	102	0.99	0.47	197	9606.ENSP00000260356,9606.ENSP00000264036,9606.ENSP00000327801,9606.ENSP00000498879	THBS1,MCAM,P4HB,CD59
GOCC:0042824	MHC class I peptide loading complex	2	9	1.74	0.53	197	9606.ENSP00000300289,9606.ENSP00000320866	PDIA3,CALR
GOCC:1990341	Thrombospondin complex	2	9	1.74	0.53	197	9606.ENSP00000260356,9606.ENSP00000261405	THBS1,VWF
GOCC:0098796	Membrane protein complex	14	1353	0.41	0.34	210	9606.ENSP00000261405,9606.ENSP00000296255,9606.ENSP00000297185,9606.ENSP00000300289,9606.ENSP00000320866,9606.ENSP00000323856,9606.ENSP00000346839,9606.ENSP00000358866,9606.ENSP00000361635,9606.ENSP00000378487,9606.ENSP00000379350,9606.ENSP00000408411,9606.ENSP00000446007,9606.ENSP00000498879	VWF,RPN1,HSPA9,PDIA3,CALR,PLEC,FN1,FLNA,VDAC2,VDAC1,ITGB1,LAMP2,VIM,CD59
GOCC:0044194	Cytolytic granule	2	10	2025-07-01	0.51	222	9606.ENSP00000320866,9606.ENSP00000333298	CALR,LAMP1
GOCC:0034663	Endoplasmic reticulum chaperone complex	2	11	1.66	0.49	259	9606.ENSP00000327801,9606.ENSP00000480150	P4HB,HYOU1
GOCC:0033116	Endoplasmic reticulum-Golgi intermediate compartment membrane	3	51	1.17	0.45	283	9606.ENSP00000217131,9606.ENSP00000320866,9606.ENSP00000498879	CTSZ,CALR,CD59
GOCC:0043034	Costamere	2	13	1.58	0.45	341	9606.ENSP00000323856,9606.ENSP00000367263	PLEC,AHNAK
GOCC:0071944	Cell periphery	27	3860	0.24	0.27	358	9606.ENSP00000005257,9606.ENSP00000216181,9606.ENSP00000217131,9606.ENSP00000223095,9606.ENSP00000245206,9606.ENSP00000260356,9606.ENSP00000261405,9606.ENSP00000264036,9606.ENSP00000315130,9606.ENSP00000318195,9606.ENSP00000323856,9606.ENSP00000325376,9606.ENSP00000327801,9606.ENSP00000333298,9606.ENSP00000333769,9606.ENSP00000346839,9606.ENSP00000358866,9606.ENSP00000363071,9606.ENSP00000367263,…	RALA,MYH9,CTSZ,SERPINE1,GOT2,THBS1,VWF,MCAM,CLU,NCL,PLEC,HNRNPM,P4HB,LAMP1,BSG,FN1,FLNA,DES,AHNAK,EFEMP1,PSAP,VDAC1,ITGB1,FLNB,PECAM1,MYL12B,CD59
GOCC:0044322	Endoplasmic reticulum quality control compartment	2	14	1.55	0.44	378	9606.ENSP00000247461,9606.ENSP00000320866	CANX,CALR
GOCC:0005654	Nucleoplasm	12	1146	0.42	0.3	423	9606.ENSP00000253024,9606.ENSP00000258962,9606.ENSP00000261366,9606.ENSP00000296930,9606.ENSP00000318195,9606.ENSP00000325376,9606.ENSP00000341826,9606.ENSP00000346694,9606.ENSP00000349168,9606.ENSP00000357283,9606.ENSP00000376276,9606.ENSP00000451291	TRIM28,SRSF1,LMNB1,NPM1,NCL,HNRNPM,HNRNPA1,HNRNPA2B1,HNRNPH1,LMNA,SRSF2,HNRNPC
GOCC:0005859	Muscle myosin complex	2	15	1.52	0.42	423	9606.ENSP00000279022,9606.ENSP00000379616	MYL9,MYH11
GOCC:0044754	Autolysosome	2	15	1.52	0.42	423	9606.ENSP00000333298,9606.ENSP00000408411	LAMP1,LAMP2
GOCC:0101003	ficolin-1-rich granule membrane	3	61	2025-09-01	0.4	429	9606.ENSP00000333298,9606.ENSP00000377055,9606.ENSP00000408411	LAMP1,PRCP,LAMP2
GOCC:0030018	Z disc	3	64	2025-07-01	0.38	485	9606.ENSP00000358866,9606.ENSP00000363071,9606.ENSP00000420213	FLNA,DES,FLNB

## Sheet: Enrichment Component
#term ID	term description	observed gene count	background gene count	strength	signal	false discovery rate	matching proteins in your network (IDs)	matching proteins in your network (labels)
GO:0070062	Extracellular exosome	52	2096	0.79	1.78	4.48e-28	9606.ENSP00000005257,9606.ENSP00000216181,9606.ENSP00000217131,9606.ENSP00000223095,9606.ENSP00000228318,9606.ENSP00000245206,9606.ENSP00000247461,9606.ENSP00000260356,9606.ENSP00000261405,9606.ENSP00000261733,9606.ENSP00000297185,9606.ENSP00000300289,9606.ENSP00000315130,9606.ENSP00000318195,9606.ENSP00000320866,9606.ENSP00000323856,9606.ENSP00000325376,9606.ENSP00000325905,9606.ENSP00000327801,…	RALA,MYH9,CTSZ,SERPINE1,SLC25A3,GOT2,CANX,THBS1,VWF,ALDH2,HSPA9,PDIA3,CLU,NCL,CALR,PLEC,HNRNPM,SRSF7,P4HB,LAMP1,BSG,GANAB,HNRNPA1,CTSB,ANXA2,HNRNPA2B1,FN1,FLNA,RBMX,YBX1,DES,AHNAK,CKAP4,PRCP,EFEMP1,PSAP,VDAC1,ITGB1,MYH11,LAMP2,FLNB,VIM,MYL6,NPC2,HNRNPC,PECAM1,MYL12B,MYL12A,HYOU1,TPM4,TPM3,CD59
GO:0005615	Extracellular space	53	3247	0.61	1.19	9.32e-21	9606.ENSP00000005257,9606.ENSP00000216181,9606.ENSP00000217131,9606.ENSP00000223095,9606.ENSP00000228318,9606.ENSP00000245206,9606.ENSP00000247461,9606.ENSP00000260356,9606.ENSP00000261405,9606.ENSP00000261733,9606.ENSP00000264036,9606.ENSP00000297185,9606.ENSP00000300289,9606.ENSP00000315130,9606.ENSP00000318195,9606.ENSP00000320866,9606.ENSP00000323856,9606.ENSP00000325376,9606.ENSP00000325905,…	RALA,MYH9,CTSZ,SERPINE1,SLC25A3,GOT2,CANX,THBS1,VWF,ALDH2,MCAM,HSPA9,PDIA3,CLU,NCL,CALR,PLEC,HNRNPM,SRSF7,P4HB,LAMP1,BSG,GANAB,HNRNPA1,CTSB,ANXA2,HNRNPA2B1,FN1,FLNA,RBMX,YBX1,DES,AHNAK,CKAP4,PRCP,EFEMP1,PSAP,VDAC1,ITGB1,MYH11,LAMP2,FLNB,VIM,MYL6,NPC2,HNRNPC,PECAM1,MYL12B,MYL12A,HYOU1,TPM4,TPM3,CD59
GO:0031982	Vesicle	54	3957	0.53	1.0	1.02e-17	9606.ENSP00000005257,9606.ENSP00000216181,9606.ENSP00000217131,9606.ENSP00000223095,9606.ENSP00000228318,9606.ENSP00000245206,9606.ENSP00000247461,9606.ENSP00000260356,9606.ENSP00000261405,9606.ENSP00000261733,9606.ENSP00000296255,9606.ENSP00000297185,9606.ENSP00000300289,9606.ENSP00000315130,9606.ENSP00000318195,9606.ENSP00000320866,9606.ENSP00000323856,9606.ENSP00000325376,9606.ENSP00000325905,…	RALA,MYH9,CTSZ,SERPINE1,SLC25A3,GOT2,CANX,THBS1,VWF,ALDH2,RPN1,HSPA9,PDIA3,CLU,NCL,CALR,PLEC,HNRNPM,SRSF7,P4HB,LAMP1,BSG,GANAB,HNRNPA1,CTSB,ANXA2,HNRNPA2B1,FN1,FLNA,RBMX,YBX1,VDAC2,DES,AHNAK,CKAP4,PRCP,EFEMP1,PSAP,VDAC1,ITGB1,MYH11,LAMP2,FLNB,VIM,MYL6,NPC2,HNRNPC,PECAM1,MYL12B,MYL12A,HYOU1,TPM4,TPM3,CD59
GO:0005925	Focal adhesion	18	416	2025-03-01	1.82	2.02e-11	9606.ENSP00000005257,9606.ENSP00000216181,9606.ENSP00000264036,9606.ENSP00000296930,9606.ENSP00000297185,9606.ENSP00000300289,9606.ENSP00000320866,9606.ENSP00000323856,9606.ENSP00000327801,9606.ENSP00000333769,9606.ENSP00000358866,9606.ENSP00000367263,9606.ENSP00000379350,9606.ENSP00000420213,9606.ENSP00000446007,9606.ENSP00000480150,9606.ENSP00000494125,9606.ENSP00000498879	RALA,MYH9,MCAM,NPM1,HSPA9,PDIA3,CALR,PLEC,P4HB,BSG,FLNA,AHNAK,ITGB1,FLNB,VIM,HYOU1,TPM4,CD59
GO:0043229	Intracellular organelle	78	13231	0.17	0.45	1.93e-10	9606.ENSP00000005257,9606.ENSP00000216181,9606.ENSP00000217131,9606.ENSP00000223095,9606.ENSP00000228251,9606.ENSP00000228318,9606.ENSP00000245206,9606.ENSP00000247461,9606.ENSP00000253024,9606.ENSP00000253408,9606.ENSP00000258962,9606.ENSP00000260356,9606.ENSP00000261366,9606.ENSP00000261405,9606.ENSP00000261733,9606.ENSP00000264036,9606.ENSP00000279022,9606.ENSP00000296255,9606.ENSP00000296930,…	RALA,MYH9,CTSZ,SERPINE1,YBX3,SLC25A3,GOT2,CANX,TRIM28,GFAP,SRSF1,THBS1,LMNB1,VWF,ALDH2,MCAM,MYL9,RPN1,NPM1,HSPA9,PDIA3,HNRNPD,CLU,NCL,CALR,PLEC,HNRNPM,SRSF7,LMNB2,P4HB,LAMP1,BSG,GANAB,HNRNPA1,CTSB,ANXA2,HNRNPA2B1,FN1,HNRNPH1,HNRNPA1L2,NES,LMNA,FLNA,RBMX,YBX1,VDAC2,DES,HNRNPCL1,AHNAK,CKAP4,SRSF2,HNRNPA3,PRCP,PSAP,VDAC1,ITGB1,MYH11,LAMP2,HSD17B4,TRA2B,FLNB,ACADVL,VIM,MYL6,NPC2,HNRNPC,PECAM1,MYL12B,…
GO:0042470	Melanosome	11	109	2025-04-01	2.27	3.06e-10	9606.ENSP00000247461,9606.ENSP00000296255,9606.ENSP00000300289,9606.ENSP00000327801,9606.ENSP00000333298,9606.ENSP00000333769,9606.ENSP00000340466,9606.ENSP00000345672,9606.ENSP00000346032,9606.ENSP00000379350,9606.ENSP00000379616	CANX,RPN1,PDIA3,P4HB,LAMP1,BSG,GANAB,CTSB,ANXA2,ITGB1,MYH11
GO:0043226	Organelle	79	14017	0.15	0.43	3.55e-10	9606.ENSP00000005257,9606.ENSP00000216181,9606.ENSP00000217131,9606.ENSP00000223095,9606.ENSP00000228251,9606.ENSP00000228318,9606.ENSP00000245206,9606.ENSP00000247461,9606.ENSP00000253024,9606.ENSP00000253408,9606.ENSP00000258962,9606.ENSP00000260356,9606.ENSP00000261366,9606.ENSP00000261405,9606.ENSP00000261733,9606.ENSP00000264036,9606.ENSP00000279022,9606.ENSP00000296255,9606.ENSP00000296930,…	RALA,MYH9,CTSZ,SERPINE1,YBX3,SLC25A3,GOT2,CANX,TRIM28,GFAP,SRSF1,THBS1,LMNB1,VWF,ALDH2,MCAM,MYL9,RPN1,NPM1,HSPA9,PDIA3,HNRNPD,CLU,NCL,CALR,PLEC,HNRNPM,SRSF7,LMNB2,P4HB,LAMP1,BSG,GANAB,HNRNPA1,CTSB,ANXA2,HNRNPA2B1,FN1,HNRNPH1,HNRNPA1L2,NES,LMNA,FLNA,RBMX,YBX1,VDAC2,DES,HNRNPCL1,AHNAK,CKAP4,SRSF2,HNRNPA3,PRCP,EFEMP1,PSAP,VDAC1,ITGB1,MYH11,LAMP2,HSD17B4,TRA2B,FLNB,ACADVL,VIM,MYL6,NPC2,HNRNPC,PECAM1,…
GO:0043227	Membrane-bounded organelle	77	13188	0.16	0.44	2.12e-09	9606.ENSP00000005257,9606.ENSP00000216181,9606.ENSP00000217131,9606.ENSP00000223095,9606.ENSP00000228251,9606.ENSP00000228318,9606.ENSP00000245206,9606.ENSP00000247461,9606.ENSP00000253024,9606.ENSP00000253408,9606.ENSP00000258962,9606.ENSP00000260356,9606.ENSP00000261366,9606.ENSP00000261405,9606.ENSP00000261733,9606.ENSP00000264036,9606.ENSP00000296255,9606.ENSP00000296930,9606.ENSP00000297185,…	RALA,MYH9,CTSZ,SERPINE1,YBX3,SLC25A3,GOT2,CANX,TRIM28,GFAP,SRSF1,THBS1,LMNB1,VWF,ALDH2,MCAM,RPN1,NPM1,HSPA9,PDIA3,HNRNPD,CLU,NCL,CALR,PLEC,HNRNPM,SRSF7,LMNB2,P4HB,LAMP1,BSG,GANAB,HNRNPA1,CTSB,ANXA2,HNRNPA2B1,FN1,HNRNPH1,HNRNPA1L2,LMNA,FLNA,RBMX,YBX1,VDAC2,DES,HNRNPCL1,AHNAK,CKAP4,SRSF2,HNRNPA3,PRCP,EFEMP1,PSAP,VDAC1,ITGB1,MYH11,LAMP2,HSD17B4,TRA2B,FLNB,ACADVL,VIM,MYL6,NPC2,HNRNPC,PECAM1,MYL12B,MY…
GO:0005681	Spliceosomal complex	12	197	1.18	1.78	5.31e-09	9606.ENSP00000258962,9606.ENSP00000318195,9606.ENSP00000325376,9606.ENSP00000341826,9606.ENSP00000346694,9606.ENSP00000349168,9606.ENSP00000350090,9606.ENSP00000359645,9606.ENSP00000361626,9606.ENSP00000376309,9606.ENSP00000416959,9606.ENSP00000451291	SRSF1,NCL,HNRNPM,HNRNPA1,HNRNPA2B1,HNRNPH1,HNRNPA1L2,RBMX,YBX1,HNRNPA3,TRA2B,HNRNPC
GO:0030141	Secretory granule	20	873	0.76	2025-11-01	2.68e-08	9606.ENSP00000216181,9606.ENSP00000217131,9606.ENSP00000223095,9606.ENSP00000260356,9606.ENSP00000261405,9606.ENSP00000315130,9606.ENSP00000320866,9606.ENSP00000333298,9606.ENSP00000333769,9606.ENSP00000345672,9606.ENSP00000346032,9606.ENSP00000346839,9606.ENSP00000361635,9606.ENSP00000367265,9606.ENSP00000377055,9606.ENSP00000378394,9606.ENSP00000408411,9606.ENSP00000451206,9606.ENSP00000457421,…	MYH9,CTSZ,SERPINE1,THBS1,VWF,CLU,CALR,LAMP1,BSG,CTSB,ANXA2,FN1,VDAC2,CKAP4,PRCP,PSAP,LAMP2,NPC2,PECAM1,CD59
GO:0071013	Catalytic step 2 spliceosome	9	90	2025-04-01	2025-09-01	2.68e-08	9606.ENSP00000258962,9606.ENSP00000325376,9606.ENSP00000341826,9606.ENSP00000346694,9606.ENSP00000349168,9606.ENSP00000350090,9606.ENSP00000359645,9606.ENSP00000376309,9606.ENSP00000451291	SRSF1,HNRNPM,HNRNPA1,HNRNPA2B1,HNRNPH1,HNRNPA1L2,RBMX,HNRNPA3,HNRNPC
GO:0070013	Intracellular organelle lumen	49	5660	0.33	0.58	1.01e-07	9606.ENSP00000216181,9606.ENSP00000217131,9606.ENSP00000223095,9606.ENSP00000245206,9606.ENSP00000247461,9606.ENSP00000253024,9606.ENSP00000258962,9606.ENSP00000260356,9606.ENSP00000261366,9606.ENSP00000261405,9606.ENSP00000261733,9606.ENSP00000296930,9606.ENSP00000297185,9606.ENSP00000300289,9606.ENSP00000313199,9606.ENSP00000315130,9606.ENSP00000318195,9606.ENSP00000320866,9606.ENSP00000325376,…	MYH9,CTSZ,SERPINE1,GOT2,CANX,TRIM28,SRSF1,THBS1,LMNB1,VWF,ALDH2,NPM1,HSPA9,PDIA3,HNRNPD,CLU,NCL,CALR,HNRNPM,SRSF7,LMNB2,P4HB,GANAB,HNRNPA1,CTSB,ANXA2,HNRNPA2B1,FN1,HNRNPH1,LMNA,FLNA,RBMX,YBX1,VDAC2,CKAP4,SRSF2,HNRNPA3,PSAP,VDAC1,LAMP2,HSD17B4,TRA2B,ACADVL,VIM,NPC2,HNRNPC,PRKCSH,HYOU1,HNRNPA1P48
GO:0032432	Actin filament bundle	8	74	1.43	1.79	1.23e-07	9606.ENSP00000216181,9606.ENSP00000279022,9606.ENSP00000358866,9606.ENSP00000420213,9606.ENSP00000463559,9606.ENSP00000464359,9606.ENSP00000494125,9606.ENSP00000498577	MYH9,MYL9,FLNA,FLNB,MYL12B,MYL12A,TPM4,TPM3
GO:0031410	Cytoplasmic vesicle	31	2482	0.49	0.73	2.32e-07	9606.ENSP00000005257,9606.ENSP00000216181,9606.ENSP00000217131,9606.ENSP00000223095,9606.ENSP00000247461,9606.ENSP00000260356,9606.ENSP00000261405,9606.ENSP00000296255,9606.ENSP00000300289,9606.ENSP00000315130,9606.ENSP00000320866,9606.ENSP00000327801,9606.ENSP00000333298,9606.ENSP00000333769,9606.ENSP00000340466,9606.ENSP00000345672,9606.ENSP00000346032,9606.ENSP00000346839,9606.ENSP00000361635,…	RALA,MYH9,CTSZ,SERPINE1,CANX,THBS1,VWF,RPN1,PDIA3,CLU,CALR,P4HB,LAMP1,BSG,GANAB,CTSB,ANXA2,FN1,VDAC2,CKAP4,PRCP,PSAP,ITGB1,MYH11,LAMP2,FLNB,VIM,NPC2,PECAM1,HYOU1,CD59
GO:0016460	Myosin II complex	6	26	1.76	1.92	2.38e-07	9606.ENSP00000216181,9606.ENSP00000279022,9606.ENSP00000379616,9606.ENSP00000446955,9606.ENSP00000463559,9606.ENSP00000464359	MYH9,MYL9,MYH11,MYL6,MYL12B,MYL12A
GO:0005788	Endoplasmic reticulum lumen	12	312	0.98	1.27	4.61e-07	9606.ENSP00000217131,9606.ENSP00000247461,9606.ENSP00000260356,9606.ENSP00000300289,9606.ENSP00000315130,9606.ENSP00000320866,9606.ENSP00000327801,9606.ENSP00000340466,9606.ENSP00000346839,9606.ENSP00000367265,9606.ENSP00000466134,9606.ENSP00000480150	CTSZ,CANX,THBS1,PDIA3,CLU,CALR,P4HB,GANAB,FN1,CKAP4,PRKCSH,HYOU1
GO:0043292	Contractile fiber	11	246	2025-05-01	1.34	4.61e-07	9606.ENSP00000279022,9606.ENSP00000323856,9606.ENSP00000358866,9606.ENSP00000363071,9606.ENSP00000367263,9606.ENSP00000379616,9606.ENSP00000420213,9606.ENSP00000463559,9606.ENSP00000464359,9606.ENSP00000494125,9606.ENSP00000498577	MYL9,PLEC,FLNA,DES,AHNAK,MYH11,FLNB,MYL12B,MYL12A,TPM4,TPM3
GO:0070161	Anchoring junction	22	1325	0.62	0.85	5.83e-07	9606.ENSP00000005257,9606.ENSP00000216181,9606.ENSP00000228251,9606.ENSP00000264036,9606.ENSP00000296930,9606.ENSP00000297185,9606.ENSP00000300289,9606.ENSP00000320866,9606.ENSP00000323856,9606.ENSP00000327801,9606.ENSP00000333769,9606.ENSP00000346032,9606.ENSP00000358866,9606.ENSP00000363071,9606.ENSP00000367263,9606.ENSP00000379350,9606.ENSP00000420213,9606.ENSP00000446007,9606.ENSP00000457421,…	RALA,MYH9,YBX3,MCAM,NPM1,HSPA9,PDIA3,CALR,PLEC,P4HB,BSG,ANXA2,FLNA,DES,AHNAK,ITGB1,FLNB,VIM,PECAM1,HYOU1,TPM4,CD59
GO:0001725	Stress fiber	7	65	1.43	2025-06-01	1.00e-06	9606.ENSP00000216181,9606.ENSP00000279022,9606.ENSP00000420213,9606.ENSP00000463559,9606.ENSP00000464359,9606.ENSP00000494125,9606.ENSP00000498577	MYH9,MYL9,FLNB,MYL12B,MYL12A,TPM4,TPM3
GO:1990904	Ribonucleoprotein complex	16	687	0.76	1.0	1.00e-06	9606.ENSP00000258962,9606.ENSP00000296930,9606.ENSP00000313199,9606.ENSP00000318195,9606.ENSP00000320866,9606.ENSP00000325376,9606.ENSP00000341826,9606.ENSP00000346694,9606.ENSP00000349168,9606.ENSP00000350090,9606.ENSP00000359645,9606.ENSP00000361626,9606.ENSP00000376309,9606.ENSP00000416959,9606.ENSP00000446007,9606.ENSP00000451291	SRSF1,NPM1,HNRNPD,NCL,CALR,HNRNPM,HNRNPA1,HNRNPA2B1,HNRNPH1,HNRNPA1L2,RBMX,YBX1,HNRNPA3,TRA2B,VIM,HNRNPC
GO:0032991	Protein-containing complex	46	5506	0.32	0.54	1.17e-06	9606.ENSP00000216181,9606.ENSP00000223095,9606.ENSP00000247461,9606.ENSP00000253024,9606.ENSP00000258962,9606.ENSP00000260356,9606.ENSP00000279022,9606.ENSP00000296255,9606.ENSP00000296930,9606.ENSP00000297185,9606.ENSP00000300289,9606.ENSP00000313199,9606.ENSP00000315130,9606.ENSP00000318195,9606.ENSP00000320866,9606.ENSP00000325376,9606.ENSP00000327801,9606.ENSP00000340466,9606.ENSP00000341826,…	MYH9,SERPINE1,CANX,TRIM28,SRSF1,THBS1,MYL9,RPN1,NPM1,HSPA9,PDIA3,HNRNPD,CLU,NCL,CALR,HNRNPM,P4HB,GANAB,HNRNPA1,CTSB,ANXA2,HNRNPA2B1,FN1,HNRNPH1,HNRNPA1L2,FLNA,RBMX,YBX1,VDAC2,AHNAK,HNRNPA3,VDAC1,ITGB1,MYH11,LAMP2,TRA2B,VIM,MYL6,HNRNPC,PECAM1,MYL12B,MYL12A,PRKCSH,HYOU1,TPM4,TPM3
GO:0043231	Intracellular membrane-bounded organelle	71	12149	0.16	0.41	1.17e-06	9606.ENSP00000005257,9606.ENSP00000216181,9606.ENSP00000217131,9606.ENSP00000223095,9606.ENSP00000228251,9606.ENSP00000228318,9606.ENSP00000245206,9606.ENSP00000247461,9606.ENSP00000253024,9606.ENSP00000253408,9606.ENSP00000258962,9606.ENSP00000260356,9606.ENSP00000261366,9606.ENSP00000261405,9606.ENSP00000261733,9606.ENSP00000264036,9606.ENSP00000296255,9606.ENSP00000296930,9606.ENSP00000297185,…	RALA,MYH9,CTSZ,SERPINE1,YBX3,SLC25A3,GOT2,CANX,TRIM28,GFAP,SRSF1,THBS1,LMNB1,VWF,ALDH2,MCAM,RPN1,NPM1,HSPA9,PDIA3,HNRNPD,CLU,NCL,CALR,PLEC,HNRNPM,SRSF7,LMNB2,P4HB,LAMP1,BSG,GANAB,HNRNPA1,CTSB,ANXA2,HNRNPA2B1,FN1,HNRNPH1,HNRNPA1L2,LMNA,FLNA,RBMX,YBX1,VDAC2,DES,HNRNPCL1,AHNAK,CKAP4,SRSF2,HNRNPA3,PRCP,PSAP,VDAC1,ITGB1,MYH11,LAMP2,HSD17B4,TRA2B,FLNB,ACADVL,VIM,NPC2,HNRNPC,PECAM1,PRKCSH,HNRNPCL3,HNRNP…
GO:0030054	Cell junction	27	2115	0.5	0.71	1.56e-06	9606.ENSP00000005257,9606.ENSP00000216181,9606.ENSP00000228251,9606.ENSP00000247461,9606.ENSP00000264036,9606.ENSP00000296930,9606.ENSP00000297185,9606.ENSP00000300289,9606.ENSP00000313199,9606.ENSP00000315130,9606.ENSP00000320866,9606.ENSP00000323856,9606.ENSP00000327801,9606.ENSP00000333298,9606.ENSP00000333769,9606.ENSP00000346032,9606.ENSP00000358866,9606.ENSP00000363071,9606.ENSP00000367263,…	RALA,MYH9,YBX3,CANX,MCAM,NPM1,HSPA9,PDIA3,HNRNPD,CLU,CALR,PLEC,P4HB,LAMP1,BSG,ANXA2,FLNA,DES,AHNAK,VDAC1,ITGB1,FLNB,VIM,PECAM1,HYOU1,TPM4,CD59
GO:0030016	Myofibril	10	237	2025-02-01	2025-02-01	2.88e-06	9606.ENSP00000279022,9606.ENSP00000323856,9606.ENSP00000358866,9606.ENSP00000363071,9606.ENSP00000367263,9606.ENSP00000420213,9606.ENSP00000463559,9606.ENSP00000464359,9606.ENSP00000494125,9606.ENSP00000498577	MYL9,PLEC,FLNA,DES,AHNAK,FLNB,MYL12B,MYL12A,TPM4,TPM3
GO:0099512	Supramolecular fiber	18	1000	0.65	0.83	4.17e-06	9606.ENSP00000216181,9606.ENSP00000253408,9606.ENSP00000261366,9606.ENSP00000279022,9606.ENSP00000323856,9606.ENSP00000327054,9606.ENSP00000357206,9606.ENSP00000357283,9606.ENSP00000358866,9606.ENSP00000363071,9606.ENSP00000367263,9606.ENSP00000379616,9606.ENSP00000420213,9606.ENSP00000446007,9606.ENSP00000463559,9606.ENSP00000464359,9606.ENSP00000494125,9606.ENSP00000498577	MYH9,GFAP,LMNB1,MYL9,PLEC,LMNB2,NES,LMNA,FLNA,DES,AHNAK,MYH11,FLNB,VIM,MYL12B,MYL12A,TPM4,TPM3
GO:0062023	Collagen-containing extracellular matrix	12	407	0.87	2025-03-01	5.08e-06	9606.ENSP00000217131,9606.ENSP00000223095,9606.ENSP00000260356,9606.ENSP00000261405,9606.ENSP00000315130,9606.ENSP00000320866,9606.ENSP00000325376,9606.ENSP00000345672,9606.ENSP00000346032,9606.ENSP00000346839,9606.ENSP00000378058,9606.ENSP00000378394	CTSZ,SERPINE1,THBS1,VWF,CLU,CALR,HNRNPM,CTSB,ANXA2,FN1,EFEMP1,PSAP
GO:0030017	Sarcomere	9	217	2025-01-01	2025-09-01	1.42e-05	9606.ENSP00000279022,9606.ENSP00000323856,9606.ENSP00000358866,9606.ENSP00000363071,9606.ENSP00000420213,9606.ENSP00000463559,9606.ENSP00000464359,9606.ENSP00000494125,9606.ENSP00000498577	MYL9,PLEC,FLNA,DES,FLNB,MYL12B,MYL12A,TPM4,TPM3
GO:0099080	Supramolecular complex	20	1366	0.56	0.71	1.66e-05	9606.ENSP00000216181,9606.ENSP00000253408,9606.ENSP00000261366,9606.ENSP00000279022,9606.ENSP00000318195,9606.ENSP00000323856,9606.ENSP00000327054,9606.ENSP00000357206,9606.ENSP00000357283,9606.ENSP00000358866,9606.ENSP00000361626,9606.ENSP00000363071,9606.ENSP00000367263,9606.ENSP00000379616,9606.ENSP00000420213,9606.ENSP00000446007,9606.ENSP00000463559,9606.ENSP00000464359,9606.ENSP00000494125,…	MYH9,GFAP,LMNB1,MYL9,NCL,PLEC,LMNB2,NES,LMNA,FLNA,YBX1,DES,AHNAK,MYH11,FLNB,VIM,MYL12B,MYL12A,TPM4,TPM3
GO:0015629	Actin cytoskeleton	12	482	0.79	0.88	2.69e-05	9606.ENSP00000216181,9606.ENSP00000279022,9606.ENSP00000358866,9606.ENSP00000367263,9606.ENSP00000379616,9606.ENSP00000420213,9606.ENSP00000446955,9606.ENSP00000451291,9606.ENSP00000463559,9606.ENSP00000464359,9606.ENSP00000494125,9606.ENSP00000498577	MYH9,MYL9,FLNA,AHNAK,MYH11,FLNB,MYL6,HNRNPC,MYL12B,MYL12A,TPM4,TPM3
GO:0140534	Endoplasmic reticulum protein-containing complex	7	129	1.13	2025-06-01	5.43e-05	9606.ENSP00000296255,9606.ENSP00000300289,9606.ENSP00000320866,9606.ENSP00000327801,9606.ENSP00000340466,9606.ENSP00000466134,9606.ENSP00000480150	RPN1,PDIA3,CALR,P4HB,GANAB,PRKCSH,HYOU1
GO:0030018	Z disc	7	131	2025-12-01	2025-05-01	5.87e-05	9606.ENSP00000279022,9606.ENSP00000323856,9606.ENSP00000358866,9606.ENSP00000363071,9606.ENSP00000420213,9606.ENSP00000463559,9606.ENSP00000464359	MYL9,PLEC,FLNA,DES,FLNB,MYL12B,MYL12A
GO:0042383	Sarcolemma	7	132	2025-12-01	2025-05-01	6.03e-05	9606.ENSP00000323856,9606.ENSP00000333298,9606.ENSP00000333769,9606.ENSP00000346032,9606.ENSP00000363071,9606.ENSP00000367263,9606.ENSP00000379350	PLEC,LAMP1,BSG,ANXA2,DES,AHNAK,ITGB1
GO:0031091	Platelet alpha granule	6	89	1.23	2025-06-01	9.36e-05	9606.ENSP00000223095,9606.ENSP00000260356,9606.ENSP00000261405,9606.ENSP00000315130,9606.ENSP00000346839,9606.ENSP00000457421	SERPINE1,THBS1,VWF,CLU,FN1,PECAM1
GO:0034399	Nuclear periphery	7	150	2025-07-01	0.96	12	9606.ENSP00000261366,9606.ENSP00000325376,9606.ENSP00000327054,9606.ENSP00000346032,9606.ENSP00000346694,9606.ENSP00000357283,9606.ENSP00000446007	LMNB1,HNRNPM,LMNB2,ANXA2,HNRNPA2B1,LMNA,VIM
GO:0042582	Azurophil granule	7	154	2025-05-01	0.94	14	9606.ENSP00000333298,9606.ENSP00000346032,9606.ENSP00000367265,9606.ENSP00000377055,9606.ENSP00000378394,9606.ENSP00000408411,9606.ENSP00000451206	LAMP1,ANXA2,CKAP4,PRCP,PSAP,LAMP2,NPC2
GO:0035577	Azurophil granule membrane	5	57	1.34	2025-04-01	18	9606.ENSP00000333298,9606.ENSP00000367265,9606.ENSP00000377055,9606.ENSP00000378394,9606.ENSP00000408411	LAMP1,CKAP4,PRCP,PSAP,LAMP2
GO:0005903	Brush border	6	106	1.15	0.95	21	9606.ENSP00000216181,9606.ENSP00000323856,9606.ENSP00000358866,9606.ENSP00000420213,9606.ENSP00000446955,9606.ENSP00000463559	MYH9,PLEC,FLNA,FLNB,MYL6,MYL12B
GO:0045111	Intermediate filament cytoskeleton	8	247	0.91	0.81	29	9606.ENSP00000253408,9606.ENSP00000261366,9606.ENSP00000323856,9606.ENSP00000327054,9606.ENSP00000357206,9606.ENSP00000357283,9606.ENSP00000363071,9606.ENSP00000446007	GFAP,LMNB1,PLEC,LMNB2,NES,LMNA,DES,VIM
GO:0031093	Platelet alpha granule lumen	5	66	1.28	0.95	33	9606.ENSP00000223095,9606.ENSP00000260356,9606.ENSP00000261405,9606.ENSP00000315130,9606.ENSP00000346839	SERPINE1,THBS1,VWF,CLU,FN1
GO:0005737	Cytoplasm	66	12056	0.14	0.34	51	9606.ENSP00000005257,9606.ENSP00000216181,9606.ENSP00000217131,9606.ENSP00000223095,9606.ENSP00000228251,9606.ENSP00000228318,9606.ENSP00000245206,9606.ENSP00000247461,9606.ENSP00000253408,9606.ENSP00000258962,9606.ENSP00000260356,9606.ENSP00000261405,9606.ENSP00000261733,9606.ENSP00000279022,9606.ENSP00000296255,9606.ENSP00000296930,9606.ENSP00000297185,9606.ENSP00000300289,9606.ENSP00000313199,…	RALA,MYH9,CTSZ,SERPINE1,YBX3,SLC25A3,GOT2,CANX,GFAP,SRSF1,THBS1,VWF,ALDH2,MYL9,RPN1,NPM1,HSPA9,PDIA3,HNRNPD,CLU,NCL,CALR,PLEC,HNRNPM,SRSF7,P4HB,LAMP1,BSG,GANAB,HNRNPA1,CTSB,ANXA2,HNRNPA2B1,FN1,HNRNPH1,HNRNPA1L2,NES,LMNA,FLNA,YBX1,VDAC2,DES,AHNAK,CKAP4,SRSF2,PRCP,PSAP,VDAC1,ITGB1,MYH11,LAMP2,HSD17B4,FLNB,ACADVL,VIM,MYL6,NPC2,HNRNPC,PECAM1,MYL12B,MYL12A,PRKCSH,HYOU1,TPM4,TPM3,CD59
GO:0016363	Nuclear matrix	6	128	2025-07-01	0.83	55	9606.ENSP00000261366,9606.ENSP00000325376,9606.ENSP00000346032,9606.ENSP00000346694,9606.ENSP00000357283,9606.ENSP00000446007	LMNB1,HNRNPM,ANXA2,HNRNPA2B1,LMNA,VIM
GO:0005882	Intermediate filament	7	207	0.93	0.75	79	9606.ENSP00000253408,9606.ENSP00000261366,9606.ENSP00000327054,9606.ENSP00000357206,9606.ENSP00000357283,9606.ENSP00000363071,9606.ENSP00000446007	GFAP,LMNB1,LMNB2,NES,LMNA,DES,VIM
GO:0045335	Phagocytic vesicle	6	139	2025-03-01	0.78	83	9606.ENSP00000300289,9606.ENSP00000320866,9606.ENSP00000333298,9606.ENSP00000408411,9606.ENSP00000420213,9606.ENSP00000446007	PDIA3,CALR,LAMP1,LAMP2,FLNB,VIM
GO:0005652	Nuclear lamina	3	12	1.79	0.93	88	9606.ENSP00000261366,9606.ENSP00000327054,9606.ENSP00000357283	LMNB1,LMNB2,LMNA
GO:0005938	Cell cortex	8	304	0.82	0.67	11	9606.ENSP00000216181,9606.ENSP00000217131,9606.ENSP00000279022,9606.ENSP00000318195,9606.ENSP00000358866,9606.ENSP00000420213,9606.ENSP00000463559,9606.ENSP00000494125	MYH9,CTSZ,MYL9,NCL,FLNA,FLNB,MYL12B,TPM4
GO:0098552	Side of membrane	11	611	0.65	0.6	11	9606.ENSP00000216181,9606.ENSP00000247461,9606.ENSP00000253408,9606.ENSP00000260356,9606.ENSP00000264036,9606.ENSP00000320866,9606.ENSP00000327801,9606.ENSP00000333298,9606.ENSP00000345672,9606.ENSP00000379350,9606.ENSP00000498879	MYH9,CANX,GFAP,THBS1,MCAM,CALR,P4HB,LAMP1,CTSB,ITGB1,CD59
GO:0005856	Cytoskeleton	23	2369	0.38	0.45	12	9606.ENSP00000216181,9606.ENSP00000253408,9606.ENSP00000261366,9606.ENSP00000279022,9606.ENSP00000296930,9606.ENSP00000323856,9606.ENSP00000327054,9606.ENSP00000327801,9606.ENSP00000357206,9606.ENSP00000357283,9606.ENSP00000358866,9606.ENSP00000363071,9606.ENSP00000367263,9606.ENSP00000367265,9606.ENSP00000379616,9606.ENSP00000420213,9606.ENSP00000446007,9606.ENSP00000446955,9606.ENSP00000451291,…	MYH9,GFAP,LMNB1,MYL9,NPM1,PLEC,LMNB2,P4HB,NES,LMNA,FLNA,DES,AHNAK,CKAP4,MYH11,FLNB,VIM,MYL6,HNRNPC,MYL12B,MYL12A,TPM4,TPM3
GO:0030667	Secretory granule membrane	8	308	0.81	0.67	12	9606.ENSP00000333298,9606.ENSP00000333769,9606.ENSP00000367265,9606.ENSP00000377055,9606.ENSP00000378394,9606.ENSP00000408411,9606.ENSP00000457421,9606.ENSP00000498879	LAMP1,BSG,CKAP4,PRCP,PSAP,LAMP2,PECAM1,CD59
GO:0005764	Lysosome	12	746	0.6	0.56	13	9606.ENSP00000217131,9606.ENSP00000253408,9606.ENSP00000320866,9606.ENSP00000333298,9606.ENSP00000345672,9606.ENSP00000346032,9606.ENSP00000367263,9606.ENSP00000367265,9606.ENSP00000377055,9606.ENSP00000378394,9606.ENSP00000408411,9606.ENSP00000451206	CTSZ,GFAP,CALR,LAMP1,CTSB,ANXA2,AHNAK,CKAP4,PRCP,PSAP,LAMP2,NPC2
GO:0031090	Organelle membrane	30	3673	0.31	0.41	14	9606.ENSP00000005257,9606.ENSP00000217131,9606.ENSP00000228318,9606.ENSP00000247461,9606.ENSP00000253408,9606.ENSP00000261366,9606.ENSP00000296255,9606.ENSP00000297185,9606.ENSP00000300289,9606.ENSP00000315130,9606.ENSP00000320866,9606.ENSP00000323856,9606.ENSP00000327054,9606.ENSP00000333298,9606.ENSP00000333769,9606.ENSP00000346032,9606.ENSP00000357283,9606.ENSP00000361635,9606.ENSP00000367263,…	RALA,CTSZ,SLC25A3,CANX,GFAP,LMNB1,RPN1,HSPA9,PDIA3,CLU,CALR,PLEC,LMNB2,LAMP1,BSG,ANXA2,LMNA,VDAC2,AHNAK,CKAP4,PRCP,PSAP,VDAC1,ITGB1,LAMP2,HSD17B4,TRA2B,ACADVL,PECAM1,CD59
GO:0034774	Secretory granule lumen	8	321	0.79	0.65	14	9606.ENSP00000217131,9606.ENSP00000223095,9606.ENSP00000260356,9606.ENSP00000261405,9606.ENSP00000315130,9606.ENSP00000346032,9606.ENSP00000346839,9606.ENSP00000451206	CTSZ,SERPINE1,THBS1,VWF,CLU,ANXA2,FN1,NPC2
GO:0042645	Mitochondrial nucleoid	4	46	1.34	0.81	14	9606.ENSP00000297185,9606.ENSP00000361635,9606.ENSP00000378487,9606.ENSP00000438689	HSPA9,VDAC2,VDAC1,ACADVL
GO:0017177	Glucosidase II complex	2	2	2025-04-02	0.82	25	9606.ENSP00000340466,9606.ENSP00000466134	GANAB,PRKCSH
GO:0016020	Membrane	55	9523	0.16	0.32	28	9606.ENSP00000005257,9606.ENSP00000216181,9606.ENSP00000217131,9606.ENSP00000223095,9606.ENSP00000228318,9606.ENSP00000245206,9606.ENSP00000247461,9606.ENSP00000253408,9606.ENSP00000260356,9606.ENSP00000261366,9606.ENSP00000264036,9606.ENSP00000296255,9606.ENSP00000296930,9606.ENSP00000297185,9606.ENSP00000300289,9606.ENSP00000315130,9606.ENSP00000318195,9606.ENSP00000320866,9606.ENSP00000323856,…	RALA,MYH9,CTSZ,SERPINE1,SLC25A3,GOT2,CANX,GFAP,THBS1,LMNB1,MCAM,RPN1,NPM1,HSPA9,PDIA3,CLU,NCL,CALR,PLEC,HNRNPM,LMNB2,P4HB,LAMP1,BSG,GANAB,HNRNPA1,CTSB,ANXA2,HNRNPA2B1,FN1,HNRNPH1,LMNA,FLNA,RBMX,YBX1,VDAC2,DES,AHNAK,CKAP4,PRCP,PSAP,VDAC1,ITGB1,LAMP2,HSD17B4,TRA2B,FLNB,ACADVL,VIM,MYL6,HNRNPC,PECAM1,HYOU1,TPM4,CD59
GO:0012505	Endomembrane system	34	4721	0.25	0.35	39	9606.ENSP00000216181,9606.ENSP00000217131,9606.ENSP00000223095,9606.ENSP00000247461,9606.ENSP00000260356,9606.ENSP00000261366,9606.ENSP00000261405,9606.ENSP00000296255,9606.ENSP00000300289,9606.ENSP00000315130,9606.ENSP00000320866,9606.ENSP00000327054,9606.ENSP00000327801,9606.ENSP00000333298,9606.ENSP00000333769,9606.ENSP00000340466,9606.ENSP00000345672,9606.ENSP00000346032,9606.ENSP00000346839,…	MYH9,CTSZ,SERPINE1,CANX,THBS1,LMNB1,VWF,RPN1,PDIA3,CLU,CALR,LMNB2,P4HB,LAMP1,BSG,GANAB,CTSB,ANXA2,FN1,LMNA,FLNA,YBX1,VDAC2,CKAP4,PRCP,PSAP,ITGB1,LAMP2,TRA2B,NPC2,PECAM1,PRKCSH,HYOU1,CD59
GO:0009897	External side of plasma membrane	8	388	0.71	0.53	45	9606.ENSP00000260356,9606.ENSP00000264036,9606.ENSP00000320866,9606.ENSP00000327801,9606.ENSP00000333298,9606.ENSP00000345672,9606.ENSP00000379350,9606.ENSP00000498879	THBS1,MCAM,CALR,P4HB,LAMP1,CTSB,ITGB1,CD59
GO:0140513	Nuclear protein-containing complex	15	1290	0.46	0.44	45	9606.ENSP00000253024,9606.ENSP00000258962,9606.ENSP00000318195,9606.ENSP00000325376,9606.ENSP00000341826,9606.ENSP00000346032,9606.ENSP00000346694,9606.ENSP00000349168,9606.ENSP00000350090,9606.ENSP00000358866,9606.ENSP00000359645,9606.ENSP00000361626,9606.ENSP00000376309,9606.ENSP00000416959,9606.ENSP00000451291	TRIM28,SRSF1,NCL,HNRNPM,HNRNPA1,ANXA2,HNRNPA2B1,HNRNPH1,HNRNPA1L2,FLNA,RBMX,YBX1,HNRNPA3,TRA2B,HNRNPC
GO:0098588	Bounding membrane of organelle	20	2125	0.37	0.39	55	9606.ENSP00000217131,9606.ENSP00000253408,9606.ENSP00000297185,9606.ENSP00000300289,9606.ENSP00000320866,9606.ENSP00000323856,9606.ENSP00000333298,9606.ENSP00000333769,9606.ENSP00000346032,9606.ENSP00000361635,9606.ENSP00000367263,9606.ENSP00000367265,9606.ENSP00000377055,9606.ENSP00000378394,9606.ENSP00000378487,9606.ENSP00000379350,9606.ENSP00000408411,9606.ENSP00000411960,9606.ENSP00000457421,…	CTSZ,GFAP,HSPA9,PDIA3,CALR,PLEC,LAMP1,BSG,ANXA2,VDAC2,AHNAK,CKAP4,PRCP,PSAP,VDAC1,ITGB1,LAMP2,HSD17B4,PECAM1,CD59
GO:0005793	Endoplasmic reticulum-Golgi intermediate compartment	5	133	0.97	0.59	56	9606.ENSP00000217131,9606.ENSP00000320866,9606.ENSP00000327801,9606.ENSP00000346839,9606.ENSP00000498879	CTSZ,CALR,P4HB,FN1,CD59
GO:0005862	Muscle thin filament tropomyosin	2	4	2025-01-02	0.71	56	9606.ENSP00000494125,9606.ENSP00000498577	TPM4,TPM3
GO:0009986	Cell surface	12	894	0.52	0.45	57	9606.ENSP00000005257,9606.ENSP00000260356,9606.ENSP00000264036,9606.ENSP00000300289,9606.ENSP00000315130,9606.ENSP00000320866,9606.ENSP00000327801,9606.ENSP00000333298,9606.ENSP00000345672,9606.ENSP00000346032,9606.ENSP00000379350,9606.ENSP00000498879	RALA,THBS1,MCAM,PDIA3,CLU,CALR,P4HB,LAMP1,CTSB,ANXA2,ITGB1,CD59
GO:0005765	Lysosomal membrane	8	417	0.68	0.49	69	9606.ENSP00000253408,9606.ENSP00000333298,9606.ENSP00000346032,9606.ENSP00000367263,9606.ENSP00000367265,9606.ENSP00000377055,9606.ENSP00000378394,9606.ENSP00000408411	GFAP,LAMP1,ANXA2,AHNAK,CKAP4,PRCP,PSAP,LAMP2
GO:0005790	Smooth endoplasmic reticulum	3	30	2025-04-01	0.64	71	9606.ENSP00000247461,9606.ENSP00000320866,9606.ENSP00000480150	CANX,CALR,HYOU1
GO:0005638	Lamin filament	2	5	2.0	0.67	74	9606.ENSP00000261366,9606.ENSP00000357283	LMNB1,LMNA
GO:0071944	Cell periphery	39	6015	0.21	0.31	82	9606.ENSP00000005257,9606.ENSP00000216181,9606.ENSP00000217131,9606.ENSP00000223095,9606.ENSP00000228318,9606.ENSP00000245206,9606.ENSP00000247461,9606.ENSP00000260356,9606.ENSP00000261405,9606.ENSP00000264036,9606.ENSP00000279022,9606.ENSP00000315130,9606.ENSP00000318195,9606.ENSP00000320866,9606.ENSP00000323856,9606.ENSP00000325376,9606.ENSP00000327801,9606.ENSP00000333298,9606.ENSP00000333769,…	RALA,MYH9,CTSZ,SERPINE1,SLC25A3,GOT2,CANX,THBS1,VWF,MCAM,MYL9,CLU,NCL,CALR,PLEC,HNRNPM,P4HB,LAMP1,BSG,CTSB,ANXA2,FN1,FLNA,YBX1,DES,AHNAK,CKAP4,PRCP,EFEMP1,PSAP,VDAC1,ITGB1,LAMP2,FLNB,VIM,PECAM1,MYL12B,TPM4,CD59
GO:0060473	Cortical granule	2	6	1.92	0.63	97	9606.ENSP00000216181,9606.ENSP00000320866	MYH9,CALR
GO:0030139	Endocytic vesicle	7	338	0.71	0.48	98	9606.ENSP00000300289,9606.ENSP00000320866,9606.ENSP00000333298,9606.ENSP00000408411,9606.ENSP00000420213,9606.ENSP00000446007,9606.ENSP00000480150	PDIA3,CALR,LAMP1,LAMP2,FLNB,VIM,HYOU1
GO:0043232	Intracellular non-membrane-bounded organelle	35	5191	0.23	0.31	98	9606.ENSP00000216181,9606.ENSP00000247461,9606.ENSP00000253024,9606.ENSP00000253408,9606.ENSP00000261366,9606.ENSP00000279022,9606.ENSP00000296930,9606.ENSP00000297185,9606.ENSP00000318195,9606.ENSP00000323856,9606.ENSP00000325376,9606.ENSP00000327054,9606.ENSP00000327801,9606.ENSP00000346032,9606.ENSP00000346694,9606.ENSP00000357206,9606.ENSP00000357283,9606.ENSP00000358866,9606.ENSP00000359645,…	MYH9,CANX,TRIM28,GFAP,LMNB1,MYL9,NPM1,HSPA9,NCL,PLEC,HNRNPM,LMNB2,P4HB,ANXA2,HNRNPA2B1,NES,LMNA,FLNA,RBMX,YBX1,VDAC2,DES,AHNAK,CKAP4,VDAC1,MYH11,FLNB,ACADVL,VIM,MYL6,HNRNPC,MYL12B,MYL12A,TPM4,TPM3
GO:0005577	Fibrinogen complex	2	8	1.79	0.57	145	9606.ENSP00000260356,9606.ENSP00000346839	THBS1,FN1
GO:0048471	Perinuclear region of cytoplasm	10	727	0.54	0.4	145	9606.ENSP00000228251,9606.ENSP00000315130,9606.ENSP00000320866,9606.ENSP00000323856,9606.ENSP00000333298,9606.ENSP00000345672,9606.ENSP00000357283,9606.ENSP00000367265,9606.ENSP00000379350,9606.ENSP00000408411	YBX3,CLU,CALR,PLEC,LAMP1,CTSB,LMNA,CKAP4,ITGB1,LAMP2
GO:0043202	Lysosomal lumen	4	97	2025-01-01	0.5	148	9606.ENSP00000345672,9606.ENSP00000378394,9606.ENSP00000408411,9606.ENSP00000451206	CTSB,PSAP,LAMP2,NPC2
GO:0005775	Vacuolar lumen	5	175	0.85	0.47	158	9606.ENSP00000345672,9606.ENSP00000346032,9606.ENSP00000378394,9606.ENSP00000408411,9606.ENSP00000451206	CTSB,ANXA2,PSAP,LAMP2,NPC2
GO:0042824	MHC class I peptide loading complex	2	9	1.74	0.55	172	9606.ENSP00000300289,9606.ENSP00000320866	PDIA3,CALR
GO:0030659	Cytoplasmic vesicle membrane	13	1190	0.44	0.35	181	9606.ENSP00000005257,9606.ENSP00000300289,9606.ENSP00000320866,9606.ENSP00000333298,9606.ENSP00000333769,9606.ENSP00000346032,9606.ENSP00000367265,9606.ENSP00000377055,9606.ENSP00000378394,9606.ENSP00000379350,9606.ENSP00000408411,9606.ENSP00000457421,9606.ENSP00000498879	RALA,PDIA3,CALR,LAMP1,BSG,ANXA2,CKAP4,PRCP,PSAP,ITGB1,LAMP2,PECAM1,CD59
GO:0005783	Endoplasmic reticulum	18	2021	0.35	0.33	185	9606.ENSP00000217131,9606.ENSP00000247461,9606.ENSP00000260356,9606.ENSP00000261405,9606.ENSP00000296255,9606.ENSP00000300289,9606.ENSP00000315130,9606.ENSP00000320866,9606.ENSP00000327801,9606.ENSP00000333769,9606.ENSP00000340466,9606.ENSP00000346839,9606.ENSP00000361626,9606.ENSP00000367265,9606.ENSP00000451206,9606.ENSP00000466134,9606.ENSP00000480150,9606.ENSP00000498879	CTSZ,CANX,THBS1,VWF,RPN1,PDIA3,CLU,CALR,P4HB,BSG,GANAB,FN1,YBX1,CKAP4,NPC2,PRKCSH,HYOU1,CD59
GO:0005911	Cell-cell junction	8	499	0.6	0.4	185	9606.ENSP00000216181,9606.ENSP00000228251,9606.ENSP00000346032,9606.ENSP00000358866,9606.ENSP00000363071,9606.ENSP00000367263,9606.ENSP00000379350,9606.ENSP00000457421	MYH9,YBX3,ANXA2,FLNA,DES,AHNAK,ITGB1,PECAM1
GO:0043209	Myelin sheath	3	45	1.22	0.51	185	9606.ENSP00000323856,9606.ENSP00000346032,9606.ENSP00000379350	PLEC,ANXA2,ITGB1
GO:0101002	ficolin-1-rich granule	5	185	0.83	0.45	190	9606.ENSP00000217131,9606.ENSP00000333298,9606.ENSP00000345672,9606.ENSP00000377055,9606.ENSP00000408411	CTSZ,LAMP1,CTSB,PRCP,LAMP2
GO:1904090	Peptidase inhibitor complex	2	11	1.66	0.51	226	9606.ENSP00000223095,9606.ENSP00000345672	SERPINE1,CTSB
GO:0032154	Cleavage furrow	3	52	1.16	0.46	260	9606.ENSP00000005257,9606.ENSP00000216181,9606.ENSP00000379350	RALA,MYH9,ITGB1
GO:0034663	Endoplasmic reticulum chaperone complex	2	12	1.62	0.49	260	9606.ENSP00000327801,9606.ENSP00000480150	P4HB,HYOU1
GO:0044194	Cytolytic granule	2	12	1.62	0.49	260	9606.ENSP00000320866,9606.ENSP00000333298	CALR,LAMP1
GO:0044754	Autolysosome	2	12	1.62	0.49	260	9606.ENSP00000333298,9606.ENSP00000408411	LAMP1,LAMP2
GO:0005859	Muscle myosin complex	2	15	1.52	0.44	373	9606.ENSP00000279022,9606.ENSP00000379616	MYL9,MYH11
GO:0101003	ficolin-1-rich granule membrane	3	61	2025-09-01	0.41	385	9606.ENSP00000333298,9606.ENSP00000377055,9606.ENSP00000408411	LAMP1,PRCP,LAMP2
GO:0043034	Costamere	2	16	1.49	0.42	412	9606.ENSP00000323856,9606.ENSP00000367263	PLEC,AHNAK

## Sheet: Enrichment function
#term ID	term description	observed gene count	background gene count	strength	signal	false discovery rate	matching proteins in your network (IDs)	matching proteins in your network (labels)
GO:0003723	RNA binding	40	1672	0.78	1.56	1.88e-18	9606.ENSP00000216181,9606.ENSP00000228251,9606.ENSP00000245206,9606.ENSP00000247461,9606.ENSP00000253024,9606.ENSP00000258962,9606.ENSP00000296255,9606.ENSP00000296930,9606.ENSP00000297185,9606.ENSP00000300289,9606.ENSP00000313199,9606.ENSP00000318195,9606.ENSP00000320866,9606.ENSP00000323856,9606.ENSP00000325376,9606.ENSP00000325905,9606.ENSP00000327801,9606.ENSP00000340466,9606.ENSP00000341826,…	MYH9,YBX3,GOT2,CANX,TRIM28,SRSF1,RPN1,NPM1,HSPA9,PDIA3,HNRNPD,NCL,CALR,PLEC,HNRNPM,SRSF7,P4HB,GANAB,HNRNPA1,ANXA2,HNRNPA2B1,HNRNPH1,HNRNPA1L2,FLNA,RBMX,YBX1,HNRNPCL1,AHNAK,CKAP4,SRSF2,HNRNPA3,TRA2B,FLNB,VIM,HNRNPC,PRKCSH,HNRNPCL3,HNRNPCL2,HNRNPCL4,HNRNPA1P48
GO:0005515	Protein binding	62	7242	0.33	0.62	1.24e-10	9606.ENSP00000005257,9606.ENSP00000216181,9606.ENSP00000223095,9606.ENSP00000228251,9606.ENSP00000247461,9606.ENSP00000253024,9606.ENSP00000253408,9606.ENSP00000258962,9606.ENSP00000260356,9606.ENSP00000261366,9606.ENSP00000261405,9606.ENSP00000279022,9606.ENSP00000296930,9606.ENSP00000297185,9606.ENSP00000300289,9606.ENSP00000313199,9606.ENSP00000315130,9606.ENSP00000318195,9606.ENSP00000320866,…	RALA,MYH9,SERPINE1,YBX3,CANX,TRIM28,GFAP,SRSF1,THBS1,LMNB1,VWF,MYL9,NPM1,HSPA9,PDIA3,HNRNPD,CLU,NCL,CALR,PLEC,HNRNPM,SRSF7,LMNB2,P4HB,LAMP1,BSG,HNRNPA1,CTSB,ANXA2,HNRNPA2B1,FN1,HNRNPH1,NES,LMNA,FLNA,RBMX,YBX1,DES,HNRNPCL1,AHNAK,EFEMP1,PSAP,VDAC1,ITGB1,MYH11,LAMP2,HSD17B4,TRA2B,FLNB,ACADVL,VIM,NPC2,HNRNPC,PECAM1,MYL12B,MYL12A,PRKCSH,HNRNPCL2,HYOU1,TPM4,TPM3,CD59
GO:0005488	Binding	76	12838	0.17	0.43	4.67e-08	9606.ENSP00000005257,9606.ENSP00000216181,9606.ENSP00000223095,9606.ENSP00000228251,9606.ENSP00000228318,9606.ENSP00000245206,9606.ENSP00000247461,9606.ENSP00000253024,9606.ENSP00000253408,9606.ENSP00000258962,9606.ENSP00000260356,9606.ENSP00000261366,9606.ENSP00000261405,9606.ENSP00000261733,9606.ENSP00000279022,9606.ENSP00000296255,9606.ENSP00000296930,9606.ENSP00000297185,9606.ENSP00000300289,…	RALA,MYH9,SERPINE1,YBX3,SLC25A3,GOT2,CANX,TRIM28,GFAP,SRSF1,THBS1,LMNB1,VWF,ALDH2,MYL9,RPN1,NPM1,HSPA9,PDIA3,HNRNPD,CLU,NCL,CALR,PLEC,HNRNPM,SRSF7,LMNB2,P4HB,LAMP1,BSG,GANAB,HNRNPA1,CTSB,ANXA2,HNRNPA2B1,FN1,HNRNPH1,HNRNPA1L2,NES,LMNA,FLNA,RBMX,YBX1,VDAC2,DES,HNRNPCL1,AHNAK,CKAP4,SRSF2,HNRNPA3,EFEMP1,PSAP,VDAC1,ITGB1,MYH11,LAMP2,HSD17B4,TRA2B,FLNB,ACADVL,VIM,MYL6,NPC2,HNRNPC,PECAM1,MYL12B,MYL12A,P…
GO:0003729	mRNA binding	14	326	2025-03-01	1.42	8.44e-08	9606.ENSP00000228251,9606.ENSP00000258962,9606.ENSP00000313199,9606.ENSP00000318195,9606.ENSP00000320866,9606.ENSP00000325376,9606.ENSP00000341826,9606.ENSP00000346694,9606.ENSP00000350090,9606.ENSP00000359645,9606.ENSP00000361626,9606.ENSP00000376309,9606.ENSP00000416959,9606.ENSP00000451291	YBX3,SRSF1,HNRNPD,NCL,CALR,HNRNPM,HNRNPA1,HNRNPA2B1,HNRNPA1L2,RBMX,YBX1,HNRNPA3,TRA2B,HNRNPC
GO:0042802	Identical protein binding	30	2144	0.54	0.78	3.43e-07	9606.ENSP00000216181,9606.ENSP00000253408,9606.ENSP00000260356,9606.ENSP00000261405,9606.ENSP00000296930,9606.ENSP00000300289,9606.ENSP00000318195,9606.ENSP00000327054,9606.ENSP00000341826,9606.ENSP00000346032,9606.ENSP00000346694,9606.ENSP00000346839,9606.ENSP00000349168,9606.ENSP00000357283,9606.ENSP00000358866,9606.ENSP00000359645,9606.ENSP00000363071,9606.ENSP00000365370,9606.ENSP00000367263,…	MYH9,GFAP,THBS1,VWF,NPM1,PDIA3,NCL,LMNB2,HNRNPA1,ANXA2,HNRNPA2B1,FN1,HNRNPH1,LMNA,FLNA,RBMX,DES,HNRNPCL1,AHNAK,PSAP,VDAC1,HSD17B4,TRA2B,FLNB,ACADVL,VIM,HNRNPC,PECAM1,HNRNPCL2,TPM4
GO:0003676	Nucleic acid binding	41	4003	0.41	0.63	4.53e-07	9606.ENSP00000216181,9606.ENSP00000228251,9606.ENSP00000245206,9606.ENSP00000247461,9606.ENSP00000253024,9606.ENSP00000258962,9606.ENSP00000261366,9606.ENSP00000296255,9606.ENSP00000296930,9606.ENSP00000297185,9606.ENSP00000300289,9606.ENSP00000313199,9606.ENSP00000318195,9606.ENSP00000320866,9606.ENSP00000323856,9606.ENSP00000325376,9606.ENSP00000325905,9606.ENSP00000327801,9606.ENSP00000340466,…	MYH9,YBX3,GOT2,CANX,TRIM28,SRSF1,LMNB1,RPN1,NPM1,HSPA9,PDIA3,HNRNPD,NCL,CALR,PLEC,HNRNPM,SRSF7,P4HB,GANAB,HNRNPA1,ANXA2,HNRNPA2B1,HNRNPH1,HNRNPA1L2,FLNA,RBMX,YBX1,HNRNPCL1,AHNAK,CKAP4,SRSF2,HNRNPA3,TRA2B,FLNB,VIM,HNRNPC,PRKCSH,HNRNPCL3,HNRNPCL2,HNRNPCL4,HNRNPA1P48
GO:0044877	Protein-containing complex binding	22	1261	0.64	0.84	2.38e-06	9606.ENSP00000216181,9606.ENSP00000228251,9606.ENSP00000228318,9606.ENSP00000253408,9606.ENSP00000260356,9606.ENSP00000261405,9606.ENSP00000296930,9606.ENSP00000315130,9606.ENSP00000320866,9606.ENSP00000327801,9606.ENSP00000345672,9606.ENSP00000346839,9606.ENSP00000357206,9606.ENSP00000358866,9606.ENSP00000379350,9606.ENSP00000379616,9606.ENSP00000420213,9606.ENSP00000446007,9606.ENSP00000451291,…	MYH9,YBX3,SLC25A3,GFAP,THBS1,VWF,NPM1,CLU,CALR,P4HB,CTSB,FN1,NES,FLNA,ITGB1,MYH11,FLNB,VIM,HNRNPC,PRKCSH,TPM4,TPM3
GO:0097159	Organic cyclic compound binding	49	6050	0.31	0.51	6.25e-06	9606.ENSP00000005257,9606.ENSP00000216181,9606.ENSP00000228251,9606.ENSP00000245206,9606.ENSP00000247461,9606.ENSP00000253024,9606.ENSP00000258962,9606.ENSP00000261366,9606.ENSP00000261733,9606.ENSP00000296255,9606.ENSP00000296930,9606.ENSP00000297185,9606.ENSP00000300289,9606.ENSP00000313199,9606.ENSP00000318195,9606.ENSP00000320866,9606.ENSP00000323856,9606.ENSP00000325376,9606.ENSP00000325905,…	RALA,MYH9,YBX3,GOT2,CANX,TRIM28,SRSF1,LMNB1,ALDH2,RPN1,NPM1,HSPA9,PDIA3,HNRNPD,NCL,CALR,PLEC,HNRNPM,SRSF7,P4HB,GANAB,HNRNPA1,ANXA2,HNRNPA2B1,HNRNPH1,HNRNPA1L2,FLNA,RBMX,YBX1,VDAC2,HNRNPCL1,AHNAK,CKAP4,SRSF2,HNRNPA3,VDAC1,MYH11,TRA2B,FLNB,ACADVL,VIM,NPC2,HNRNPC,PRKCSH,HNRNPCL3,HNRNPCL2,HYOU1,HNRNPCL4,HNRNPA1P48
GO:0050839	Cell adhesion molecule binding	14	560	0.79	0.88	3.09e-05	9606.ENSP00000216181,9606.ENSP00000253408,9606.ENSP00000260356,9606.ENSP00000261405,9606.ENSP00000320866,9606.ENSP00000323856,9606.ENSP00000327801,9606.ENSP00000333769,9606.ENSP00000346032,9606.ENSP00000346839,9606.ENSP00000358866,9606.ENSP00000367263,9606.ENSP00000379350,9606.ENSP00000420213	MYH9,GFAP,THBS1,VWF,CALR,PLEC,P4HB,BSG,ANXA2,FN1,FLNA,AHNAK,ITGB1,FLNB
GO:0019899	Enzyme binding	26	2084	0.49	0.62	4.14e-05	9606.ENSP00000005257,9606.ENSP00000223095,9606.ENSP00000228251,9606.ENSP00000253024,9606.ENSP00000253408,9606.ENSP00000258962,9606.ENSP00000261366,9606.ENSP00000261405,9606.ENSP00000296930,9606.ENSP00000297185,9606.ENSP00000313199,9606.ENSP00000315130,9606.ENSP00000318195,9606.ENSP00000320866,9606.ENSP00000327801,9606.ENSP00000333298,9606.ENSP00000346032,9606.ENSP00000346839,9606.ENSP00000358866,…	RALA,SERPINE1,YBX3,TRIM28,GFAP,SRSF1,LMNB1,VWF,NPM1,HSPA9,HNRNPD,CLU,NCL,CALR,P4HB,LAMP1,ANXA2,FN1,FLNA,YBX1,PSAP,VDAC1,ITGB1,LAMP2,NPC2,PRKCSH
GO:1901363	Heterocyclic compound binding	47	5977	0.29	0.47	4.14e-05	9606.ENSP00000005257,9606.ENSP00000216181,9606.ENSP00000228251,9606.ENSP00000245206,9606.ENSP00000247461,9606.ENSP00000253024,9606.ENSP00000258962,9606.ENSP00000261366,9606.ENSP00000261733,9606.ENSP00000296255,9606.ENSP00000296930,9606.ENSP00000297185,9606.ENSP00000300289,9606.ENSP00000313199,9606.ENSP00000318195,9606.ENSP00000320866,9606.ENSP00000323856,9606.ENSP00000325376,9606.ENSP00000325905,…	RALA,MYH9,YBX3,GOT2,CANX,TRIM28,SRSF1,LMNB1,ALDH2,RPN1,NPM1,HSPA9,PDIA3,HNRNPD,NCL,CALR,PLEC,HNRNPM,SRSF7,P4HB,GANAB,HNRNPA1,ANXA2,HNRNPA2B1,HNRNPH1,HNRNPA1L2,FLNA,RBMX,YBX1,VDAC2,HNRNPCL1,AHNAK,CKAP4,SRSF2,HNRNPA3,MYH11,TRA2B,FLNB,ACADVL,VIM,HNRNPC,PRKCSH,HNRNPCL3,HNRNPCL2,HYOU1,HNRNPCL4,HNRNPA1P48
GO:0003730	mRNA 3-UTR binding	7	102	1.23	2025-05-01	11	9606.ENSP00000228251,9606.ENSP00000313199,9606.ENSP00000341826,9606.ENSP00000346694,9606.ENSP00000350090,9606.ENSP00000376309,9606.ENSP00000451291	YBX3,HNRNPD,HNRNPA1,HNRNPA2B1,HNRNPA1L2,HNRNPA3,HNRNPC
GO:0005178	Integrin binding	8	159	2025-01-01	0.97	13	9606.ENSP00000216181,9606.ENSP00000253408,9606.ENSP00000260356,9606.ENSP00000261405,9606.ENSP00000320866,9606.ENSP00000327801,9606.ENSP00000346839,9606.ENSP00000379350	MYH9,GFAP,THBS1,VWF,CALR,P4HB,FN1,ITGB1
GO:0005200	Structural constituent of cytoskeleton	7	107	1.21	2025-02-01	13	9606.ENSP00000253408,9606.ENSP00000261366,9606.ENSP00000323856,9606.ENSP00000327054,9606.ENSP00000357283,9606.ENSP00000363071,9606.ENSP00000446007	GFAP,LMNB1,PLEC,LMNB2,LMNA,DES,VIM
GO:0008307	Structural constituent of muscle	5	44	1.45	0.96	49	9606.ENSP00000279022,9606.ENSP00000323856,9606.ENSP00000379616,9606.ENSP00000446955,9606.ENSP00000494125	MYL9,PLEC,MYH11,MYL6,TPM4
GO:0008092	Cytoskeletal protein binding	16	1002	0.6	0.59	67	9606.ENSP00000005257,9606.ENSP00000216181,9606.ENSP00000279022,9606.ENSP00000315130,9606.ENSP00000323856,9606.ENSP00000327801,9606.ENSP00000346032,9606.ENSP00000358866,9606.ENSP00000363071,9606.ENSP00000379350,9606.ENSP00000379616,9606.ENSP00000420213,9606.ENSP00000463559,9606.ENSP00000464359,9606.ENSP00000494125,9606.ENSP00000498577	RALA,MYH9,MYL9,CLU,PLEC,P4HB,ANXA2,FLNA,DES,ITGB1,MYH11,FLNB,MYL12B,MYL12A,TPM4,TPM3
GO:0005198	Structural molecule activity	14	776	0.65	0.62	76	9606.ENSP00000253408,9606.ENSP00000260356,9606.ENSP00000261366,9606.ENSP00000279022,9606.ENSP00000323856,9606.ENSP00000327054,9606.ENSP00000346839,9606.ENSP00000357283,9606.ENSP00000363071,9606.ENSP00000367263,9606.ENSP00000379616,9606.ENSP00000446007,9606.ENSP00000446955,9606.ENSP00000494125	GFAP,THBS1,LMNB1,MYL9,PLEC,LMNB2,FN1,LMNA,DES,AHNAK,MYH11,VIM,MYL6,TPM4
GO:0051082	Unfolded protein binding	6	115	2025-11-01	0.71	24	9606.ENSP00000247461,9606.ENSP00000296930,9606.ENSP00000297185,9606.ENSP00000315130,9606.ENSP00000320866,9606.ENSP00000480150	CANX,NPM1,HSPA9,CLU,CALR,HYOU1
GO:0005518	Collagen binding	5	66	1.28	0.74	25	9606.ENSP00000260356,9606.ENSP00000261405,9606.ENSP00000345672,9606.ENSP00000346839,9606.ENSP00000379350	THBS1,VWF,CTSB,FN1,ITGB1
GO:0002020	Protease binding	6	135	2025-04-01	0.61	53	9606.ENSP00000223095,9606.ENSP00000261405,9606.ENSP00000346032,9606.ENSP00000346839,9606.ENSP00000378394,9606.ENSP00000379350	SERPINE1,VWF,ANXA2,FN1,PSAP,ITGB1
GO:0042162	Telomeric DNA binding	4	37	1.43	0.67	53	9606.ENSP00000313199,9606.ENSP00000318195,9606.ENSP00000341826,9606.ENSP00000346694	HNRNPD,NCL,HNRNPA1,HNRNPA2B1
GO:0032036	Myosin heavy chain binding	3	14	1.73	0.63	90	9606.ENSP00000279022,9606.ENSP00000463559,9606.ENSP00000464359	MYL9,MYL12B,MYL12A
GO:0045296	Cadherin binding	8	334	0.78	0.46	142	9606.ENSP00000216181,9606.ENSP00000323856,9606.ENSP00000333769,9606.ENSP00000346032,9606.ENSP00000358866,9606.ENSP00000367263,9606.ENSP00000379350,9606.ENSP00000420213	MYH9,PLEC,BSG,ANXA2,FLNA,AHNAK,ITGB1,FLNB
GO:0003779	Actin binding	9	448	0.7	0.43	175	9606.ENSP00000216181,9606.ENSP00000323856,9606.ENSP00000327801,9606.ENSP00000358866,9606.ENSP00000379350,9606.ENSP00000379616,9606.ENSP00000420213,9606.ENSP00000494125,9606.ENSP00000498577	MYH9,PLEC,P4HB,FLNA,ITGB1,MYH11,FLNB,TPM4,TPM3
GO:0051087	Chaperone binding	5	108	2025-06-01	0.49	176	9606.ENSP00000261405,9606.ENSP00000315130,9606.ENSP00000320866,9606.ENSP00000346839,9606.ENSP00000480150	VWF,CLU,CALR,FN1,HYOU1
GO:0097001	Ceramide binding	3	19	2025-06-01	0.54	176	9606.ENSP00000361635,9606.ENSP00000378394,9606.ENSP00000378487	VDAC2,PSAP,VDAC1
GO:0019904	Protein domain specific binding	11	695	0.6	0.39	201	9606.ENSP00000216181,9606.ENSP00000253024,9606.ENSP00000325376,9606.ENSP00000325905,9606.ENSP00000333298,9606.ENSP00000341826,9606.ENSP00000346839,9606.ENSP00000359645,9606.ENSP00000408411,9606.ENSP00000416959,9606.ENSP00000446007	MYH9,TRIM28,HNRNPM,SRSF7,LAMP1,HNRNPA1,FN1,RBMX,LAMP2,TRA2B,VIM
GO:0005509	Calcium ion binding	11	717	0.58	0.37	254	9606.ENSP00000247461,9606.ENSP00000260356,9606.ENSP00000279022,9606.ENSP00000320866,9606.ENSP00000346032,9606.ENSP00000378058,9606.ENSP00000446955,9606.ENSP00000463559,9606.ENSP00000464359,9606.ENSP00000466134,9606.ENSP00000494125	CANX,THBS1,MYL9,CALR,ANXA2,EFEMP1,MYL6,MYL12B,MYL12A,PRKCSH,TPM4
GO:0044547	DNA topoisomerase binding	2	4	2025-01-02	0.44	398	9606.ENSP00000258962,9606.ENSP00000318195	SRSF1,NCL
GO:0051015	Actin filament binding	6	213	0.85	0.38	401	9606.ENSP00000216181,9606.ENSP00000358866,9606.ENSP00000379616,9606.ENSP00000420213,9606.ENSP00000494125,9606.ENSP00000498577	MYH9,FLNA,MYH11,FLNB,TPM4,TPM3
GO:0017022	Myosin binding	4	73	1.14	0.41	405	9606.ENSP00000005257,9606.ENSP00000279022,9606.ENSP00000463559,9606.ENSP00000464359	RALA,MYL9,MYL12B,MYL12A
GO:0005102	Signaling receptor binding	16	1499	0.43	0.3	412	9606.ENSP00000005257,9606.ENSP00000216181,9606.ENSP00000223095,9606.ENSP00000247461,9606.ENSP00000253408,9606.ENSP00000260356,9606.ENSP00000261405,9606.ENSP00000315130,9606.ENSP00000320866,9606.ENSP00000327801,9606.ENSP00000346839,9606.ENSP00000357206,9606.ENSP00000358866,9606.ENSP00000378058,9606.ENSP00000379350,9606.ENSP00000464359	RALA,MYH9,SERPINE1,CANX,GFAP,THBS1,VWF,CLU,CALR,P4HB,FN1,NES,FLNA,EFEMP1,ITGB1,MYL12A
GO:0015288	Porin activity	2	5	2.0	0.42	474	9606.ENSP00000361635,9606.ENSP00000378487	VDAC2,VDAC1

## Sheet: Enrichment process
#term ID	term description	observed gene count	background gene count	strength	signal	false discovery rate	matching proteins in your network (IDs)	matching proteins in your network (labels)
GO:1903311	Regulation of mRNA metabolic process	14	302	2025-06-01	1.37	4.07e-07	9606.ENSP00000228251,9606.ENSP00000296930,9606.ENSP00000313199,9606.ENSP00000318195,9606.ENSP00000325376,9606.ENSP00000325905,9606.ENSP00000341826,9606.ENSP00000346694,9606.ENSP00000359645,9606.ENSP00000361626,9606.ENSP00000376276,9606.ENSP00000416959,9606.ENSP00000446007,9606.ENSP00000451291	YBX3,NPM1,HNRNPD,NCL,HNRNPM,SRSF7,HNRNPA1,HNRNPA2B1,RBMX,YBX1,SRSF2,TRA2B,VIM,HNRNPC
GO:0000398	mRNA splicing, via spliceosome	12	245	2025-09-01	1.27	2.41e-06	9606.ENSP00000258962,9606.ENSP00000325376,9606.ENSP00000325905,9606.ENSP00000341826,9606.ENSP00000346694,9606.ENSP00000349168,9606.ENSP00000350090,9606.ENSP00000359645,9606.ENSP00000376276,9606.ENSP00000376309,9606.ENSP00000416959,9606.ENSP00000451291	SRSF1,HNRNPM,SRSF7,HNRNPA1,HNRNPA2B1,HNRNPH1,HNRNPA1L2,RBMX,SRSF2,HNRNPA3,TRA2B,HNRNPC
GO:0043484	Regulation of RNA splicing	11	183	1.18	1.34	2.41e-06	9606.ENSP00000258962,9606.ENSP00000296930,9606.ENSP00000318195,9606.ENSP00000325905,9606.ENSP00000341826,9606.ENSP00000346694,9606.ENSP00000349168,9606.ENSP00000359645,9606.ENSP00000367263,9606.ENSP00000376276,9606.ENSP00000416959	SRSF1,NPM1,NCL,SRSF7,HNRNPA1,HNRNPA2B1,HNRNPH1,RBMX,AHNAK,SRSF2,TRA2B
GO:0008380	RNA splicing	13	370	0.94	2025-06-01	9.56e-06	9606.ENSP00000258962,9606.ENSP00000325376,9606.ENSP00000325905,9606.ENSP00000341826,9606.ENSP00000346694,9606.ENSP00000349168,9606.ENSP00000350090,9606.ENSP00000359645,9606.ENSP00000361626,9606.ENSP00000376276,9606.ENSP00000376309,9606.ENSP00000416959,9606.ENSP00000451291	SRSF1,HNRNPM,SRSF7,HNRNPA1,HNRNPA2B1,HNRNPH1,HNRNPA1L2,RBMX,YBX1,SRSF2,HNRNPA3,TRA2B,HNRNPC
GO:1903312	Negative regulation of mRNA metabolic process	8	92	1.34	1.29	1.40e-05	9606.ENSP00000228251,9606.ENSP00000296930,9606.ENSP00000313199,9606.ENSP00000325905,9606.ENSP00000346694,9606.ENSP00000359645,9606.ENSP00000361626,9606.ENSP00000451291	YBX3,NPM1,HNRNPD,SRSF7,HNRNPA2B1,RBMX,YBX1,HNRNPC
GO:0016071	mRNA metabolic process	15	611	0.79	0.85	4.40e-05	9606.ENSP00000258962,9606.ENSP00000313199,9606.ENSP00000325376,9606.ENSP00000325905,9606.ENSP00000341826,9606.ENSP00000346032,9606.ENSP00000346694,9606.ENSP00000349168,9606.ENSP00000350090,9606.ENSP00000359645,9606.ENSP00000361626,9606.ENSP00000376276,9606.ENSP00000376309,9606.ENSP00000416959,9606.ENSP00000451291	SRSF1,HNRNPD,HNRNPM,SRSF7,HNRNPA1,ANXA2,HNRNPA2B1,HNRNPH1,HNRNPA1L2,RBMX,YBX1,SRSF2,HNRNPA3,TRA2B,HNRNPC
GO:0048024	Regulation of mRNA splicing, via spliceosome	8	110	1.26	1.14	4.40e-05	9606.ENSP00000296930,9606.ENSP00000318195,9606.ENSP00000325905,9606.ENSP00000341826,9606.ENSP00000346694,9606.ENSP00000359645,9606.ENSP00000376276,9606.ENSP00000416959	NPM1,NCL,SRSF7,HNRNPA1,HNRNPA2B1,RBMX,SRSF2,TRA2B
GO:0006397	mRNA processing	13	455	0.85	0.88	6.16e-05	9606.ENSP00000258962,9606.ENSP00000325376,9606.ENSP00000325905,9606.ENSP00000341826,9606.ENSP00000346694,9606.ENSP00000349168,9606.ENSP00000350090,9606.ENSP00000359645,9606.ENSP00000361626,9606.ENSP00000376276,9606.ENSP00000376309,9606.ENSP00000416959,9606.ENSP00000451291	SRSF1,HNRNPM,SRSF7,HNRNPA1,HNRNPA2B1,HNRNPH1,HNRNPA1L2,RBMX,YBX1,SRSF2,HNRNPA3,TRA2B,HNRNPC
GO:0065008	Regulation of biological quality	36	3654	0.39	0.53	6.16e-05	9606.ENSP00000216181,9606.ENSP00000217131,9606.ENSP00000223095,9606.ENSP00000228251,9606.ENSP00000253408,9606.ENSP00000260356,9606.ENSP00000261405,9606.ENSP00000279022,9606.ENSP00000296930,9606.ENSP00000297185,9606.ENSP00000313199,9606.ENSP00000315130,9606.ENSP00000320866,9606.ENSP00000323856,9606.ENSP00000325376,9606.ENSP00000333298,9606.ENSP00000333769,9606.ENSP00000345672,9606.ENSP00000346032,…	MYH9,CTSZ,SERPINE1,YBX3,GFAP,THBS1,VWF,MYL9,NPM1,HSPA9,HNRNPD,CLU,CALR,PLEC,HNRNPM,LAMP1,BSG,CTSB,ANXA2,FN1,LMNA,FLNA,YBX1,VDAC2,PRCP,ITGB1,LAMP2,HSD17B4,TRA2B,ACADVL,VIM,NPC2,HNRNPC,PECAM1,MYL12A,CD59
GO:0001525	Angiogenesis	11	325	0.93	0.89	12	9606.ENSP00000216181,9606.ENSP00000223095,9606.ENSP00000260356,9606.ENSP00000264036,9606.ENSP00000318195,9606.ENSP00000333769,9606.ENSP00000346032,9606.ENSP00000346839,9606.ENSP00000358866,9606.ENSP00000377055,9606.ENSP00000379350	MYH9,SERPINE1,THBS1,MCAM,NCL,BSG,ANXA2,FN1,FLNA,PRCP,ITGB1
[truncated: 108 more rows]

## Sheet: Enrichmente RCTM
#term ID	term description	observed gene count	background gene count	strength	signal	false discovery rate	matching proteins in your network (IDs)	matching proteins in your network (labels)
[truncated: 59 more rows]

[truncated: 11 more sheets: Enrichment SMART, Enrichmente tissues, Enrichment Kegg, Enrichment keyword, Enrichment Network, Enrichment Pfam, Enrichmente PMID, Enrichment wikipathways, Enrichment Interpro, Enrichment HPO, Enrichment diseases]
